# Supplementary material for: Physiological and transcriptomic analyses of response of walnuts (Juglans regia) to Pantoea agglomerans infection
Source: Front Plant Sci. 2023 Dec 5;14:1294643. doi: 10.3389/fpls.2023.1294643 (PMC10728658; doi:10.3389/fpls.2023.1294643)
Supplement: Supplementary Table 1 — The primers used for qRT-PCR. [file Table_1.xlsx]

## Sheet: Sheet1
#ID	Forward primer(5'-3')	Reverse primer(5'-3')
JreChr16G11146	ATTATGCCGTGCCACTTGGA	TAGAGGCGACCAGTGAAACC
JreChr09G10439	GGCATTTTAGCGGAGGAGGT	TCGGAACGCGAACGATTTTG
JreChr01G13328	GGAGAACTGGAAAGCGGGAA	TACCGGGAAGCTGCACATTT
JreChr01G12889	TCTGTGAATGCCAGCATCGT	ATGTCGACCACATCTCCACG
JreChr05G12881	GAGGCTGATCGAGCTTGTGA	ACCAACAGGAAGCATGCAGA
JreChr01G10232	TGTTGTACAGCATGCCCCAT	CGGGCATCTTGGGAAGAACT
JreChr01G11066	CATCGCTCTCAATTGCACCA	CCGGCATGCTGTCCTATAGTC
JreChr09G11431	ATGTGAGCTTGTCTTCGCCA	GGCTCCTGCATCCAAGTCAT
JreChr01G10229	GGCGTTTTCGAGATTCTGGC	GCCGAACGAGATCCCATCTT
JreChr10G10465	GTTACATGACTCCATTTGTGTC	CTGGATCAACTGCAGTCTTAAC
