# Supplementary material for: Physiological and transcriptomic analyses of response of walnuts (Juglans regia) to Pantoea agglomerans infection
Source: Front Plant Sci. 2023 Dec 5;14:1294643. doi: 10.3389/fpls.2023.1294643 (PMC10728658; doi:10.3389/fpls.2023.1294643)
Supplement: Supplementary Table 3 — DEGs in the C0vsT1. [file Table_3.xls]

## Sheet: biomarker
#ID	gene_name	C0-1_FPKM	C0-1_count	C0-2_FPKM	C0-2_count	T1-1_FPKM	T1-1_count	T1-2_FPKM	T1-2_count	T1-3_FPKM	T1-3_count	FDR	log2FC	regulated	COG_class	COG_class_annotation	GO_annotation	KEGG_annotation	KEGG_pathway_annotation	KOG_class	KOG_class_annotation	Pfam_annotation	Swiss_Prot_annotation	eggNOG_class	eggNOG_class_annotation	NR_annotation	GO_second_level_annotation
JreChr12G11071	JreChr12G11071	1.29371	73	2.19342	136	25.377	1187	30.8727	1852	21.7307	1206	1.11596e-37	3.70087	up	[QV]	Secondary metabolites biosynthesis, transport and catabolism;; Defense mechanisms	Molecular Function: monooxygenase activity (GO:0004497);; Molecular Function: iron ion binding (GO:0005506);; Molecular Function: oxidoreductase activity, acting on paired donors, with incorporation or reduction of molecular oxygen (GO:0016705);; Molecular Function: heme binding (GO:0020037);;	K23810|1.4e-183|vvi:100232891|K23810 (E)-8-carboxylinalool synthase [EC:1.14.14.-] | (RefSeq) GFH2; ripening-related P-450 enzyme-like	Monoterpenoid biosynthesis (ko00902)	[Q]	Secondary metabolites biosynthesis, transport and catabolism	Cytochrome P450	Geraniol 8-hydroxylase OS=Swertia mussotii OX=137888 GN=CYP76B10 PE=1 SV=1	Q	Secondary metabolites biosynthesis, transport and catabolism	geraniol 8-hydroxylase-like [Juglans regia]	molecular function: catalytic activity (GO:0003824);; biological process: metabolic process (GO:0008152);; biological process: single-organism process (GO:0044699);; molecular function: binding (GO:0005488)
JreChr09G10510	JreChr09G10510	3.01327	161	3.19316	187	11.5528	513	12.3073	700	6.387	336	8.47695e-05	1.50326	up	[QV]	Secondary metabolites biosynthesis, transport and catabolism;; Defense mechanisms	Molecular Function: monooxygenase activity (GO:0004497);; Molecular Function: iron ion binding (GO:0005506);; Molecular Function: oxidoreductase activity, acting on paired donors, with incorporation or reduction of molecular oxygen (GO:0016705);; Molecular Function: heme binding (GO:0020037);;	K20667|1.9e-278|jre:108996978|K20667 beta-amyrin 28-monooxygenase [EC:1.14.14.126] | (RefSeq) beta-amyrin 28-monooxygenase-like	--	[QI]	Secondary metabolites biosynthesis, transport and catabolism;; Lipid transport and metabolism	Cytochrome P450	Beta-amyrin 28-monooxygenase OS=Vitis vinifera OX=29760 GN=CYP716A17 PE=1 SV=2	Q	Secondary metabolites biosynthesis, transport and catabolism	beta-amyrin 28-monooxygenase-like [Juglans regia]	molecular function: catalytic activity (GO:0003824);; biological process: metabolic process (GO:0008152);; biological process: single-organism process (GO:0044699);; molecular function: binding (GO:0005488)
JreChr02G10969	JreChr02G10969	262.675	6081	256.407	6534	83.4257	1611	68.9053	1706	76.2958	1748	2.02629e-53	-1.96344	down	[E]	Amino acid transport and metabolism	Molecular Function: iron ion binding (GO:0005506);; Cellular Component: nucleus (GO:0005634);; Cellular Component: cytoplasm (GO:0005737);; Molecular Function: acireductone dioxygenase [iron(II)-requiring] activity (GO:0010309);; Biological Process: L-methionine salvage from methylthioadenosine (GO:0019509);;	K08967|5.7e-99|jre:109005077|K08967 1,2-dihydroxy-3-keto-5-methylthiopentene dioxygenase [EC:1.13.11.53 1.13.11.54] | (RefSeq) 1,2-dihydroxy-3-keto-5-methylthiopentene dioxygenase 1-like	Cysteine and methionine metabolism (ko00270)	[S]	Function unknown	ARD/ARD' family	1,2-dihydroxy-3-keto-5-methylthiopentene dioxygenase 1 OS=Vitis vinifera OX=29760 GN=VIT_05s0020g04070 PE=3 SV=1	Z	Cytoskeleton	1,2-dihydroxy-3-keto-5-methylthiopentene dioxygenase 1-like [Juglans regia]	molecular function: binding (GO:0005488);; cellular component: cell (GO:0005623);; cellular component: organelle (GO:0043226);; cellular component: cell part (GO:0044464);; molecular function: catalytic activity (GO:0003824);; biological process: metabolic process (GO:0008152);; biological process: single-organism process (GO:0044699);; biological process: cellular process (GO:0009987)
Juglans_regia_newGene_1887	--	3.24735	66	4.9931	112	13.3597	226	10.6915	232	11.6723	234	0.000170989	1.33046	up	--	--	--	--	--	--	--	--	--	--	--	--	--
JreChr09G11553	JreChr09G11553	18.1148	505	18.6023	571	10.3841	242	8.60616	257	10.6077	293	6.83132e-07	-1.08857	down	--	--	Cellular Component: integral component of membrane (GO:0016021);;	K18667|7.7e-18|smo:SELMODRAFT_414593|K18667 activating signal cointegrator complex subunit 2 | (RefSeq) hypothetical protein	--	--	--	--	--	--	--	uncharacterized protein LOC108984099 [Juglans regia]	cellular component: membrane (GO:0016020);; cellular component: membrane part (GO:0044425)
JreChr05G10724	JreChr05G10724	5.55684	313	5.41416	335	3.22172	151	1.30957	79	2.95174	165	0.00704643	-1.33765	down	--	--	Molecular Function: protein dimerization activity (GO:0046983);;	K05765|4.6e-17|gra:105781290|K05765 cofilin | (RefSeq) uncharacterized LOC105781290	--	--	--	--	Transcription factor bHLH111 OS=Arabidopsis thaliana OX=3702 GN=BHLH111 PE=2 SV=1	K	Transcription	transcription factor bHLH111 [Juglans regia]	molecular function: binding (GO:0005488)
JreChr13G10195	JreChr13G10195	0.439802	16	1.48585	57	7.4497	217	4.98314	186	13.1875	455	8.04432e-06	2.94866	up	--	--	--	--	--	--	--	Domain of unknown function (DUF702)	Protein LATERAL ROOT PRIMORDIUM 1 OS=Arabidopsis thaliana OX=3702 GN=LRP1 PE=1 SV=1	S	Function unknown	protein LATERAL ROOT PRIMORDIUM 1 [Juglans regia]	--
JreChr09G10571	JreChr09G10571	14.4804	414	14.5478	458	8.34478	199	7.22726	221	7.56597	214	3.6483e-07	-1.10786	down	--	--	Cellular Component: integral component of membrane (GO:0016021);;	--	--	--	--	Late embryogenesis abundant protein	NDR1/HIN1-like protein 10 OS=Arabidopsis thaliana OX=3702 GN=NHL10 PE=2 SV=1	S	Function unknown	NDR1/HIN1-like protein 26 [Juglans regia]	cellular component: membrane (GO:0016020);; cellular component: membrane part (GO:0044425)
JreChr15G11908	JreChr15G11908	0.06217	3	2.26644	106	20.6423	728	22.5853	1021	69.8316	2920	0.00716183	4.83602	up	--	--	Cellular Component: nucleus (GO:0005634);; Biological Process: regulation of transcription, DNA-templated (GO:0006355);; Molecular Function: sequence-specific DNA binding (GO:0043565);;	--	--	[K]	Transcription	KNOX2 domain	Homeobox protein knotted-1-like 2 OS=Malus domestica OX=3750 PE=2 SV=1	K	Transcription	homeobox protein knotted-1-like 2 [Juglans regia]	cellular component: cell (GO:0005623);; cellular component: organelle (GO:0043226);; cellular component: cell part (GO:0044464);; biological process: biological regulation (GO:0065007);; molecular function: binding (GO:0005488)
JreChr06G12245	JreChr06G12245	6.00887	777	6.4664	920	16.8159	1813	17.0247	2353	11.9137	1524	1.34883e-06	1.09633	up	--	--	Molecular Function: RNA binding (GO:0003723);; Molecular Function: RNA-directed 5'-3' RNA polymerase activity (GO:0003968);; Biological Process: gene silencing by RNA (GO:0031047);;	K11699|0.0e+00|jre:109018917|K11699 RNA-dependent RNA polymerase [EC:2.7.7.48] | (RefSeq) RNA-dependent RNA polymerase 1	--	[A]	RNA processing and modification	RNA dependent RNA polymerase	RNA-dependent RNA polymerase 1 OS=Arabidopsis thaliana OX=3702 GN=RDR1 PE=2 SV=1	A	RNA processing and modification	RNA-dependent RNA polymerase 1 [Juglans regia]	molecular function: binding (GO:0005488);; molecular function: catalytic activity (GO:0003824);; biological process: cellular process (GO:0009987);; biological process: single-organism process (GO:0044699);; biological process: biological regulation (GO:0065007)
JreChr06G10787	JreChr06G10787	35.8929	4195	43.4025	5584	131.24	12794	99.6174	12452	128.987	14917	1.3791e-15	1.40374	up	[C]	Energy production and conversion	Biological Process: tricarboxylic acid cycle (GO:0006099);; Molecular Function: phosphoenolpyruvate carboxylase activity (GO:0008964);; Biological Process: carbon fixation (GO:0015977);;	K01595|0.0e+00|jre:109015115|K01595 phosphoenolpyruvate carboxylase [EC:4.1.1.31] | (RefSeq) phosphoenolpyruvate carboxylase 4-like	Pyruvate metabolism (ko00620);; Carbon fixation in photosynthetic organisms (ko00710);; Carbon metabolism (ko01200)	--	--	Phosphoenolpyruvate carboxylase	Phosphoenolpyruvate carboxylase 4 OS=Arabidopsis thaliana OX=3702 GN=PPC4 PE=2 SV=1	C	Energy production and conversion	phosphoenolpyruvate carboxylase 4-like [Juglans regia]	biological process: metabolic process (GO:0008152);; biological process: cellular process (GO:0009987);; biological process: single-organism process (GO:0044699);; molecular function: catalytic activity (GO:0003824)
JreChr05G12974	JreChr05G12974	45.981	1246	46.7453	1394	4.78303	109	3.65755	106	7.72059	207	1.01442e-22	-3.29445	down	--	--	Cellular Component: photosystem I (GO:0009522);; Cellular Component: photosystem II (GO:0009523);; Cellular Component: chloroplast thylakoid membrane (GO:0009535);; Biological Process: photosynthesis, light harvesting (GO:0009765);; Cellular Component: integral component of membrane (GO:0016021);; Molecular Function: chlorophyll binding (GO:0016168);; Biological Process: protein-chromophore linka…	K08908|8.4e-94|jre:108980372|K08908 light-harvesting complex I chlorophyll a/b binding protein 2 | (RefSeq) chlorophyll a-b binding protein, chloroplastic	Photosynthesis - antenna proteins (ko00196)	--	--	Chlorophyll A-B binding protein	Chlorophyll a-b binding protein 7, chloroplastic OS=Solanum lycopersicum OX=4081 GN=CAB7 PE=3 SV=1	C	Energy production and conversion	Chlorophyll a-b binding protein 7, chloroplastic [Glycine soja]	cellular component: cell (GO:0005623);; cellular component: membrane (GO:0016020);; cellular component: macromolecular complex (GO:0032991);; cellular component: membrane part (GO:0044425);; cellular component: cell part (GO:0044464);; cellular component: organelle (GO:0043226);; cellular component: organelle part (GO:0044422);; biological process: metabolic process (GO:0008152);; biological proc…
JreChr13G11686	JreChr13G11686	74.3631	2206	64.0176	2091	35.4079	877	32.5016	1032	29.0812	854	8.06856e-14	-1.29286	down	--	--	Cellular Component: membrane (GO:0016020);; Molecular Function: oxidoreductase activity, acting on NAD(P)H, quinone or similar compound as acceptor (GO:0016655);;	--	--	--	--	NADH-quinone oxidoreductase cyanobacterial subunit N	NAD(P)H-quinone oxidoreductase subunit N, chloroplastic OS=Arabidopsis thaliana OX=3702 GN=ndhN PE=2 SV=1	S	Function unknown	NAD(P)H-quinone oxidoreductase subunit N, chloroplastic [Juglans regia]	cellular component: membrane (GO:0016020);; molecular function: catalytic activity (GO:0003824);; biological process: metabolic process (GO:0008152);; biological process: single-organism process (GO:0044699)
Juglans_regia_newGene_3736	--	3.39168	168	2.40244	170	0.928965	48	1.11709	61	1.30905	77	0.000124257	-1.5209	down	--	--	--	--	--	--	--	--	--	--	--	--	--
JreChr12G10142	JreChr12G10142	45.6502	1067	40.381	1039	20.8743	407	28.1319	704	9.85693	228	0.00589932	-1.32433	down	--	--	--	--	--	--	--	Domain of unknown function (DUF4228)	--	S	Function unknown	uncharacterized protein LOC108991183 [Juglans regia]	--
JreChr07G12815	JreChr07G12815	4.29049	154	4.11575	163	10.7868	323	10.0261	385	10.1582	361	1.65614e-06	1.10166	up	[HR]	Coenzyme transport and metabolism;; General function prediction only	Molecular Function: hydrolase activity (GO:0016787);;	K08726|8.2e-105|sbi:8071538|K08726 soluble epoxide hydrolase / lipid-phosphate phosphatase [EC:3.3.2.10 3.1.3.76] | (RefSeq) uncharacterized protein LOC8071538	Arachidonic acid metabolism (ko00590);; Peroxisome (ko04146)	[I]	Lipid transport and metabolism	alpha/beta hydrolase fold	--	I	Lipid transport and metabolism	epoxide hydrolase A-like [Juglans regia]	molecular function: catalytic activity (GO:0003824)
JreChr08G10852	JreChr08G10852	33.9811	432	48.1995	674	8.34745	89	17.2072	234	24.2084	305	0.00525704	-1.48496	down	--	--	Molecular Function: catalytic activity (GO:0003824);; Biological Process: nucleoside metabolic process (GO:0009116);;	--	--	--	--	Phosphorylase superfamily	--	F	Nucleotide transport and metabolism	5'-methylthioadenosine/S-adenosylhomocysteine nucleosidase-like isoform X2 [Juglans regia]	molecular function: catalytic activity (GO:0003824);; biological process: metabolic process (GO:0008152);; biological process: cellular process (GO:0009987);; biological process: single-organism process (GO:0044699)
JreChr03G10586	JreChr03G10586	20.7219	1246	20.2557	1341	7.62705	383	8.86268	570	9.48755	565	5.256e-14	-1.43147	down	[G]	Carbohydrate transport and metabolism	Biological Process: carbohydrate transport (GO:0008643);; Cellular Component: integral component of membrane (GO:0016021);; Molecular Function: transmembrane transporter activity (GO:0022857);;	K08150|5.1e-59|ccav:112499804|K08150 MFS transporter, SP family, solute carrier family 2 (myo-inositol transporter), member 13 | (RefSeq) inositol transporter 1-like	--	[R]	General function prediction only	Sugar (and other) transporter	Probable plastidic glucose transporter 1 OS=Arabidopsis thaliana OX=3702 GN=At1g05030 PE=2 SV=2	U	Intracellular trafficking, secretion, and vesicular transport	probable plastidic glucose transporter 1 isoform X2 [Juglans regia]	biological process: single-organism process (GO:0044699);; biological process: localization (GO:0051179);; cellular component: membrane (GO:0016020);; cellular component: membrane part (GO:0044425);; molecular function: transporter activity (GO:0005215)
JreChr09G11914	JreChr09G11914	3.24731	180	2.89095	176	13.0676	602	8.19319	484	11.6717	638	2.30946e-08	1.63651	up	--	--	Biological Process: reproduction (GO:0000003);; Cellular Component: ubiquitin ligase complex (GO:0000151);; Biological Process: response to acid chemical (GO:0001101);; Biological Process: activation of innate immune response (GO:0002218);; Biological Process: immune effector process (GO:0002252);; Biological Process: activation of immune response (GO:0002253);; Biological Process: immune system …	K14508|6.4e-274|jre:108988395|K14508 regulatory protein NPR1 | (RefSeq) BTB/POZ domain and ankyrin repeat-containing protein NOOT2 isoform X2	Plant hormone signal transduction (ko04075)	[R]	General function prediction only	BTB/POZ domain	Regulatory protein NPR5 OS=Arabidopsis thaliana OX=3702 GN=NPR5 PE=1 SV=1	S	Function unknown	hypothetical protein F2P56_006136 [Juglans regia]	biological process: reproduction (GO:0000003);; cellular component: cell (GO:0005623);; cellular component: macromolecular complex (GO:0032991);; cellular component: cell part (GO:0044464);; biological process: response to stimulus (GO:0050896);; biological process: immune system process (GO:0002376);; biological process: biological regulation (GO:0065007);; biological process: multicellular orga…
JreChr04G11278	JreChr04G11278	33.9181	263	35.1681	301	18.8809	123	13.974	116	22.3921	172	0.00181356	-1.10009	down	--	--	Cellular Component: integral component of membrane (GO:0016021);;	K11094|4.5e-08|peq:110018477|K11094 U2 small nuclear ribonucleoprotein B'' | (RefSeq) U2 small nuclear ribonucleoprotein B''-like isoform X1	Spliceosome (ko03040)	--	--	Protein of unknown function (DUF3339)	--	S	Function unknown	uncharacterized protein LOC108987075 [Juglans regia]	cellular component: membrane (GO:0016020);; cellular component: membrane part (GO:0044425)
JreChr01G13713	JreChr01G13713	111.653	3413	117.457	3952	64.3915	1642	60.2679	1971	68.9863	2087	3.40126e-15	-1.01984	down	[IQR]	Lipid transport and metabolism;; Secondary metabolites biosynthesis, transport and catabolism;; General function prediction only	Molecular Function: oxidoreductase activity (GO:0016491);;	K15095|2.1e-117|qsu:111996010|K15095 (+)-neomenthol dehydrogenase [EC:1.1.1.208] | (RefSeq) uncharacterized protein LOC111996010	--	[Q]	Secondary metabolites biosynthesis, transport and catabolism	short chain dehydrogenase	(+)-neomenthol dehydrogenase OS=Arabidopsis thaliana OX=3702 GN=SDR1 PE=1 SV=1	Q	Secondary metabolites biosynthesis, transport and catabolism	hypothetical protein F2P56_014297 [Juglans regia]	molecular function: catalytic activity (GO:0003824)
JreChr02G11087	JreChr02G11087	8.36027	130	5.63508	97	25.9583	336	13.4563	224	47.7438	733	0.00234487	1.85082	up	--	--	--	--	--	--	--	--	--	--	--	uncharacterized protein LOC109004940 [Juglans regia]	--
JreChr08G11055	JreChr08G11055	2.33021	69	3.10358	101	15.061	369	5.13315	162	7.68649	224	0.00724608	1.5614	up	--	--	Biological Process: response to water (GO:0009415);;	--	--	--	--	Dehydrin	--	--	--	dehydrin DHN1-like [Juglans regia]	biological process: response to stimulus (GO:0050896)
JreChr14G11534	JreChr14G11534	186.463	9261	242.369	13251	7.02176	291	4.68836	250	10.6703	525	1.34024e-55	-5.03413	down	[I]	Lipid transport and metabolism	Molecular Function: transferase activity, transferring alkyl or aryl (other than methyl) groups (GO:0016765);;	K11778|9.5e-176|jre:109009839|K11778 ditrans,polycis-polyprenyl diphosphate synthase [EC:2.5.1.87] | (RefSeq) dehydrodolichyl diphosphate synthase 2-like	Terpenoid backbone biosynthesis (ko00900)	[I]	Lipid transport and metabolism	Putative undecaprenyl diphosphate synthase	Dehydrodolichyl diphosphate synthase 2 OS=Arabidopsis thaliana OX=3702 GN=At5g58770 PE=2 SV=2	I	Lipid transport and metabolism	dehydrodolichyl diphosphate synthase 2-like [Juglans regia]	molecular function: catalytic activity (GO:0003824)
Juglans_regia_newGene_3261	--	35.3168	1045	19.0482	618	13.2701	326	10.3976	328	4.4214	131	0.00128901	-1.74399	down	--	--	--	K01513|1.9e-08|ats:109769794|K01513 ectonucleotide pyrophosphatase/phosphodiesterase family member 1/3 [EC:3.1.4.1 3.6.1.9] | (RefSeq) uncharacterized protein LOC109769794	Purine metabolism (ko00230);; Pyrimidine metabolism (ko00240);; Starch and sucrose metabolism (ko00500);; Riboflavin metabolism (ko00740);; Nicotinate and nicotinamide metabolism (ko00760);; Pantothenate and CoA biosynthesis (ko00770)	--	--	Plant protein 1589 of unknown function (A_thal_3526)	--	S	Function unknown	uncharacterized protein LOC108979074 [Juglans regia]	--
JreChr01G13410	JreChr01G13410	32.2844	523	34.8697	622	85.0508	1148	67.5367	1169	94.428	1512	3.73995e-07	1.09849	up	--	--	Molecular Function: molecular_function (GO:0003674);; Molecular Function: binding (GO:0005488);; Molecular Function: phospholipid binding (GO:0005543);; Molecular Function: lipid binding (GO:0008289);; Molecular Function: phosphatidylinositol-3-phosphate binding (GO:0032266);; Molecular Function: phosphatidylinositol binding (GO:0035091);; Molecular Function: ion binding (GO:0043167);; Molecular …	--	--	--	--	PH domain	Pleckstrin homology domain-containing protein 1 OS=Arabidopsis thaliana OX=3702 GN=PH1 PE=2 SV=2	T	Signal transduction mechanisms	pleckstrin homology domain-containing protein 1 [Juglans regia]	molecular function: binding (GO:0005488)
JreChr09G10168	JreChr09G10168	28.5092	1263	41.8836	2042	90.5762	3346	86.1543	4080	113.255	4962	8.66541e-08	1.26857	up	--	--	Cellular Component: integral component of membrane (GO:0016021);;	--	--	--	--	Protein of unknown function (DUF642)	--	S	Function unknown	uncharacterized protein LOC109021376 [Juglans regia]	cellular component: membrane (GO:0016020);; cellular component: membrane part (GO:0044425)
JreChr05G12228	JreChr05G12228	1.77525	443	1.60584	441	3.91634	815	4.97031	1325	2.74996	679	0.00277462	1.00534	up	--	--	Cellular Component: nucleus (GO:0005634);; Molecular Function: peptidase activity (GO:0008233);;	K02365|0.0e+00|jre:109007053|K02365 separase [EC:3.4.22.49] | (RefSeq) separase isoform X1	--	[D]	Cell cycle control, cell division, chromosome partitioning	Peptidase family C50	Separase OS=Arabidopsis thaliana OX=3702 GN=ESP1 PE=2 SV=1	D	Cell cycle control, cell division, chromosome partitioning	separase isoform X4 [Juglans regia]	cellular component: cell (GO:0005623);; cellular component: organelle (GO:0043226);; cellular component: cell part (GO:0044464);; molecular function: catalytic activity (GO:0003824)
Juglans_regia_newGene_3885	--	270.804	17437	356.163	25243	128.494	6902	95.5039	6577	127.744	8140	3.07391e-16	-1.61114	down	--	--	Molecular Function: hydrolase activity, hydrolyzing O-glycosyl compounds (GO:0004553);; Cellular Component: cell wall (GO:0005618);; Biological Process: xyloglucan metabolic process (GO:0010411);; Molecular Function: xyloglucan:xyloglucosyl transferase activity (GO:0016762);; Biological Process: cell wall biogenesis (GO:0042546);; Cellular Component: apoplast (GO:0048046);; Biological Process: ce…	K08235|2.8e-176|jre:108981839|K08235 xyloglucan:xyloglucosyl transferase [EC:2.4.1.207] | (RefSeq) probable xyloglucan endotransglucosylase/hydrolase protein 6	--	--	--	Glycosyl hydrolases family 16	Probable xyloglucan endotransglucosylase/hydrolase protein 6 OS=Arabidopsis thaliana OX=3702 GN=XTH6 PE=2 SV=2	G	Carbohydrate transport and metabolism	hypothetical protein F2P56_023966, partial [Juglans regia]	molecular function: catalytic activity (GO:0003824);; cellular component: cell (GO:0005623);; cellular component: cell part (GO:0044464);; biological process: metabolic process (GO:0008152);; biological process: cellular process (GO:0009987);; biological process: cellular component organization or biogenesis (GO:0071840);; cellular component: extracellular region (GO:0005576)
JreChr04G12109	JreChr04G12109	33.0301	1377	17.817	818	9.13017	318	15.0695	672	5.24151	217	0.00355149	-1.56665	down	--	--	Molecular Function: transcription factor activity, sequence-specific DNA binding (GO:0003700);;	--	--	--	--	TCP family transcription factor	Transcription factor TCP13 OS=Arabidopsis thaliana OX=3702 GN=TCP13 PE=1 SV=1	K	Transcription	transcription factor TCP13-like [Juglans regia]	molecular function: nucleic acid binding transcription factor activity (GO:0001071);; biological process: biological regulation (GO:0065007)
JreChr10G12230	JreChr10G12230	5.22075	593	5.71321	714	12.5569	1189	16.621	2018	9.18965	1033	0.00113216	1.03601	up	--	--	Molecular Function: microtubule motor activity (GO:0003777);; Molecular Function: ATP binding (GO:0005524);; Biological Process: microtubule-based movement (GO:0007018);; Molecular Function: microtubule binding (GO:0008017);;	K10398|0.0e+00|qsu:112040237|K10398 kinesin family member 11 | (RefSeq) kinesin-like protein KIN-5C isoform X1	--	[Z]	Cytoskeleton	Kinesin motor domain	Kinesin-like protein KIN-5C OS=Nicotiana tabacum OX=4097 GN=KIN5C PE=1 SV=1	Z	Cytoskeleton	kinesin-like protein KIN-5C [Juglans regia]	molecular function: catalytic activity (GO:0003824);; molecular function: binding (GO:0005488);; biological process: cellular process (GO:0009987);; biological process: single-organism process (GO:0044699)
JreChr04G11246	JreChr04G11246	1.3416	174	1.64847	235	4.56998	494	7.5465	1045	2.34113	300	0.00624492	1.501	up	[M]	Cell wall/membrane/envelope biogenesis	Molecular Function: protein serine/threonine kinase activity (GO:0004674);; Molecular Function: ATP binding (GO:0005524);; Cellular Component: integral component of membrane (GO:0016021);;	K00924|5.4e-138|mesc:110603441|K00924 kinase [EC:2.7.1.-] | (RefSeq) receptor-like protein kinase 5	--	--	--	Protein kinase domain	MDIS1-interacting receptor like kinase 1 OS=Arabidopsis thaliana OX=3702 GN=MIK1 PE=1 SV=1	T	Signal transduction mechanisms	receptor-like protein kinase 5 [Juglans regia]	molecular function: catalytic activity (GO:0003824);; biological process: metabolic process (GO:0008152);; biological process: cellular process (GO:0009987);; molecular function: binding (GO:0005488);; cellular component: membrane (GO:0016020);; cellular component: membrane part (GO:0044425)
JreChr08G11836	JreChr08G11836	40.5461	2192	54.2526	3228	31.0678	1401	30.6108	1770	15.8619	849	0.00314717	-1.06668	down	--	--	Molecular Function: UDP-glycosyltransferase activity (GO:0008194);;	K22706|1.1e-190|pmum:103319663|K22706 (R)-mandelonitrile beta-glucosyltransferase [EC:2.4.1.354] | (RefSeq) 7-deoxyloganetin glucosyltransferase-like	Cyanoamino acid metabolism (ko00460)	[GC]	Carbohydrate transport and metabolism;; Energy production and conversion	UDP-glucoronosyl and UDP-glucosyl transferase	7-deoxyloganetin glucosyltransferase OS=Catharanthus roseus OX=4058 GN=UGT85A23 PE=1 SV=1	--	--	7-deoxyloganetin glucosyltransferase-like [Juglans regia]	molecular function: catalytic activity (GO:0003824)
JreChr15G10065	JreChr15G10065	3.18442	170	4.55172	268	0.238828	11	0.064931	4	0.100347	6	5.3709e-17	-4.99048	down	--	--	Molecular Function: nucleotide binding (GO:0000166);; Biological Process: mitotic cell cycle (GO:0000278);; Biological Process: mitotic cytokinesis (GO:0000281);; Biological Process: cytokinesis (GO:0000910);; Molecular Function: molecular_function (GO:0003674);; Molecular Function: catalytic activity (GO:0003824);; Molecular Function: protein kinase activity (GO:0004672);; Molecular Function: pr…	K14753|1.0e-05|apro:F751_3102|K14753 guanine nucleotide-binding protein subunit beta-2-like 1 protein | (RefSeq) Guanine nucleotide-binding protein subunit beta-like protein	--	[R]	General function prediction only	WD domain, G-beta repeat	Protein JINGUBANG OS=Arabidopsis thaliana OX=3702 GN=JGB PE=1 SV=1	S	Function unknown	protein JINGUBANG-like [Juglans regia]	molecular function: binding (GO:0005488);; biological process: cellular process (GO:0009987);; biological process: single-organism process (GO:0044699);; molecular function: catalytic activity (GO:0003824);; biological process: metabolic process (GO:0008152);; cellular component: cell (GO:0005623);; cellular component: cell part (GO:0044464);; cellular component: organelle (GO:0043226);; cellular…
JreChr09G12146	JreChr09G12146	441.563	20939	435.021	22707	218.457	8642	200.646	10177	207.812	9752	6.42852e-40	-1.26242	down	--	--	Cellular Component: integral component of membrane (GO:0016021);; Molecular Function: transmembrane transporter activity (GO:0022857);;	K15283|3.2e-229|jre:109020011|K15283 solute carrier family 35, member E1 | (RefSeq) triose phosphate/phosphate translocator, chloroplastic	--	[GE]	Carbohydrate transport and metabolism;; Amino acid transport and metabolism	Triose-phosphate Transporter family	Triose phosphate/phosphate translocator TPT, chloroplastic OS=Arabidopsis thaliana OX=3702 GN=TPT PE=1 SV=1	--	--	triose phosphate/phosphate translocator, chloroplastic [Juglans regia]	cellular component: membrane (GO:0016020);; cellular component: membrane part (GO:0044425);; molecular function: transporter activity (GO:0005215);; biological process: localization (GO:0051179)
JreChr14G10253	JreChr14G10253	5.7907	233	5.37139	238	2.42938	82	3.74441	161	2.56961	103	0.00441646	-1.1192	down	[G]	Carbohydrate transport and metabolism	Molecular Function: lyase activity (GO:0016829);;	--	--	--	--	KDPG and KHG aldolase	--	G	Carbohydrate transport and metabolism	putative KHG/KDPG aldolase isoform X1 [Juglans regia]	molecular function: catalytic activity (GO:0003824)
JreChr08G11126	JreChr08G11126	22.6615	1190	21.6668	1252	7.90698	347	6.76825	380	5.87154	305	3.27872e-22	-1.89025	down	--	--	Molecular Function: UDP-glycosyltransferase activity (GO:0008194);;	K18823|1.2e-123|lja:Lj4g3v0338060.1|K18823 soyasaponin III rhamnosyltransferase [EC:2.4.1.273] | (RefSeq) Lj4g3v0338060.1; -	--	[GC]	Carbohydrate transport and metabolism;; Energy production and conversion	UDP-glucoronosyl and UDP-glucosyl transferase	Putative UDP-rhamnose:rhamnosyltransferase 1 OS=Fragaria ananassa OX=3747 GN=GT4 PE=2 SV=1	--	--	putative UDP-rhamnose:rhamnosyltransferase 1 [Juglans regia]	molecular function: catalytic activity (GO:0003824)
JreChr14G11059	JreChr14G11059	31.4821	1196	30.2342	1265	5.84145	186	2.40563	98	3.43033	129	2.82846e-18	-3.19063	down	--	--	--	--	--	--	--	--	Protein MET1, chloroplastic OS=Arabidopsis thaliana OX=3702 GN=MET1 PE=1 SV=1	--	--	protein MET1, chloroplastic-like isoform X1 [Juglans regia]	--
JreChr08G10183	JreChr08G10183	0.134714	5	1.28619	47	8.63894	239	3.83016	136	10.135	332	0.000211181	3.19955	up	--	--	Biological Process: metal ion transport (GO:0030001);; Molecular Function: metal ion binding (GO:0046872);;	--	--	[P]	Inorganic ion transport and metabolism	Heavy-metal-associated domain	Heavy metal-associated isoprenylated plant protein 36 OS=Arabidopsis thaliana OX=3702 GN=HIPP36 PE=1 SV=1	P	Inorganic ion transport and metabolism	heavy metal-associated isoprenylated plant protein 36-like [Juglans regia]	biological process: localization (GO:0051179);; molecular function: binding (GO:0005488)
JreChr15G11785	JreChr15G11785	9.82779	590	12.8249	848	43.2314	2164	25.2135	1619	45.3715	2695	4.34331e-07	1.54882	up	--	--	Cellular Component: integral component of membrane (GO:0016021);;	K14209|1.6e-07|peq:110033165|K14209 solute carrier family 36 (proton-coupled amino acid transporter) | (RefSeq) amino acid transporter ANTL3-like	--	[E]	Amino acid transport and metabolism	Transmembrane amino acid transporter protein	Amino acid permease 3 OS=Arabidopsis thaliana OX=3702 GN=AAP3 PE=1 SV=2	E	Amino acid transport and metabolism	amino acid permease 3-like isoform X1 [Juglans regia]	cellular component: membrane (GO:0016020);; cellular component: membrane part (GO:0044425)
JreChr06G11684	JreChr06G11684	3.24803	130	3.57569	157	9.57327	318	6.59995	281	8.078	318	0.000646488	1.04149	up	[J]	Translation, ribosomal structure and biogenesis	Biological Process: pseudouridine synthesis (GO:0001522);; Molecular Function: RNA binding (GO:0003723);; Biological Process: tRNA processing (GO:0008033);; Molecular Function: tRNA pseudouridine synthase activity (GO:0106029);;	K06173|6.6e-204|jre:108982283|K06173 tRNA pseudouridine38-40 synthase [EC:5.4.99.12] | (RefSeq) tRNA pseudouridine synthase A-like	--	[AJ]	RNA processing and modification;; Translation, ribosomal structure and biogenesis	tRNA pseudouridine synthase	--	J	Translation, ribosomal structure and biogenesis	tRNA pseudouridine synthase A-like [Juglans regia]	biological process: metabolic process (GO:0008152);; biological process: cellular process (GO:0009987);; molecular function: binding (GO:0005488);; molecular function: catalytic activity (GO:0003824)
JreChr15G10287	JreChr15G10287	62.1191	1257	54.0466	1204	29.3364	495	34.1795	740	28.5322	572	3.61073e-08	-1.11216	down	--	--	Cellular Component: cellular_component (GO:0005575);; Cellular Component: intracellular (GO:0005622);; Cellular Component: cell (GO:0005623);; Cellular Component: cytoplasm (GO:0005737);; Biological Process: biological_process (GO:0008150);; Biological Process: response to radiation (GO:0009314);; Biological Process: response to light stimulus (GO:0009416);; Cellular Component: chloroplast (GO:00…	--	--	--	--	--	Light-harvesting complex-like protein OHP2, chloroplastic OS=Arabidopsis thaliana OX=3702 GN=OHP2 PE=1 SV=1	S	Function unknown	light-harvesting complex-like protein OHP2, chloroplastic [Juglans regia]	cellular component: cell (GO:0005623);; cellular component: cell part (GO:0044464);; biological process: response to stimulus (GO:0050896);; cellular component: organelle (GO:0043226);; cellular component: organelle part (GO:0044422);; cellular component: membrane (GO:0016020)
JreChr12G10965	JreChr12G10965	3.39128	63	7.46667	153	14.6869	228	15.1492	301	18.3789	338	0.0024103	1.37817	up	--	--	Molecular Function: molecular_function (GO:0003674);; Molecular Function: catalytic activity (GO:0003824);; Molecular Function: ubiquitin-protein transferase activity (GO:0004842);; Biological Process: cellular protein modification process (GO:0006464);; Biological Process: proteolysis (GO:0006508);; Biological Process: ubiquitin-dependent protein catabolic process (GO:0006511);; Biological Proce…	K16281|4.7e-96|jre:108997441|K16281 RING-H2 zinc finger protein RHA1 | (RefSeq) E3 ubiquitin-protein ligase RHA1B-like	--	[O]	Posttranslational modification, protein turnover, chaperones	Ring finger domain	Brassinosteroid-responsive RING protein 1 OS=Arabidopsis thaliana OX=3702 GN=BRH1 PE=2 SV=1	O	Posttranslational modification, protein turnover, chaperones	E3 ubiquitin-protein ligase RHA1B-like [Juglans regia]	molecular function: catalytic activity (GO:0003824);; biological process: metabolic process (GO:0008152);; biological process: cellular process (GO:0009987);; biological process: response to stimulus (GO:0050896)
JreChr08G11508	JreChr08G11508	173.554	5773	152.655	5590	87.9686	2441	84.5633	3009	70.5933	2324	4.39293e-13	-1.20431	down	[S]	Function unknown	Cellular Component: integral component of membrane (GO:0016021);;	--	--	--	--	TPM domain	UPF0603 protein At1g54780, chloroplastic OS=Arabidopsis thaliana OX=3702 GN=At1g54780 PE=1 SV=1	S	Function unknown	UPF0603 protein At1g54780, chloroplastic [Juglans regia]	cellular component: membrane (GO:0016020);; cellular component: membrane part (GO:0044425)
JreChr05G10001	JreChr05G10001	11.7165	636	12.1444	726	6.12655	278	6.65021	387	6.43532	346	6.0178e-09	-1.08577	down	[I]	Lipid transport and metabolism	Cellular Component: integral component of membrane (GO:0016021);; Molecular Function: hydrolase activity (GO:0016787);;	K15889|2.0e-259|jre:109004331|K15889 prenylcysteine alpha-carboxyl methylesterase [EC:3.1.1.-] | (RefSeq) probable isoprenylcysteine alpha-carbonyl methylesterase ICMEL2	Terpenoid backbone biosynthesis (ko00900)	[R]	General function prediction only	alpha/beta hydrolase fold	Probable isoprenylcysteine alpha-carbonyl methylesterase ICMEL1 OS=Arabidopsis thaliana OX=3702 GN=ICMEL1 PE=2 SV=1	I	Lipid transport and metabolism	probable isoprenylcysteine alpha-carbonyl methylesterase ICMEL2 [Juglans regia]	cellular component: membrane (GO:0016020);; cellular component: membrane part (GO:0044425);; molecular function: catalytic activity (GO:0003824)
JreChr05G11561	JreChr05G11561	0.410459	24	0.467787	30	2.89983	139	4.14189	255	1.39835	80	0.000107899	2.47032	up	[QV]	Secondary metabolites biosynthesis, transport and catabolism;; Defense mechanisms	Molecular Function: monooxygenase activity (GO:0004497);; Molecular Function: iron ion binding (GO:0005506);; Molecular Function: oxidoreductase activity, acting on paired donors, with incorporation or reduction of molecular oxygen (GO:0016705);; Molecular Function: heme binding (GO:0020037);;	K24184|7.2e-236|jre:109015566|K24184 cytochrome P450 family 89 subfamily A [EC:1.14.-.-] | (RefSeq) cytochrome P450 89A2-like	--	[Q]	Secondary metabolites biosynthesis, transport and catabolism	Cytochrome P450	Cytochrome P450 89A9 OS=Arabidopsis thaliana OX=3702 GN=CYP89A9 PE=2 SV=1	Q	Secondary metabolites biosynthesis, transport and catabolism	cytochrome P450 89A2-like [Juglans regia]	molecular function: catalytic activity (GO:0003824);; biological process: metabolic process (GO:0008152);; biological process: single-organism process (GO:0044699);; molecular function: binding (GO:0005488)
JreChr07G12600	JreChr07G12600	324.276	18875	265.274	16997	128.614	6245	74.8789	4662	88.9053	5121	1.03309e-12	-1.79821	down	[E]	Amino acid transport and metabolism	Molecular Function: glycine hydroxymethyltransferase activity (GO:0004372);; Biological Process: glycine biosynthetic process from serine (GO:0019264);; Molecular Function: pyridoxal phosphate binding (GO:0030170);; Biological Process: tetrahydrofolate interconversion (GO:0035999);;	K00600|4.7e-283|qsu:111992070|K00600 glycine hydroxymethyltransferase [EC:2.1.2.1] | (RefSeq) serine hydroxymethyltransferase, mitochondrial isoform X1	Glycine, serine and threonine metabolism (ko00260);; Cyanoamino acid metabolism (ko00460);; Glyoxylate and dicarboxylate metabolism (ko00630);; One carbon pool by folate (ko00670);; Carbon metabolism (ko01200);; Biosynthesis of amino acids (ko01230)	[E]	Amino acid transport and metabolism	Serine hydroxymethyltransferase	Serine hydroxymethyltransferase 1, mitochondrial OS=Flaveria pringlei OX=4226 PE=2 SV=1	E	Amino acid transport and metabolism	serine hydroxymethyltransferase 2, mitochondrial-like [Juglans regia]	molecular function: catalytic activity (GO:0003824);; biological process: metabolic process (GO:0008152);; biological process: cellular process (GO:0009987);; biological process: single-organism process (GO:0044699);; molecular function: binding (GO:0005488)
JreChr03G11898	JreChr03G11898	97.4478	2169	99.9975	2450	54.5015	1012	29.9613	713	37.7463	832	7.9275e-08	-1.47717	down	[Q]	Secondary metabolites biosynthesis, transport and catabolism	--	K08234|5.8e-109|jre:109009074|K08234 glyoxylase I family protein | (RefSeq) uncharacterized protein LOC109009074	--	--	--	Glyoxalase/Bleomycin resistance protein/Dioxygenase superfamily	--	S	Function unknown	uncharacterized protein LOC109009074 [Juglans regia]	--
JreChr04G10996	JreChr04G10996	2.47765	89	1.49067	59	6.22002	186	5.36906	206	5.50922	195	0.00111297	1.32196	up	--	--	Molecular Function: transcription factor activity, sequence-specific DNA binding (GO:0003700);;	K08064|8.6e-171|jre:108985605|K08064 nuclear transcription factor Y, alpha | (RefSeq) nuclear transcription factor Y subunit A-3-like	--	[K]	Transcription	CCAAT-binding transcription factor (CBF-B/NF-YA) subunit B	Nuclear transcription factor Y subunit A-3 OS=Arabidopsis thaliana OX=3702 GN=NFYA3 PE=2 SV=2	K	Transcription	nuclear transcription factor Y subunit A-3-like [Juglans regia]	molecular function: nucleic acid binding transcription factor activity (GO:0001071);; biological process: biological regulation (GO:0065007)
JreChr11G10913	JreChr11G10913	37.9313	763	36.2725	804	26.2651	441	15.8438	341	19.3107	385	0.000210206	-1.05788	down	--	--	Molecular Function: hydrolase activity, hydrolyzing O-glycosyl compounds (GO:0004553);; Cellular Component: cell wall (GO:0005618);; Biological Process: cellular glucan metabolic process (GO:0006073);; Molecular Function: xyloglucan:xyloglucosyl transferase activity (GO:0016762);; Cellular Component: apoplast (GO:0048046);;	K08235|1.5e-79|jre:109014291|K08235 xyloglucan:xyloglucosyl transferase [EC:2.4.1.207] | (RefSeq) probable xyloglucan endotransglucosylase/hydrolase protein 30	--	--	--	Xyloglucan endo-transglycosylase (XET) C-terminus	Probable xyloglucan endotransglucosylase/hydrolase protein 30 OS=Arabidopsis thaliana OX=3702 GN=XTH30 PE=2 SV=2	G	Carbohydrate transport and metabolism	probable xyloglucan endotransglucosylase/hydrolase protein 30 [Juglans regia]	molecular function: catalytic activity (GO:0003824);; cellular component: cell (GO:0005623);; cellular component: cell part (GO:0044464);; biological process: metabolic process (GO:0008152);; biological process: cellular process (GO:0009987);; cellular component: extracellular region (GO:0005576)
JreChr11G10209	JreChr11G10209	0.759106	53	0.648339	50	3.77063	218	1.10446	82	6.73174	460	0.00456832	2.24562	up	[Q]	Secondary metabolites biosynthesis, transport and catabolism	Molecular Function: oxidoreductase activity, acting on single donors with incorporation of molecular oxygen, incorporation of two atoms of oxygen (GO:0016702);; Molecular Function: metal ion binding (GO:0046872);;	K09840|0.0e+00|jre:108995964|K09840 9-cis-epoxycarotenoid dioxygenase [EC:1.13.11.51] | (RefSeq) 9-cis-epoxycarotenoid dioxygenase NCED1, chloroplastic-like	Carotenoid biosynthesis (ko00906)	[Q]	Secondary metabolites biosynthesis, transport and catabolism	Retinal pigment epithelial membrane protein	9-cis-epoxycarotenoid dioxygenase NCED1, chloroplastic OS=Solanum lycopersicum OX=4081 GN=NCED1 PE=1 SV=2	Q	Secondary metabolites biosynthesis, transport and catabolism	9-cis-epoxycarotenoid dioxygenase NCED1, chloroplastic-like [Juglans regia]	molecular function: catalytic activity (GO:0003824);; biological process: metabolic process (GO:0008152);; biological process: single-organism process (GO:0044699);; molecular function: binding (GO:0005488)
JreChr07G11238	JreChr07G11238	50.2738	1537	49.7351	1674	24.0874	615	19.3693	634	21.0999	639	5.61778e-19	-1.41133	down	--	--	Molecular Function: calcium ion binding (GO:0005509);; Cellular Component: photosystem II oxygen evolving complex (GO:0009654);; Biological Process: photosynthesis (GO:0015979);; Cellular Component: extrinsic component of membrane (GO:0019898);;	K09264|3.2e-09|gmx:100784410|K09264 MADS-box transcription factor, plant | (RefSeq) uncharacterized protein LOC100784410	--	--	--	PsbP	PsbP domain-containing protein 3, chloroplastic OS=Arabidopsis thaliana OX=3702 GN=PPD3 PE=1 SV=2	S	Function unknown	psbP domain-containing protein 3, chloroplastic [Juglans regia]	molecular function: binding (GO:0005488);; cellular component: cell (GO:0005623);; cellular component: membrane (GO:0016020);; cellular component: macromolecular complex (GO:0032991);; cellular component: membrane part (GO:0044425);; cellular component: cell part (GO:0044464);; biological process: metabolic process (GO:0008152);; biological process: cellular process (GO:0009987)
JreChr02G12053	JreChr02G12053	18.1795	162	17.77	174	54.275	402	51.6202	491	68.6093	603	7.15342e-09	1.4993	up	[C]	Energy production and conversion	Molecular Function: hydrolase activity, acting on carbon-nitrogen (but not peptide) bonds, in linear amides (GO:0016811);;	K01455|1.2e-38|jre:108988557|K01455 formamidase [EC:3.5.1.49] | (RefSeq) formamidase-like isoform X1	Cyanoamino acid metabolism (ko00460);; Glyoxylate and dicarboxylate metabolism (ko00630);; Nitrogen metabolism (ko00910);; Carbon metabolism (ko01200)	--	--	Acetamidase/Formamidase family	--	C	Energy production and conversion	formamidase-like isoform X1 [Juglans regia]	molecular function: catalytic activity (GO:0003824)
JreChr10G10106	JreChr10G10106	1426.15	42467	966.178	31670	173.244	4304	219.65	6996	231.962	6836	6.88517e-30	-2.71554	down	--	--	Cellular Component: photosystem I (GO:0009522);; Cellular Component: photosystem II (GO:0009523);; Cellular Component: chloroplast thylakoid membrane (GO:0009535);; Biological Process: photosynthesis, light harvesting (GO:0009765);; Cellular Component: integral component of membrane (GO:0016021);; Molecular Function: chlorophyll binding (GO:0016168);; Biological Process: protein-chromophore linka…	K08912|1.3e-151|jre:108990238|K08912 light-harvesting complex II chlorophyll a/b binding protein 1 | (RefSeq) chlorophyll a-b binding protein of LHCII type 1-like	Photosynthesis - antenna proteins (ko00196)	--	--	Chlorophyll A-B binding protein	Chlorophyll a-b binding protein 3, chloroplastic OS=Glycine max OX=3847 GN=CAB3 PE=3 SV=1	C	Energy production and conversion	chlorophyll a-b binding protein of LHCII type 1-like [Juglans regia]	cellular component: cell (GO:0005623);; cellular component: membrane (GO:0016020);; cellular component: macromolecular complex (GO:0032991);; cellular component: membrane part (GO:0044425);; cellular component: cell part (GO:0044464);; cellular component: organelle (GO:0043226);; cellular component: organelle part (GO:0044422);; biological process: metabolic process (GO:0008152);; biological proc…
JreChr04G10223	JreChr04G10223	42.4378	3257	45.987	3886	23.6726	1516	22.5195	1849	14.9325	1135	6.5393e-08	-1.31139	down	[N]	Cell motility	Cellular Component: integral component of membrane (GO:0016021);; Molecular Function: cellulose synthase (UDP-forming) activity (GO:0016760);; Biological Process: cellulose biosynthetic process (GO:0030244);; Biological Process: cell wall organization (GO:0071555);;	K10891|1.1e-154|tcc:18612304|K10891 fanconi anemia group D2 protein | (RefSeq) Fanconi anemia group D2 protein homolog	--	--	--	Cellulose synthase	Cellulose synthase-like protein H1 OS=Oryza sativa subsp. japonica OX=39947 GN=CSLH1 PE=2 SV=2	G	Carbohydrate transport and metabolism	cellulose synthase-like protein H1 isoform X1 [Juglans regia]	cellular component: membrane (GO:0016020);; cellular component: membrane part (GO:0044425);; molecular function: catalytic activity (GO:0003824);; biological process: metabolic process (GO:0008152);; biological process: cellular process (GO:0009987);; biological process: single-organism process (GO:0044699);; biological process: cellular component organization or biogenesis (GO:0071840)
JreChr03G10523	JreChr03G10523	3.07215	103	2.44283	90	1.05968	30	0.571076	21	0.701703	24	0.000440437	-2.00413	down	[R]	General function prediction only	Molecular Function: protein binding (GO:0005515);; Cellular Component: cellular_component (GO:0005575);; Cellular Component: intracellular (GO:0005622);; Cellular Component: cell (GO:0005623);; Cellular Component: nucleus (GO:0005634);; Cellular Component: nucleoplasm (GO:0005654);; Biological Process: regulation of carbohydrate metabolic process (GO:0006109);; Biological Process: regulation of s…	K14152|1.3e-67|cpep:111783531|K14152 phosphoribosyl-ATP pyrophosphohydrolase / phosphoribosyl-AMP cyclohydrolase / histidinol dehydrogenase [EC:3.6.1.31 3.5.4.19 1.1.1.23] | (RefSeq) uncharacterized protein LOC111783531	Histidine metabolism (ko00340);; Biosynthesis of amino acids (ko01230)	--	--	Tetratricopeptide repeat	Protein SULFUR DEFICIENCY-INDUCED 1 OS=Arabidopsis thaliana OX=3702 GN=SDI1 PE=2 SV=1	S	Function unknown	protein SULFUR DEFICIENCY-INDUCED 1-like [Juglans regia]	molecular function: binding (GO:0005488);; cellular component: cell (GO:0005623);; cellular component: cell part (GO:0044464);; cellular component: organelle (GO:0043226);; cellular component: organelle part (GO:0044422);; biological process: biological regulation (GO:0065007);; biological process: response to stimulus (GO:0050896);; biological process: cellular process (GO:0009987);; cellular co…
JreChr02G10587	JreChr02G10587	41.7958	1964	35.6466	1844	18.8714	740	20.6064	1036	18.4032	856	8.15115e-12	-1.19767	down	[R]	General function prediction only	Molecular Function: molecular_function (GO:0003674);; Molecular Function: catalytic activity (GO:0003824);; Cellular Component: cellular_component (GO:0005575);; Cellular Component: intracellular (GO:0005622);; Cellular Component: cell (GO:0005623);; Cellular Component: cytoplasm (GO:0005737);; Biological Process: cellular aromatic compound metabolic process (GO:0006725);; Biological Process: por…	K19073|1.0e-232|jre:109005949|K19073 divinyl chlorophyllide a 8-vinyl-reductase [EC:1.3.1.75] | (RefSeq) divinyl chlorophyllide a 8-vinyl-reductase, chloroplastic	Porphyrin and chlorophyll metabolism (ko00860)	[G]	Carbohydrate transport and metabolism	NAD(P)H-binding	Divinyl chlorophyllide a 8-vinyl-reductase, chloroplastic OS=Cucumis sativus OX=3659 GN=DVR PE=1 SV=1	G	Carbohydrate transport and metabolism	divinyl chlorophyllide a 8-vinyl-reductase, chloroplastic [Juglans regia]	molecular function: catalytic activity (GO:0003824);; cellular component: cell (GO:0005623);; cellular component: cell part (GO:0044464);; biological process: metabolic process (GO:0008152);; biological process: cellular process (GO:0009987);; cellular component: organelle (GO:0043226);; cellular component: organelle part (GO:0044422);; biological process: single-organism process (GO:0044699);; c…
JreChr11G11305	JreChr11G11305	0.509538	47	0.509503	51	1.18142	90	1.81091	175	1.26943	114	0.00770217	1.27949	up	--	--	--	K22262|1.1e-102|qsu:112034235|K22262 WD repeat and FYVE domain-containing protein 3 | (RefSeq) protein SPIRRIG	--	[R]	General function prediction only	PPR repeat family	Pentatricopeptide repeat-containing protein At4g13650 OS=Arabidopsis thaliana OX=3702 GN=PCMP-H42 PE=2 SV=2	S	Function unknown	pentatricopeptide repeat-containing protein At2g13600-like [Juglans regia]	--
JreChr07G10995	JreChr07G10995	42.4292	806	55.8776	1169	136.752	2167	135.21	2747	99.2703	1866	1.07423e-06	1.14011	up	--	--	Cellular Component: nucleosome (GO:0000786);; Molecular Function: DNA binding (GO:0003677);; Cellular Component: nucleus (GO:0005634);; Biological Process: nucleosome assembly (GO:0006334);; Cellular Component: host cell nucleus (GO:0042025);;	K11275|1.4e-58|jre:108994123|K11275 histone H1/5 | (RefSeq) histone H1-like	--	--	--	linker histone H1 and H5 family	Histone H1 OS=Solanum lycopersicum OX=4081 PE=3 SV=1	B	Chromatin structure and dynamics	hypothetical protein F2P56_024919, partial [Juglans regia]	cellular component: cell (GO:0005623);; cellular component: macromolecular complex (GO:0032991);; cellular component: organelle (GO:0043226);; cellular component: organelle part (GO:0044422);; cellular component: cell part (GO:0044464);; molecular function: binding (GO:0005488);; biological process: cellular process (GO:0009987);; biological process: cellular component organization or biogenesis …
JreChr03G12481	JreChr03G12481	6.86847	709	5.21707	593	2.69726	233	3.40722	376	2.9375	300	1.30373e-05	-1.19428	down	--	--	--	K13414|2.4e-56|bdi:100826299|K13414 mitogen-activated protein kinase kinase kinase 1 [EC:2.7.11.25] | (RefSeq) uncharacterized protein LOC100826299	MAPK signaling pathway - plant (ko04016);; Plant-pathogen interaction (ko04626)	--	--	--	Protein OPAQUE10 OS=Zea mays OX=4577 GN=O10 PE=1 SV=1	--	--	uncharacterized protein LOC109007107 isoform X1 [Juglans regia]	--
JreChr10G11269	JreChr10G11269	11.1562	1021	13.8591	1396	2.1983	168	1.31176	129	2.14765	195	2.08654e-25	-2.9231	down	--	--	Cellular Component: integral component of membrane (GO:0016021);;	--	--	--	--	Fusaric acid resistance protein-like	--	S	Function unknown	uncharacterized protein LOC109006791 isoform X1 [Juglans regia]	cellular component: membrane (GO:0016020);; cellular component: membrane part (GO:0044425)
JreChr07G10043	JreChr07G10043	17.6558	877	14.4254	789	8.7898	365	10.7206	570	6.51468	321	0.000634772	-1.07783	down	--	--	Molecular Function: transferase activity, transferring acyl groups other than amino-acyl groups (GO:0016747);;	K13065|6.2e-26|vvi:100250237|K13065 shikimate O-hydroxycinnamoyltransferase [EC:2.3.1.133] | (RefSeq) shikimate O-hydroxycinnamoyltransferase	Phenylpropanoid biosynthesis (ko00940);; Flavonoid biosynthesis (ko00941);; Stilbenoid, diarylheptanoid and gingerol biosynthesis (ko00945)	--	--	Transferase family	--	S	Function unknown	rosmarinate synthase-like [Juglans regia]	molecular function: catalytic activity (GO:0003824)
JreChr05G12553	JreChr05G12553	10.8741	125	9.71856	123	4.84761	47	3.13442	39	4.21218	48	0.000822078	-1.53124	down	--	--	Biological Process: response to auxin (GO:0009733);;	K14488|8.8e-53|jre:108986948|K14488 SAUR family protein | (RefSeq) auxin-induced protein X15-like	Plant hormone signal transduction (ko04075)	--	--	Auxin responsive protein	Auxin-induced protein 10A5 OS=Glycine max OX=3847 PE=2 SV=1	S	Function unknown	auxin-induced protein X15-like [Juglans regia]	biological process: response to stimulus (GO:0050896)
Juglans_regia_newGene_3938	--	31.9381	2282	30.0257	2358	16.1295	969	10.7777	826	17.7444	1260	1.81373e-06	-1.24571	down	--	--	--	K12173|7.1e-11|gmx:100794341|K12173 BRCA1-A complex subunit BRE | (RefSeq) BRISC and BRCA1-A complex member 2	Homologous recombination (ko03440)	--	--	Thaumatin family	Thaumatin-like protein 1 OS=Arabidopsis thaliana OX=3702 GN=TLP1 PE=2 SV=1	T	Signal transduction mechanisms	thaumatin-like protein 1 [Juglans regia]	--
JreChr14G11706	JreChr14G11706	10.1775	323	9.91963	347	5.62082	149	4.79382	163	5.4434	171	7.39095e-06	-1.12141	down	--	--	Molecular Function: DNA binding (GO:0003677);;	K09422|4.9e-117|jre:109021960|K09422 transcription factor MYB, plant | (RefSeq) transcription factor MYB48-like isoform X2	--	[K]	Transcription	Myb-like DNA-binding domain	Transcription factor MYB48 OS=Arabidopsis thaliana OX=3702 GN=MYB48 PE=2 SV=1	--	--	transcription factor MYB59-like isoform X1 [Juglans regia]	molecular function: binding (GO:0005488)
JreChr07G10715	JreChr07G10715	7.0503	119	7.41278	138	1.16407	17	2.44371	45	2.25673	38	0.000196979	-2.03861	down	[C]	Energy production and conversion	Molecular Function: cytochrome-c oxidase activity (GO:0004129);; Cellular Component: mitochondrial inner membrane (GO:0005743);; Biological Process: oxidative phosphorylation (GO:0006119);; Biological Process: aerobic respiration (GO:0009060);; Cellular Component: integral component of membrane (GO:0016021);; Molecular Function: heme binding (GO:0020037);; Cellular Component: respiratory chain co…	K02256|3.8e-76|cpap:7441445|K02256 cytochrome c oxidase subunit 1 [EC:7.1.1.9] | (RefSeq) cox1, CapaM_p18; cytochrome c oxidase subunit 1	Oxidative phosphorylation (ko00190)	[C]	Energy production and conversion	Cytochrome C and Quinol oxidase polypeptide I	Cytochrome c oxidase subunit 1 OS=Oenothera berteroana OX=3950 GN=COX1 PE=3 SV=2	C	Energy production and conversion	cytochrome c oxidase subunit 1 [Batis maritima]	molecular function: catalytic activity (GO:0003824);; molecular function: transporter activity (GO:0005215);; molecular function: electron carrier activity (GO:0009055);; biological process: metabolic process (GO:0008152);; biological process: single-organism process (GO:0044699);; biological process: localization (GO:0051179);; cellular component: cell (GO:0005623);; cellular component: membrane…
JreChr02G11960	JreChr02G11960	27.5208	916	26.2542	962	14.2573	396	12.6156	449	9.21331	304	9.40187e-08	-1.35643	down	[IQR]	Lipid transport and metabolism;; Secondary metabolites biosynthesis, transport and catabolism;; General function prediction only	--	K15095|1.0e-117|qsu:112007699|K15095 (+)-neomenthol dehydrogenase [EC:1.1.1.208] | (RefSeq) (+)-neomenthol dehydrogenase-like	--	[Q]	Secondary metabolites biosynthesis, transport and catabolism	short chain dehydrogenase	(+)-neomenthol dehydrogenase OS=Arabidopsis thaliana OX=3702 GN=SDR1 PE=1 SV=1	Q	Secondary metabolites biosynthesis, transport and catabolism	(+)-neomenthol dehydrogenase-like isoform X1 [Juglans regia]	--
JreChr07G12171	JreChr07G12171	27.6365	2007	26.3715	2108	9.51981	577	13.3984	1041	12.9389	930	2.94775e-09	-1.36374	down	[L]	Replication, recombination and repair	Molecular Function: DNA photolyase activity (GO:0003913);; Biological Process: DNA repair (GO:0006281);;	K01669|0.0e+00|jre:109009591|K01669 deoxyribodipyrimidine photo-lyase [EC:4.1.99.3] | (RefSeq) cryptochrome DASH, chloroplastic/mitochondrial	--	[LT]	Replication, recombination and repair;; Signal transduction mechanisms	FAD binding domain of DNA photolyase	Cryptochrome DASH, chloroplastic/mitochondrial OS=Solanum lycopersicum OX=4081 GN=CRYD PE=2 SV=2	--	--	cryptochrome DASH, chloroplastic/mitochondrial [Juglans regia]	molecular function: catalytic activity (GO:0003824);; biological process: metabolic process (GO:0008152);; biological process: cellular process (GO:0009987);; biological process: response to stimulus (GO:0050896)
JreChr07G11716	JreChr07G11716	1.08836	34	2.15382	75	5.44855	142	8.6883	291	4.84199	150	0.00119403	1.77058	up	--	--	Cellular Component: mitochondrial outer membrane (GO:0005741);; Molecular Function: voltage-gated anion channel activity (GO:0008308);;	K15040|7.8e-152|jre:109012388|K15040 voltage-dependent anion channel protein 2 | (RefSeq) mitochondrial outer membrane protein porin 2-like	--	[P]	Inorganic ion transport and metabolism	Eukaryotic porin	Mitochondrial outer membrane protein porin 2 OS=Arabidopsis thaliana OX=3702 GN=VDAC2 PE=1 SV=1	P	Inorganic ion transport and metabolism	mitochondrial outer membrane protein porin 2-like [Juglans regia]	cellular component: cell (GO:0005623);; cellular component: membrane (GO:0016020);; cellular component: organelle (GO:0043226);; cellular component: organelle part (GO:0044422);; cellular component: cell part (GO:0044464);; molecular function: transporter activity (GO:0005215);; biological process: localization (GO:0051179);; biological process: biological regulation (GO:0065007)
JreChr07G11792	JreChr07G11792	198.423	17013	229.668	21676	122.268	8745	109.862	10075	131.567	11163	8.24437e-13	-1.01194	down	[C]	Energy production and conversion	Molecular Function: inorganic diphosphatase activity (GO:0004427);; Molecular Function: hydrogen-translocating pyrophosphatase activity (GO:0009678);; Cellular Component: integral component of membrane (GO:0016021);;	K23025|0.0e+00|jre:108987724|K23025 H+-translocating diphosphatase [EC:7.1.3.1] | (RefSeq) pyrophosphate-energized vacuolar membrane proton pump 1-like	--	--	--	Inorganic H+ pyrophosphatase	Pyrophosphate-energized vacuolar membrane proton pump OS=Vigna radiata var. radiata OX=3916 PE=1 SV=4	C	Energy production and conversion	pyrophosphate-energized vacuolar membrane proton pump-like [Juglans regia]	molecular function: catalytic activity (GO:0003824);; molecular function: transporter activity (GO:0005215);; biological process: localization (GO:0051179);; cellular component: membrane (GO:0016020);; cellular component: membrane part (GO:0044425)
JreChr11G11965	JreChr11G11965	7.62163	315	9.55994	434	4.00641	138	2.53688	112	2.30119	94	1.49146e-06	-1.74365	down	[IR]	Lipid transport and metabolism;; General function prediction only	Cellular Component: integral component of membrane (GO:0016021);; Molecular Function: hydrolase activity, acting on ester bonds (GO:0016788);;	K00679|4.6e-51|cic:CICLE_v10027727mg|K00679 phospholipid:diacylglycerol acyltransferase [EC:2.3.1.158] | (RefSeq) hypothetical protein	Glycerolipid metabolism (ko00561)	--	--	GDSL-like Lipase/Acylhydrolase	GDSL esterase/lipase At5g55050 OS=Arabidopsis thaliana OX=3702 GN=At5g55050 PE=2 SV=1	L	Replication, recombination and repair	GDSL esterase/lipase At5g55050-like [Juglans regia]	cellular component: membrane (GO:0016020);; cellular component: membrane part (GO:0044425);; molecular function: catalytic activity (GO:0003824)
JreChr12G10797	JreChr12G10797	2.0528	75	1.98403	80	6.12223	186	4.80875	187	4.45387	160	0.0016816	1.1393	up	--	--	Molecular Function: electron carrier activity (GO:0009055);; Molecular Function: protein disulfide oxidoreductase activity (GO:0015035);;	K17479|1.1e-178|jre:108993732|K17479 glutaredoxin domain-containing cysteine-rich protein 1 | (RefSeq) uncharacterized protein At5g39865-like	--	[O]	Posttranslational modification, protein turnover, chaperones	Glutaredoxin	Uncharacterized protein At5g39865 OS=Arabidopsis thaliana OX=3702 GN=At5g39865 PE=2 SV=1	O	Posttranslational modification, protein turnover, chaperones	uncharacterized protein At5g39865-like [Juglans regia]	molecular function: electron carrier activity (GO:0009055);; molecular function: catalytic activity (GO:0003824);; biological process: metabolic process (GO:0008152);; biological process: single-organism process (GO:0044699)
JreChr07G11977	JreChr07G11977	2.40035	67	1.15421	36	14.455	334	5.82958	173	5.78225	159	0.00144015	2.06191	up	--	--	Molecular Function: protein dimerization activity (GO:0046983);;	K13422|3.3e-13|ppp:112288376|K13422 transcription factor MYC2 | (RefSeq) transcription factor MYC3-like isoform X1	MAPK signaling pathway - plant (ko04016);; Plant hormone signal transduction (ko04075)	--	--	Helix-loop-helix DNA-binding domain	Transcription factor bHLH35 OS=Arabidopsis thaliana OX=3702 GN=BHLH35 PE=2 SV=1	K	Transcription	transcription factor bHLH35-like [Juglans regia]	molecular function: binding (GO:0005488)
JreChr01G10965	JreChr01G10965	92.6581	3072	99.6675	3637	29.4342	814	35.0844	1244	30.0917	988	7.08369e-30	-1.79767	down	[IQR]	Lipid transport and metabolism;; Secondary metabolites biosynthesis, transport and catabolism;; General function prediction only	--	K04708|1.2e-09|bvg:104885491|K04708 3-dehydrosphinganine reductase [EC:1.1.1.102] | (RefSeq) 3-dehydrosphinganine reductase TSC10A-like	Sphingolipid metabolism (ko00600)	[I]	Lipid transport and metabolism	short chain dehydrogenase	--	Q	Secondary metabolites biosynthesis, transport and catabolism	ribitol 2-dehydrogenase-like isoform X1 [Juglans regia]	--
JreChr01G11910	JreChr01G11910	22.6488	2215	25.503	2745	13.4781	1100	12.1144	1267	15.5136	1501	1.49426e-08	-1.00498	down	[I]	Lipid transport and metabolism	Biological Process: lipid metabolic process (GO:0006629);;	K16818|4.3e-15|cann:107872154|K16818 phospholipase A1 [EC:3.1.1.32] | (RefSeq) phospholipase A(1) DAD1, chloroplastic-like	Glycerophospholipid metabolism (ko00564);; alpha-Linolenic acid metabolism (ko00592)	[I]	Lipid transport and metabolism	Lipase (class 3)	Protein C2-DOMAIN ABA-RELATED 5 OS=Arabidopsis thaliana OX=3702 GN=CAR5 PE=2 SV=1	I	Lipid transport and metabolism	uncharacterized protein LOC109004101 [Juglans regia]	biological process: metabolic process (GO:0008152);; biological process: single-organism process (GO:0044699)
JreChr10G10906	JreChr10G10906	9.23029	457	13.1722	717	115.231	4753	110.271	5832	108.583	5313	1.16579e-71	3.12178	up	--	--	Molecular Function: GTPase activity (GO:0003924);; Molecular Function: structural constituent of cytoskeleton (GO:0005200);; Molecular Function: GTP binding (GO:0005525);; Cellular Component: microtubule (GO:0005874);; Biological Process: microtubule-based process (GO:0007017);;	K07374|1.7e-225|jre:108990543|K07374 tubulin alpha | (RefSeq) tubulin alpha-5 chain	Phagosome (ko04145)	[Z]	Cytoskeleton	Tubulin/FtsZ family, GTPase domain	Tubulin alpha-3 chain OS=Arabidopsis thaliana OX=3702 GN=TUBA3 PE=1 SV=2	Z	Cytoskeleton	tubulin alpha-3 chain isoform X2 [Prunus persica]	molecular function: catalytic activity (GO:0003824);; molecular function: structural molecule activity (GO:0005198);; molecular function: binding (GO:0005488);; cellular component: cell (GO:0005623);; cellular component: organelle (GO:0043226);; cellular component: organelle part (GO:0044422);; cellular component: cell part (GO:0044464);; cellular component: supramolecular complex (GO:0099080);; …
JreChr01G13677	JreChr01G13677	29.8825	1109	28.5956	1168	15.2911	473	14.8962	591	15.736	578	2.6928e-13	-1.12694	down	[G]	Carbohydrate transport and metabolism	Cellular Component: chloroplast (GO:0009507);; Molecular Function: kinase activity (GO:0016301);; Molecular Function: protein-ribulosamine 3-kinase activity (GO:0102193);;	K15523|3.2e-192|jre:108980868|K15523 protein-ribulosamine 3-kinase [EC:2.7.1.172] | (RefSeq) protein-ribulosamine 3-kinase, chloroplastic isoform X1	--	[R]	General function prediction only	Fructosamine kinase	Protein-ribulosamine 3-kinase, chloroplastic OS=Arabidopsis thaliana OX=3702 GN=At3g61080 PE=1 SV=2	G	Carbohydrate transport and metabolism	protein-ribulosamine 3-kinase, chloroplastic isoform X1 [Juglans regia]	cellular component: cell (GO:0005623);; cellular component: organelle (GO:0043226);; cellular component: cell part (GO:0044464);; molecular function: catalytic activity (GO:0003824)
JreChr11G11677	JreChr11G11677	26.3289	894	28.463	1064	10.4715	297	20.128	731	14.952	503	0.00420829	-1.03444	down	--	--	Molecular Function: transcription factor activity, sequence-specific DNA binding (GO:0003700);;	K04374|3.3e-55|mus:103997104|K04374 cyclic AMP-dependent transcription factor ATF-4 | (RefSeq) basic leucine zipper 61-like	Protein processing in endoplasmic reticulum (ko04141)	--	--	bZIP transcription factor	Basic leucine zipper 34 OS=Arabidopsis thaliana OX=3702 GN=BZIP34 PE=1 SV=1	K	Transcription	basic leucine zipper 61-like [Juglans regia]	molecular function: nucleic acid binding transcription factor activity (GO:0001071);; biological process: biological regulation (GO:0065007)
JreChr02G10846	JreChr02G10846	3.40896	262	3.0231	256	8.14253	522	10.9343	898	5.58061	424	0.00248481	1.16067	up	--	--	Cellular Component: cellular_component (GO:0005575);; Cellular Component: cell wall (GO:0005618);; Cellular Component: cell (GO:0005623);; Cellular Component: external encapsulating structure (GO:0030312);; Cellular Component: cell part (GO:0044464);; Cellular Component: cell periphery (GO:0071944);;	--	--	--	--	--	KIN14B-interacting protein At4g14310 OS=Arabidopsis thaliana OX=3702 GN=At4g14310 PE=1 SV=1	S	Function unknown	KIN14B-interacting protein At4g14310-like [Juglans regia]	cellular component: cell (GO:0005623);; cellular component: cell part (GO:0044464)
JreChr15G10212	JreChr15G10212	23.4209	777	24.839	907	63.9306	1768	69.3348	2459	58.582	1922	7.05736e-15	1.21371	up	--	--	--	K14399|1.6e-41|csl:COCSUDRAFT_47181|K14399 polyribonucleotide 5'-hydroxyl-kinase [EC:2.7.1.78] | (RefSeq) Clp1-domain-containing protein	mRNA surveillance pathway (ko03015)	[I]	Lipid transport and metabolism	CRAL/TRIO domain	--	I	Lipid transport and metabolism	phosphatidylinositol transfer protein 3 [Juglans regia]	--
JreChr15G10439	JreChr15G10439	8.71529	155	9.24727	181	0.190865	3	0.720814	14	0.335827	6	3.66431e-13	-4.54776	down	[O]	Posttranslational modification, protein turnover, chaperones	--	K13993|4.5e-80|jre:108994692|K13993 HSP20 family protein | (RefSeq) 17.1 kDa class II heat shock protein-like	Protein processing in endoplasmic reticulum (ko04141)	[O]	Posttranslational modification, protein turnover, chaperones	Hsp20/alpha crystallin family	17.1 kDa class II heat shock protein OS=Pisum sativum OX=3888 GN=HSP17.7 PE=1 SV=1	O	Posttranslational modification, protein turnover, chaperones	17.1 kDa class II heat shock protein-like [Juglans regia]	--
JreChr03G11846	JreChr03G11846	1.7405	58	1.89518	70	10.3786	287	9.95326	353	7.12598	234	1.62509e-10	2.12524	up	--	--	Cellular Component: integral component of membrane (GO:0016021);;	--	--	--	--	--	--	--	--	uncharacterized protein LOC109007248 [Juglans regia]	cellular component: membrane (GO:0016020);; cellular component: membrane part (GO:0044425)
JreChr16G10850	JreChr16G10850	0.925008	31	0.962756	35	15.7882	431	12.8515	450	15.9961	518	4.51602e-38	3.76054	up	--	--	--	--	--	--	--	--	Cold-regulated protein 27 OS=Arabidopsis thaliana OX=3702 GN=COR27 PE=1 SV=1	S	Function unknown	cold-regulated protein 27 isoform X1 [Juglans regia]	--
JreChr04G11618	JreChr04G11618	1.24361	159	1.82483	257	0.751648	81	0.576441	79	0.921679	117	0.00493861	-1.21718	down	--	--	Cellular Component: integral component of membrane (GO:0016021);; Molecular Function: kinase activity (GO:0016301);;	K17550|1.8e-32|qsu:111989606|K17550 protein phosphatase 1 regulatory subunit 7 | (RefSeq) probable LRR receptor-like serine/threonine-protein kinase At2g24230	--	[R]	General function prediction only	Leucine rich repeat	Receptor-like protein 13 OS=Arabidopsis thaliana OX=3702 GN=RLP13 PE=3 SV=1	A	RNA processing and modification	receptor-like protein 15 isoform X1 [Juglans regia]	cellular component: membrane (GO:0016020);; cellular component: membrane part (GO:0044425);; molecular function: catalytic activity (GO:0003824)
JreChr13G11107	JreChr13G11107	4.30248	286	4.01915	294	10.3256	572	10.1842	723	9.8818	649	2.79605e-09	1.08926	up	--	--	Biological Process: immune system process (GO:0002376);; Cellular Component: cellular_component (GO:0005575);; Cellular Component: cell (GO:0005623);; Cellular Component: plasma membrane (GO:0005886);; Biological Process: response to stress (GO:0006950);; Biological Process: defense response (GO:0006952);; Biological Process: immune response (GO:0006955);; Biological Process: cell communication (…	K15078|2.5e-30|tcc:18614561|K15078 structure-specific endonuclease subunit SLX1 [EC:3.6.1.-] | (RefSeq) putative disease resistance protein RGA3	--	--	--	--	--	T	Signal transduction mechanisms	putative disease resistance protein At3g14460 [Juglans regia]	biological process: immune system process (GO:0002376);; cellular component: cell (GO:0005623);; cellular component: membrane (GO:0016020);; cellular component: cell part (GO:0044464);; biological process: response to stimulus (GO:0050896);; biological process: cellular process (GO:0009987);; biological process: biological regulation (GO:0065007);; biological process: single-organism process (GO:…
JreChr11G11606	JreChr11G11606	2.01585	81	2.39332	106	5.46846	182	6.35408	272	8.46394	335	0.000138056	1.42044	up	[M]	Cell wall/membrane/envelope biogenesis	Molecular Function: protein kinase activity (GO:0004672);; Molecular Function: ATP binding (GO:0005524);;	K01968|9.6e-54|psom:113350054|K01968 3-methylcrotonyl-CoA carboxylase alpha subunit [EC:6.4.1.4] | (RefSeq) LOW QUALITY PROTEIN: methylcrotonoyl-CoA carboxylase subunit alpha, mitochondrial-like	Valine, leucine and isoleucine degradation (ko00280)	[T]	Signal transduction mechanisms	Protein tyrosine and serine/threonine kinase	Serine/threonine/tyrosine-protein kinase HT1 OS=Arabidopsis thaliana OX=3702 GN=HT1 PE=1 SV=1	T	Signal transduction mechanisms	serine/threonine/tyrosine-protein kinase HT1-like [Juglans regia]	molecular function: catalytic activity (GO:0003824);; biological process: metabolic process (GO:0008152);; biological process: cellular process (GO:0009987);; molecular function: binding (GO:0005488)
JreChr07G10303	JreChr07G10303	31.9621	2619	33.8161	3050	6.115	418	5.2851	464	6.07027	493	2.40294e-84	-2.69022	down	[J]	Translation, ribosomal structure and biogenesis	--	--	--	--	--	Polyketide cyclase / dehydrase and lipid transport	--	S	Function unknown	uncharacterized protein LOC108995786 isoform X1 [Juglans regia]	--
JreChr03G12502	JreChr03G12502	14.8751	631	11.4713	535	8.93336	316	3.41555	155	6.67193	280	0.00820721	-1.26079	down	--	--	--	--	--	--	--	PDDEXK-like family of unknown function	--	S	Function unknown	uncharacterized protein LOC108979307 [Juglans regia]	--
JreChr02G11719	JreChr02G11719	3.18436	120	5.90839	244	21.2296	663	12.3185	493	18.3221	679	8.29407e-06	1.72788	up	--	--	Molecular Function: zinc ion binding (GO:0008270);; Cellular Component: integral component of membrane (GO:0016021);;	--	--	[A]	RNA processing and modification	RING-variant domain	--	A	RNA processing and modification	uncharacterized protein LOC109021823 [Juglans regia]	molecular function: binding (GO:0005488);; cellular component: membrane (GO:0016020);; cellular component: membrane part (GO:0044425)
JreChr09G10292	JreChr09G10292	22.4652	1207	22.5057	1331	12.7795	573	11.689	672	10.6486	566	1.40124e-12	-1.13611	down	--	--	--	--	--	--	--	--	--	--	--	hypothetical protein F2P56_005830, partial [Juglans regia]	--
JreChr03G13318	JreChr03G13318	1.81099	218	1.8956	251	5.3248	534	5.98007	768	4.43694	527	7.25383e-08	1.30727	up	--	--	Molecular Function: molecular_function (GO:0003674);; Molecular Function: nucleic acid binding (GO:0003676);; Molecular Function: RNA binding (GO:0003723);; Molecular Function: catalytic activity (GO:0003824);; Molecular Function: nuclease activity (GO:0004518);; Molecular Function: endonuclease activity (GO:0004519);; Molecular Function: binding (GO:0005488);; Cellular Component: cellular_compon…	K17964|6.1e-11|csv:101217118|K17964 leucine-rich PPR motif-containing protein, mitochondrial | (RefSeq) pentatricopeptide repeat-containing protein At5g55840 isoform X2	--	[R]	General function prediction only	PPR repeat family	Pentatricopeptide repeat-containing protein At5g62370 OS=Arabidopsis thaliana OX=3702 GN=At5g62370 PE=2 SV=1	L	Replication, recombination and repair	pentatricopeptide repeat-containing protein At5g62370 [Juglans regia]	molecular function: binding (GO:0005488);; molecular function: catalytic activity (GO:0003824);; biological process: metabolic process (GO:0008152);; biological process: cellular process (GO:0009987);; cellular component: cell (GO:0005623);; cellular component: cell part (GO:0044464);; cellular component: organelle (GO:0043226)
JreChr09G12358	JreChr09G12358	0.242382	14	0.550812	34	1.74052	81	2.7118	161	2.59332	142	4.70234e-05	2.35183	up	--	--	Cellular Component: integral component of membrane (GO:0016021);;	--	--	--	--	D-mannose binding lectin	PAN domain-containing protein At5g03700 OS=Arabidopsis thaliana OX=3702 GN=At5g03700 PE=1 SV=1	S	Function unknown	PAN domain-containing protein At5g03700-like [Juglans regia]	cellular component: membrane (GO:0016020);; cellular component: membrane part (GO:0044425)
JreChr11G12194	JreChr11G12194	0.10551	5	0.022332	2	1.30234	46	0.652766	30	3.34747	138	0.00016035	4.26098	up	[R]	General function prediction only	Molecular Function: protein binding (GO:0005515);;	K14963|1.3e-16|pvu:PHAVU_009G108900g|K14963 COMPASS component SWD3 | (RefSeq) hypothetical protein	--	[R]	General function prediction only	WD domain, G-beta repeat	Protein JINGUBANG OS=Arabidopsis thaliana OX=3702 GN=JGB PE=1 SV=1	S	Function unknown	protein JINGUBANG-like [Juglans regia]	molecular function: binding (GO:0005488)
JreChr11G11221	JreChr11G11221	100.759	4054	93.8462	4156	39.5676	1328	38.875	1673	47.0217	1872	2.50665e-18	-1.41099	down	--	--	Molecular Function: ATP transmembrane transporter activity (GO:0005347);; Cellular Component: integral component of membrane (GO:0016021);;	K14684|4.5e-200|jre:108987147|K14684 solute carrier family 25 (mitochondrial phosphate transporter), member 23/24/25/41 | (RefSeq) mitochondrial adenine nucleotide transporter ADNT1-like	--	[C]	Energy production and conversion	Mitochondrial carrier protein	Mitochondrial adenine nucleotide transporter ADNT1 OS=Arabidopsis thaliana OX=3702 GN=ADNT1 PE=1 SV=1	C	Energy production and conversion	mitochondrial adenine nucleotide transporter ADNT1-like [Juglans regia]	molecular function: transporter activity (GO:0005215);; biological process: single-organism process (GO:0044699);; biological process: localization (GO:0051179);; cellular component: membrane (GO:0016020);; cellular component: membrane part (GO:0044425)
JreChr01G10028	JreChr01G10028	3.20287	187	5.37685	345	7.93743	386	13.4995	841	12.91	744	0.00239308	1.23276	up	[Q]	Secondary metabolites biosynthesis, transport and catabolism	Molecular Function: diacylglycerol O-acyltransferase activity (GO:0004144);; Biological Process: glycerolipid biosynthetic process (GO:0045017);;	K15406|2.3e-104|ath:AT5G37300|K15406 wax-ester synthase / diacylglycerol O-acyltransferase [EC:2.3.1.75 2.3.1.20] | (RefSeq) WSD1; O-acyltransferase (WSD1-like) family protein	Cutin, suberine and wax biosynthesis (ko00073)	--	--	WS/DGAT C-terminal domain	O-acyltransferase WSD1 OS=Arabidopsis thaliana OX=3702 GN=WSD1 PE=2 SV=1	S	Function unknown	O-acyltransferase WSD1-like [Juglans regia]	molecular function: catalytic activity (GO:0003824);; biological process: metabolic process (GO:0008152);; biological process: cellular process (GO:0009987);; biological process: single-organism process (GO:0044699)
JreChr01G13308	JreChr01G13308	72.4954	5589	78.069	6625	22.0246	1417	18.3584	1514	22.6912	1731	7.08426e-46	-2.03366	down	--	--	Molecular Function: DNA binding (GO:0003677);;	K03255|7.8e-52|smo:SELMODRAFT_442478|K03255 protein TIF31 | (RefSeq) hypothetical protein	--	--	--	--	Telomere repeat-binding protein 4 OS=Arabidopsis thaliana OX=3702 GN=TRP4 PE=1 SV=1	K	Transcription	telomere repeat-binding protein 4 [Juglans regia]	molecular function: binding (GO:0005488)
JreChr04G12196	JreChr04G12196	1662.76	54558	1364.22	49273	259.114	7092	296.602	10409	299.259	9717	4.77521e-56	-2.60206	down	--	--	Cellular Component: photosystem I (GO:0009522);; Cellular Component: photosystem II (GO:0009523);; Cellular Component: chloroplast thylakoid membrane (GO:0009535);; Biological Process: photosynthesis, light harvesting (GO:0009765);; Cellular Component: integral component of membrane (GO:0016021);; Molecular Function: chlorophyll binding (GO:0016168);; Biological Process: protein-chromophore linka…	K08916|1.9e-164|jre:109001908|K08916 light-harvesting complex II chlorophyll a/b binding protein 5 | (RefSeq) chlorophyll a-b binding protein CP26, chloroplastic	Photosynthesis - antenna proteins (ko00196)	--	--	Chlorophyll A-B binding protein	Chlorophyll a-b binding protein CP26, chloroplastic OS=Arabidopsis thaliana OX=3702 GN=LHCB5 PE=1 SV=1	C	Energy production and conversion	chlorophyll a-b binding protein CP26, chloroplastic [Juglans regia]	cellular component: cell (GO:0005623);; cellular component: membrane (GO:0016020);; cellular component: macromolecular complex (GO:0032991);; cellular component: membrane part (GO:0044425);; cellular component: cell part (GO:0044464);; cellular component: organelle (GO:0043226);; cellular component: organelle part (GO:0044422);; biological process: metabolic process (GO:0008152);; biological proc…
JreChr07G12692	JreChr07G12692	55.5917	1044	54.2366	1121	21.3373	335	16.0946	324	16.8104	313	5.91299e-20	-1.79788	down	--	--	--	--	--	--	--	--	--	--	--	uncharacterized protein LOC108980323 [Juglans regia]	--
JreChr13G11746	JreChr13G11746	3.18194	169	5.02633	294	12.9894	575	14.2074	806	14.8978	782	5.11252e-09	1.58299	up	[E]	Amino acid transport and metabolism	Molecular Function: transaminase activity (GO:0008483);; Molecular Function: pyridoxal phosphate binding (GO:0030170);;	K00827|1.4e-273|jre:108996966|K00827 alanine-glyoxylate transaminase / (R)-3-amino-2-methylpropionate-pyruvate transaminase [EC:2.6.1.44 2.6.1.40] | (RefSeq) alanine--glyoxylate aminotransferase 2 homolog 2, mitochondrial-like	Alanine, aspartate and glutamate metabolism (ko00250);; Glycine, serine and threonine metabolism (ko00260);; Cysteine and methionine metabolism (ko00270);; Valine, leucine and isoleucine degradation (ko00280)	[E]	Amino acid transport and metabolism	Aminotransferase class-III	Alanine--glyoxylate aminotransferase 2 homolog 3, mitochondrial OS=Arabidopsis thaliana OX=3702 GN=At3g08860 PE=2 SV=1	E	Amino acid transport and metabolism	alanine--glyoxylate aminotransferase 2 homolog 2, mitochondrial-like [Juglans regia]	molecular function: catalytic activity (GO:0003824);; molecular function: binding (GO:0005488)
JreChr01G13440	JreChr01G13440	31.3485	2420	23.5558	2002	16.3254	1052	16.905	1396	11.9257	911	4.54382e-05	-1.0631	down	--	--	Molecular Function: metal ion binding (GO:0046872);;	K23047|1.6e-44|adu:107462256|K23047 E3 ubiquitin-protein ligase UNKL [EC:2.3.2.27] | (RefSeq) zinc finger CCCH domain-containing protein 2	--	[R]	General function prediction only	Ankyrin repeats (many copies)	Zinc finger CCCH domain-containing protein 29 OS=Arabidopsis thaliana OX=3702 GN=At2g40140 PE=1 SV=1	O	Posttranslational modification, protein turnover, chaperones	zinc finger CCCH domain-containing protein 29-like [Juglans regia]	molecular function: binding (GO:0005488)
JreChr03G11470	JreChr03G11470	186	2906	156.06	2684	1350.94	17602	1132.38	18917	1159.89	17928	1.46304e-69	2.63082	up	--	--	Cellular Component: chloroplast (GO:0009507);;	K12198|3.8e-22|sita:101765827|K12198 charged multivesicular body protein 5 | (RefSeq) vacuolar protein sorting-associated protein 60.1	Endocytosis (ko04144)	--	--	Light regulated protein Lir1	Light-regulated protein 1, chloroplastic OS=Arabidopsis thaliana OX=3702 GN=LIR1 PE=1 SV=1	S	Function unknown	light-regulated protein 1, chloroplastic [Juglans regia]	cellular component: cell (GO:0005623);; cellular component: organelle (GO:0043226);; cellular component: cell part (GO:0044464)
JreChr03G12330	JreChr03G12330	0	0	0.190022	15	3.95833	230	1.96987	147	2.38891	165	4.78958e-07	4.61882	up	[L]	Replication, recombination and repair	Molecular Function: nucleic acid binding (GO:0003676);; Molecular Function: helicase activity (GO:0004386);; Molecular Function: ATP binding (GO:0005524);;	K11594|0.0e+00|jre:109006251|K11594 ATP-dependent RNA helicase DDX3X [EC:3.6.4.13] | (RefSeq) DEAD-box ATP-dependent RNA helicase 52C-like	--	[A]	RNA processing and modification	DEAD/DEAH box helicase	DEAD-box ATP-dependent RNA helicase 52 OS=Arabidopsis thaliana OX=3702 GN=RH52 PE=1 SV=1	A	RNA processing and modification	DEAD-box ATP-dependent RNA helicase 52C-like [Juglans regia]	molecular function: binding (GO:0005488);; molecular function: catalytic activity (GO:0003824)
JreChr06G10799	JreChr06G10799	6.81902	278	12.4889	560	29.4936	1001	23.0839	1005	23.524	947	0.000184297	1.2008	up	--	--	--	--	--	--	--	Remorin, C-terminal region	--	S	Function unknown	uncharacterized protein At3g61260-like [Juglans regia]	--
JreChr03G10875	JreChr03G10875	18.687	179	11.3662	120	214.178	1707	157.734	1612	52.438	496	6.02423e-08	3.02523	up	--	--	--	--	--	--	--	--	--	--	--	hypothetical protein CJ030_MR6G013207 [Morella rubra]	--
JreChr05G11132	JreChr05G11132	36.7972	1907	37.7834	2155	17.7288	767	16.7619	929	19.4944	1000	2.1399e-17	-1.24311	down	--	--	Molecular Function: molecular_function (GO:0003674);; Molecular Function: catalytic activity (GO:0003824);; Molecular Function: protein kinase activity (GO:0004672);; Molecular Function: protein serine/threonine kinase activity (GO:0004674);; Molecular Function: protein binding (GO:0005515);; Biological Process: cellular protein modification process (GO:0006464);; Biological Process: protein phos…	--	--	[R]	General function prediction only	Leucine rich repeat	Plant intracellular Ras-group-related LRR protein 3 OS=Arabidopsis thaliana OX=3702 GN=PIRL3 PE=2 SV=1	S	Function unknown	hypothetical protein F2P56_030599, partial [Juglans regia]	molecular function: catalytic activity (GO:0003824);; biological process: metabolic process (GO:0008152);; biological process: cellular process (GO:0009987);; molecular function: binding (GO:0005488);; biological process: multicellular organismal process (GO:0032501);; biological process: developmental process (GO:0032502);; biological process: single-organism process (GO:0044699)
JreChr03G11024	JreChr03G11024	42.4683	296	41.4354	318	2.46755	15	15.4676	116	8.4228	59	0.00134151	-2.40998	down	[C]	Energy production and conversion	Molecular Function: lipid binding (GO:0008289);; Cellular Component: plastid (GO:0009536);; Molecular Function: hydrogen ion transmembrane transporter activity (GO:0015078);; Biological Process: ATP synthesis coupled proton transport (GO:0015986);; Cellular Component: integral component of membrane (GO:0016021);; Cellular Component: proton-transporting ATP synthase complex, coupling factor F(o) (…	K02110|7.8e-20|aof:CCL56_pgp084|K02110 F-type H+-transporting ATPase subunit c | (RefSeq) atpH; ATP synthase CF0 subunit III	Oxidative phosphorylation (ko00190);; Photosynthesis (ko00195)	[C]	Energy production and conversion	ATP synthase subunit C	ATP synthase subunit c, chloroplastic OS=Acorus americanus OX=263995 GN=atpH PE=3 SV=1	C	Energy production and conversion	ATP synthase subunit alpha [Nymphaea thermarum]	molecular function: binding (GO:0005488);; cellular component: cell (GO:0005623);; cellular component: organelle (GO:0043226);; cellular component: cell part (GO:0044464);; molecular function: transporter activity (GO:0005215);; biological process: localization (GO:0051179);; biological process: metabolic process (GO:0008152);; biological process: cellular process (GO:0009987);; biological proces…
Juglans_regia_newGene_2914	--	8.67282	884	7.87434	881	18.9566	1617	19.7077	2171	18.271	1846	2.51639e-11	1.01442	up	[R]	General function prediction only	Molecular Function: GTP binding (GO:0005525);;	K03977|1.2e-57|mpp:MICPUCDRAFT_44721|K03977 GTPase | (RefSeq) hypothetical protein	--	[J]	Translation, ribosomal structure and biogenesis	50S ribosome-binding GTPase	Probable tRNA modification GTPase MnmE OS=Cyanidium caldarium OX=2771 GN=mnmE PE=3 SV=1	J	Translation, ribosomal structure and biogenesis	GTPase Der isoform X1 [Juglans regia]	molecular function: binding (GO:0005488)
JreChr14G10215	JreChr14G10215	108.771	2677	97.926	2653	67.2889	1382	55.3093	1456	51.7228	1260	8.70409e-09	-1.0275	down	--	--	Cellular Component: chloroplast thylakoid membrane (GO:0009535);; Biological Process: regulation of protein complex stability (GO:0061635);;	--	--	--	--	--	Protein MAINTENANCE OF PSII UNDER HIGH LIGHT 1 OS=Arabidopsis thaliana OX=3702 GN=MPH1 PE=1 SV=1	S	Function unknown	protein MAINTENANCE OF PSII UNDER HIGH LIGHT 1 [Juglans regia]	cellular component: cell (GO:0005623);; cellular component: membrane (GO:0016020);; cellular component: organelle (GO:0043226);; cellular component: organelle part (GO:0044422);; cellular component: cell part (GO:0044464);; biological process: biological regulation (GO:0065007)
JreChr11G10935	JreChr11G10935	12.2687	836	11.9735	898	6.58956	375	7.28445	531	6.75213	455	1.65437e-08	-1.00851	down	--	--	Molecular Function: zinc ion binding (GO:0008270);;	K22733|2.6e-107|cit:102612526|K22733 magnesium transporter | (RefSeq) uncharacterized protein LOC102612526	--	[R]	General function prediction only	PPR repeat family	Pentatricopeptide repeat-containing protein At1g31920 OS=Arabidopsis thaliana OX=3702 GN=PCMP-H11 PE=2 SV=1	S	Function unknown	pentatricopeptide repeat-containing protein At1g31920 [Juglans regia]	molecular function: binding (GO:0005488)
JreChr07G11448	JreChr07G11448	3.45419	83	1.6112	43	8.70454	174	9.74997	250	6.31589	150	0.00473974	1.50161	up	[L]	Replication, recombination and repair	Molecular Function: single-stranded DNA binding (GO:0003697);; Biological Process: DNA replication (GO:0006260);;	K03111|1.3e-26|ppp:112283083|K03111 single-strand DNA-binding protein | (RefSeq) single-stranded DNA-binding protein-like isoform X1	DNA replication (ko03030);; Mismatch repair (ko03430);; Homologous recombination (ko03440)	[L]	Replication, recombination and repair	Single-strand binding protein family	Single-stranded DNA-binding protein, mitochondrial OS=Arabidopsis thaliana OX=3702 GN=At4g11060 PE=2 SV=1	L	Replication, recombination and repair	single-stranded DNA-binding protein, mitochondrial [Juglans regia]	molecular function: binding (GO:0005488);; biological process: metabolic process (GO:0008152);; biological process: cellular process (GO:0009987)
JreChr15G11341	JreChr15G11341	21.0525	908	22.9326	1089	12.2679	442	12.8919	595	9.6728	413	2.57923e-07	-1.11269	down	--	--	Cellular Component: integral component of membrane (GO:0016021);;	--	--	--	--	Nucleotide-diphospho-sugar transferase	Uncharacterized protein At4g15970 OS=Arabidopsis thaliana OX=3702 GN=At4g15970 PE=2 SV=1	S	Function unknown	uncharacterized protein At4g15970-like [Juglans regia]	cellular component: membrane (GO:0016020);; cellular component: membrane part (GO:0044425)
JreChr03G13284	JreChr03G13284	3.69191	298	5.82443	517	13.5512	911	12.2062	1052	14.7757	1179	4.62665e-07	1.31468	up	--	--	Molecular Function: ion channel activity (GO:0005216);; Cellular Component: integral component of membrane (GO:0016021);;	K05391|0.0e+00|jre:108987412|K05391 cyclic nucleotide gated channel, plant | (RefSeq) cyclic nucleotide-gated ion channel 2 isoform X1	Plant-pathogen interaction (ko04626)	[PT]	Inorganic ion transport and metabolism;; Signal transduction mechanisms	Ion transport protein	Cyclic nucleotide-gated ion channel 2 OS=Arabidopsis thaliana OX=3702 GN=CNGC2 PE=1 SV=1	--	--	cyclic nucleotide-gated ion channel 2 isoform X2 [Juglans regia]	molecular function: transporter activity (GO:0005215);; biological process: localization (GO:0051179);; cellular component: membrane (GO:0016020);; cellular component: membrane part (GO:0044425)
JreChr14G10481	JreChr14G10481	2.16588	126	1.87316	120	0.916794	45	0.382722	24	0.783851	46	0.00343594	-1.72763	down	--	--	--	--	--	--	--	Fantastic Four meristem regulator	Protein FAF-like, chloroplastic OS=Arabidopsis thaliana OX=3702 GN=At5g22090 PE=2 SV=1	S	Function unknown	protein FAF-like, chloroplastic [Juglans regia]	--
JreChr07G12071	JreChr07G12071	0.913163	34	1.82558	74	4.15827	128	3.2713	129	5.97246	218	0.00696897	1.51311	up	--	--	--	--	--	--	--	--	--	S	Function unknown	U-box domain-containing protein 25 [Juglans regia]	--
JreChr08G12179	JreChr08G12179	18.74	295	16.2945	283	6.05572	80	9.8058	165	5.67823	89	0.00037622	-1.47057	down	--	--	Molecular Function: protein serine/threonine kinase activity (GO:0004674);; Molecular Function: ATP binding (GO:0005524);;	K13430|2.5e-29|lang:109329417|K13430 serine/threonine-protein kinase PBS1 [EC:2.7.11.1] | (RefSeq) serine/threonine-protein kinase PBS1-like	Plant-pathogen interaction (ko04626)	[T]	Signal transduction mechanisms	--	Probable serine/threonine-protein kinase PBL21 OS=Arabidopsis thaliana OX=3702 GN=PBL21 PE=1 SV=1	T	Signal transduction mechanisms	probable serine/threonine-protein kinase PBL21 [Juglans regia]	molecular function: catalytic activity (GO:0003824);; biological process: metabolic process (GO:0008152);; biological process: cellular process (GO:0009987);; molecular function: binding (GO:0005488)
JreChr01G12971	JreChr01G12971	1.16035	67	2.33625	148	21.7305	1037	4.22009	259	9.6035	544	0.000204344	2.54724	up	[QV]	Secondary metabolites biosynthesis, transport and catabolism;; Defense mechanisms	Molecular Function: monooxygenase activity (GO:0004497);; Molecular Function: iron ion binding (GO:0005506);; Molecular Function: oxidoreductase activity, acting on paired donors, with incorporation or reduction of molecular oxygen (GO:0016705);; Molecular Function: heme binding (GO:0020037);;	K23810|3.6e-155|vvi:100254114|K23810 (E)-8-carboxylinalool synthase [EC:1.14.14.-] | (RefSeq) geraniol 8-hydroxylase	Monoterpenoid biosynthesis (ko00902)	[Q]	Secondary metabolites biosynthesis, transport and catabolism	Cytochrome P450	Cytochrome P450 76T24 OS=Catharanthus roseus OX=4058 GN=CYP76T24 PE=2 SV=1	Q	Secondary metabolites biosynthesis, transport and catabolism	cytochrome P450 76T24-like [Juglans regia]	molecular function: catalytic activity (GO:0003824);; biological process: metabolic process (GO:0008152);; biological process: single-organism process (GO:0044699);; molecular function: binding (GO:0005488)
JreChr05G10263	JreChr05G10263	0.401995	27	0.426764	31	1.06045	59	1.43423	102	1.29084	85	0.00752225	1.41963	up	--	--	Molecular Function: molecular_function (GO:0003674);; Molecular Function: nucleic acid binding (GO:0003676);; Molecular Function: RNA binding (GO:0003723);; Molecular Function: catalytic activity (GO:0003824);; Molecular Function: nuclease activity (GO:0004518);; Molecular Function: endonuclease activity (GO:0004519);; Molecular Function: binding (GO:0005488);; Cellular Component: cellular_compon…	K19090|4.4e-96|fve:101300361|K19090 CRISPR-associated protein Cas5t | (RefSeq) putative pentatricopeptide repeat-containing protein At3g05240	--	[R]	General function prediction only	PPR repeat	Pentatricopeptide repeat-containing protein At1g26900, mitochondrial OS=Arabidopsis thaliana OX=3702 GN=PCMP-E54 PE=2 SV=1	S	Function unknown	pentatricopeptide repeat-containing protein At1g26900, mitochondrial [Juglans regia]	molecular function: binding (GO:0005488);; molecular function: catalytic activity (GO:0003824);; biological process: metabolic process (GO:0008152);; biological process: cellular process (GO:0009987);; cellular component: cell (GO:0005623);; cellular component: cell part (GO:0044464);; cellular component: organelle (GO:0043226)
JreChr10G10086	JreChr10G10086	56.6902	1689	46.6689	1530	16.9601	422	22.0381	702	26.607	785	1.95066e-07	-1.43013	down	--	--	Cellular Component: photosystem I (GO:0009522);; Cellular Component: photosystem II (GO:0009523);; Cellular Component: chloroplast thylakoid membrane (GO:0009535);; Biological Process: photosynthesis, light harvesting (GO:0009765);; Cellular Component: integral component of membrane (GO:0016021);; Molecular Function: chlorophyll binding (GO:0016168);; Biological Process: protein-chromophore linka…	K08912|2.4e-150|jre:108990271|K08912 light-harvesting complex II chlorophyll a/b binding protein 1 | (RefSeq) chlorophyll a-b binding protein of LHCII type 1-like	Photosynthesis - antenna proteins (ko00196)	--	--	Chlorophyll A-B binding protein	Chlorophyll a-b binding protein 3, chloroplastic OS=Glycine max OX=3847 GN=CAB3 PE=3 SV=1	C	Energy production and conversion	chlorophyll a-b binding protein of LHCII type 1-like [Juglans regia]	cellular component: cell (GO:0005623);; cellular component: membrane (GO:0016020);; cellular component: macromolecular complex (GO:0032991);; cellular component: membrane part (GO:0044425);; cellular component: cell part (GO:0044464);; cellular component: organelle (GO:0043226);; cellular component: organelle part (GO:0044422);; biological process: metabolic process (GO:0008152);; biological proc…
JreChr03G10570	JreChr03G10570	1.92922	121	1.98051	137	5.76541	301	6.743	451	5.66893	351	2.50752e-08	1.43679	up	--	--	--	K10781|2.4e-11|lsv:111890372|K10781 fatty acyl-ACP thioesterase B [EC:3.1.2.14 3.1.2.21] | (RefSeq) palmitoyl-acyl carrier protein thioesterase, chloroplastic-like	Fatty acid biosynthesis (ko00061);; Fatty acid metabolism (ko01212)	--	--	--	--	--	--	uncharacterized protein LOC109006074 [Juglans regia]	--
JreChr09G11990	JreChr09G11990	7.13575	81	5.62408	71	19.8648	189	36.7739	447	17.0298	192	0.000551653	1.75467	up	[O]	Posttranslational modification, protein turnover, chaperones	Biological Process: protein folding (GO:0006457);;	K04078|4.7e-38|jre:108983404|K04078 chaperonin GroES | (RefSeq) 10 kDa chaperonin-like	--	[O]	Posttranslational modification, protein turnover, chaperones	Chaperonin 10 Kd subunit	10 kDa chaperonin OS=Brassica napus OX=3708 PE=3 SV=1	O	Posttranslational modification, protein turnover, chaperones	10 kDa chaperonin-like [Juglans regia]	biological process: cellular process (GO:0009987)
JreChr05G11430	JreChr05G11430	2.4815	85	3.57287	135	7.65381	219	5.56687	204	8.27486	280	0.00746662	1.04717	up	--	--	Molecular Function: DNA binding (GO:0003677);; Cellular Component: nucleus (GO:0005634);; Biological Process: regulation of transcription, DNA-templated (GO:0006355);;	K20043|2.3e-19|aip:107640400|K20043 clathrin coat assembly protein AP180 | (RefSeq) putative clathrin assembly protein At5g35200	--	--	--	Dof domain, zinc finger	Dof zinc finger protein 1 OS=Oryza sativa subsp. japonica OX=39947 GN=DOF1 PE=2 SV=1	K	Transcription	dof zinc finger protein 1-like [Juglans regia]	molecular function: binding (GO:0005488);; cellular component: cell (GO:0005623);; cellular component: organelle (GO:0043226);; cellular component: cell part (GO:0044464);; biological process: biological regulation (GO:0065007)
JreChr07G11879	JreChr07G11879	23.9317	1141	27.9777	1468	12.7832	509	13.0046	663	12.7729	603	2.51888e-14	-1.20378	down	--	--	--	K01805|3.3e-53|ini:109191713|K01805 xylose isomerase [EC:5.3.1.5] | (RefSeq) xylose isomerase	Pentose and glucuronate interconversions (ko00040);; Fructose and mannose metabolism (ko00051)	[R]	General function prediction only	Putative serine esterase (DUF676)	--	S	Function unknown	hypothetical protein F2P56_025780 [Juglans regia]	--
JreChr02G10442	JreChr02G10442	5.85382	103	5.72649	111	14.0003	205	15.3349	288	10.517	183	0.00551429	1.00251	up	--	--	Molecular Function: nucleic acid binding (GO:0003676);; Molecular Function: DNA-directed 5'-3' RNA polymerase activity (GO:0003899);; Cellular Component: nucleolus (GO:0005730);; Biological Process: transcription, DNA-templated (GO:0006351);; Biological Process: mRNA cleavage (GO:0006379);; Molecular Function: zinc ion binding (GO:0008270);;	K03017|2.9e-47|jre:108994698|K03017 DNA-directed RNA polymerase II subunit RPB9 | (RefSeq) DNA-directed RNA polymerases II, IV and V subunit 9B	RNA polymerase (ko03020)	[K]	Transcription	RNA polymerases M/15 Kd subunit	DNA-directed RNA polymerases II, IV and V subunit 9B OS=Arabidopsis thaliana OX=3702 GN=NRPB9B PE=1 SV=1	K	Transcription	DNA-directed RNA polymerases II, IV and V subunit 9B [Juglans regia]	molecular function: binding (GO:0005488);; molecular function: catalytic activity (GO:0003824);; cellular component: cell (GO:0005623);; cellular component: organelle (GO:0043226);; cellular component: organelle part (GO:0044422);; cellular component: cell part (GO:0044464);; biological process: metabolic process (GO:0008152);; biological process: cellular process (GO:0009987)
JreChr09G12055	JreChr09G12055	5.03906	221	8.4444	407	19.2396	702	10.7402	503	20.6964	896	0.00738103	1.13056	up	[G]	Carbohydrate transport and metabolism	Biological Process: carbohydrate metabolic process (GO:0005975);; Molecular Function: raffinose alpha-galactosidase activity (GO:0052692);;	K07407|8.2e-232|jre:108980510|K07407 alpha-galactosidase [EC:3.2.1.22] | (RefSeq) alpha-galactosidase-like	Galactose metabolism (ko00052);; Glycerolipid metabolism (ko00561);; Sphingolipid metabolism (ko00600);; Glycosphingolipid biosynthesis - globo and isoglobo series (ko00603)	[G]	Carbohydrate transport and metabolism	Alpha galactosidase A	Alpha-galactosidase 2 OS=Arabidopsis thaliana OX=3702 GN=AGAL2 PE=1 SV=1	G	Carbohydrate transport and metabolism	alpha-galactosidase-like [Juglans regia]	biological process: metabolic process (GO:0008152);; molecular function: catalytic activity (GO:0003824)
JreChr02G12307	JreChr02G12307	308.306	27473	302.628	29684	4.06825	303	2.78638	266	8.31043	733	5.26537e-21	-6.10784	down	--	--	Molecular Function: DNA binding (GO:0003677);; Cellular Component: nucleus (GO:0005634);;	K12133|0.0e+00|jre:109001394|K12133 MYB-related transcription factor LHY | (RefSeq) protein LHY-like	Circadian rhythm - plant (ko04712)	[O]	Posttranslational modification, protein turnover, chaperones	Myb-like DNA-binding domain	Protein LHY OS=Arabidopsis thaliana OX=3702 GN=LHY PE=1 SV=2	K	Transcription	protein LHY-like [Juglans regia]	molecular function: binding (GO:0005488);; cellular component: cell (GO:0005623);; cellular component: organelle (GO:0043226);; cellular component: cell part (GO:0044464)
JreChr16G10681	JreChr16G10681	36.9967	279	38.8058	322	11.7865	75	22.2474	180	17.4865	131	0.00141872	-1.3164	down	--	--	--	--	--	--	--	--	--	--	--	--	--
JreChr08G12010	JreChr08G12010	8.55703	370	16.0264	762	31.9729	1151	25.7838	1190	30.7171	1312	0.000869108	1.0716	up	[GER]	Carbohydrate transport and metabolism;; Amino acid transport and metabolism;; General function prediction only	Cellular Component: integral component of membrane (GO:0016021);; Molecular Function: transmembrane transporter activity (GO:0022857);;	K17500|8.4e-104|nto:104085001|K17500 integrin-linked kinase-associated serine/threonine phosphatase 2C [EC:3.1.3.16] | (RefSeq) WAT1-related protein At3g18200 isoform X1	--	--	--	EamA-like transporter family	Protein WALLS ARE THIN 1 OS=Arabidopsis thaliana OX=3702 GN=WAT1 PE=1 SV=1	S	Function unknown	protein WALLS ARE THIN 1-like [Juglans regia]	cellular component: membrane (GO:0016020);; cellular component: membrane part (GO:0044425);; molecular function: transporter activity (GO:0005215);; biological process: localization (GO:0051179)
JreChr05G12305	JreChr05G12305	37.3874	5004	43.6458	6430	18.8881	2109	17.2618	2471	23.3515	3093	1.76303e-10	-1.22141	down	--	--	--	--	--	[T]	Signal transduction mechanisms	T-complex protein 11	--	T	Signal transduction mechanisms	uncharacterized protein LOC109007016 [Juglans regia]	--
JreChr07G11713	JreChr07G11713	4.05946	326	4.0804	361	10.6568	714	10.8416	931	8.26078	656	1.4132e-06	1.09107	up	--	--	Molecular Function: molecular_function (GO:0003674);; Molecular Function: binding (GO:0005488);; Molecular Function: protein binding (GO:0005515);; Molecular Function: calmodulin binding (GO:0005516);; Cellular Component: cellular_component (GO:0005575);; Cellular Component: intracellular (GO:0005622);; Cellular Component: cell (GO:0005623);; Cellular Component: cytoplasm (GO:0005737);; Cellular …	K21843|0.0e+00|jre:109012380|K21843 tetratricopeptide repeat protein 7 | (RefSeq) protein NPGR1	--	[T]	Signal transduction mechanisms	Tetratricopeptide repeat	Protein NPGR1 OS=Arabidopsis thaliana OX=3702 GN=NPGR1 PE=1 SV=1	T	Signal transduction mechanisms	protein NPGR1 [Juglans regia]	molecular function: binding (GO:0005488);; cellular component: cell (GO:0005623);; cellular component: cell part (GO:0044464);; cellular component: membrane (GO:0016020);; biological process: metabolic process (GO:0008152);; biological process: single-organism process (GO:0044699);; biological process: cellular process (GO:0009987);; biological process: localization (GO:0051179);; biological proc…
JreChr07G12006	JreChr07G12006	1.2293	95	2.1059	178	5.94253	380	4.82292	396	10.2114	775	4.41317e-05	1.87521	up	--	--	Cellular Component: cellular_component (GO:0005575);; Cellular Component: intracellular (GO:0005622);; Cellular Component: cell (GO:0005623);; Cellular Component: cytoplasm (GO:0005737);; Cellular Component: endosome (GO:0005768);; Cellular Component: endosome membrane (GO:0010008);; Cellular Component: endomembrane system (GO:0012505);; Cellular Component: membrane (GO:0016020);; Cellular Compon…	K20285|1.1e-268|jre:108999524|K20285 Rab9 effector protein with kelch motifs | (RefSeq) uncharacterized protein LOC108999524 isoform X1	--	[R]	General function prediction only	Galactose oxidase, central domain	--	S	Function unknown	uncharacterized protein LOC108999524 isoform X1 [Juglans regia]	cellular component: cell (GO:0005623);; cellular component: cell part (GO:0044464);; cellular component: organelle (GO:0043226);; cellular component: membrane (GO:0016020);; cellular component: organelle part (GO:0044422)
JreChr07G10607	JreChr07G10607	18.8861	917	17.4562	933	0.572287	24	2.91149	152	1.14277	55	9.3635e-10	-3.72075	down	--	--	Molecular Function: transcription factor activity, sequence-specific DNA binding (GO:0003700);; Cellular Component: nucleus (GO:0005634);; Cellular Component: host cell nucleus (GO:0042025);; Molecular Function: sequence-specific DNA binding (GO:0043565);;	K09419|3.4e-178|jre:109018727|K09419 heat shock transcription factor, other eukaryote | (RefSeq) heat stress transcription factor A-2e-like	--	[K]	Transcription	HSF-type DNA-binding	Heat stress transcription factor A-2b OS=Oryza sativa subsp. japonica OX=39947 GN=HSFA2B PE=2 SV=1	K	Transcription	heat stress transcription factor A-2e-like [Juglans regia]	molecular function: nucleic acid binding transcription factor activity (GO:0001071);; biological process: biological regulation (GO:0065007);; cellular component: cell (GO:0005623);; cellular component: organelle (GO:0043226);; cellular component: cell part (GO:0044464);; cellular component: other organism (GO:0044215);; cellular component: other organism part (GO:0044217);; molecular function: b…
JreChr13G11924	JreChr13G11924	8.73672	146	7.78717	143	21.455	298	19.098	340	21.4529	354	9.02993e-06	1.12554	up	--	--	--	--	--	--	--	--	--	--	--	uncharacterized protein LOC109012364 [Juglans regia]	--
JreChr03G10103	JreChr03G10103	41.7105	2213	42.5307	2484	20.5886	911	25.5758	1451	22.5406	1184	1.58142e-09	-1.06868	down	[C]	Energy production and conversion	Molecular Function: oxidoreductase activity, acting on the aldehyde or oxo group of donors, disulfide as acceptor (GO:0016624);;	K00166|1.4e-278|jre:108996257|K00166 2-oxoisovalerate dehydrogenase E1 component alpha subunit [EC:1.2.4.4] | (RefSeq) 2-oxoisovalerate dehydrogenase subunit alpha 2, mitochondrial-like	Valine, leucine and isoleucine degradation (ko00280);; Propanoate metabolism (ko00640)	[C]	Energy production and conversion	Dehydrogenase E1 component	2-oxoisovalerate dehydrogenase subunit alpha 2, mitochondrial OS=Arabidopsis thaliana OX=3702 GN=At5g09300 PE=1 SV=1	C	Energy production and conversion	2-oxoisovalerate dehydrogenase subunit alpha 2, mitochondrial-like [Juglans regia]	molecular function: catalytic activity (GO:0003824);; biological process: metabolic process (GO:0008152);; biological process: single-organism process (GO:0044699)
JreChr11G11798	JreChr11G11798	60.2215	887	43.1464	700	2.54473	32	1.69303	27	2.81654	42	1.63016e-43	-4.63269	down	--	--	Cellular Component: photosystem I (GO:0009522);; Cellular Component: photosystem II (GO:0009523);; Cellular Component: chloroplast thylakoid membrane (GO:0009535);; Biological Process: photosynthesis, light harvesting (GO:0009765);; Cellular Component: integral component of membrane (GO:0016021);; Molecular Function: chlorophyll binding (GO:0016168);; Biological Process: protein-chromophore linka…	K08914|4.3e-52|jre:109013976|K08914 light-harvesting complex II chlorophyll a/b binding protein 3 | (RefSeq) LOW QUALITY PROTEIN: chlorophyll a-b binding protein 13, chloroplastic	Photosynthesis - antenna proteins (ko00196)	--	--	Chlorophyll A-B binding protein	Chlorophyll a-b binding protein 3, chloroplastic OS=Arabidopsis thaliana OX=3702 GN=LHCB3 PE=1 SV=1	C	Energy production and conversion	LOW QUALITY PROTEIN: chlorophyll a-b binding protein 13, chloroplastic [Juglans regia]	cellular component: cell (GO:0005623);; cellular component: membrane (GO:0016020);; cellular component: macromolecular complex (GO:0032991);; cellular component: membrane part (GO:0044425);; cellular component: cell part (GO:0044464);; cellular component: organelle (GO:0043226);; cellular component: organelle part (GO:0044422);; biological process: metabolic process (GO:0008152);; biological proc…
JreChr01G12618	JreChr01G12618	28.7224	397	27.2997	416	9.10381	105	7.62011	113	2.48165	34	5.18054e-05	-2.32892	down	--	--	--	--	--	--	--	--	--	--	--	uncharacterized protein LOC109004886 [Juglans regia]	--
JreChr10G11983	JreChr10G11983	7.7255	677	8.04174	775	20.7267	1514	22.6974	2125	13.8828	1203	8.50697e-05	1.08349	up	--	--	Molecular Function: microtubule motor activity (GO:0003777);; Molecular Function: ATP binding (GO:0005524);; Cellular Component: microtubule (GO:0005874);; Biological Process: microtubule-based movement (GO:0007018);; Molecular Function: microtubule binding (GO:0008017);;	K10405|0.0e+00|jre:109011553|K10405 kinesin family member C1 | (RefSeq) kinesin-like protein KIN-14C isoform X2	--	[Z]	Cytoskeleton	Kinesin motor domain	Kinesin-like protein KIN-14C OS=Arabidopsis thaliana OX=3702 GN=KIN14C PE=2 SV=1	Z	Cytoskeleton	kinesin-like protein KIN-14C isoform X1 [Juglans regia]	molecular function: catalytic activity (GO:0003824);; molecular function: binding (GO:0005488);; cellular component: cell (GO:0005623);; cellular component: organelle (GO:0043226);; cellular component: organelle part (GO:0044422);; cellular component: cell part (GO:0044464);; cellular component: supramolecular complex (GO:0099080);; biological process: cellular process (GO:0009987);; biological p…
JreChr03G12926	JreChr03G12926	8800.83	181963	6811.91	155033	3148.99	54311	2696.28	59625	2112.34	43218	1.292e-15	-1.7559	down	[G]	Carbohydrate transport and metabolism	Molecular Function: monooxygenase activity (GO:0004497);; Cellular Component: chloroplast (GO:0009507);; Biological Process: photorespiration (GO:0009853);; Biological Process: carbon fixation (GO:0015977);; Biological Process: photosynthesis (GO:0015979);; Molecular Function: ribulose-bisphosphate carboxylase activity (GO:0016984);;	K01602|1.3e-102|jre:108988192|K01602 ribulose-bisphosphate carboxylase small chain [EC:4.1.1.39] | (RefSeq) ribulose bisphosphate carboxylase small chain, chloroplastic isoform X1	Glyoxylate and dicarboxylate metabolism (ko00630);; Carbon fixation in photosynthetic organisms (ko00710);; Carbon metabolism (ko01200)	--	--	Ribulose bisphosphate carboxylase, small chain	Ribulose bisphosphate carboxylase small chain, chloroplastic OS=Betula pendula OX=3505 GN=RBCS1 PE=2 SV=1	E	Amino acid transport and metabolism	ribulose bisphosphate carboxylase small chain, chloroplastic isoform X1 [Juglans regia]	molecular function: catalytic activity (GO:0003824);; biological process: metabolic process (GO:0008152);; biological process: single-organism process (GO:0044699);; cellular component: cell (GO:0005623);; cellular component: organelle (GO:0043226);; cellular component: cell part (GO:0044464);; biological process: cellular process (GO:0009987)
JreChr05G11525	JreChr05G11525	6.19331	394	6.32636	443	2.37764	127	3.28204	224	2.11911	134	5.8473e-06	-1.4528	down	--	--	Molecular Function: DNA binding (GO:0003677);; Cellular Component: nucleus (GO:0005634);; Biological Process: regulation of transcription, DNA-templated (GO:0006355);;	K16296|3.7e-07|aof:109839885|K16296 serine carboxypeptidase-like clade I [EC:3.4.16.-] | (RefSeq) serine carboxypeptidase 1-like isoform X1	--	--	--	No apical meristem (NAM) protein	Protein NTM1-like 9 OS=Arabidopsis thaliana OX=3702 GN=NTL9 PE=1 SV=1	G	Carbohydrate transport and metabolism	NAC domain-containing protein 14-like isoform X1 [Juglans regia]	molecular function: binding (GO:0005488);; cellular component: cell (GO:0005623);; cellular component: organelle (GO:0043226);; cellular component: cell part (GO:0044464);; biological process: biological regulation (GO:0065007)
JreChr08G11898	JreChr08G11898	423.632	16471	379.94	16261	212.413	6889	214.981	8940	246.035	9466	6.78433e-12	-1.03313	down	--	--	Cellular Component: nucleus (GO:0005634);; Molecular Function: zinc ion binding (GO:0008270);;	K12135|4.8e-42|thj:104802991|K12135 zinc finger protein CONSTANS | (RefSeq) zinc finger protein CONSTANS-LIKE 2-like	Circadian rhythm - plant (ko04712)	[K]	Transcription	CCT motif	Zinc finger protein CONSTANS-LIKE 4 OS=Arabidopsis thaliana OX=3702 GN=COL4 PE=2 SV=2	K	Transcription	zinc finger protein CONSTANS-LIKE 4-like [Juglans regia]	cellular component: cell (GO:0005623);; cellular component: organelle (GO:0043226);; cellular component: cell part (GO:0044464);; molecular function: binding (GO:0005488)
JreChr11G12085	JreChr11G12085	19.1703	940	21.6927	1170	12.3115	504	9.50964	499	11.509	558	3.35035e-08	-1.07323	down	--	--	Cellular Component: integral component of membrane (GO:0016021);;	K23050|2.1e-10|gmx:100775467|K23050 phenylcoumaran benzylic ether reductase [EC:1.3.1.-] | (RefSeq) eugenol synthase 1	--	--	--	Sucrase/ferredoxin-like	--	S	Function unknown	uncharacterized protein LOC108985479 [Juglans regia]	cellular component: membrane (GO:0016020);; cellular component: membrane part (GO:0044425)
JreChr12G11187	JreChr12G11187	4.76799	545	8.8499	1113	15.6565	1492	16.0221	1957	25.0211	2827	0.000504	1.28748	up	--		Molecular Function: protein kinase activity (GO:0004672);; Molecular Function: ATP binding (GO:0005524);; Cellular Component: integral component of membrane (GO:0016021);;	K13416|2.7e-69|cmax:111499418|K13416 brassinosteroid insensitive 1-associated receptor kinase 1 [EC:2.7.10.1 2.7.11.1] | (RefSeq) BRASSINOSTEROID INSENSITIVE 1-associated receptor kinase 1-like isoform X1	MAPK signaling pathway - plant (ko04016);; Plant hormone signal transduction (ko04075);; Plant-pathogen interaction (ko04626)	--	--	Protein tyrosine and serine/threonine kinase	Probable LRR receptor-like serine/threonine-protein kinase At1g53440 OS=Arabidopsis thaliana OX=3702 GN=At1g53440 PE=2 SV=2	T	Signal transduction mechanisms	probable LRR receptor-like serine/threonine-protein kinase At1g53430 [Juglans regia]	molecular function: catalytic activity (GO:0003824);; biological process: metabolic process (GO:0008152);; biological process: cellular process (GO:0009987);; molecular function: binding (GO:0005488);; cellular component: membrane (GO:0016020);; cellular component: membrane part (GO:0044425)
JreChr04G10275	JreChr04G10275	6.01879	84	10.6709	163	22.8413	264	37.3202	552	23.5401	322	0.000409688	1.5506	up	--	--	--	--	--	--	--	--	--	--	--	hypothetical protein GH714_038285 [Hevea brasiliensis]	--
JreChr12G11610	JreChr12G11610	8.9283	705	7.49175	651	19.7812	1302	23.1315	1952	14.0031	1094	0.000620168	1.01389	up	[V]	Defense mechanisms	Cellular Component: nucleus (GO:0005634);; Molecular Function: metal ion binding (GO:0046872);;	K10638|0.0e+00|jre:109003133|K10638 E3 ubiquitin-protein ligase UHRF1 [EC:2.3.2.27] | (RefSeq) E3 ubiquitin-protein ligase ORTHRUS 2-like	--	--	--	SAD/SRA domain	E3 ubiquitin-protein ligase ORTHRUS 2 OS=Arabidopsis thaliana OX=3702 GN=ORTH2 PE=1 SV=1	K	Transcription	E3 ubiquitin-protein ligase ORTHRUS 2-like [Juglans regia]	cellular component: cell (GO:0005623);; cellular component: organelle (GO:0043226);; cellular component: cell part (GO:0044464);; molecular function: binding (GO:0005488)
Juglans_regia_newGene_1032	--	94.0973	3712	112.196	4872	239.013	7864	230.438	9721	278.241	10860	1.60113e-11	1.08191	up	--	--	--	K12173|2.9e-36|gmx:100794341|K12173 BRCA1-A complex subunit BRE | (RefSeq) BRISC and BRCA1-A complex member 2	Homologous recombination (ko03440)	--	--	Thaumatin family	Thaumatin-like protein OS=Arabidopsis thaliana OX=3702 GN=At1g18250 PE=2 SV=2	T	Signal transduction mechanisms	thaumatin-like protein [Juglans regia]	--
JreChr08G11922	JreChr08G11922	3.26231	451	4.32777	658	9.39522	1082	10.5649	1560	6.70138	916	0.000411766	1.03651	up	--	--	--	--	--	--	--	--	--	--	--	uncharacterized protein LOC109003562 [Juglans regia]	--
Juglans_regia_newGene_977	--	1.79887	77	1.31513	62	0.491001	18	0.422393	20	0.407898	18	0.00129666	-1.97261	down	--	--	--	--	--	--	--	--	--	--	--	--	--
JreChr01G13417	JreChr01G13417	44.0378	1381	58.7506	2028	17.9039	469	8.34321	280	7.97066	248	1.40837e-09	-2.37187	down	--	--	Cellular Component: photosystem I (GO:0009522);; Cellular Component: photosystem II (GO:0009523);; Cellular Component: chloroplast thylakoid membrane (GO:0009535);; Biological Process: photosynthesis, light harvesting (GO:0009765);; Cellular Component: integral component of membrane (GO:0016021);; Molecular Function: chlorophyll binding (GO:0016168);; Biological Process: protein-chromophore linka…	K08915|3.9e-159|jre:108991907|K08915 light-harvesting complex II chlorophyll a/b binding protein 4 | (RefSeq) chlorophyll a-b binding protein CP29.3, chloroplastic	Photosynthesis - antenna proteins (ko00196)	--	--	Chlorophyll A-B binding protein	Chlorophyll a-b binding protein CP29.3, chloroplastic OS=Arabidopsis thaliana OX=3702 GN=LHCB4.3 PE=2 SV=1	S	Function unknown	hypothetical protein F2P56_017247, partial [Juglans regia]	cellular component: cell (GO:0005623);; cellular component: membrane (GO:0016020);; cellular component: macromolecular complex (GO:0032991);; cellular component: membrane part (GO:0044425);; cellular component: cell part (GO:0044464);; cellular component: organelle (GO:0043226);; cellular component: organelle part (GO:0044422);; biological process: metabolic process (GO:0008152);; biological proc…
JreChr08G12021	JreChr08G12021	101.108	1318	80.4619	1155	44.7457	487	60.071	838	40.5574	524	0.000108075	-1.09644	down	--	--	--	--	--	--	--	--	--	--	--	--	--
JreChr05G10086	JreChr05G10086	43.529	1566	44.0083	1742	14.3373	431	11.6984	450	25.3551	903	3.90156e-05	-1.54372	down	--	--	Biological Process: auxin-activated signaling pathway (GO:0009734);;	--	--	--	--	--	Protein BIG GRAIN 1-like E OS=Arabidopsis thaliana OX=3702 GN=At1g69160 PE=2 SV=1	--	--	hypothetical protein F2P56_029931, partial [Juglans regia]	biological process: cellular process (GO:0009987);; biological process: signaling (GO:0023052);; biological process: single-organism process (GO:0044699);; biological process: response to stimulus (GO:0050896);; biological process: biological regulation (GO:0065007)
JreChr06G10630	JreChr06G10630	3.3093	56	3.68027	68	8.43467	118	10.2414	184	7.48762	125	0.00642813	1.12613	up	--	--	--	K17782|8.2e-31|brp:103836086|K17782 mitochondrial intermembrane space import and assembly protein 40 | (RefSeq) uncharacterized protein LOC103836086	--	--	--	GCK domain	--	S	Function unknown	uncharacterized protein LOC109003222 [Juglans regia]	--
JreChr13G11838	JreChr13G11838	4.28981	186	5.961	285	0.734807	27	0.712533	33	1.16531	50	2.26392e-10	-2.73947	down	[T]	Signal transduction mechanisms	Molecular Function: protein serine/threonine kinase activity (GO:0004674);; Molecular Function: ATP binding (GO:0005524);; Cellular Component: integral component of membrane (GO:0016021);;	K20716|4.7e-46|mesc:110629620|K20716 mitogen-activated protein kinase kinase kinase 17/18 | (RefSeq) mitogen-activated protein kinase kinase kinase 18-like	MAPK signaling pathway - plant (ko04016)	[T]	Signal transduction mechanisms	Protein kinase domain	Mitogen-activated protein kinase kinase kinase 17 OS=Arabidopsis thaliana OX=3702 GN=MAPKKK17 PE=1 SV=1	T	Signal transduction mechanisms	mitogen-activated protein kinase kinase kinase 17 [Juglans regia]	molecular function: catalytic activity (GO:0003824);; biological process: metabolic process (GO:0008152);; biological process: cellular process (GO:0009987);; molecular function: binding (GO:0005488);; cellular component: membrane (GO:0016020);; cellular component: membrane part (GO:0044425)
JreChr03G13189	JreChr03G13189	9.77721	403	9.25386	419	3.4094	117	3.5356	156	2.39773	98	1.57969e-09	-1.80364	down	--		Molecular Function: protein kinase activity (GO:0004672);; Molecular Function: ATP binding (GO:0005524);; Cellular Component: integral component of membrane (GO:0016021);;	K13435|2.8e-40|spen:107018783|K13435 serine/threonine-protein kinase Pto | (RefSeq) receptor-like protein kinase HERK 1 isoform X2	Plant-pathogen interaction (ko04626)	[T]	Signal transduction mechanisms	Protein tyrosine and serine/threonine kinase	Receptor-like protein kinase FERONIA OS=Arabidopsis thaliana OX=3702 GN=FER PE=1 SV=1	T	Signal transduction mechanisms	receptor-like protein kinase FERONIA [Juglans regia]	molecular function: catalytic activity (GO:0003824);; biological process: metabolic process (GO:0008152);; biological process: cellular process (GO:0009987);; molecular function: binding (GO:0005488);; cellular component: membrane (GO:0016020);; cellular component: membrane part (GO:0044425)
JreChr05G10202	JreChr05G10202	0.542539	33	1.10477	73	0.199078	10	0.175449	12	0.172354	11	0.00390355	-2.30682	down	[QV]	Secondary metabolites biosynthesis, transport and catabolism;; Defense mechanisms	Molecular Function: iron ion binding (GO:0005506);; Cellular Component: integral component of membrane (GO:0016021);; Molecular Function: oxidoreductase activity, acting on paired donors, with incorporation or reduction of molecular oxygen (GO:0016705);; Molecular Function: heme binding (GO:0020037);;	K20495|3.2e-311|jre:109009280|K20495 long-chain fatty acid omega-monooxygenase [EC:1.14.14.80] | (RefSeq) cytochrome P450 704B1-like	Fatty acid degradation (ko00071);; Cutin, suberine and wax biosynthesis (ko00073)	[QI]	Secondary metabolites biosynthesis, transport and catabolism;; Lipid transport and metabolism	Cytochrome P450	Cytochrome P450 704B1 OS=Arabidopsis thaliana OX=3702 GN=CYP704B1 PE=1 SV=1	--	--	cytochrome P450 704B1-like [Juglans regia]	molecular function: binding (GO:0005488);; cellular component: membrane (GO:0016020);; cellular component: membrane part (GO:0044425);; molecular function: catalytic activity (GO:0003824);; biological process: metabolic process (GO:0008152);; biological process: single-organism process (GO:0044699)
JreChr11G11745	JreChr11G11745	1.89416	90	2.48719	129	10.2605	403	6.45699	326	9.7933	457	6.40207e-08	1.81116	up	--	--	--	--	--	--	--	bHLH-MYC and R2R3-MYB transcription factors N-terminal	Protein RICE SALT SENSITIVE 3 OS=Oryza sativa subsp. japonica OX=39947 GN=RSS3 PE=1 SV=1	S	Function unknown	protein RICE SALT SENSITIVE 3-like [Juglans regia]	--
JreChr04G10695	JreChr04G10695	989.528	16901	908.837	17087	446.269	6359	635.749	11614	523.862	8854	2.65503e-06	-1.0162	down	--	--	Molecular Function: peroxidase activity (GO:0004601);; Cellular Component: extracellular region (GO:0005576);; Biological Process: response to oxidative stress (GO:0006979);; Molecular Function: heme binding (GO:0020037);; Biological Process: hydrogen peroxide catabolic process (GO:0042744);; Molecular Function: metal ion binding (GO:0046872);;	K00430|3.5e-69|jre:108996632|K00430 peroxidase [EC:1.11.1.7] | (RefSeq) peroxidase P7-like	Phenylpropanoid biosynthesis (ko00940)	--	--	Peroxidase	Peroxidase 52 OS=Arabidopsis thaliana OX=3702 GN=PER52 PE=2 SV=1	Q	Secondary metabolites biosynthesis, transport and catabolism	peroxidase P7-like [Juglans regia]	molecular function: catalytic activity (GO:0003824);; molecular function: antioxidant activity (GO:0016209);; biological process: metabolic process (GO:0008152);; biological process: cellular process (GO:0009987);; biological process: single-organism process (GO:0044699);; biological process: response to stimulus (GO:0050896);; biological process: detoxification (GO:0098754);; cellular component:…
JreChr03G12642	JreChr03G12642	22.7316	769	23.4449	873	13.0963	370	12.8283	465	10.0241	336	1.21602e-07	-1.13785	down	[CP]	Energy production and conversion;; Inorganic ion transport and metabolism	Molecular Function: ATP binding (GO:0005524);; Molecular Function: ATPase activity (GO:0016887);;	K12608|6.9e-170|jre:108995958|K12608 CCR4-NOT complex subunit CAF16 | (RefSeq) ABC transporter I family member 19-like	RNA degradation (ko03018)	[RK]	General function prediction only;; Transcription	ABC transporter	ABC transporter I family member 19 OS=Arabidopsis thaliana OX=3702 GN=ABCI19 PE=2 SV=1	K	Transcription	ABC transporter I family member 19-like [Juglans regia]	molecular function: binding (GO:0005488);; molecular function: catalytic activity (GO:0003824)
JreChr12G11064	JreChr12G11064	136.235	5052	122.091	4984	61.6466	1907	45.4022	1801	43.9916	1615	1.55431e-15	-1.5576	down	--	--	Cellular Component: chloroplast thylakoid membrane (GO:0009535);; Biological Process: photosynthetic electron transport in photosystem I (GO:0009773);; Cellular Component: integral component of membrane (GO:0016021);; Molecular Function: oxidoreductase activity, acting on iron-sulfur proteins as donors (GO:0016730);;	--	--	--	--	--	PGR5-like protein 1A, chloroplastic OS=Arabidopsis thaliana OX=3702 GN=PGRL1A PE=1 SV=1	S	Function unknown	PGR5-like protein 1A, chloroplastic [Juglans regia]	cellular component: cell (GO:0005623);; cellular component: membrane (GO:0016020);; cellular component: organelle (GO:0043226);; cellular component: organelle part (GO:0044422);; cellular component: cell part (GO:0044464);; biological process: metabolic process (GO:0008152);; biological process: cellular process (GO:0009987);; biological process: single-organism process (GO:0044699);; cellular co…
JreChr16G11254	JreChr16G11254	38.0159	1073	35.1658	1092	10.6709	252	9.56017	289	9.04133	253	5.61977e-32	-2.09943	down	--	--	Biological Process: organelle organization (GO:0006996);; Biological Process: biological_process (GO:0008150);; Biological Process: plastid organization (GO:0009657);; Biological Process: chloroplast organization (GO:0009658);; Biological Process: cellular process (GO:0009987);; Biological Process: cellular component organization (GO:0016043);; Biological Process: cellular component organization …	K22013|1.9e-144|jre:108980093|K22013 magnesium dechelatase [EC:4.99.1.10] | (RefSeq) magnesium dechelatase SGRL, chloroplastic-like	Porphyrin and chlorophyll metabolism (ko00860)	--	--	Staygreen protein	Magnesium dechelatase SGRL, chloroplastic OS=Arabidopsis thaliana OX=3702 GN=SGRL PE=1 SV=1	S	Function unknown	magnesium dechelatase SGRL, chloroplastic-like [Juglans regia]	biological process: cellular process (GO:0009987);; biological process: cellular component organization or biogenesis (GO:0071840)
JreChr15G11354	JreChr15G11354	0.31069	20	0.090687	7	0.99065	51	1.03981	69	1.65037	101	0.00338566	2.33702	up	[V]	Defense mechanisms	Molecular Function: antiporter activity (GO:0015297);; Cellular Component: integral component of membrane (GO:0016021);; Molecular Function: xenobiotic transporter activity (GO:0042910);;	K03327|2.9e-307|jre:108981730|K03327 multidrug resistance protein, MATE family | (RefSeq) protein DETOXIFICATION 48-like	--	[R]	General function prediction only	MatE	Protein DETOXIFICATION 48 OS=Arabidopsis thaliana OX=3702 GN=DTX48 PE=2 SV=1	V	Defense mechanisms	protein DETOXIFICATION 48-like [Juglans regia]	molecular function: transporter activity (GO:0005215);; biological process: localization (GO:0051179);; cellular component: membrane (GO:0016020);; cellular component: membrane part (GO:0044425)
JreChr09G12469	JreChr09G12469	9.20135	313	10.9927	411	5.30983	151	3.27154	119	5.12142	172	9.62844e-05	-1.34089	down	[C]	Energy production and conversion	Biological Process: ATP synthesis coupled proton transport (GO:0015986);; Cellular Component: proton-transporting ATP synthase complex, catalytic core F(1) (GO:0045261);; Molecular Function: proton-transporting ATP synthase activity, rotational mechanism (GO:0046933);;	K02115|2.2e-155|jre:108982100|K02115 F-type H+-transporting ATPase subunit gamma | (RefSeq) ATP synthase gamma chain, chloroplastic	Oxidative phosphorylation (ko00190);; Photosynthesis (ko00195)	[C]	Energy production and conversion	ATP synthase	ATP synthase gamma chain, chloroplastic OS=Spinacia oleracea OX=3562 GN=ATPC PE=1 SV=2	C	Energy production and conversion	hypothetical protein F2P56_006666 [Juglans regia]	biological process: metabolic process (GO:0008152);; biological process: cellular process (GO:0009987);; biological process: single-organism process (GO:0044699);; biological process: localization (GO:0051179);; cellular component: cell (GO:0005623);; cellular component: membrane (GO:0016020);; cellular component: macromolecular complex (GO:0032991);; cellular component: membrane part (GO:0044425…
JreChr01G12783	JreChr01G12783	41.5757	818	40.554	878	21.9174	360	18.0885	381	19.2465	375	3.99563e-12	-1.25086	down	[R]	General function prediction only	--	--	--	--	--	Protein of unknown function, DUF393	DCC family protein At1g52590, chloroplastic OS=Arabidopsis thaliana OX=3702 GN=At1g52590 PE=2 SV=1	S	Function unknown	DCC family protein At1g52590, chloroplastic-like [Juglans regia]	--
JreChr15G12262	JreChr15G12262	30.0117	1059	27.4839	1068	6.87663	203	7.91319	299	5.03742	176	7.36855e-19	-2.31147	down	--	--	Cellular Component: plasma membrane (GO:0005886);; Molecular Function: kinase activity (GO:0016301);; Molecular Function: kinase inhibitor activity (GO:0019210);;	K14499|1.8e-168|jre:108987611|K14499 BRI1 kinase inhibitor 1 | (RefSeq) BRI1 kinase inhibitor 1-like	Plant hormone signal transduction (ko04075)	--	--	--	BRI1 kinase inhibitor 1 OS=Arabidopsis thaliana OX=3702 GN=BKI1 PE=1 SV=1	S	Function unknown	BRI1 kinase inhibitor 1-like [Juglans regia]	cellular component: cell (GO:0005623);; cellular component: membrane (GO:0016020);; cellular component: cell part (GO:0044464);; molecular function: catalytic activity (GO:0003824);; molecular function: molecular function regulator (GO:0098772);; biological process: biological regulation (GO:0065007)
JreChr10G11811	JreChr10G11811	8.99757	370	9.51691	430	4.0235	138	6.4151	282	3.52063	143	0.00314717	-1.17828	down	[IR]	Lipid transport and metabolism;; General function prediction only	Molecular Function: hydrolase activity, acting on ester bonds (GO:0016788);;	K00679|9.5e-65|cic:CICLE_v10027727mg|K00679 phospholipid:diacylglycerol acyltransferase [EC:2.3.1.158] | (RefSeq) hypothetical protein	Glycerolipid metabolism (ko00561)	--	--	GDSL-like Lipase/Acylhydrolase	GDSL esterase/lipase At5g45960 OS=Arabidopsis thaliana OX=3702 GN=At5g45960 PE=2 SV=1	I	Lipid transport and metabolism	GDSL esterase/lipase At5g45960 isoform X1 [Juglans regia]	molecular function: catalytic activity (GO:0003824)
JreChr10G11608	JreChr10G11608	1.19046	66	3.0624	186	15.6669	720	8.57037	505	13.901	758	3.23451e-07	2.38389	up	--	--	Biological Process: reproduction (GO:0000003);; Cellular Component: ubiquitin ligase complex (GO:0000151);; Biological Process: response to acid chemical (GO:0001101);; Biological Process: activation of innate immune response (GO:0002218);; Biological Process: immune effector process (GO:0002252);; Biological Process: activation of immune response (GO:0002253);; Biological Process: immune system …	K14508|7.5e-275|jre:109008403|K14508 regulatory protein NPR1 | (RefSeq) BTB/POZ domain and ankyrin repeat-containing protein NOOT2-like	Plant hormone signal transduction (ko04075)	[R]	General function prediction only	Domain of unknown function (DUF3420)	Regulatory protein NPR5 OS=Arabidopsis thaliana OX=3702 GN=NPR5 PE=1 SV=1	S	Function unknown	BTB/POZ domain and ankyrin repeat-containing protein NOOT2-like [Juglans regia]	biological process: reproduction (GO:0000003);; cellular component: cell (GO:0005623);; cellular component: macromolecular complex (GO:0032991);; cellular component: cell part (GO:0044464);; biological process: response to stimulus (GO:0050896);; biological process: immune system process (GO:0002376);; biological process: biological regulation (GO:0065007);; biological process: multicellular orga…
JreChr16G11151	JreChr16G11151	13.7563	559	13.5096	604	9.12342	309	6.43211	280	7.6394	307	2.98789e-05	-1.01649	down	[H]	Coenzyme transport and metabolism	Molecular Function: ligase activity (GO:0016874);;	K01934|2.4e-201|jre:108981528|K01934 5-formyltetrahydrofolate cyclo-ligase [EC:6.3.3.2] | (RefSeq) 5-formyltetrahydrofolate cyclo-ligase-like protein COG0212	One carbon pool by folate (ko00670)	[H]	Coenzyme transport and metabolism	5-formyltetrahydrofolate cyclo-ligase family	5-formyltetrahydrofolate cyclo-ligase-like protein COG0212 OS=Arabidopsis thaliana OX=3702 GN=COG0212 PE=2 SV=1	H	Coenzyme transport and metabolism	5-formyltetrahydrofolate cyclo-ligase-like protein COG0212 [Juglans regia]	molecular function: catalytic activity (GO:0003824)
JreChr03G13014	JreChr03G13014	2.73531	24	5.67602	55	43.1096	312	15.6876	146	32.0568	275	8.82302e-06	2.62884	up	--	--	Cellular Component: integral component of membrane (GO:0016021);;	--	--	--	--	--	--	--	--	uncharacterized protein LOC108988128 [Juglans regia]	cellular component: membrane (GO:0016020);; cellular component: membrane part (GO:0044425)
JreChr10G12321	JreChr10G12321	1.31304	65	1.40172	76	4.25791	174	3.1606	165	3.53752	171	0.000711207	1.21622	up	--	--	--	K00423|2.9e-20|egr:104451286|K00423 L-ascorbate oxidase [EC:1.10.3.3] | (RefSeq) LOW QUALITY PROTEIN: L-ascorbate oxidase	Ascorbate and aldarate metabolism (ko00053)	--	--	FBD	F-box/LRR-repeat protein At3g59200 OS=Arabidopsis thaliana OX=3702 GN=At3g59200 PE=2 SV=1	S	Function unknown	F-box/LRR-repeat protein At3g03360-like [Juglans regia]	--
JreChr14G11444	JreChr14G11444	0.469802	12	0.324199	9	7.10921	148	3.80825	102	3.15703	78	5.83177e-07	3.33695	up	--	--	Cellular Component: nucleus (GO:0005634);;	K12135|5.5e-07|crb:17882893|K12135 zinc finger protein CONSTANS | (RefSeq) zinc finger protein CONSTANS isoform X2	Circadian rhythm - plant (ko04712)	[K]	Transcription	CCT motif	Zinc finger protein CONSTANS-LIKE 7 OS=Arabidopsis thaliana OX=3702 GN=COL7 PE=2 SV=1	K	Transcription	zinc finger protein CONSTANS-LIKE 7-like [Juglans regia]	cellular component: cell (GO:0005623);; cellular component: organelle (GO:0043226);; cellular component: cell part (GO:0044464)
JreChr01G13010	JreChr01G13010	17.832	1359	13.4735	1130	49.0512	3118	29.8528	2433	36.5342	2755	8.05571e-05	1.09617	up	[M]	Cell wall/membrane/envelope biogenesis	Molecular Function: protein kinase activity (GO:0004672);; Molecular Function: ATP binding (GO:0005524);; Cellular Component: integral component of membrane (GO:0016021);;	K01180|4.1e-45|cmax:111487562|K01180 endo-1,3(4)-beta-glucanase [EC:3.2.1.6] | (RefSeq) uncharacterized protein LOC111487562	--	--	--	Protein tyrosine and serine/threonine kinase	Proline-rich receptor-like protein kinase PERK2 OS=Arabidopsis thaliana OX=3702 GN=PERK2 PE=2 SV=3	T	Signal transduction mechanisms	protein NSP-INTERACTING KINASE 2-like [Juglans regia]	molecular function: catalytic activity (GO:0003824);; biological process: metabolic process (GO:0008152);; biological process: cellular process (GO:0009987);; molecular function: binding (GO:0005488);; cellular component: membrane (GO:0016020);; cellular component: membrane part (GO:0044425)
JreChr07G11486	JreChr07G11486	44.9762	1426	44.3913	1549	21.4958	569	19.2942	654	17.8064	559	6.89757e-19	-1.38842	down	[S]	Function unknown	--	--	--	[O]	Posttranslational modification, protein turnover, chaperones	ATP-dependent protease La (LON) substrate-binding domain	--	O	Posttranslational modification, protein turnover, chaperones	lon protease 2-like [Juglans regia]	--
JreChr02G11908	JreChr02G11908	8.57118	346	9.80464	436	5.59187	189	1.73445	75	2.18395	88	0.00325582	-1.73926	down	--	--	Cellular Component: integral component of membrane (GO:0016021);; Molecular Function: transferase activity (GO:0016740);; Biological Process: transmembrane transport (GO:0055085);;	K15277|1.3e-196|jre:108998210|K15277 solute carrier family 35 (adenosine 3'-phospho 5'-phosphosulfate transporter), member B3 | (RefSeq) UDP-galactose/UDP-glucose transporter 4-like isoform X1	--	[G]	Carbohydrate transport and metabolism	UAA transporter family	UDP-galactose/UDP-glucose transporter 4 OS=Arabidopsis thaliana OX=3702 GN=UTR4 PE=2 SV=1	G	Carbohydrate transport and metabolism	UDP-glycosyl transferase [Juglans sigillata]	cellular component: membrane (GO:0016020);; cellular component: membrane part (GO:0044425);; molecular function: catalytic activity (GO:0003824);; biological process: localization (GO:0051179)
JreChr10G10285	JreChr10G10285	5.61686	207	7.02752	285	14.9009	458	14.7302	581	18.581	677	5.61805e-06	1.15547	up	--	--	Molecular Function: transcription factor activity, sequence-specific DNA binding (GO:0003700);; Biological Process: transcription, DNA-templated (GO:0006351);; Biological Process: brassinosteroid mediated signaling pathway (GO:0009742);;	K14503|1.9e-56|nnu:104595761|K14503 brassinosteroid resistant 1/2 | (RefSeq) BES1/BZR1 homolog protein 2	Plant hormone signal transduction (ko04075)	--	--	BES1/BZR1 plant transcription factor, N-terminal	BES1/BZR1 homolog protein 4 OS=Arabidopsis thaliana OX=3702 GN=BEH4 PE=1 SV=1	S	Function unknown	BES1/BZR1 homolog protein 4-like [Juglans regia]	molecular function: nucleic acid binding transcription factor activity (GO:0001071);; biological process: biological regulation (GO:0065007);; biological process: metabolic process (GO:0008152);; biological process: cellular process (GO:0009987);; biological process: signaling (GO:0023052);; biological process: single-organism process (GO:0044699);; biological process: response to stimulus (GO:00…
JreChr06G11443	JreChr06G11443	13.2195	712	13.7482	815	3.5163	158	2.76005	159	3.33799	178	4.45358e-28	-2.26921	down	--	--	Molecular Function: UDP-glycosyltransferase activity (GO:0008194);;	K22706|8.4e-178|pper:18788923|K22706 (R)-mandelonitrile beta-glucosyltransferase [EC:2.4.1.354] | (RefSeq) 7-deoxyloganetin glucosyltransferase	Cyanoamino acid metabolism (ko00460)	[GC]	Carbohydrate transport and metabolism;; Energy production and conversion	UDP-glucoronosyl and UDP-glucosyl transferase	7-deoxyloganetin glucosyltransferase OS=Gardenia jasminoides OX=114476 GN=UGT85A24 PE=1 SV=1	--	--	7-deoxyloganetin glucosyltransferase-like [Juglans regia]	molecular function: catalytic activity (GO:0003824)
JreChr06G10513	JreChr06G10513	76.8837	2022	61.5543	1782	21.047	462	25.4134	715	12.8367	335	1.32072e-09	-2.00134	down	[O]	Posttranslational modification, protein turnover, chaperones	Molecular Function: transferase activity (GO:0016740);;	K00799|9.2e-130|jre:108989843|K00799 glutathione S-transferase [EC:2.5.1.18] | (RefSeq) glutathione S-transferase U17-like	Glutathione metabolism (ko00480)	[O]	Posttranslational modification, protein turnover, chaperones	Glutathione S-transferase, N-terminal domain	Glutathione S-transferase U17 OS=Arabidopsis thaliana OX=3702 GN=GSTU17 PE=2 SV=1	O	Posttranslational modification, protein turnover, chaperones	glutathione S-transferase U17-like [Juglans regia]	molecular function: catalytic activity (GO:0003824)
JreChr09G12091	JreChr09G12091	3.48698	194	4.10771	251	8.79033	408	10.9865	653	7.34468	404	0.000502898	1.0627	up	--	--	Molecular Function: molecular_function (GO:0003674);; Molecular Function: nucleic acid binding (GO:0003676);; Molecular Function: RNA binding (GO:0003723);; Molecular Function: catalytic activity (GO:0003824);; Molecular Function: nuclease activity (GO:0004518);; Molecular Function: endonuclease activity (GO:0004519);; Molecular Function: binding (GO:0005488);; Cellular Component: cellular_compon…	--	--	[R]	General function prediction only	PPR repeat	Pentatricopeptide repeat-containing protein At4g21705, mitochondrial OS=Arabidopsis thaliana OX=3702 GN=At4g21705 PE=2 SV=1	K	Transcription	pentatricopeptide repeat-containing protein At4g21705, mitochondrial isoform X1 [Juglans regia]	molecular function: binding (GO:0005488);; molecular function: catalytic activity (GO:0003824);; biological process: metabolic process (GO:0008152);; biological process: cellular process (GO:0009987);; cellular component: cell (GO:0005623);; cellular component: cell part (GO:0044464);; cellular component: organelle (GO:0043226)
JreChr01G13008	JreChr01G13008	90.6965	3292	97.7287	3905	26.3379	798	34.2139	1329	30.9843	1113	1.17653e-23	-1.81425	down	--	--	--	K15198|7.9e-47|sbi:8069083|K15198 transcription factor TFIIIB component B'' | (RefSeq) uncharacterized protein LOC8069083 isoform X1	--	--	--	Myelodysplasia-myeloid leukemia factor 1-interacting protein	--	S	Function unknown	uncharacterized protein LOC109019883 isoform X1 [Juglans regia]	--
JreChr16G10963	JreChr16G10963	0.827289	49	0.867738	57	3.28798	163	2.18336	139	1.75811	104	0.00820259	1.30886	up	--	--	--	K15111|3.0e-35|spen:107015750|K15111 solute carrier family 25 (mitochondrial S-adenosylmethionine transporter), member 26 | (RefSeq) LOW QUALITY PROTEIN: protein MITOFERRINLIKE 1, chloroplastic	--	--	--	Plant organelle RNA recognition domain	Protein WHAT'S THIS FACTOR 9, mitochondrial OS=Arabidopsis thaliana OX=3702 GN=WTF9 PE=4 SV=1	S	Function unknown	protein WHAT'S THIS FACTOR 9, mitochondrial [Juglans regia]	--
JreChr07G10426	JreChr07G10426	8.87268	580	8.68348	625	3.76536	206	4.00243	280	1.50046	97	0.000432045	-1.69985	down	--	--	Molecular Function: protein binding (GO:0005515);; Cellular Component: cellular_component (GO:0005575);; Cellular Component: cell (GO:0005623);; Cellular Component: plasma membrane (GO:0005886);; Biological Process: cellular protein modification process (GO:0006464);; Biological Process: nitrogen compound metabolic process (GO:0006807);; Biological Process: biological_process (GO:0008150);; Biolo…	--	--	--	--	NPH3 family	Root phototropism protein 3 OS=Arabidopsis thaliana OX=3702 GN=RPT3 PE=1 SV=2	S	Function unknown	root phototropism protein 3-like [Juglans regia]	molecular function: binding (GO:0005488);; cellular component: cell (GO:0005623);; cellular component: membrane (GO:0016020);; cellular component: cell part (GO:0044464);; biological process: metabolic process (GO:0008152);; biological process: cellular process (GO:0009987);; biological process: response to stimulus (GO:0050896)
JreChr08G12158	JreChr08G12158	4.13344	225	5.28902	317	13.4579	611	8.55719	498	11.099	598	0.000597004	1.03131	up	--	--	Biological Process: regulation of immune system process (GO:0002682);; Biological Process: negative regulation of immune system process (GO:0002683);; Molecular Function: molecular_function (GO:0003674);; Molecular Function: catalytic activity (GO:0003824);; Molecular Function: ubiquitin-protein transferase activity (GO:0004842);; Molecular Function: receptor binding (GO:0005102);; Molecular Func…	K08332|4.0e-18|mcha:111011364|K08332 vacuolar protein 8 | (RefSeq) U-box domain-containing protein 45	--	[S]	Function unknown	Armadillo/beta-catenin-like repeat	--	S	Function unknown	U-box domain-containing protein 14-like [Juglans regia]	biological process: biological regulation (GO:0065007);; molecular function: catalytic activity (GO:0003824);; molecular function: binding (GO:0005488);; cellular component: cell (GO:0005623);; cellular component: cell part (GO:0044464);; cellular component: organelle (GO:0043226);; biological process: metabolic process (GO:0008152);; biological process: cellular process (GO:0009987);; biological…
Juglans_regia_newGene_4113	--	1.44229	231	1.17401	207	0.741505	99	0.567447	98	0.600606	96	0.000345104	-1.23172	down	--	--	Molecular Function: nucleic acid binding (GO:0003676);; Molecular Function: zinc ion binding (GO:0008270);; Biological Process: DNA integration (GO:0015074);;	K03515|1.4e-106|ghi:107894697|K03515 DNA repair protein REV1 [EC:2.7.7.-] | (RefSeq) uncharacterized protein LOC107894697	--	[R]	General function prediction only	gag-polypeptide of LTR copia-type	Retrovirus-related Pol polyprotein from transposon RE1 OS=Arabidopsis thaliana OX=3702 GN=RE1 PE=2 SV=1	L	Replication, recombination and repair	uncharacterized protein LOC118344843 [Juglans regia]	molecular function: binding (GO:0005488);; biological process: metabolic process (GO:0008152);; biological process: cellular process (GO:0009987)
Juglans_regia_newGene_2322	--	128.667	10414	164.996	11196	48.8891	3508	48.4908	4165	33.3721	2886	8.36837e-19	-1.68216	down	--	--	Molecular Function: DNA binding (GO:0003677);; Cellular Component: nucleus (GO:0005634);;	K09422|5.7e-119|jre:109008678|K09422 transcription factor MYB, plant | (RefSeq) myb-related protein 330-like	--	--	--	--	--	--	--	hypothetical protein F2P56_002372 [Juglans regia]	molecular function: binding (GO:0005488);; cellular component: cell (GO:0005623);; cellular component: organelle (GO:0043226);; cellular component: cell part (GO:0044464)
JreChr03G12912	JreChr03G12912	89.0411	5623	72.8469	5064	35.5052	1871	34.0172	2298	44.0422	2753	1.6572e-10	-1.29043	down	[O]	Posttranslational modification, protein turnover, chaperones	Molecular Function: serine-type endopeptidase activity (GO:0004252);; Cellular Component: integral component of membrane (GO:0016021);;	--	--	[T]	Signal transduction mechanisms	Rhomboid family	RHOMBOID-like protein 9, chloroplastic OS=Arabidopsis thaliana OX=3702 GN=RBL9 PE=2 SV=1	T	Signal transduction mechanisms	RHOMBOID-like protein 9, chloroplastic isoform X1 [Juglans regia]	molecular function: catalytic activity (GO:0003824);; biological process: metabolic process (GO:0008152);; cellular component: membrane (GO:0016020);; cellular component: membrane part (GO:0044425)
JreChr03G13068	JreChr03G13068	44.8476	1445	31.1153	1104	12.447	335	13.9895	482	15.3746	491	2.67135e-10	-1.63921	down	--	--	Cellular Component: integral component of membrane (GO:0016021);;	--	--	--	--	Salt stress response/antifungal	Plasmodesmata-located protein 7 OS=Arabidopsis thaliana OX=3702 GN=PDLP7 PE=1 SV=1	S	Function unknown	plasmodesmata-located protein 7 [Juglans regia]	cellular component: membrane (GO:0016020);; cellular component: membrane part (GO:0044425)
Juglans_regia_newGene_3388	--	1.4789	106	1.45772	123	0.532251	28	0.344782	29	0.631124	49	0.000851083	-1.75977	down	--	--	--	--	--	--	--	--	--	--	--	--	--
JreChr07G12217	JreChr07G12217	0.618358	29	0.613788	32	2.54478	99	2.8576	142	1.8758	86	0.000335086	1.76583	up	[P]	Inorganic ion transport and metabolism	Molecular Function: N,N-dimethylaniline monooxygenase activity (GO:0004499);; Molecular Function: flavin adenine dinucleotide binding (GO:0050660);; Molecular Function: NADP binding (GO:0050661);;	K11816|3.2e-242|jre:109001759|K11816 indole-3-pyruvate monooxygenase [EC:1.14.13.168] | (RefSeq) probable indole-3-pyruvate monooxygenase YUCCA4	Tryptophan metabolism (ko00380)	[Q]	Secondary metabolites biosynthesis, transport and catabolism	Pyridine nucleotide-disulphide oxidoreductase	Probable indole-3-pyruvate monooxygenase YUCCA4 OS=Arabidopsis thaliana OX=3702 GN=YUC4 PE=1 SV=1	Q	Secondary metabolites biosynthesis, transport and catabolism	probable indole-3-pyruvate monooxygenase YUCCA4 [Juglans regia]	molecular function: catalytic activity (GO:0003824);; biological process: metabolic process (GO:0008152);; biological process: single-organism process (GO:0044699);; molecular function: binding (GO:0005488)
JreChr14G10798	JreChr14G10798	4.94103	186	4.3258	179	2.81473	89	1.71171	69	2.28926	86	0.00299269	-1.22107	down	[E]	Amino acid transport and metabolism	Molecular Function: hydroxymethylglutaryl-CoA lyase activity (GO:0004419);; Cellular Component: mitochondrion (GO:0005739);; Biological Process: ketone body biosynthetic process (GO:0046951);;	K01640|9.1e-155|jre:109000598|K01640 hydroxymethylglutaryl-CoA lyase [EC:4.1.3.4] | (RefSeq) hydroxymethylglutaryl-CoA lyase, mitochondrial	Synthesis and degradation of ketone bodies (ko00072);; Valine, leucine and isoleucine degradation (ko00280);; Butanoate metabolism (ko00650);; Peroxisome (ko04146)	[CE]	Energy production and conversion;; Amino acid transport and metabolism	HMGL-like	Hydroxymethylglutaryl-CoA lyase, mitochondrial OS=Arabidopsis thaliana OX=3702 GN=HMGCL PE=1 SV=2	--	--	hypothetical protein F2P56_011560 [Juglans regia]	molecular function: catalytic activity (GO:0003824);; cellular component: cell (GO:0005623);; cellular component: organelle (GO:0043226);; cellular component: cell part (GO:0044464);; biological process: metabolic process (GO:0008152);; biological process: cellular process (GO:0009987);; biological process: single-organism process (GO:0044699)
JreChr11G11051	JreChr11G11051	1.05218	47	0.30101	15	4.36994	162	7.23297	344	4.71327	208	7.21549e-06	2.80615	up	--	--	Cellular Component: integral component of membrane (GO:0016021);;	--	--	--	--	--	F-box protein At2g27310 OS=Arabidopsis thaliana OX=3702 GN=At2g27310 PE=2 SV=1	--	--	probable F-box protein At2g36090 [Juglans regia]	cellular component: membrane (GO:0016020);; cellular component: membrane part (GO:0044425)
JreChr05G10119	JreChr05G10119	1.05812	35	1.71281	62	4.66643	128	2.8584	101	5.13967	167	0.00870497	1.40931	up	--	--	Molecular Function: kinase activity (GO:0016301);; Molecular Function: polysaccharide binding (GO:0030247);;	--	--	--	--	Wall-associated receptor kinase C-terminal	--	S	Function unknown	wall-associated receptor kinase-like 1 [Juglans regia]	molecular function: catalytic activity (GO:0003824);; molecular function: binding (GO:0005488)
JreChr03G12033	JreChr03G12033	2.07231	115	1.85915	114	4.17859	194	5.23183	310	4.35627	239	0.00136396	1.03105	up	[G]	Carbohydrate transport and metabolism	Molecular Function: 6-phosphofructokinase activity (GO:0003872);; Molecular Function: ATP binding (GO:0005524);; Cellular Component: cytoplasm (GO:0005737);; Biological Process: fructose 6-phosphate metabolic process (GO:0006002);; Molecular Function: metal ion binding (GO:0046872);;	K00850|5.8e-291|jre:109010220|K00850 6-phosphofructokinase 1 [EC:2.7.1.11] | (RefSeq) ATP-dependent 6-phosphofructokinase 3-like isoform X1	Glycolysis / Gluconeogenesis (ko00010);; Pentose phosphate pathway (ko00030);; Fructose and mannose metabolism (ko00051);; Galactose metabolism (ko00052);; Carbon metabolism (ko01200);; Biosynthesis of amino acids (ko01230);; RNA degradation (ko03018)	[G]	Carbohydrate transport and metabolism	Phosphofructokinase	ATP-dependent 6-phosphofructokinase 3 OS=Arabidopsis thaliana OX=3702 GN=PFK3 PE=1 SV=1	G	Carbohydrate transport and metabolism	ATP-dependent 6-phosphofructokinase 3-like isoform X1 [Juglans regia]	molecular function: catalytic activity (GO:0003824);; biological process: metabolic process (GO:0008152);; biological process: cellular process (GO:0009987);; molecular function: binding (GO:0005488);; cellular component: cell (GO:0005623);; cellular component: cell part (GO:0044464)
JreChr06G11273	JreChr06G11273	23.3151	231	35.7105	389	109.666	905	120.974	1280	109.334	1070	2.65904e-13	1.75083	up	--	--	--	--	--	--	--	--	--	--	--	hypothetical protein CJ030_MR7G011519 [Morella rubra]	--
JreChr12G10474	JreChr12G10474	46.7543	1939	51.0449	2330	18.8649	653	17.1762	762	23.4205	961	4.29877e-14	-1.4942	down	[F]	Nucleotide transport and metabolism	Molecular Function: hydrolase activity (GO:0016787);;	K22763|8.4e-77|lja:Lj2g3v1989220.3|K22763 deubiquitinase DESI2 [EC:3.4.19.12] | (RefSeq) Lj2g3v1989220.3; -	--	[T]	Signal transduction mechanisms	Nudix hydrolase domain	Nudix hydrolase 8 OS=Arabidopsis thaliana OX=3702 GN=NUDT8 PE=2 SV=2	T	Signal transduction mechanisms	nudix hydrolase 8 [Juglans regia]	molecular function: catalytic activity (GO:0003824)
JreChr09G12197	JreChr09G12197	18.2956	430	21.1701	548	10.5567	207	8.8736	223	12.3699	288	5.16776e-05	-1.08898	down	--	--	Molecular Function: hydrolase activity, acting on ester bonds (GO:0016788);;	K01206|1.2e-11|eus:EUTSA_v10018726mg|K01206 alpha-L-fucosidase [EC:3.2.1.51] | (RefSeq) hypothetical protein	Other glycan degradation (ko00511)	--	--	GDSL-like Lipase/Acylhydrolase	GDSL esterase/lipase At5g45910 OS=Arabidopsis thaliana OX=3702 GN=At5g45910 PE=2 SV=1	O	Posttranslational modification, protein turnover, chaperones	GDSL esterase/lipase At5g45910-like [Juglans regia]	molecular function: catalytic activity (GO:0003824)
JreChr03G11953	JreChr03G11953	0.400611	11	0.287854	9	1.75104	38	1.34752	37	2.74682	70	0.00708904	2.19981	up	--	--	Cellular Component: integral component of membrane (GO:0016021);;	--	--	--	--	Cotton fibre expressed protein	Pathogen-associated molecular patterns-induced protein A70 OS=Arabidopsis thaliana OX=3702 GN=A70 PE=1 SV=1	S	Function unknown	pathogen-associated molecular patterns-induced protein A70-like [Juglans regia]	cellular component: membrane (GO:0016020);; cellular component: membrane part (GO:0044425)
JreChr10G10604	JreChr10G10604	9.61086	394	4.58903	207	1.16847	40	1.28225	57	2.49837	102	7.69459e-05	-2.28995	down	--	--	Molecular Function: DNA binding (GO:0003677);; Cellular Component: nucleus (GO:0005634);;	K09422|4.5e-208|jre:108987269|K09422 transcription factor MYB, plant | (RefSeq) transcription factor MYB41-like	--	[K]	Transcription	Myb-like DNA-binding domain	Transcription factor MYB102 OS=Arabidopsis thaliana OX=3702 GN=MYB102 PE=2 SV=1	--	--	transcription factor MYB41-like [Juglans regia]	molecular function: binding (GO:0005488);; cellular component: cell (GO:0005623);; cellular component: organelle (GO:0043226);; cellular component: cell part (GO:0044464)
JreChr08G11746	JreChr08G11746	15.155	615	14.0505	628	3.39131	115	1.93936	85	2.58091	104	1.81532e-19	-2.66765	down	--	--	Molecular Function: protein dimerization activity (GO:0046983);;	K18878|5.1e-10|cann:107866053|K18878 BHLH transcription factor Upa20 | (RefSeq) Upa20; transcription factor bHLH137-like	Plant-pathogen interaction (ko04626)	--	--	Helix-loop-helix DNA-binding domain	Transcription factor bHLH80 OS=Arabidopsis thaliana OX=3702 GN=BHLH80 PE=2 SV=1	K	Transcription	transcription factor bHLH80-like [Juglans regia]	molecular function: binding (GO:0005488)
Juglans_regia_newGene_6360	--	0.120756	9	0.171927	14	1.22023	75	0.796702	63	0.775084	57	0.000207026	2.46086	up	[T]	Signal transduction mechanisms	Biological Process: response to acid chemical (GO:0001101);; Cellular Component: cellular_component (GO:0005575);; Cellular Component: cell wall (GO:0005618);; Cellular Component: cell (GO:0005623);; Biological Process: cellular aromatic compound metabolic process (GO:0006725);; Biological Process: transport (GO:0006810);; Biological Process: water transport (GO:0006833);; Biological Process: res…	--	--	[R]	General function prediction only	alpha/beta hydrolase fold	Probable lysophospholipase BODYGUARD 3 OS=Arabidopsis thaliana OX=3702 GN=BDG3 PE=2 SV=1	S	Function unknown	probable lysophospholipase BODYGUARD 3 [Juglans regia]	biological process: response to stimulus (GO:0050896);; cellular component: cell (GO:0005623);; cellular component: cell part (GO:0044464);; biological process: metabolic process (GO:0008152);; biological process: cellular process (GO:0009987);; biological process: localization (GO:0051179);; biological process: single-organism process (GO:0044699);; biological process: multicellular organismal p…
JreChr03G12601	JreChr03G12601	0.367689	23	0.738065	50	6.06933	309	2.1418	140	4.29357	259	5.91964e-06	2.69288	up	[GEPR]	Carbohydrate transport and metabolism;; Amino acid transport and metabolism;; Inorganic ion transport and metabolism;; General function prediction only	Molecular Function: inorganic phosphate transmembrane transporter activity (GO:0005315);; Biological Process: phosphate ion transport (GO:0006817);; Cellular Component: integral component of membrane (GO:0016021);;	K08176|0.0e+00|jre:108996057|K08176 MFS transporter, PHS family, inorganic phosphate transporter | (RefSeq) inorganic phosphate transporter 1-4-like	--	[P]	Inorganic ion transport and metabolism	Sugar (and other) transporter	Inorganic phosphate transporter 1-4 OS=Arabidopsis thaliana OX=3702 GN=PHT1-4 PE=1 SV=1	P	Inorganic ion transport and metabolism	inorganic phosphate transporter 1-4-like [Juglans regia]	molecular function: transporter activity (GO:0005215);; biological process: localization (GO:0051179);; cellular component: membrane (GO:0016020);; cellular component: membrane part (GO:0044425)
JreChr15G11644	JreChr15G11644	1.04331	89	0.862136	81	0.41909	30	0.280216	26	0.461278	39	0.00870321	-1.49	down	[T]	Signal transduction mechanisms	Molecular Function: protein kinase activity (GO:0004672);; Molecular Function: ATP binding (GO:0005524);; Biological Process: carbohydrate metabolic process (GO:0005975);; Molecular Function: chitin binding (GO:0008061);; Cellular Component: integral component of membrane (GO:0016021);;	K01183|1.7e-145|nsy:104241083|K01183 chitinase [EC:3.2.1.14] | (RefSeq) chitinase-3-like protein 2	Amino sugar and nucleotide sugar metabolism (ko00520)	--	--	Glycosyl hydrolases family 18	Cysteine-rich receptor-like protein kinase 10 OS=Arabidopsis thaliana OX=3702 GN=CRK10 PE=1 SV=3	T	Signal transduction mechanisms	cysteine-rich receptor-like protein kinase 19 [Juglans regia]	molecular function: catalytic activity (GO:0003824);; biological process: metabolic process (GO:0008152);; biological process: cellular process (GO:0009987);; molecular function: binding (GO:0005488);; cellular component: membrane (GO:0016020);; cellular component: membrane part (GO:0044425)
JreChr01G12611	JreChr01G12611	3.17273	69	3.11268	75	14.1169	256	10.2663	239	25.1156	539	6.632e-06	2.19349	up	--	--	--	--	--	--	--	Cotton fibre expressed protein	--	S	Function unknown	uncharacterized protein LOC109004895 [Juglans regia]	--
JreChr08G11978	JreChr08G11978	9.48928	566	15.256	1001	32.3498	1608	34.7786	2216	29.7873	1756	2.19445e-06	1.19557	up	[G]	Carbohydrate transport and metabolism	Molecular Function: ATP binding (GO:0005524);; Biological Process: glycogen biosynthetic process (GO:0005978);; Molecular Function: glucose-1-phosphate adenylyltransferase activity (GO:0008878);; Cellular Component: chloroplast (GO:0009507);; Biological Process: starch biosynthetic process (GO:0019252);;	K00975|7.8e-310|jre:109011804|K00975 glucose-1-phosphate adenylyltransferase [EC:2.7.7.27] | (RefSeq) glucose-1-phosphate adenylyltransferase large subunit, chloroplastic/amyloplastic-like isoform X1	Starch and sucrose metabolism (ko00500);; Amino sugar and nucleotide sugar metabolism (ko00520)	[M]	Cell wall/membrane/envelope biogenesis	Nucleotidyl transferase	Glucose-1-phosphate adenylyltransferase large subunit, chloroplastic/amyloplastic OS=Beta vulgaris OX=161934 GN=AGPS1 PE=2 SV=1	M	Cell wall/membrane/envelope biogenesis	glucose-1-phosphate adenylyltransferase large subunit, chloroplastic/amyloplastic-like isoform X1 [Juglans regia]	molecular function: binding (GO:0005488);; biological process: metabolic process (GO:0008152);; biological process: cellular process (GO:0009987);; biological process: single-organism process (GO:0044699);; molecular function: catalytic activity (GO:0003824);; cellular component: cell (GO:0005623);; cellular component: organelle (GO:0043226);; cellular component: cell part (GO:0044464)
JreChr13G10171	JreChr13G10171	110.647	9213	119.501	10953	59.882	4160	55.8143	4971	51.1824	4218	1.97963e-25	-1.24179	down	[I]	Lipid transport and metabolism	Molecular Function: iron ion binding (GO:0005506);; Biological Process: terpenoid biosynthetic process (GO:0016114);; Molecular Function: 4-hydroxy-3-methylbut-2-en-1-yl diphosphate synthase activity (GO:0046429);;	K03526|0.0e+00|jre:108990107|K03526 (E)-4-hydroxy-3-methylbut-2-enyl-diphosphate synthase [EC:1.17.7.1 1.17.7.3] | (RefSeq) 4-hydroxy-3-methylbut-2-en-1-yl diphosphate synthase (ferredoxin), chloroplastic	Terpenoid backbone biosynthesis (ko00900)	--	--	GcpE protein	4-hydroxy-3-methylbut-2-en-1-yl diphosphate synthase (ferredoxin), chloroplastic OS=Arabidopsis thaliana OX=3702 GN=ISPG PE=1 SV=1	I	Lipid transport and metabolism	4-hydroxy-3-methylbut-2-en-1-yl diphosphate synthase (ferredoxin), chloroplastic [Juglans regia]	molecular function: binding (GO:0005488);; biological process: metabolic process (GO:0008152);; biological process: cellular process (GO:0009987);; biological process: single-organism process (GO:0044699);; molecular function: catalytic activity (GO:0003824)
JreChr05G10156	JreChr05G10156	72.794	4074	73.8967	4552	12.9569	605	8.49284	509	9.50296	527	1.57588e-51	-3.02767	down	[G]	Carbohydrate transport and metabolism	Molecular Function: UDP-glycosyltransferase activity (GO:0008194);;	K13692|2.9e-290|jre:108996343|K13692 UDP-glucose:(indol-3-yl)acetate beta-D-glucosyltransferase [EC:2.4.1.121] | (RefSeq) UDP-glycosyltransferase 84B1-like	--	[GC]	Carbohydrate transport and metabolism;; Energy production and conversion	UDP-glucoronosyl and UDP-glucosyl transferase	UDP-glycosyltransferase 84B1 OS=Arabidopsis thaliana OX=3702 GN=UGT84B1 PE=2 SV=1	--	--	UDP-glycosyltransferase 84B1-like [Juglans regia]	molecular function: catalytic activity (GO:0003824)
JreChr09G11482	JreChr09G11482	10.0396	607	14.6248	974	5.50261	278	1.83644	119	1.66116	100	0.000100628	-2.24332	down	[S]	Function unknown	--	--	--	--	--	Glyoxal oxidase N-terminus	Aldehyde oxidase GLOX OS=Vitis pseudoreticulata OX=231512 GN=GLOX PE=2 SV=1	S	Function unknown	aldehyde oxidase GLOX-like [Juglans regia]	--
JreChr15G10041	JreChr15G10041	0.974013	24	2.72507	73	7.64492	155	6.91357	179	8.59614	206	0.00067626	1.86155	up	[QV]	Secondary metabolites biosynthesis, transport and catabolism;; Defense mechanisms	Molecular Function: monooxygenase activity (GO:0004497);; Molecular Function: iron ion binding (GO:0005506);; Molecular Function: oxidoreductase activity, acting on paired donors, with incorporation or reduction of molecular oxygen (GO:0016705);; Molecular Function: heme binding (GO:0020037);;	K23136|1.5e-78|cic:CICLE_v10003803mg|K23136 fraxetin 5-hydroxylase [EC:1.14.14.164] | (RefSeq) hypothetical protein	--	[Q]	Secondary metabolites biosynthesis, transport and catabolism	Cytochrome P450	Cytochrome P450 82A3 OS=Glycine max OX=3847 GN=CYP82A3 PE=2 SV=1	Q	Secondary metabolites biosynthesis, transport and catabolism	cytochrome P450 82A3-like [Juglans regia]	molecular function: catalytic activity (GO:0003824);; biological process: metabolic process (GO:0008152);; biological process: single-organism process (GO:0044699);; molecular function: binding (GO:0005488)
JreChr15G12006	JreChr15G12006	1.07516	91	1.73405	161	4.54517	319	3.42654	308	3.90944	325	0.000167393	1.29431	up	--	--	Cellular Component: integral component of membrane (GO:0016021);;	K01728|8.5e-36|zju:107419134|K01728 pectate lyase [EC:4.2.2.2] | (RefSeq) pectate lyase 1-like	Pentose and glucuronate interconversions (ko00040)	--	--	Domain of unknown function (DUF4220)	--	S	Function unknown	uncharacterized protein LOC109019663 [Juglans regia]	cellular component: membrane (GO:0016020);; cellular component: membrane part (GO:0044425)
JreChr04G11681	JreChr04G11681	238.881	6308	251.673	7316	120.308	2651	152.148	4298	105.265	2751	5.16413e-08	-1.152	down	--	--	Cellular Component: nucleus (GO:0005634);; Biological Process: regulation of transcription, DNA-templated (GO:0006355);; Biological Process: auxin-activated signaling pathway (GO:0009734);;	K14484|2.6e-124|jre:108984853|K14484 auxin-responsive protein IAA | (RefSeq) auxin-induced protein AUX28-like isoform X1	Plant hormone signal transduction (ko04075)	--	--	AUX/IAA family	Auxin-induced protein AUX28 OS=Glycine max OX=3847 GN=AUX28 PE=2 SV=1	K	Transcription	auxin-induced protein AUX28-like isoform X2 [Juglans regia]	cellular component: cell (GO:0005623);; cellular component: organelle (GO:0043226);; cellular component: cell part (GO:0044464);; biological process: biological regulation (GO:0065007);; biological process: cellular process (GO:0009987);; biological process: signaling (GO:0023052);; biological process: single-organism process (GO:0044699);; biological process: response to stimulus (GO:0050896)
JreChr15G10338	JreChr15G10338	123.825	6916	138.033	8486	78.3224	3649	65.5552	3916	65.4146	3616	3.63133e-16	-1.10233	down	[Q]	Secondary metabolites biosynthesis, transport and catabolism	Biological Process: fatty acid biosynthetic process (GO:0006633);; Cellular Component: integral component of membrane (GO:0016021);; Molecular Function: transferase activity, transferring acyl groups other than amino-acyl groups (GO:0016747);;	K15397|1.0e-287|jre:108994547|K15397 3-ketoacyl-CoA synthase [EC:2.3.1.199] | (RefSeq) 3-ketoacyl-CoA synthase 6	Fatty acid elongation (ko00062);; Plant-pathogen interaction (ko04626)	--	--	FAE1/Type III polyketide synthase-like protein	3-ketoacyl-CoA synthase 6 OS=Arabidopsis thaliana OX=3702 GN=CUT1 PE=1 SV=1	I	Lipid transport and metabolism	3-ketoacyl-CoA synthase 6 [Juglans regia]	biological process: metabolic process (GO:0008152);; biological process: cellular process (GO:0009987);; biological process: single-organism process (GO:0044699);; cellular component: membrane (GO:0016020);; cellular component: membrane part (GO:0044425);; molecular function: catalytic activity (GO:0003824)
JreChr09G11025	JreChr09G11025	32.2235	1670	33.9547	1937	78.698	3401	53.0384	2939	112.032	5743	0.00126008	1.10205	up	--	--	Molecular Function: UDP-glycosyltransferase activity (GO:0008194);;	K22794|5.8e-269|jre:109021331|K22794 flavonol-3-O-glucoside/galactoside glucosyltransferase [EC:2.4.1.239 2.4.1.-] | (RefSeq) cyanidin 3-O-galactoside 2''-O-xylosyltransferase FGGT1-like isoform X1	Flavone and flavonol biosynthesis (ko00944)	[GC]	Carbohydrate transport and metabolism;; Energy production and conversion	UDP-glucoronosyl and UDP-glucosyl transferase	Cyanidin 3-O-galactoside 2''-O-xylosyltransferase FGGT1 OS=Actinidia chinensis var. chinensis OX=1590841 GN=F3GGT1 PE=1 SV=2	--	--	cyanidin 3-O-galactoside 2''-O-xylosyltransferase FGGT1-like isoform X1 [Juglans regia]	molecular function: catalytic activity (GO:0003824)
JreChr03G10271	JreChr03G10271	40.0478	2440	46.1825	3097	18.6494	948	14.7037	958	20.8164	1255	7.46428e-13	-1.44865	down	--	--	Molecular Function: GTPase activity (GO:0003924);; Molecular Function: GTP binding (GO:0005525);;	K07933|3.1e-189|jre:108983547|K07933 Rab-like protein 3 | (RefSeq) small GTPase LIP1-like	--	--	--	WRKY DNA -binding domain	Small GTPase LIP1 OS=Arabidopsis thaliana OX=3702 GN=LIP1 PE=1 SV=1	U	Intracellular trafficking, secretion, and vesicular transport	small GTPase LIP1-like [Juglans regia]	molecular function: catalytic activity (GO:0003824);; molecular function: binding (GO:0005488)
JreChr09G11750	JreChr09G11750	22.9165	832	12.7477	510	59.1846	1792	40.0162	1554	69.0419	2480	7.76388e-05	1.45133	up	--	--	Molecular Function: peroxidase activity (GO:0004601);; Cellular Component: extracellular region (GO:0005576);; Biological Process: response to oxidative stress (GO:0006979);; Molecular Function: heme binding (GO:0020037);; Biological Process: hydrogen peroxide catabolic process (GO:0042744);; Molecular Function: metal ion binding (GO:0046872);;	K00430|2.4e-168|jre:108988382|K00430 peroxidase [EC:1.11.1.7] | (RefSeq) cationic peroxidase 1-like	Phenylpropanoid biosynthesis (ko00940)	--	--	Peroxidase	Cationic peroxidase 1 OS=Arachis hypogaea OX=3818 GN=PNC1 PE=1 SV=2	Q	Secondary metabolites biosynthesis, transport and catabolism	hypothetical protein F2P56_008097, partial [Juglans regia]	molecular function: catalytic activity (GO:0003824);; molecular function: antioxidant activity (GO:0016209);; biological process: metabolic process (GO:0008152);; biological process: cellular process (GO:0009987);; biological process: single-organism process (GO:0044699);; biological process: response to stimulus (GO:0050896);; biological process: detoxification (GO:0098754);; cellular component:…
JreChr05G11319	JreChr05G11319	0.873977	22	1.30249	36	3.55526	75	6.46804	174	2.89803	72	0.00644003	1.80297	up	--	--	--	--	--	--	--	--	Uncharacterized protein At4g38062 OS=Arabidopsis thaliana OX=3702 GN=At4g38062 PE=4 SV=1	S	Function unknown	uncharacterized protein At4g38062-like [Juglans regia]	--
JreChr09G10536	JreChr09G10536	40.0695	2112	37.2093	2159	20.1219	885	22.662	1278	16.4838	860	2.03979e-08	-1.16013	down	--	--	Molecular Function: aspartic-type endopeptidase activity (GO:0004190);;	K22683|3.8e-50|var:108343179|K22683 aspartyl protease family protein [EC:3.4.23.-] | (RefSeq) aspartyl protease family protein 2	--	[O]	Posttranslational modification, protein turnover, chaperones	Xylanase inhibitor C-terminal	Aspartic proteinase nepenthesin-1 OS=Nepenthes gracilis OX=150966 GN=nep1 PE=1 SV=1	O	Posttranslational modification, protein turnover, chaperones	probable aspartyl protease At4g16563 [Juglans regia]	molecular function: catalytic activity (GO:0003824);; biological process: metabolic process (GO:0008152)
JreChr07G11064	JreChr07G11064	2.77284	270	3.46177	371	1.29438	106	1.04553	109	0.568344	55	3.04381e-05	-1.8759	down	[G]	Carbohydrate transport and metabolism	Molecular Function: molecular_function (GO:0003674);; Molecular Function: catalytic activity (GO:0003824);; Biological Process: response to stress (GO:0006950);; Biological Process: response to oxidative stress (GO:0006979);; Biological Process: biological_process (GO:0008150);; Molecular Function: galactosyltransferase activity (GO:0008378);; Biological Process: response to abiotic stimulus (GO:…	K06611|0.0e+00|jre:108993677|K06611 stachyose synthetase [EC:2.4.1.67] | (RefSeq) LOW QUALITY PROTEIN: stachyose synthase	Galactose metabolism (ko00052)	--	--	Raffinose synthase or seed imbibition protein Sip1	Stachyose synthase OS=Pisum sativum OX=3888 GN=STS1 PE=1 SV=1	S	Function unknown	stachyose synthase-like [Juglans regia]	molecular function: catalytic activity (GO:0003824);; biological process: response to stimulus (GO:0050896)
JreChr01G13460	JreChr01G13460	8.97485	624	12.2724	939	31.6988	1837	21.2052	1575	52.7559	3626	0.000197335	1.53793	up	[E]	Amino acid transport and metabolism	Molecular Function: acetyl-CoA:L-glutamate N-acetyltransferase activity (GO:0004042);; Cellular Component: cytoplasm (GO:0005737);; Biological Process: arginine biosynthetic process (GO:0006526);;	K14682|0.0e+00|jre:109002454|K14682 amino-acid N-acetyltransferase [EC:2.3.1.1] | (RefSeq) probable amino-acid acetyltransferase NAGS2, chloroplastic isoform X1	Arginine biosynthesis (ko00220);; 2-Oxocarboxylic acid metabolism (ko01210);; Biosynthesis of amino acids (ko01230)	[E]	Amino acid transport and metabolism	Amino acid kinase family	Probable amino-acid acetyltransferase NAGS2, chloroplastic OS=Arabidopsis thaliana OX=3702 GN=NAGS2 PE=1 SV=1	E	Amino acid transport and metabolism	probable amino-acid acetyltransferase NAGS2, chloroplastic isoform X1 [Juglans regia]	molecular function: catalytic activity (GO:0003824);; cellular component: cell (GO:0005623);; cellular component: cell part (GO:0044464);; biological process: metabolic process (GO:0008152);; biological process: cellular process (GO:0009987);; biological process: single-organism process (GO:0044699)
JreChr06G11316	JreChr06G11316	34.1596	1540	25.1719	1249	7.9425	299	7.46157	360	4.44524	199	1.31646e-13	-2.36158	down	[I]	Lipid transport and metabolism	Molecular Function: hydrolase activity (GO:0016787);;	K20506|5.1e-96|egu:105060863|K20506 tuliposide A-converting enzyme [EC:4.2.99.22] | (RefSeq) tuliposide A-converting enzyme 2, chloroplastic-like	--	[V]	Defense mechanisms	alpha/beta hydrolase fold	Probable carboxylesterase 7 OS=Arabidopsis thaliana OX=3702 GN=CXE7 PE=2 SV=1	V	Defense mechanisms	probable carboxylesterase 7 [Juglans regia]	molecular function: catalytic activity (GO:0003824)
JreChr03G11434	JreChr03G11434	16.8828	1080	21.7902	1534	10.6101	566	10.7439	735	10.9346	692	2.79139e-08	-1.03532	down	[O]	Posttranslational modification, protein turnover, chaperones	Biological Process: iron-sulfur cluster assembly (GO:0016226);;	K09015|9.8e-16|ppp:112289924|K09015 Fe-S cluster assembly protein SufD | (RefSeq) protein ABCI7, chloroplastic-like isoform X1	--	--	--	SUF system FeS cluster assembly, SufBD	UPF0051 protein ABCI8, chloroplastic OS=Arabidopsis thaliana OX=3702 GN=ABCI8 PE=2 SV=1	O	Posttranslational modification, protein turnover, chaperones	UPF0051 protein ABCI8, chloroplastic-like [Juglans regia]	biological process: metabolic process (GO:0008152);; biological process: cellular process (GO:0009987);; biological process: cellular component organization or biogenesis (GO:0071840)
JreChr01G11342	JreChr01G11342	1.76436	142	1.70755	152	4.64516	312	4.52385	389	4.30825	343	5.07196e-07	1.17499	up	[E]	Amino acid transport and metabolism	Molecular Function: serine-type endopeptidase activity (GO:0004252);; Molecular Function: serine-type exopeptidase activity (GO:0070008);;	K01354|8.4e-57|vra:106772427|K01354 oligopeptidase B [EC:3.4.21.83] | (RefSeq) uncharacterized protein LOC106772427	--	[O]	Posttranslational modification, protein turnover, chaperones	Prolyl oligopeptidase family	--	O	Posttranslational modification, protein turnover, chaperones	dipeptidyl aminopeptidase BI-like [Juglans regia]	molecular function: catalytic activity (GO:0003824);; biological process: metabolic process (GO:0008152)
JreChr13G11135	JreChr13G11135	17.0244	1605	15.1775	1576	10.0985	795	7.6693	774	6.34373	592	1.82076e-06	-1.20078	down	--	--	Molecular Function: oxidoreductase activity, acting on single donors with incorporation of molecular oxygen, incorporation of two atoms of oxygen (GO:0016702);; Biological Process: oxylipin biosynthetic process (GO:0031408);; Molecular Function: metal ion binding (GO:0046872);;	K00454|0.0e+00|jre:108985999|K00454 lipoxygenase [EC:1.13.11.12] | (RefSeq) linoleate 13S-lipoxygenase 2-1, chloroplastic-like	Linoleic acid metabolism (ko00591);; alpha-Linolenic acid metabolism (ko00592)	--	--	Lipoxygenase	Linoleate 13S-lipoxygenase 2-1, chloroplastic OS=Solanum tuberosum OX=4113 GN=LOX2.1 PE=1 SV=1	E	Amino acid transport and metabolism	linoleate 13S-lipoxygenase 2-1, chloroplastic-like [Juglans regia]	molecular function: catalytic activity (GO:0003824);; biological process: metabolic process (GO:0008152);; biological process: single-organism process (GO:0044699);; biological process: cellular process (GO:0009987);; molecular function: binding (GO:0005488)
JreChr10G11898	JreChr10G11898	0.770342	126	1.08597	196	2.26163	309	2.02912	355	2.19143	355	0.000318644	1.02541	up	[T]	Signal transduction mechanisms	Molecular Function: ATP binding (GO:0005524);; Cellular Component: integral component of membrane (GO:0016021);; Molecular Function: ATPase activity (GO:0016887);;	K08712|3.2e-135|gsl:Gasu_29800|K08712 ATP-binding cassette, subfamily G (WHITE), member 2, SNQ2 | (RefSeq) ABC transporter, ATP-binding protein	ABC transporters (ko02010)	[Q]	Secondary metabolites biosynthesis, transport and catabolism	ABC-2 type transporter	Pleiotropic drug resistance protein 2 OS=Nicotiana plumbaginifolia OX=4092 GN=PDR2 PE=2 SV=1	Q	Secondary metabolites biosynthesis, transport and catabolism	pleiotropic drug resistance protein 2-like isoform X2 [Juglans regia]	molecular function: binding (GO:0005488);; cellular component: membrane (GO:0016020);; cellular component: membrane part (GO:0044425);; molecular function: catalytic activity (GO:0003824)
JreChr09G10225	JreChr09G10225	0.744265	95	1.76618	248	5.0353	534	3.13662	427	4.98027	627	0.000512307	1.60977	up	[T]	Signal transduction mechanisms	Molecular Function: phosphorelay sensor kinase activity (GO:0000155);; Biological Process: regulation of transcription, DNA-templated (GO:0006355);; Biological Process: detection of visible light (GO:0009584);; Biological Process: red, far-red light phototransduction (GO:0009585);; Molecular Function: photoreceptor activity (GO:0009881);; Biological Process: protein-tetrapyrrole linkage (GO:00170…	K12123|0.0e+00|jre:109000711|K12123 phytochrome E | (RefSeq) phytochrome E	--	--	--	Phytochrome region	Phytochrome E OS=Ipomoea nil OX=35883 GN=PHYE PE=2 SV=1	T	Signal transduction mechanisms	phytochrome E-like [Juglans regia]	molecular function: catalytic activity (GO:0003824);; molecular function: signal transducer activity (GO:0004871);; molecular function: molecular transducer activity (GO:0060089);; biological process: metabolic process (GO:0008152);; biological process: cellular process (GO:0009987);; biological process: signaling (GO:0023052);; biological process: single-organism process (GO:0044699);; biologica…
JreChr09G11399	JreChr09G11399	163.865	7587	159.576	8133	65.0004	2511	69.245	3429	63.9515	2930	5.03333e-36	-1.48376	down	[R]	General function prediction only	Molecular Function: molecular_function (GO:0003674);; Molecular Function: binding (GO:0005488);; Molecular Function: copper ion binding (GO:0005507);; Cellular Component: cellular_component (GO:0005575);; Cellular Component: extracellular region (GO:0005576);; Cellular Component: intracellular (GO:0005622);; Cellular Component: cell (GO:0005623);; Cellular Component: cytoplasm (GO:0005737);; Biol…	K08956|1.0e-115|gra:105797721|K08956 AFG3 family protein [EC:3.4.24.-] | (RefSeq) ATP-dependent zinc metalloprotease FTSH 10, mitochondrial	--	[G]	Carbohydrate transport and metabolism	NAD(P)H-binding	Uncharacterized protein At2g37660, chloroplastic OS=Arabidopsis thaliana OX=3702 GN=At2g37660 PE=1 SV=2	G	Carbohydrate transport and metabolism	uncharacterized protein At2g37660, chloroplastic-like [Juglans regia]	molecular function: binding (GO:0005488);; cellular component: extracellular region (GO:0005576);; cellular component: cell (GO:0005623);; cellular component: cell part (GO:0044464);; biological process: response to stimulus (GO:0050896);; cellular component: organelle (GO:0043226);; cellular component: organelle part (GO:0044422);; biological process: multi-organism process (GO:0051704)
JreChr15G10821	JreChr15G10821	1.28567	80	0.912137	63	5.11944	264	3.15649	209	2.85048	175	0.000708455	1.53983	up	--	--	Biological Process: auxin-activated signaling pathway (GO:0009734);; Cellular Component: integral component of membrane (GO:0016021);; Biological Process: transmembrane transport (GO:0055085);;	K13947|1.3e-304|jre:109005405|K13947 auxin efflux carrier family protein | (RefSeq) auxin efflux carrier component 6	--	--	--	Membrane transport protein	Auxin efflux carrier component 6 OS=Arabidopsis thaliana OX=3702 GN=PIN6 PE=2 SV=2	P	Inorganic ion transport and metabolism	auxin efflux carrier component 6 [Juglans regia]	biological process: cellular process (GO:0009987);; biological process: signaling (GO:0023052);; biological process: single-organism process (GO:0044699);; biological process: response to stimulus (GO:0050896);; biological process: biological regulation (GO:0065007);; cellular component: membrane (GO:0016020);; cellular component: membrane part (GO:0044425);; biological process: localization (GO:…
JreChr12G10785	JreChr12G10785	4.03658	191	4.73648	246	13.5326	532	13.3308	672	12.9965	606	3.06368e-13	1.40268	up	--	--	Cellular Component: Golgi membrane (GO:0000139);; Biological Process: protein glycosylation (GO:0006486);; Cellular Component: integral component of membrane (GO:0016021);; Molecular Function: transferase activity, transferring glycosyl groups (GO:0016757);;	K20856|1.1e-202|jre:108993725|K20856 beta-1,6-galactosyltransferase [EC:2.4.1.-] | (RefSeq) beta-1,6-galactosyltransferase GALT31A-like isoform X1	--	[G]	Carbohydrate transport and metabolism	Galactosyltransferase	Beta-1,6-galactosyltransferase GALT31A OS=Arabidopsis thaliana OX=3702 GN=GALT31A PE=1 SV=1	G	Carbohydrate transport and metabolism	beta-1,6-galactosyltransferase GALT31A-like isoform X1 [Juglans regia]	cellular component: cell (GO:0005623);; cellular component: membrane (GO:0016020);; cellular component: organelle (GO:0043226);; cellular component: organelle part (GO:0044422);; cellular component: cell part (GO:0044464);; biological process: metabolic process (GO:0008152);; biological process: cellular process (GO:0009987);; biological process: single-organism process (GO:0044699);; cellular co…
JreChr08G10881	JreChr08G10881	14.5006	965	10.598	777	7.92831	440	7.9152	564	4.39843	290	0.00386258	-1.09295	down	--	--	Biological Process: protein glycosylation (GO:0006486);; Cellular Component: integral component of membrane (GO:0016021);; Molecular Function: transferase activity, transferring glycosyl groups (GO:0016757);;	K18789|5.1e-76|jre:108993624|K18789 xylogalacturonan beta-1,3-xylosyltransferase [EC:2.4.2.41] | (RefSeq) probable glycosyltransferase At5g20260	--	[GMW]	Carbohydrate transport and metabolism;; Cell wall/membrane/envelope biogenesis;; Extracellular structures	Exostosin family	Probable glycosyltransferase At5g03795 OS=Arabidopsis thaliana OX=3702 GN=At5g03795 PE=3 SV=2	--	--	probable glycosyltransferase At5g03795 isoform X2 [Juglans regia]	biological process: metabolic process (GO:0008152);; biological process: cellular process (GO:0009987);; biological process: single-organism process (GO:0044699);; cellular component: membrane (GO:0016020);; cellular component: membrane part (GO:0044425);; molecular function: catalytic activity (GO:0003824)
JreChr13G11906	JreChr13G11906	33.1234	1393	36.8825	1707	91.218	3198	68.8625	3096	92.0017	3827	1.18486e-08	1.06858	up	--	--	Cellular Component: integral component of membrane (GO:0016021);;	--	--	--	--	--	--	S	Function unknown	uncharacterized protein LOC108985086 [Juglans regia]	cellular component: membrane (GO:0016020);; cellular component: membrane part (GO:0044425)
JreChr09G12354	JreChr09G12354	3.60302	26	3.97541	31	18.2426	107	20.5177	153	11.6911	81	0.000249158	1.92749	up	--	--	--	--	--	--	--	--	--	--	--	--	--
JreChr16G11217	JreChr16G11217	1.10261	129	1.30251	167	2.84751	277	2.39711	299	3.88722	448	0.00130103	1.14608	up	[R]	General function prediction only	Molecular Function: protein serine/threonine kinase activity (GO:0004674);; Molecular Function: ATP binding (GO:0005524);; Cellular Component: integral component of membrane (GO:0016021);;	K00924|1.1e-78|smo:SELMODRAFT_83623|K00924 kinase [EC:2.7.1.-] | (RefSeq) hypothetical protein	--	--	--	Protein kinase domain	Receptor-like protein kinase 2 OS=Arabidopsis thaliana OX=3702 GN=RCH2 PE=1 SV=1	T	Signal transduction mechanisms	receptor-like protein kinase 2 isoform X1 [Juglans regia]	molecular function: catalytic activity (GO:0003824);; biological process: metabolic process (GO:0008152);; biological process: cellular process (GO:0009987);; molecular function: binding (GO:0005488);; cellular component: membrane (GO:0016020);; cellular component: membrane part (GO:0044425)
JreChr03G13373	JreChr03G13373	49.5906	1862	57.1618	2362	26.5266	831	19.5105	784	16.6292	618	7.58002e-11	-1.54972	down	[I]	Lipid transport and metabolism	Molecular Function: hydrolase activity (GO:0016787);;	K22097|2.6e-69|psom:113323289|K22097 3-O-acetylpapaveroxine carboxylesterase [EC:3.1.1.105] | (RefSeq) carboxylesterase 1-like	Isoquinoline alkaloid biosynthesis (ko00950)	[V]	Defense mechanisms	alpha/beta hydrolase fold	Carboxylesterase 1 OS=Actinidia eriantha OX=165200 GN=CXE1 PE=1 SV=1	V	Defense mechanisms	hypothetical protein F2P56_001084, partial [Juglans regia]	molecular function: catalytic activity (GO:0003824)
JreChr05G11863	JreChr05G11863	38.1814	2390	38.0036	2619	10.9524	572	12.128	812	15.8915	985	3.43537e-15	-1.7417	down	--	--	Molecular Function: phosphoprotein phosphatase activity (GO:0004721);; Molecular Function: metal ion binding (GO:0046872);;	K17508|1.7e-44|zma:100191645|K17508 protein phosphatase PTC7 [EC:3.1.3.16] | (RefSeq) pco110869; uncharacterized protein LOC100191645	--	[T]	Signal transduction mechanisms	Protein phosphatase 2C	Probable protein phosphatase 2C BIPP2C1 OS=Oryza sativa subsp. indica OX=39946 GN=BIPP2C1 PE=2 SV=1	T	Signal transduction mechanisms	probable protein phosphatase 2C 71 isoform X2 [Juglans regia]	molecular function: catalytic activity (GO:0003824);; biological process: metabolic process (GO:0008152);; biological process: cellular process (GO:0009987);; molecular function: binding (GO:0005488)
JreChr07G12220	JreChr07G12220	21.1767	3439	17.2057	3076	11.2965	1531	6.38717	1110	7.57631	1218	9.52046e-07	-1.39041	down	[T]	Signal transduction mechanisms	Molecular Function: ATP binding (GO:0005524);; Cellular Component: integral component of membrane (GO:0016021);; Molecular Function: ATPase activity (GO:0016887);;	K08712|2.8e-136|gsl:Gasu_29800|K08712 ATP-binding cassette, subfamily G (WHITE), member 2, SNQ2 | (RefSeq) ABC transporter, ATP-binding protein	ABC transporters (ko02010)	[Q]	Secondary metabolites biosynthesis, transport and catabolism	ABC-2 type transporter	Pleiotropic drug resistance protein 1 OS=Petunia axillaris OX=33119 GN=PDR1 PE=2 SV=1	Q	Secondary metabolites biosynthesis, transport and catabolism	pleiotropic drug resistance protein 1-like [Juglans regia]	molecular function: binding (GO:0005488);; cellular component: membrane (GO:0016020);; cellular component: membrane part (GO:0044425);; molecular function: catalytic activity (GO:0003824)
JreChr05G10685	JreChr05G10685	25.3296	1014	25.981	1145	14.1919	474	10.6463	456	13.8962	551	6.38427e-09	-1.18594	down	--	--	Molecular Function: molecular_function (GO:0003674);; Molecular Function: nucleic acid binding (GO:0003676);; Molecular Function: RNA binding (GO:0003723);; Molecular Function: catalytic activity (GO:0003824);; Molecular Function: nuclease activity (GO:0004518);; Molecular Function: endonuclease activity (GO:0004519);; Molecular Function: binding (GO:0005488);; Cellular Component: cellular_compon…	--	--	[R]	General function prediction only	PPR repeat	Pentatricopeptide repeat-containing protein At5g13770, chloroplastic OS=Arabidopsis thaliana OX=3702 GN=At5g13770 PE=2 SV=1	S	Function unknown	pentatricopeptide repeat-containing protein At5g13770, chloroplastic [Juglans regia]	molecular function: binding (GO:0005488);; molecular function: catalytic activity (GO:0003824);; biological process: metabolic process (GO:0008152);; biological process: cellular process (GO:0009987);; cellular component: cell (GO:0005623);; cellular component: cell part (GO:0044464);; biological process: cellular component organization or biogenesis (GO:0071840);; cellular component: organelle (…
JreChr02G10604	JreChr02G10604	19.2716	1560	23.1999	2067	7.12586	481	8.25241	715	8.57365	687	1.06897e-17	-1.59892	down	[HI]	Coenzyme transport and metabolism;; Lipid transport and metabolism	Molecular Function: 1-deoxy-D-xylulose-5-phosphate synthase activity (GO:0008661);; Biological Process: terpenoid biosynthetic process (GO:0016114);;	K01662|0.0e+00|jre:109005936|K01662 1-deoxy-D-xylulose-5-phosphate synthase [EC:2.2.1.7] | (RefSeq) probable 1-deoxy-D-xylulose-5-phosphate synthase, chloroplastic	Thiamine metabolism (ko00730);; Terpenoid backbone biosynthesis (ko00900)	[G]	Carbohydrate transport and metabolism	1-deoxy-D-xylulose-5-phosphate synthase	Probable 1-deoxy-D-xylulose-5-phosphate synthase, chloroplastic OS=Capsicum annuum OX=4072 GN=TKT2 PE=2 SV=1	G	Carbohydrate transport and metabolism	probable 1-deoxy-D-xylulose-5-phosphate synthase, chloroplastic [Juglans regia]	molecular function: catalytic activity (GO:0003824);; biological process: metabolic process (GO:0008152);; biological process: cellular process (GO:0009987);; biological process: single-organism process (GO:0044699)
JreChr07G11104	JreChr07G11104	1.04877	15	0.148145	3	25.9038	302	28.5457	426	1.9325	27	0.00630836	4.6825	up	--	--	Biological Process: regulation of systemic acquired resistance (GO:0010112);;	--	--	--	--	NPR1 interacting	--	S	Function unknown	protein NIM1-INTERACTING 1-like [Juglans regia]	biological process: biological regulation (GO:0065007)
JreChr05G10880	JreChr05G10880	0.13577	8	0.098492	6	40.6287	1809	22.3518	1276	19.2267	1016	9.17998e-47	7.57139	up	[C]	Energy production and conversion	Cellular Component: integral component of membrane (GO:0016021);;	K19371|6.9e-07|mus:103971920|K19371 DnaJ homolog subfamily C member 25 | (RefSeq) chaperone protein dnaJ 50	--	[O]	Posttranslational modification, protein turnover, chaperones	DnaJ domain	Chaperone protein dnaJ C76, chloroplastic OS=Arabidopsis thaliana OX=3702 GN=DJC76 PE=2 SV=1	O	Posttranslational modification, protein turnover, chaperones	chaperone protein dnaJ C76, chloroplastic [Juglans regia]	cellular component: membrane (GO:0016020);; cellular component: membrane part (GO:0044425)
JreChr03G11498	JreChr03G11498	34.0197	1335	27.3988	1183	2.38134	78	3.93316	165	2.45002	96	1.41111e-31	-3.57604	down	--	--	--	K23877|9.8e-35|bna:106353787|K23877 xyloglucan O-acetyltransferase | (RefSeq) protein ALTERED XYLOGLUCAN 4-like	--	--	--	GDSL/SGNH-like Acyl-Esterase family found in Pmr5 and Cas1p	Protein trichome birefringence-like 43 OS=Arabidopsis thaliana OX=3702 GN=TBL43 PE=2 SV=1	S	Function unknown	protein trichome birefringence-like 43 [Juglans regia]	--
JreChr01G11555	JreChr01G11555	4.8631	749	6.08115	1030	12.6664	1626	15.3634	2528	10.1939	1552	5.91801e-05	1.02934	up	[T]	Signal transduction mechanisms	Molecular Function: protein kinase activity (GO:0004672);; Molecular Function: ATP binding (GO:0005524);;	K17545|0.0e+00|jre:108995040|K17545 serine/threonine-protein kinase ULK4 [EC:2.7.11.1] | (RefSeq) serine/threonine-protein kinase RUNKEL	--	[R]	General function prediction only	Protein kinase domain	Serine/threonine-protein kinase RUNKEL OS=Arabidopsis thaliana OX=3702 GN=RUK PE=1 SV=1	T	Signal transduction mechanisms	serine/threonine-protein kinase RUNKEL [Juglans regia]	molecular function: catalytic activity (GO:0003824);; biological process: metabolic process (GO:0008152);; biological process: cellular process (GO:0009987);; molecular function: binding (GO:0005488)
JreChr05G12781	JreChr05G12781	52.7678	2177	57.6735	2619	32.2228	1109	27.3366	1206	29.7921	1216	2.19199e-15	-1.08499	down	--	--	--	K14677|1.5e-33|csat:104719897|K14677 aminoacylase [EC:3.5.1.14] | (RefSeq) uncharacterized protein LOC104719897	Arginine biosynthesis (ko00220);; 2-Oxocarboxylic acid metabolism (ko01210);; Biosynthesis of amino acids (ko01230)	[E]	Amino acid transport and metabolism	--	--	E	Amino acid transport and metabolism	hypothetical protein F2P56_029604, partial [Juglans regia]	--
JreChr12G10459	JreChr12G10459	22.968	1157	19.6808	1091	9.54557	401	7.59491	409	6.87884	343	4.21646e-13	-1.61218	down	[HC]	Coenzyme transport and metabolism;; Energy production and conversion	Molecular Function: FAD binding (GO:0071949);;	K09838|8.5e-23|psom:113324401|K09838 zeaxanthin epoxidase [EC:1.14.15.21] | (RefSeq) zeaxanthin epoxidase, chloroplastic-like	Carotenoid biosynthesis (ko00906)	[CR]	Energy production and conversion;; General function prediction only	FAD binding domain	Monooxygenase 2 OS=Arabidopsis thaliana OX=3702 GN=MO2 PE=2 SV=1	C	Energy production and conversion	hypothetical protein F2P56_020017, partial [Juglans regia]	molecular function: binding (GO:0005488)
JreChr13G11368	JreChr13G11368	84.1405	1277	78.5032	1311	15.4772	196	8.86052	144	9.19497	139	6.57118e-27	-3.06435	down	--	--	--	K11855|1.8e-13|bvg:104906049|K11855 ubiquitin carboxyl-terminal hydrolase 36/42 [EC:3.4.19.12] | (RefSeq) ubiquitin carboxyl-terminal hydrolase 36	--	--	--	Hydrophobic seed protein	Putative lipid-binding protein At4g00165 OS=Arabidopsis thaliana OX=3702 GN=At4g00165 PE=2 SV=1	S	Function unknown	putative lipid-binding protein At4g00165 [Juglans regia]	--
JreChr10G10772	JreChr10G10772	198.133	5010	180.454	5023	87.7904	1852	84.9556	2298	88.0248	2203	2.25754e-26	-1.3165	down	[J]	Translation, ribosomal structure and biogenesis	Molecular Function: RNA binding (GO:0003723);;	K12900|7.3e-100|jre:108985117|K12900 FUS-interacting serine-arginine-rich protein 1 | (RefSeq) serine/arginine-rich SC35-like splicing factor SCL33 isoform X1	Spliceosome (ko03040)	[R]	General function prediction only	RNA recognition motif. (a.k.a. RRM, RBD, or RNP domain)	Serine/arginine-rich SC35-like splicing factor SCL30A OS=Arabidopsis thaliana OX=3702 GN=SCL30A PE=1 SV=1	A	RNA processing and modification	serine/arginine-rich SC35-like splicing factor SCL33 isoform X1 [Juglans regia]	molecular function: binding (GO:0005488)
JreChr01G10585	JreChr01G10585	9.05501	593	8.86459	639	55.6762	3038	51.2678	3586	54.3292	3516	3.3757e-90	2.38964	up	[D]	Cell cycle control, cell division, chromosome partitioning	Molecular Function: metal ion binding (GO:0046872);;	K01081|1.7e-52|bpg:Bathy13g00540|K01081 5'-nucleotidase [EC:3.1.3.5] | (RefSeq) hypothetical protein	Purine metabolism (ko00230);; Pyrimidine metabolism (ko00240);; Nicotinate and nicotinamide metabolism (ko00760)	[F]	Nucleotide transport and metabolism	5' nucleotidase family	--	F	Nucleotide transport and metabolism	5'-nucleotidase domain-containing protein 4-like isoform X1 [Juglans regia]	molecular function: binding (GO:0005488)
JreChr03G12046	JreChr03G12046	1.69044	26	3.93938	66	12.8823	162	11.6606	188	15.2773	228	3.13566e-05	2.02835	up	--	--	Molecular Function: actin binding (GO:0003779);; Cellular Component: cytoskeleton (GO:0005856);;	K05759|7.7e-73|jre:109010102|K05759 profilin | (RefSeq) profilin-2	--	[Z]	Cytoskeleton	Profilin	Profilin-2 OS=Betula pendula OX=3505 PE=1 SV=1	Z	Cytoskeleton	profilin-2 [Juglans regia]	molecular function: binding (GO:0005488);; cellular component: cell (GO:0005623);; cellular component: organelle (GO:0043226);; cellular component: cell part (GO:0044464)
JreChr14G11542	JreChr14G11542	36.841	3184	36.7123	3492	5.67157	409	5.60867	519	3.92214	336	4.32698e-50	-3.05239	down	[G]	Carbohydrate transport and metabolism	Cellular Component: integral component of membrane (GO:0016021);; Molecular Function: transmembrane transporter activity (GO:0022857);;	K08193|4.1e-211|jre:108980315|K08193 MFS transporter, ACS family, solute carrier family 17 (sodium-dependent inorganic phosphate cotransporter), other | (RefSeq) sodium-dependent phosphate transport protein 1, chloroplastic-like	--	[G]	Carbohydrate transport and metabolism	Major Facilitator Superfamily	Probable anion transporter 1, chloroplastic OS=Oryza sativa subsp. japonica OX=39947 GN=PHT4;1 PE=2 SV=1	G	Carbohydrate transport and metabolism	sodium-dependent phosphate transport protein 1, chloroplastic-like [Juglans regia]	cellular component: membrane (GO:0016020);; cellular component: membrane part (GO:0044425);; molecular function: transporter activity (GO:0005215);; biological process: localization (GO:0051179)
JreChr01G14027	JreChr01G14027	31.1488	1670	36.1842	2135	23.7771	1064	17.6579	1013	13.8636	736	0.000100696	-1.06485	down	--	--	Molecular Function: UDP-glycosyltransferase activity (GO:0008194);;	K08237|1.6e-269|jre:108996454|K08237 hydroquinone glucosyltransferase [EC:2.4.1.218] | (RefSeq) hydroquinone glucosyltransferase	--	[GC]	Carbohydrate transport and metabolism;; Energy production and conversion	UDP-glucoronosyl and UDP-glucosyl transferase	Hydroquinone glucosyltransferase OS=Rauvolfia serpentina OX=4060 GN=AS PE=1 SV=1	--	--	hydroquinone glucosyltransferase [Juglans regia]	molecular function: catalytic activity (GO:0003824)
JreChr10G11533	JreChr10G11533	81.9677	4265	79.2413	4539	14.3027	621	11.7326	653	14.1332	728	3.21007e-82	-2.78501	down	[T]	Signal transduction mechanisms	Molecular Function: protein serine/threonine kinase activity (GO:0004674);; Molecular Function: ATP binding (GO:0005524);; Biological Process: signal transduction (GO:0007165);; Cellular Component: integral component of membrane (GO:0016021);;	K07198|5.5e-251|jre:108989979|K07198 5'-AMP-activated protein kinase, catalytic alpha subunit [EC:2.7.11.11] | (RefSeq) CBL-interacting protein kinase 2-like	--	[T]	Signal transduction mechanisms	Protein kinase domain	CBL-interacting protein kinase 2 OS=Oryza sativa subsp. japonica OX=39947 GN=CIPK2 PE=2 SV=1	T	Signal transduction mechanisms	CBL-interacting protein kinase 2-like [Juglans regia]	molecular function: catalytic activity (GO:0003824);; biological process: metabolic process (GO:0008152);; biological process: cellular process (GO:0009987);; molecular function: binding (GO:0005488);; biological process: biological regulation (GO:0065007);; cellular component: membrane (GO:0016020);; cellular component: membrane part (GO:0044425)
JreChr07G11343	JreChr07G11343	15.249	556	13.4564	540	7.4442	227	4.362	170	5.19793	188	1.03825e-06	-1.54084	down	--	--	Molecular Function: DNA binding (GO:0003677);; Cellular Component: nucleus (GO:0005634);;	K09272|3.1e-06|bpg:Bathy12g03340|K09272 structure-specific recognition protein 1 | (RefSeq) CG4797	--	[K]	Transcription	ARID/BRIGHT DNA binding domain	High mobility group B protein 9 OS=Arabidopsis thaliana OX=3702 GN=HMGB9 PE=1 SV=1	K	Transcription	high mobility group B protein 9 isoform X1 [Juglans regia]	molecular function: binding (GO:0005488);; cellular component: cell (GO:0005623);; cellular component: organelle (GO:0043226);; cellular component: cell part (GO:0044464)
JreChr02G10635	JreChr02G10635	420.161	20443	317.676	17015	146.19	5934	156.917	8166	111.525	5370	7.49396e-13	-1.61245	down	[E]	Amino acid transport and metabolism	Molecular Function: glutamate-ammonia ligase activity (GO:0004356);; Molecular Function: ATP binding (GO:0005524);; Biological Process: glutamine biosynthetic process (GO:0006542);;	K01915|5.7e-258|jre:109005909|K01915 glutamine synthetase [EC:6.3.1.2] | (RefSeq) glutamine synthetase leaf isozyme, chloroplastic-like	Arginine biosynthesis (ko00220);; Alanine, aspartate and glutamate metabolism (ko00250);; Glyoxylate and dicarboxylate metabolism (ko00630);; Nitrogen metabolism (ko00910);; Biosynthesis of amino acids (ko01230)	[E]	Amino acid transport and metabolism	Glutamine synthetase, catalytic domain	Glutamine synthetase leaf isozyme, chloroplastic OS=Phaseolus vulgaris OX=3885 PE=2 SV=1	E	Amino acid transport and metabolism	glutamine synthetase leaf isozyme, chloroplastic-like [Juglans regia]	molecular function: catalytic activity (GO:0003824);; molecular function: binding (GO:0005488);; biological process: metabolic process (GO:0008152);; biological process: cellular process (GO:0009987);; biological process: single-organism process (GO:0044699)
JreChr01G13962	JreChr01G13962	51.1497	2472	47.7088	2538	18.5808	749	19.7604	1022	24.0475	1150	3.15663e-14	-1.44036	down	--	--	Molecular Function: transcription factor activity, sequence-specific DNA binding (GO:0003700);;	K09060|3.8e-214|jre:108996456|K09060 plant G-box-binding factor | (RefSeq) common plant regulatory factor 1-like	--	--	--	G-box binding protein MFMR	Common plant regulatory factor 1 OS=Petroselinum crispum OX=4043 GN=CPRF1 PE=2 SV=1	K	Transcription	common plant regulatory factor 1-like [Juglans regia]	molecular function: nucleic acid binding transcription factor activity (GO:0001071);; biological process: biological regulation (GO:0065007)
Juglans_regia_newGene_743	--	3.04064	214	1.8534	144	0.659588	39	0.6471	49	0.683571	48	3.57742e-06	-2.07063	down	--	--	Cellular Component: chloroplast inner membrane (GO:0009706);; Biological Process: protein transport (GO:0015031);; Cellular Component: integral component of membrane (GO:0016021);;	--	--	--	--	Ycf1	Protein TIC 214 OS=Populus alba OX=43335 GN=TIC214 PE=3 SV=1	U	Intracellular trafficking, secretion, and vesicular transport	hypothetical chloroplast RF19 [Juglans regia]	cellular component: cell (GO:0005623);; cellular component: membrane (GO:0016020);; cellular component: organelle (GO:0043226);; cellular component: organelle part (GO:0044422);; cellular component: cell part (GO:0044464);; biological process: localization (GO:0051179);; cellular component: membrane part (GO:0044425)
JreChr04G11006	JreChr04G11006	0.014708	1	0.14593	7	1.45022	49	0.53911	24	1.17456	47	0.00350811	3.32893	up	--	--	Biological Process: auxin-activated signaling pathway (GO:0009734);;	K09285|1.7e-13|obr:102701992|K09285 AP2-like factor, ANT lineage | (RefSeq) AP2-like ethylene-responsive transcription factor ANT	--	--	--	--	Protein BIG GRAIN 1-like A OS=Arabidopsis thaliana OX=3702 GN=At3g13980 PE=3 SV=1	--	--	protein BIG GRAIN 1-like A [Juglans regia]	biological process: cellular process (GO:0009987);; biological process: signaling (GO:0023052);; biological process: single-organism process (GO:0044699);; biological process: response to stimulus (GO:0050896);; biological process: biological regulation (GO:0065007)
Juglans_regia_newGene_3733	--	2.475	198	3.00844	265	1.00682	67	1.17084	100	0.84778	67	3.06411e-06	-1.63492	down	[QV]	Secondary metabolites biosynthesis, transport and catabolism;; Defense mechanisms	Molecular Function: monooxygenase activity (GO:0004497);; Molecular Function: iron ion binding (GO:0005506);; Cellular Component: integral component of membrane (GO:0016021);; Molecular Function: oxidoreductase activity, acting on paired donors, with incorporation or reduction of molecular oxygen (GO:0016705);; Molecular Function: heme binding (GO:0020037);;	K23136|4.7e-74|ghi:107942681|K23136 fraxetin 5-hydroxylase [EC:1.14.14.164] | (RefSeq) cytochrome P450 82C4-like	--	[Q]	Secondary metabolites biosynthesis, transport and catabolism	Cytochrome P450	Cytochrome P450 82C3 OS=Arabidopsis thaliana OX=3702 GN=CYP82C3 PE=2 SV=3	Q	Secondary metabolites biosynthesis, transport and catabolism	cytochrome P450 CYP82D47-like [Juglans regia]	molecular function: catalytic activity (GO:0003824);; biological process: metabolic process (GO:0008152);; biological process: single-organism process (GO:0044699);; molecular function: binding (GO:0005488);; cellular component: membrane (GO:0016020);; cellular component: membrane part (GO:0044425)
JreChr02G11132	JreChr02G11132	91.9789	7421	69.6822	6189	32.8593	2212	41.2117	3557	38.1593	3047	1.15073e-09	-1.30428	down	[TK]	Signal transduction mechanisms;; Transcription	Biological Process: guanosine tetraphosphate metabolic process (GO:0015969);; Molecular Function: kinase activity (GO:0016301);;	K00951|0.0e+00|jre:109022312|K00951 GTP pyrophosphokinase [EC:2.7.6.5] | (RefSeq) probable GTP diphosphokinase RSH2, chloroplastic	Purine metabolism (ko00230)	[T]	Signal transduction mechanisms	HD domain	Probable GTP diphosphokinase RSH2, chloroplastic OS=Arabidopsis thaliana OX=3702 GN=RSH2 PE=2 SV=1	T	Signal transduction mechanisms	probable GTP diphosphokinase RSH2, chloroplastic [Juglans regia]	biological process: metabolic process (GO:0008152);; biological process: cellular process (GO:0009987);; biological process: single-organism process (GO:0044699);; molecular function: catalytic activity (GO:0003824)
JreChr13G11337	JreChr13G11337	4.82568	118	3.97871	107	23.2521	473	17.8596	466	20.4504	494	2.3077e-15	2.02205	up	--	--	--	K21596|6.8e-10|peq:110039033|K21596 calmodulin-binding transcription activator | (RefSeq) calmodulin-binding transcription activator 5-like	--	--	--	PAP_fibrillin	Probable plastid-lipid-associated protein 11, chloroplastic OS=Arabidopsis thaliana OX=3702 GN=PAP11 PE=2 SV=1	S	Function unknown	probable plastid-lipid-associated protein 11, chloroplastic isoform X1 [Juglans regia]	--
JreChr05G12761	JreChr05G12761	0	0	0	0	4.29164	120	3.04067	109	4.35556	144	1.25523e-08	9.34275	up	--	--	--	--	--	--	--	--	Cold-regulated protein 27 OS=Arabidopsis thaliana OX=3702 GN=COR27 PE=1 SV=1	--	--	cold-regulated protein 27 [Juglans regia]	--
JreChr16G10569	JreChr16G10569	3.67603	381	2.64176	301	9.9689	861	8.45927	937	9.32834	956	1.13565e-08	1.35323	up	--	--	Biological Process: regulation of cyclin-dependent protein serine/threonine kinase activity (GO:0000079);; Cellular Component: DNA-directed RNA polymerase complex (GO:0000428);; Biological Process: regulation of protein phosphorylation (GO:0001932);; Cellular Component: cellular_component (GO:0005575);; Cellular Component: intracellular (GO:0005622);; Cellular Component: cell (GO:0005623);; Cellu…	--	--	[R]	General function prediction only	PPR repeat	Pentatricopeptide repeat-containing protein At4g30825, chloroplastic OS=Arabidopsis thaliana OX=3702 GN=At4g30825 PE=2 SV=2	O	Posttranslational modification, protein turnover, chaperones	pentatricopeptide repeat-containing protein At4g30825, chloroplastic [Juglans regia]	biological process: biological regulation (GO:0065007);; cellular component: cell (GO:0005623);; cellular component: macromolecular complex (GO:0032991);; cellular component: cell part (GO:0044464);; cellular component: organelle (GO:0043226);; cellular component: organelle part (GO:0044422);; cellular component: membrane-enclosed lumen (GO:0031974);; biological process: metabolic process (GO:000…
JreChr07G12438	JreChr07G12438	0.00948	2	0	0	0.236885	33	0.102882	18	0.485921	79	0.00084838	5.35032	up	[T]	Signal transduction mechanisms	Molecular Function: ATP binding (GO:0005524);; Cellular Component: integral component of membrane (GO:0016021);; Molecular Function: ATPase activity (GO:0016887);;	K08712|7.8e-126|gsl:Gasu_29800|K08712 ATP-binding cassette, subfamily G (WHITE), member 2, SNQ2 | (RefSeq) ABC transporter, ATP-binding protein	ABC transporters (ko02010)	[Q]	Secondary metabolites biosynthesis, transport and catabolism	ABC-2 type transporter	Pleiotropic drug resistance protein 3 OS=Nicotiana tabacum OX=4097 GN=PDR3 PE=2 SV=1	Q	Secondary metabolites biosynthesis, transport and catabolism	pleiotropic drug resistance protein 3-like [Juglans regia]	molecular function: binding (GO:0005488);; cellular component: membrane (GO:0016020);; cellular component: membrane part (GO:0044425);; molecular function: catalytic activity (GO:0003824)
JreChr05G11147	JreChr05G11147	87.6373	5860	87.1299	6413	11.883	663	13.0313	932	12.6967	841	5.34889e-124	-2.99133	down	[P]	Inorganic ion transport and metabolism	Molecular Function: inorganic phosphate transmembrane transporter activity (GO:0005315);; Biological Process: phosphate ion transport (GO:0006817);; Cellular Component: integral component of membrane (GO:0016021);;	K14640|0.0e+00|jre:108989736|K14640 solute carrier family 20 (sodium-dependent phosphate transporter) | (RefSeq) inorganic phosphate transporter 2-1, chloroplastic	--	[P]	Inorganic ion transport and metabolism	Phosphate transporter family	Inorganic phosphate transporter 2-1, chloroplastic OS=Arabidopsis thaliana OX=3702 GN=PHT2-1 PE=1 SV=1	P	Inorganic ion transport and metabolism	inorganic phosphate transporter 2-1, chloroplastic [Juglans regia]	molecular function: transporter activity (GO:0005215);; biological process: localization (GO:0051179);; cellular component: membrane (GO:0016020);; cellular component: membrane part (GO:0044425)
JreChr14G10708	JreChr14G10708	12.8617	774	8.64074	572	4.62532	232	4.60689	297	2.87548	172	6.02157e-06	-1.60966	down	[QV]	Secondary metabolites biosynthesis, transport and catabolism;; Defense mechanisms	Molecular Function: monooxygenase activity (GO:0004497);; Molecular Function: iron ion binding (GO:0005506);; Cellular Component: integral component of membrane (GO:0016021);; Molecular Function: oxidoreductase activity, acting on paired donors, with incorporation or reduction of molecular oxygen (GO:0016705);; Molecular Function: heme binding (GO:0020037);;	K23814|8.6e-312|jre:109001075|K23814 cytochrome P450 family 705 subfamily A [EC:1.14.-.-] | (RefSeq) cytochrome P450 705A22-like	--	[Q]	Secondary metabolites biosynthesis, transport and catabolism	Cytochrome P450	Cytochrome P450 705A22 OS=Arabidopsis thaliana OX=3702 GN=CYP705A22 PE=2 SV=1	Q	Secondary metabolites biosynthesis, transport and catabolism	cytochrome P450 705A22-like [Juglans regia]	molecular function: catalytic activity (GO:0003824);; biological process: metabolic process (GO:0008152);; biological process: single-organism process (GO:0044699);; molecular function: binding (GO:0005488);; cellular component: membrane (GO:0016020);; cellular component: membrane part (GO:0044425)
JreChr10G10103	JreChr10G10103	1545.58	46024	1154.88	37855	282.287	7012	364.816	11619	395.905	11666	6.89517e-21	-2.15	down	--	--	Cellular Component: photosystem I (GO:0009522);; Cellular Component: photosystem II (GO:0009523);; Cellular Component: chloroplast thylakoid membrane (GO:0009535);; Biological Process: photosynthesis, light harvesting (GO:0009765);; Cellular Component: integral component of membrane (GO:0016021);; Molecular Function: chlorophyll binding (GO:0016168);; Biological Process: protein-chromophore linka…	K08912|1.3e-151|jre:108990226|K08912 light-harvesting complex II chlorophyll a/b binding protein 1 | (RefSeq) chlorophyll a-b binding protein of LHCII type 1-like	Photosynthesis - antenna proteins (ko00196)	--	--	Chlorophyll A-B binding protein	Chlorophyll a-b binding protein 3, chloroplastic OS=Glycine max OX=3847 GN=CAB3 PE=3 SV=1	C	Energy production and conversion	chlorophyll a-b binding protein of LHCII type 1-like [Juglans regia]	cellular component: cell (GO:0005623);; cellular component: membrane (GO:0016020);; cellular component: macromolecular complex (GO:0032991);; cellular component: membrane part (GO:0044425);; cellular component: cell part (GO:0044464);; cellular component: organelle (GO:0043226);; cellular component: organelle part (GO:0044422);; biological process: metabolic process (GO:0008152);; biological proc…
JreChr15G11604	JreChr15G11604	18.7252	1467	13.2469	1143	7.30711	478	6.72473	564	4.21626	327	1.1766e-06	-1.5926	down	--	--	Molecular Function: methyltransferase activity (GO:0008168);; Cellular Component: integral component of membrane (GO:0016021);; Biological Process: methylation (GO:0032259);;	K23872|2.9e-110|smo:SELMODRAFT_74065|K23872 putative homogalacturonan methyltransferase [EC:2.1.1.-] | (RefSeq) hypothetical protein	--	--	--	Putative S-adenosyl-L-methionine-dependent methyltransferase	Probable methyltransferase PMT10 OS=Arabidopsis thaliana OX=3702 GN=At1g77260 PE=2 SV=1	S	Function unknown	probable methyltransferase PMT10 isoform X1 [Juglans regia]	molecular function: catalytic activity (GO:0003824);; cellular component: membrane (GO:0016020);; cellular component: membrane part (GO:0044425);; biological process: metabolic process (GO:0008152)
JreChr07G11031	JreChr07G11031	65.4751	1185	89.2617	1778	697.875	10532	507.466	9820	432.042	7735	6.72435e-28	2.62352	up	[T]	Signal transduction mechanisms	Molecular Function: nucleotide binding (GO:0000166);; Molecular Function: molecular_function (GO:0003674);; Molecular Function: binding (GO:0005488);; Cellular Component: cellular_component (GO:0005575);; Cellular Component: cell (GO:0005623);; Cellular Component: plasma membrane (GO:0005886);; Molecular Function: drug binding (GO:0008144);; Cellular Component: membrane (GO:0016020);; Molecular F…	--	--	--	--	Universal stress protein family	--	T	Signal transduction mechanisms	universal stress protein A-like protein [Juglans regia]	molecular function: binding (GO:0005488);; cellular component: cell (GO:0005623);; cellular component: membrane (GO:0016020);; cellular component: cell part (GO:0044464)
JreChr04G11085	JreChr04G11085	1.9726	65	3.60543	130	8.20974	224	9.04886	316	7.93385	256	0.000290576	1.39366	up	--	--	Cellular Component: integral component of membrane (GO:0016021);;	--	--	--	--	Cotton fibre expressed protein	Pathogen-associated molecular patterns-induced protein A70 OS=Arabidopsis thaliana OX=3702 GN=A70 PE=1 SV=1	S	Function unknown	pathogen-associated molecular patterns-induced protein A70-like [Juglans regia]	cellular component: membrane (GO:0016020);; cellular component: membrane part (GO:0044425)
JreChr12G11078	JreChr12G11078	30.2578	1207	27.0843	1190	12.2055	407	18.1674	776	13.3752	528	1.799e-05	-1.163	down	--	--	Cellular Component: integral component of membrane (GO:0016021);;	K15285|6.3e-37|smo:SELMODRAFT_104803|K15285 solute carrier family 35, member E3 | (RefSeq) hypothetical protein	--	[GE]	Carbohydrate transport and metabolism;; Amino acid transport and metabolism	Triose-phosphate Transporter family	Probable sugar phosphate/phosphate translocator At1g12500 OS=Arabidopsis thaliana OX=3702 GN=At1g12500 PE=1 SV=1	--	--	probable sugar phosphate/phosphate translocator At1g12500 [Juglans regia]	cellular component: membrane (GO:0016020);; cellular component: membrane part (GO:0044425)
JreChr06G11585	JreChr06G11585	93.2803	2338	96.6941	2668	44.9319	940	48.1	1290	48.9753	1215	9.60182e-19	-1.19517	down	--	--	Cellular Component: integral component of membrane (GO:0016021);;	K07937|6.7e-37|pper:18767606|K07937 ADP-ribosylation factor 1/2 | (RefSeq) ADP-ribosylation factor 1	Endocytosis (ko04144)	--	--	--	Stress enhanced protein 1, chloroplastic OS=Arabidopsis thaliana OX=3702 GN=SEP1 PE=2 SV=1	S	Function unknown	stress enhanced protein 1, chloroplastic-like [Juglans regia]	cellular component: membrane (GO:0016020);; cellular component: membrane part (GO:0044425)
JreChr06G11663	JreChr06G11663	10.358	506	13.0152	699	62.0395	2524	50.5814	2639	46.8789	2263	6.46378e-26	1.99024	up	--	--	Molecular Function: transcription factor activity, sequence-specific DNA binding (GO:0003700);; Biological Process: positive regulation of transcription, DNA-templated (GO:0045893);;	K14432|2.1e-236|jre:108982947|K14432 ABA responsive element binding factor | (RefSeq) bZIP transcription factor 46-like isoform X1	Plant hormone signal transduction (ko04075)	--	--	bZIP transcription factor	ABSCISIC ACID-INSENSITIVE 5-like protein 6 OS=Arabidopsis thaliana OX=3702 GN=ABF3 PE=1 SV=1	K	Transcription	bZIP transcription factor 46-like isoform X1 [Juglans regia]	molecular function: nucleic acid binding transcription factor activity (GO:0001071);; biological process: biological regulation (GO:0065007)
JreChr04G11825	JreChr04G11825	3.92322	357	3.75879	376	9.49386	720	11.5978	1127	7.99398	719	8.04344e-06	1.14374	up	--	--	Cellular Component: nucleus (GO:0005634);; Cellular Component: chromosome (GO:0005694);; Molecular Function: zinc ion binding (GO:0008270);; Molecular Function: histone-lysine N-methyltransferase activity (GO:0018024);;	K11420|7.1e-28|psom:113304357|K11420 [histone H3]-lysine9 N-trimethyltransferase EHMT [EC:2.1.1.355] | (RefSeq) histone-lysine N-methyltransferase, H3 lysine-9 specific SUVH6-like	Lysine degradation (ko00310)	[BK]	Chromatin structure and dynamics;; Transcription	Ubiquitin-binding WIYLD domain	Probable inactive histone-lysine N-methyltransferase SUVR2 OS=Arabidopsis thaliana OX=3702 GN=SUVR2 PE=1 SV=2	B	Chromatin structure and dynamics	probable inactive histone-lysine N-methyltransferase SUVR2 [Juglans regia]	cellular component: cell (GO:0005623);; cellular component: organelle (GO:0043226);; cellular component: cell part (GO:0044464);; molecular function: binding (GO:0005488);; molecular function: catalytic activity (GO:0003824);; biological process: metabolic process (GO:0008152);; biological process: cellular process (GO:0009987);; biological process: cellular component organization or biogenesis (…
JreChr01G11688	JreChr01G11688	25.2679	2238	26.2867	2563	14.6622	1083	14.0634	1332	12.8198	1124	1.58973e-16	-1.08983	down	[T]	Signal transduction mechanisms	Molecular Function: voltage-gated chloride channel activity (GO:0005247);; Cellular Component: integral component of membrane (GO:0016021);;	K05016|0.0e+00|jre:109010450|K05016 chloride channel 7 | (RefSeq) chloride channel protein CLC-d-like isoform X1	--	[P]	Inorganic ion transport and metabolism	Voltage gated chloride channel	Chloride channel protein CLC-d OS=Arabidopsis thaliana OX=3702 GN=CLC-D PE=1 SV=2	P	Inorganic ion transport and metabolism	chloride channel protein CLC-d-like isoform X2 [Juglans regia]	molecular function: transporter activity (GO:0005215);; biological process: localization (GO:0051179);; biological process: biological regulation (GO:0065007);; cellular component: membrane (GO:0016020);; cellular component: membrane part (GO:0044425)
JreChr10G10556	JreChr10G10556	56.1322	2309	50.7385	2297	19.3268	664	23.5439	1036	23.0693	939	1.147e-15	-1.47149	down	--	--	Molecular Function: ubiquitin-protein transferase activity (GO:0004842);;	K10260|8.8e-18|ota:OT_ostta09g00430|K10260 F-box and WD-40 domain protein 7 | (RefSeq) WD40/YVTN repeat-like-containing domain	Ubiquitin mediated proteolysis (ko04120)	[S]	Function unknown	U-box domain	U-box domain-containing protein 8 OS=Arabidopsis thaliana OX=3702 GN=PUB8 PE=2 SV=1	S	Function unknown	U-box domain-containing protein 8 [Juglans regia]	molecular function: catalytic activity (GO:0003824)
JreChr08G11232	JreChr08G11232	130.97	2385	163.874	3284	71.4647	1086	44.5608	868	96.4282	1737	0.000446069	-1.25016	down	--	--	--	--	--	--	--	--	--	--	--	glycine-rich cell wall structural protein 2-like [Juglans regia]	--
JreChr11G12214	JreChr11G12214	11.1716	963	16.0377	1522	3.04443	219	1.92097	178	3.14912	269	2.60222e-17	-2.52188	down	--	--	--	--	--	[S]	Function unknown	Chromosome segregation during meiosis	--	S	Function unknown	uncharacterized protein LOC108998949 isoform X1 [Juglans regia]	--
JreChr01G10347	JreChr01G10347	1.7232	61	4.75958	185	27.5787	810	12.4421	469	23.8769	832	1.22725e-06	2.51893	up	--	--	--	--	--	--	--	Myb/SANT-like DNA-binding domain	--	L	Replication, recombination and repair	uncharacterized protein LOC109016076 [Juglans regia]	--
JreChr14G11351	JreChr14G11351	200.338	8127	185.022	8262	112.477	3806	112.366	4876	84.9461	3410	4.06593e-09	-1.09448	down	[J]	Translation, ribosomal structure and biogenesis	Molecular Function: RNA binding (GO:0003723);; Molecular Function: structural constituent of ribosome (GO:0003735);; Biological Process: translation (GO:0006412);; Cellular Component: large ribosomal subunit (GO:0015934);;	K02863|1.3e-194|jre:108988389|K02863 large subunit ribosomal protein L1 | (RefSeq) 50S ribosomal protein L1, chloroplastic isoform X1	Ribosome (ko03010)	[J]	Translation, ribosomal structure and biogenesis	Ribosomal protein L1p/L10e family	50S ribosomal protein L1, chloroplastic OS=Arabidopsis thaliana OX=3702 GN=RPL1 PE=1 SV=1	J	Translation, ribosomal structure and biogenesis	50S ribosomal protein L1, chloroplastic isoform X2 [Juglans regia]	molecular function: binding (GO:0005488);; molecular function: structural molecule activity (GO:0005198);; biological process: metabolic process (GO:0008152);; biological process: cellular process (GO:0009987);; cellular component: cell (GO:0005623);; cellular component: macromolecular complex (GO:0032991);; cellular component: organelle (GO:0043226);; cellular component: organelle part (GO:00444…
JreChr03G10122	JreChr03G10122	2.08505	32	3.0107	51	22.5016	285	12.626	205	13.2004	199	4.88032e-08	2.44246	up	--	--	Cellular Component: integral component of membrane (GO:0016021);;	--	--	--	--	--	--	--	--	hypothetical protein F2P56_001336 [Juglans regia]	cellular component: membrane (GO:0016020);; cellular component: membrane part (GO:0044425)
JreChr04G10433	JreChr04G10433	1.95083	56	3.47546	109	8.04098	191	6.22116	190	8.02908	226	0.0029546	1.25612	up	--	--	Molecular Function: ligase activity (GO:0016874);; Molecular Function: metal ion binding (GO:0046872);;	K10666|1.9e-144|jre:109019709|K10666 E3 ubiquitin-protein ligase RNF5 [EC:2.3.2.27] | (RefSeq) E3 ubiquitin-protein ligase RMA1H1-like	Protein processing in endoplasmic reticulum (ko04141)	[O]	Posttranslational modification, protein turnover, chaperones	Zinc finger, C3HC4 type (RING finger)	E3 ubiquitin-protein ligase RMA1H1 OS=Capsicum annuum OX=4072 GN=RMA1H1 PE=1 SV=1	O	Posttranslational modification, protein turnover, chaperones	E3 ubiquitin-protein ligase RMA1H1-like [Juglans regia]	molecular function: catalytic activity (GO:0003824);; molecular function: binding (GO:0005488)
JreChr10G10386	JreChr10G10386	1.83672	25	1.70526	26	6.89188	77	6.17413	89	4.83071	64	0.00524381	1.52428	up	--	--	Biological Process: xylem development (GO:0010089);; Cellular Component: integral component of membrane (GO:0016021);; Molecular Function: receptor serine/threonine kinase binding (GO:0033612);;	--	--	--	--	--	--	--	--	hypothetical protein CMV_017700 [Castanea mollissima]	biological process: developmental process (GO:0032502);; cellular component: membrane (GO:0016020);; cellular component: membrane part (GO:0044425);; molecular function: binding (GO:0005488)
JreChr01G13426	JreChr01G13426	1.448	95	1.88463	136	4.79343	261	6.50491	454	5.79895	374	3.96424e-07	1.57916	up	--	--	Molecular Function: phosphatidylinositol phospholipase C activity (GO:0004435);; Biological Process: lipid catabolic process (GO:0016042);; Biological Process: intracellular signal transduction (GO:0035556);;	K05857|0.0e+00|jre:108991835|K05857 phosphatidylinositol phospholipase C, delta [EC:3.1.4.11] | (RefSeq) phosphoinositide phospholipase C 6-like isoform X1	Inositol phosphate metabolism (ko00562);; Phosphatidylinositol signaling system (ko04070)	[T]	Signal transduction mechanisms	Phosphatidylinositol-specific phospholipase C, X domain	Phosphoinositide phospholipase C 6 OS=Arabidopsis thaliana OX=3702 GN=PLC6 PE=2 SV=2	I	Lipid transport and metabolism	hypothetical protein F2P56_017258, partial [Juglans regia]	molecular function: catalytic activity (GO:0003824);; biological process: metabolic process (GO:0008152);; biological process: single-organism process (GO:0044699);; biological process: cellular process (GO:0009987);; biological process: signaling (GO:0023052);; biological process: response to stimulus (GO:0050896);; biological process: biological regulation (GO:0065007)
JreChr13G11964	JreChr13G11964	757.127	13528	789.757	15532	73.6583	1098	109.587	2095	94.9188	1679	3.50942e-55	-3.24721	down	[O]	Posttranslational modification, protein turnover, chaperones	Biological Process: response to reactive oxygen species (GO:0000302);; Cellular Component: cellular_component (GO:0005575);; Cellular Component: intracellular (GO:0005622);; Cellular Component: cell (GO:0005623);; Cellular Component: cytoplasm (GO:0005737);; Biological Process: response to stress (GO:0006950);; Biological Process: response to oxidative stress (GO:0006979);; Biological Process: bi…	K13993|1.5e-83|jre:109014707|K13993 HSP20 family protein | (RefSeq) 18.5 kDa class I heat shock protein-like	Protein processing in endoplasmic reticulum (ko04141)	[O]	Posttranslational modification, protein turnover, chaperones	Hsp20/alpha crystallin family	18.5 kDa class I heat shock protein OS=Glycine max OX=3847 GN=HSP18.5-C PE=3 SV=1	O	Posttranslational modification, protein turnover, chaperones	18.5 kDa class I heat shock protein-like [Juglans regia]	biological process: response to stimulus (GO:0050896);; cellular component: cell (GO:0005623);; cellular component: cell part (GO:0044464);; cellular component: organelle (GO:0043226)
JreChr06G10180	JreChr06G10180	3.31434	77	3.06719	78	0.487115	10	1.42467	36	0.642256	15	0.00853518	-2.0406	down	[HR]	Coenzyme transport and metabolism;; General function prediction only	Molecular Function: catalytic activity (GO:0003824);;	K17604|4.5e-72|csv:101205818|K17604 zinc finger SWIM domain-containing protein 3 | (RefSeq) protein FAR1-RELATED SEQUENCE 5 isoform X1	--	--	--	Isochorismatase family	Nicotinamidase 2 OS=Arabidopsis thaliana OX=3702 GN=NIC2 PE=1 SV=1	Q	Secondary metabolites biosynthesis, transport and catabolism	nicotinamidase 2-like [Juglans regia]	molecular function: catalytic activity (GO:0003824)
JreChr01G10273	JreChr01G10273	7.10353	298	11.2278	519	44.4932	1556	36.7067	1646	37.4797	1555	1.10808e-15	1.91601	up	--	--	Cellular Component: host cell nucleus (GO:0042025);;	K14505|3.7e-205|jre:109009114|K14505 cyclin D3, plant | (RefSeq) cyclin-D3-2 isoform X1	Plant hormone signal transduction (ko04075)	[D]	Cell cycle control, cell division, chromosome partitioning	Cyclin, N-terminal domain	Cyclin-D3-2 OS=Arabidopsis thaliana OX=3702 GN=CYCD3-2 PE=1 SV=1	D	Cell cycle control, cell division, chromosome partitioning	cyclin-D3-2 isoform X2 [Juglans regia]	cellular component: other organism (GO:0044215);; cellular component: other organism part (GO:0044217)
JreChr15G12079	JreChr15G12079	1.14939	50	1.4049	67	4.87756	175	4.15262	191	3.9488	168	8.079e-06	1.55091	up	[IR]	Lipid transport and metabolism;; General function prediction only	Molecular Function: hydrolase activity, acting on ester bonds (GO:0016788);;	K01969|2.5e-07|mtr:MTR_3g011860|K01969 3-methylcrotonyl-CoA carboxylase beta subunit [EC:6.4.1.4] | (RefSeq) carboxyl transferase domain protein	Valine, leucine and isoleucine degradation (ko00280)	--	--	GDSL-like Lipase/Acylhydrolase	GDSL esterase/lipase At1g29670 OS=Arabidopsis thaliana OX=3702 GN=At1g29670 PE=2 SV=1	S	Function unknown	GDSL esterase/lipase At1g29670-like [Juglans regia]	molecular function: catalytic activity (GO:0003824)
JreChr11G12147	JreChr11G12147	0.755512	84	1.44487	176	3.19762	295	2.61654	309	2.45226	268	0.00594751	1.1277	up	--	--	Molecular Function: ADP binding (GO:0043531);;	--	--	--	--	NB-ARC domain	--	O	Posttranslational modification, protein turnover, chaperones	uncharacterized protein LOC108986050 [Juglans regia]	molecular function: binding (GO:0005488)
JreChr07G10996	JreChr07G10996	5.0728	141	5.16599	158	0.461592	11	0.488971	15	0.999407	28	1.6856e-08	-3.12776	down	--	--	--	--	--	--	--	--	--	--	--	uncharacterized protein LOC108994108 [Juglans regia]	--
JreChr01G12539	JreChr01G12539	8.21776	421	5.9669	336	1.91069	82	3.65296	200	2.72896	139	0.000311317	-1.54156	down	[QV]	Secondary metabolites biosynthesis, transport and catabolism;; Defense mechanisms	Molecular Function: monooxygenase activity (GO:0004497);; Molecular Function: iron ion binding (GO:0005506);; Molecular Function: oxidoreductase activity, acting on paired donors, with incorporation or reduction of molecular oxygen (GO:0016705);; Molecular Function: heme binding (GO:0020037);;	K12638|1.5e-253|jre:108991288|K12638 3-epi-6-deoxocathasterone 23-monooxygenase [EC:1.14.14.147] | (RefSeq) 3-epi-6-deoxocathasterone 23-monooxygenase CYP90D1	Brassinosteroid biosynthesis (ko00905)	[QI]	Secondary metabolites biosynthesis, transport and catabolism;; Lipid transport and metabolism	Cytochrome P450	3-epi-6-deoxocathasterone 23-monooxygenase CYP90D1 OS=Arabidopsis thaliana OX=3702 GN=CYP90D1 PE=1 SV=1	Q	Secondary metabolites biosynthesis, transport and catabolism	3-epi-6-deoxocathasterone 23-monooxygenase CYP90D1 [Juglans regia]	molecular function: catalytic activity (GO:0003824);; biological process: metabolic process (GO:0008152);; biological process: single-organism process (GO:0044699);; molecular function: binding (GO:0005488)
JreChr14G10853	JreChr14G10853	43.4096	1620	45.5458	1871	21.3512	665	18.5737	742	14.6542	541	9.60361e-13	-1.48472	down	[R]	General function prediction only	--	--	--	[G]	Carbohydrate transport and metabolism	NAD(P)H-binding	Uncharacterized protein At2g37660, chloroplastic OS=Arabidopsis thaliana OX=3702 GN=At2g37660 PE=1 SV=2	G	Carbohydrate transport and metabolism	hypothetical protein F2P56_011610, partial [Juglans regia]	--
JreChr03G10274	JreChr03G10274	225.204	17765	229.21	19903	28.4848	1875	25.8775	2184	35.191	2747	2.48153e-75	-3.12036	down	[R]	General function prediction only	Molecular Function: ATP binding (GO:0005524);; Molecular Function: ATPase activity (GO:0016887);;	K06185|1.1e-66|thj:104810871|K06185 ATP-binding cassette, subfamily F, member 2 | (RefSeq) ABC transporter F family member 1	--	[R]	General function prediction only	ABC transporter	ABC transporter F family member 5 OS=Arabidopsis thaliana OX=3702 GN=ABCF5 PE=2 SV=1	S	Function unknown	ABC transporter F family member 5-like [Juglans regia]	molecular function: binding (GO:0005488);; molecular function: catalytic activity (GO:0003824)
JreChr04G12080	JreChr04G12080	3.32368	133	5.43855	239	20.133	670	8.75331	374	17.5962	695	0.000379819	1.62425	up	--	--	Molecular Function: protein serine/threonine kinase activity (GO:0004674);; Molecular Function: ATP binding (GO:0005524);;	K13435|2.0e-06|sly:101268866|K13435 serine/threonine-protein kinase Pto | (RefSeq) Pto; serine/threonine protein kinase Pto	Plant-pathogen interaction (ko04626)	[T]	Signal transduction mechanisms	--	Receptor-like protein kinase ANXUR1 OS=Arabidopsis thaliana OX=3702 GN=ANX1 PE=1 SV=1	T	Signal transduction mechanisms	receptor-like protein kinase FERONIA [Juglans regia]	molecular function: catalytic activity (GO:0003824);; biological process: metabolic process (GO:0008152);; biological process: cellular process (GO:0009987);; molecular function: binding (GO:0005488)
Juglans_regia_newGene_5239	--	0.492474	30	2.11257	137	8.01711	393	3.30492	209	10.5706	618	0.00196273	2.29165	up	--	--	Molecular Function: DNA binding (GO:0003677);; Molecular Function: transcription factor activity, sequence-specific DNA binding (GO:0003700);; Cellular Component: CCAAT-binding factor complex (GO:0016602);;	K08064|4.8e-194|jre:109022207|K08064 nuclear transcription factor Y, alpha | (RefSeq) nuclear transcription factor Y subunit A-1-like isoform X2	--	[K]	Transcription	CCAAT-binding transcription factor (CBF-B/NF-YA) subunit B	Nuclear transcription factor Y subunit A-1 OS=Arabidopsis thaliana OX=3702 GN=NFYA1 PE=2 SV=1	K	Transcription	nuclear transcription factor Y subunit A-1-like isoform X1 [Juglans regia]	molecular function: binding (GO:0005488);; molecular function: nucleic acid binding transcription factor activity (GO:0001071);; biological process: biological regulation (GO:0065007);; cellular component: cell (GO:0005623);; cellular component: macromolecular complex (GO:0032991);; cellular component: organelle (GO:0043226);; cellular component: organelle part (GO:0044422);; cellular component: …
JreChr05G10415	JreChr05G10415	3.01578	79	2.95693	85	9.30204	202	8.11375	226	11.945	307	1.44722e-05	1.51189	up	[TK]	Signal transduction mechanisms;; Transcription	Biological Process: phosphorelay signal transduction system (GO:0000160);;	K14492|3.7e-107|jre:109008663|K14492 two-component response regulator ARR-A family | (RefSeq) two-component response regulator ARR5-like	Plant hormone signal transduction (ko04075)	[K]	Transcription	Response regulator receiver domain	Two-component response regulator ARR4 OS=Arabidopsis thaliana OX=3702 GN=ARR4 PE=1 SV=1	K	Transcription	two-component response regulator ARR5-like [Juglans regia]	biological process: cellular process (GO:0009987);; biological process: signaling (GO:0023052);; biological process: single-organism process (GO:0044699);; biological process: response to stimulus (GO:0050896);; biological process: biological regulation (GO:0065007)
JreChr01G11659	JreChr01G11659	10.0253	400	8.83419	388	4.33357	145	4.43117	190	4.0432	160	6.39339e-08	-1.33032	down	[H]	Coenzyme transport and metabolism	Molecular Function: methylenetetrahydrofolate dehydrogenase (NADP+) activity (GO:0004488);;	K00288|2.0e-75|qsu:112008097|K00288 methylenetetrahydrofolate dehydrogenase (NADP+) / methenyltetrahydrofolate cyclohydrolase / formyltetrahydrofolate synthetase [EC:1.5.1.5 3.5.4.9 6.3.4.3] | (RefSeq) C-1-tetrahydrofolate synthase, cytoplasmic-like	One carbon pool by folate (ko00670)	[H]	Coenzyme transport and metabolism	Tetrahydrofolate dehydrogenase/cyclohydrolase, NAD(P)-binding domain	Bifunctional protein FolD 1, mitochondrial OS=Arabidopsis thaliana OX=3702 GN=FOLD1 PE=2 SV=1	H	Coenzyme transport and metabolism	bifunctional protein FolD 1, mitochondrial-like isoform X1 [Juglans regia]	molecular function: catalytic activity (GO:0003824);; biological process: metabolic process (GO:0008152);; biological process: single-organism process (GO:0044699)
JreChr04G12065	JreChr04G12065	1.8126	163	1.36303	135	0	0	0	0	0	0	1.75414e-12	-9.73645	down	--	--	Biological Process: spindle assembly (GO:0051225);; Cellular Component: HAUS complex (GO:0070652);;	--	--	--	--	HAUS augmin-like complex subunit 5	AUGMIN subunit 5 OS=Arabidopsis thaliana OX=3702 GN=AUG5 PE=1 SV=1	S	Function unknown	AUGMIN subunit 5-like isoform X2 [Juglans regia]	biological process: cellular process (GO:0009987);; biological process: single-organism process (GO:0044699);; biological process: cellular component organization or biogenesis (GO:0071840);; cellular component: cell (GO:0005623);; cellular component: macromolecular complex (GO:0032991);; cellular component: organelle (GO:0043226);; cellular component: organelle part (GO:0044422);; cellular compo…
JreChr07G12216	JreChr07G12216	3.05572	117	3.89862	164	1.44451	46	1.43981	59	0.752894	29	0.00103695	-1.7084	down	[M]	Cell wall/membrane/envelope biogenesis	Biological Process: galactose metabolic process (GO:0006012);; Molecular Function: inositol 3-alpha-galactosyltransferase activity (GO:0047216);;	K18819|4.1e-195|jre:108987891|K18819 inositol 3-alpha-galactosyltransferase [EC:2.4.1.123] | (RefSeq) galactinol synthase 2-like	Galactose metabolism (ko00052)	[G]	Carbohydrate transport and metabolism	Glycosyl transferase family 8	Galactinol synthase 2 OS=Solanum lycopersicum OX=4081 GN=GOLS2 PE=2 SV=1	G	Carbohydrate transport and metabolism	galactinol synthase 2-like [Juglans regia]	biological process: metabolic process (GO:0008152);; biological process: single-organism process (GO:0044699);; molecular function: catalytic activity (GO:0003824)
JreChr01G13461	JreChr01G13461	12.2515	639	5.65053	325	4.28036	187	3.9074	218	2.08397	108	0.00265061	-1.58776	down	--	--	Cellular Component: cellular_component (GO:0005575);; Cellular Component: intracellular (GO:0005622);; Cellular Component: cell (GO:0005623);; Cellular Component: nucleus (GO:0005634);; Cellular Component: nucleoplasm (GO:0005654);; Cellular Component: membrane-enclosed lumen (GO:0031974);; Cellular Component: nuclear lumen (GO:0031981);; Cellular Component: organelle (GO:0043226);; Cellular Comp…	--	--	--	--	Ankyrin repeats (3 copies)	--	M	Cell wall/membrane/envelope biogenesis	protein VAPYRIN-like [Juglans regia]	cellular component: cell (GO:0005623);; cellular component: cell part (GO:0044464);; cellular component: organelle (GO:0043226);; cellular component: organelle part (GO:0044422);; cellular component: membrane-enclosed lumen (GO:0031974)
JreChr07G12834	JreChr07G12834	20.3023	267	31.4483	456	87.5838	961	52.616	740	62.1563	809	0.000427458	1.18531	up	[O]	Posttranslational modification, protein turnover, chaperones	Biological Process: cell redox homeostasis (GO:0045454);;	K03671|2.3e-60|jre:108991996|K03671 thioredoxin 1 | (RefSeq) thioredoxin H-type	--	[O]	Posttranslational modification, protein turnover, chaperones	Thioredoxin	Thioredoxin H-type OS=Ricinus communis OX=3988 PE=3 SV=1	O	Posttranslational modification, protein turnover, chaperones	thioredoxin H-type [Juglans regia]	biological process: cellular process (GO:0009987);; biological process: single-organism process (GO:0044699);; biological process: biological regulation (GO:0065007)
JreChr11G11803	JreChr11G11803	5.75818	72	3.90369	54	0.764909	8	0.3999	6	0.084483	2	6.47622e-05	-3.62235	down	--	--	Molecular Function: motor activity (GO:0003774);; Cellular Component: cytoplasm (GO:0005737);; Cellular Component: microtubule (GO:0005874);; Biological Process: microtubule-based process (GO:0007017);; Cellular Component: dynein complex (GO:0030286);;	K10418|3.6e-52|jre:108993228|K10418 dynein light chain LC8-type | (RefSeq) dynein light chain 2, cytoplasmic-like	--	[Z]	Cytoskeleton	Dynein light chain type 1	Dynein 8 kDa light chain, flagellar outer arm OS=Chlamydomonas reinhardtii OX=3055 PE=1 SV=1	Z	Cytoskeleton	dynein light chain LC6, flagellar outer arm isoform X2 [Juglans regia]	molecular function: catalytic activity (GO:0003824);; cellular component: cell (GO:0005623);; cellular component: cell part (GO:0044464);; cellular component: organelle (GO:0043226);; cellular component: organelle part (GO:0044422);; cellular component: supramolecular complex (GO:0099080);; biological process: cellular process (GO:0009987);; cellular component: macromolecular complex (GO:0032991)
JreChr01G10796	JreChr01G10796	58.9854	935	68.5839	1197	135.191	1787	161.683	2740	144.043	2259	9.81641e-09	1.01433	up	[J]	Translation, ribosomal structure and biogenesis	Molecular Function: RNA binding (GO:0003723);;	K12741|8.0e-36|dosa:Os10t0321700-01|K12741 heterogeneous nuclear ribonucleoprotein A1/A3 | (RefSeq) Os10g0321700; Similar to Ribonucleoprotein like protein.	Spliceosome (ko03040)	[R]	General function prediction only	RNA recognition motif. (a.k.a. RRM, RBD, or RNP domain)	Glycine-rich RNA-binding protein 2, mitochondrial OS=Arabidopsis thaliana OX=3702 GN=RBG2 PE=1 SV=1	A	RNA processing and modification	glycine-rich RNA-binding protein 2, mitochondrial-like [Juglans regia]	molecular function: binding (GO:0005488)
Juglans_regia_newGene_764	--	0.118597	9	0.092681	8	0.560602	34	0.739416	57	0.651072	47	0.00179173	2.35066	up	[QV]	Secondary metabolites biosynthesis, transport and catabolism;; Defense mechanisms	Molecular Function: monooxygenase activity (GO:0004497);; Molecular Function: iron ion binding (GO:0005506);; Cellular Component: integral component of membrane (GO:0016021);; Molecular Function: oxidoreductase activity, acting on paired donors, with incorporation or reduction of molecular oxygen (GO:0016705);; Molecular Function: heme binding (GO:0020037);;	K23136|8.2e-158|ghi:107942681|K23136 fraxetin 5-hydroxylase [EC:1.14.14.164] | (RefSeq) cytochrome P450 82C4-like	--	[Q]	Secondary metabolites biosynthesis, transport and catabolism	Cytochrome P450	Cytochrome P450 82A3 OS=Glycine max OX=3847 GN=CYP82A3 PE=2 SV=1	Q	Secondary metabolites biosynthesis, transport and catabolism	cytochrome P450 CYP82D47-like [Juglans regia]	molecular function: catalytic activity (GO:0003824);; biological process: metabolic process (GO:0008152);; biological process: single-organism process (GO:0044699);; molecular function: binding (GO:0005488);; cellular component: membrane (GO:0016020);; cellular component: membrane part (GO:0044425)
JreChr09G12175	JreChr09G12175	0.230009	12	0.241643	14	1.86471	81	1.35182	75	2.2317	115	2.82982e-06	2.73926	up	--	--	Molecular Function: DNA binding (GO:0003677);; Cellular Component: nucleus (GO:0005634);;	K14292|2.2e-10|cann:107850838|K14292 trimethylguanosine synthase [EC:2.1.1.-] | (RefSeq) uncharacterized LOC107850838	RNA transport (ko03013)	--	--	Homeodomain	WUSCHEL-related homeobox 9 OS=Arabidopsis thaliana OX=3702 GN=WOX9 PE=2 SV=1	K	Transcription	WUSCHEL-related homeobox 9-like [Juglans regia]	molecular function: binding (GO:0005488);; cellular component: cell (GO:0005623);; cellular component: organelle (GO:0043226);; cellular component: cell part (GO:0044464)
Juglans_regia_newGene_2792	--	12.1344	396	21.261	741	56.2176	1519	30.5082	1059	36.0059	1107	0.00444511	1.09722	up	--	--	Cellular Component: integral component of membrane (GO:0016021);;	K09422|7.6e-09|rcu:8265812|K09422 transcription factor MYB, plant | (RefSeq) transcription factor DUO1	--	--	--	Plant protein of unknown function	UPF0481 protein At3g47200 OS=Arabidopsis thaliana OX=3702 GN=At3g47200 PE=2 SV=1	S	Function unknown	UPF0481 protein At3g47200-like [Juglans regia]	cellular component: membrane (GO:0016020);; cellular component: membrane part (GO:0044425)
JreChr13G11024	JreChr13G11024	2.00276	127	2.02905	142	5.74035	303	4.99946	339	5.26459	330	6.88377e-07	1.20585	up	--	--	Molecular Function: molecular_function (GO:0003674);; Molecular Function: nucleic acid binding (GO:0003676);; Molecular Function: RNA binding (GO:0003723);; Molecular Function: catalytic activity (GO:0003824);; Molecular Function: nuclease activity (GO:0004518);; Molecular Function: endonuclease activity (GO:0004519);; Molecular Function: binding (GO:0005488);; Cellular Component: cellular_compon…	K22733|7.3e-64|cit:102612526|K22733 magnesium transporter | (RefSeq) uncharacterized protein LOC102612526	--	[R]	General function prediction only	PPR repeat	Pentatricopeptide repeat-containing protein At2g44880 OS=Arabidopsis thaliana OX=3702 GN=PCMP-E9 PE=2 SV=2	J	Translation, ribosomal structure and biogenesis	pentatricopeptide repeat-containing protein At2g44880 [Juglans regia]	molecular function: binding (GO:0005488);; molecular function: catalytic activity (GO:0003824);; biological process: metabolic process (GO:0008152);; biological process: cellular process (GO:0009987);; cellular component: cell (GO:0005623);; cellular component: cell part (GO:0044464);; cellular component: organelle (GO:0043226)
JreChr05G12106	JreChr05G12106	61.4419	511	54.6344	501	137.696	956	123.645	1100	171.497	1412	1.64668e-06	1.11977	up	--	--	--	--	--	--	--	--	--	--	--	Tubby-like F-box protein 8 [Gossypium australe]	--
JreChr04G10276	JreChr04G10276	0.957493	98	1.48276	167	3.49729	298	2.11152	231	4.22341	427	0.00756249	1.23046	up	[ET]	Amino acid transport and metabolism;; Signal transduction mechanisms	Molecular Function: ligand-gated ion channel activity (GO:0015276);; Cellular Component: integral component of membrane (GO:0016021);;	K05387|0.0e+00|jre:109011612|K05387 glutamate receptor, ionotropic, plant | (RefSeq) glutamate receptor 3.4-like	--	[PET]	Inorganic ion transport and metabolism;; Amino acid transport and metabolism;; Signal transduction mechanisms	Receptor family ligand binding region	Glutamate receptor 3.4 OS=Arabidopsis thaliana OX=3702 GN=GLR3.4 PE=2 SV=2	--	--	glutamate receptor 3.4-like [Juglans regia]	molecular function: transporter activity (GO:0005215);; molecular function: molecular transducer activity (GO:0060089);; biological process: localization (GO:0051179);; cellular component: membrane (GO:0016020);; cellular component: membrane part (GO:0044425)
JreChr11G10013	JreChr11G10013	2.42337	111	1.89114	95	11.1334	424	11.9836	585	15.061	680	1.08069e-16	2.367	up	[P]	Inorganic ion transport and metabolism	Molecular Function: cation transmembrane transporter activity (GO:0008324);; Cellular Component: integral component of membrane (GO:0016021);;	--	--	[P]	Inorganic ion transport and metabolism	Cation efflux family	Metal tolerance protein 10 OS=Arabidopsis thaliana OX=3702 GN=MTP10 PE=2 SV=1	P	Inorganic ion transport and metabolism	metal tolerance protein 10-like [Juglans regia]	molecular function: transporter activity (GO:0005215);; biological process: localization (GO:0051179);; cellular component: membrane (GO:0016020);; cellular component: membrane part (GO:0044425)
JreChr11G11725	JreChr11G11725	65.0375	6585	64.8569	7228	14.4282	1219	10.7123	1160	13.3205	1335	4.23822e-57	-2.53683	down	--	--	Molecular Function: protein kinase activity (GO:0004672);; Molecular Function: ATP binding (GO:0005524);;	K16240|9.6e-167|atr:18429848|K16240 protein suppressor of PHYA-105 1 | (RefSeq) protein SPA1-RELATED 4 isoform X1	Circadian rhythm - plant (ko04712)	--	--	WD domain, G-beta repeat	Protein SPA1-RELATED 3 OS=Arabidopsis thaliana OX=3702 GN=SPA3 PE=1 SV=1	J	Translation, ribosomal structure and biogenesis	protein SPA1-RELATED 3-like isoform X1 [Juglans regia]	molecular function: catalytic activity (GO:0003824);; biological process: metabolic process (GO:0008152);; biological process: cellular process (GO:0009987);; molecular function: binding (GO:0005488)
JreChr07G11445	JreChr07G11445	2.00702	35	2.65274	50	21.1421	300	6.44789	118	11.4932	193	0.000266584	2.25679	up	--	--	Biological Process: response to auxin (GO:0009733);;	K14488|1.0e-81|jre:108989331|K14488 SAUR family protein | (RefSeq) auxin-induced protein 6B-like	Plant hormone signal transduction (ko04075)	--	--	Auxin responsive protein	Auxin-responsive protein SAUR50 OS=Arabidopsis thaliana OX=3702 GN=SAUR50 PE=1 SV=1	S	Function unknown	auxin-induced protein 6B-like [Juglans regia]	biological process: response to stimulus (GO:0050896)
JreChr07G10919	JreChr07G10919	20.9059	1213	16.9057	1079	7.35106	356	4.35873	271	6.04593	347	2.29301e-11	-1.87616	down	[G]	Carbohydrate transport and metabolism	Molecular Function: hydrolase activity, hydrolyzing O-glycosyl compounds (GO:0004553);; Biological Process: carbohydrate metabolic process (GO:0005975);;	K01188|7.6e-217|zju:107426268|K01188 beta-glucosidase [EC:3.2.1.21] | (RefSeq) beta-glucosidase 11-like isoform X1	Cyanoamino acid metabolism (ko00460);; Starch and sucrose metabolism (ko00500);; Phenylpropanoid biosynthesis (ko00940)	[G]	Carbohydrate transport and metabolism	Glycosyl hydrolase family 1	Hydroxyisourate hydrolase OS=Glycine max OX=3847 GN=HIUH PE=1 SV=1	G	Carbohydrate transport and metabolism	hydroxyisourate hydrolase-like [Juglans regia]	molecular function: catalytic activity (GO:0003824);; biological process: metabolic process (GO:0008152)
JreChr01G12400	JreChr01G12400	45.4984	4203	54.8345	5576	18.2172	1404	24.3247	2404	20.4535	1870	5.2122e-13	-1.44351	down	--	--	Molecular Function: phosphoric ester hydrolase activity (GO:0042578);;	K22913|0.0e+00|jre:109005419|K22913 phosphatidylinositol 3,5-bisphosphate 5-phosphatase [EC:3.1.3.-] | (RefSeq) phosphoinositide phosphatase SAC2-like	Inositol phosphate metabolism (ko00562)	[I]	Lipid transport and metabolism	SacI homology domain	Phosphoinositide phosphatase SAC2 OS=Arabidopsis thaliana OX=3702 GN=SAC2 PE=2 SV=1	I	Lipid transport and metabolism	phosphoinositide phosphatase SAC2-like [Juglans regia]	molecular function: catalytic activity (GO:0003824)
JreChr09G10972	JreChr09G10972	58.0767	751	62.7101	893	255.613	2756	173.135	2393	395.458	5057	1.22198e-08	1.99164	up	--	--	Molecular Function: metal ion binding (GO:0046872);;	--	--	--	--	--	--	--	--	dehydrin HIRD11 [Juglans regia]	molecular function: binding (GO:0005488)
JreChr10G11173	JreChr10G11173	2.16381	68	1.28463	45	0.249703	7	0.435392	15	0.257939	8	0.00122435	-2.60445	down	--	--	Molecular Function: DNA binding (GO:0003677);; Molecular Function: transcription factor activity, sequence-specific DNA binding (GO:0003700);; Cellular Component: nucleus (GO:0005634);;	K09286|1.2e-27|lsv:111919681|K09286 EREBP-like factor | (RefSeq) dehydration-responsive element-binding protein 2A-like	--	--	--	AP2 domain	Dehydration-responsive element-binding protein 2F OS=Arabidopsis thaliana OX=3702 GN=DREB2F PE=1 SV=1	K	Transcription	dehydration-responsive element-binding protein 2F-like [Juglans regia]	molecular function: binding (GO:0005488);; molecular function: nucleic acid binding transcription factor activity (GO:0001071);; biological process: biological regulation (GO:0065007);; cellular component: cell (GO:0005623);; cellular component: organelle (GO:0043226);; cellular component: cell part (GO:0044464)
JreChr08G10853	JreChr08G10853	105.104	4630	190.885	9256	43.6352	1604	68.0866	3208	96.6082	4211	0.0025424	-1.27179	down	[F]	Nucleotide transport and metabolism	Molecular Function: catalytic activity (GO:0003824);; Biological Process: nucleoside metabolic process (GO:0009116);;	K07870|3.6e-17|pxb:103958384|K07870 mitochondrial Rho GTPase 1 [EC:3.6.5.-] | (RefSeq) uncharacterized protein LOC103958384	--	--	--	Phosphorylase superfamily	--	F	Nucleotide transport and metabolism	hypothetical protein F2P56_017689, partial [Juglans regia]	molecular function: catalytic activity (GO:0003824);; biological process: metabolic process (GO:0008152);; biological process: cellular process (GO:0009987);; biological process: single-organism process (GO:0044699)
JreChr04G10012	JreChr04G10012	68.3166	7723	62.3628	7760	8.10576	765	5.17002	626	9.5059	1064	1.32026e-36	-3.30074	down	--	--	Biological Process: reproduction (GO:0000003);; Biological Process: regionalization (GO:0003002);; Biological Process: developmental process involved in reproduction (GO:0003006);; Biological Process: multicellular organism development (GO:0007275);; Biological Process: pattern specification process (GO:0007389);; Biological Process: biological_process (GO:0008150);; Biological Process: anatomica…	--	--	--	--	NPH3 family	BTB/POZ domain-containing protein DOT3 OS=Arabidopsis thaliana OX=3702 GN=DOT3 PE=2 SV=1	S	Function unknown	hypothetical protein F2P56_022209, partial [Juglans regia]	biological process: reproduction (GO:0000003);; biological process: multicellular organismal process (GO:0032501);; biological process: developmental process (GO:0032502);; biological process: single-organism process (GO:0044699);; biological process: reproductive process (GO:0022414)
JreChr09G12488	JreChr09G12488	148.998	6848	127.599	6456	66.488	2549	54.2361	2666	41.3045	1879	2.4368e-11	-1.55495	down	[E]	Amino acid transport and metabolism	Molecular Function: aminomethyltransferase activity (GO:0004047);; Cellular Component: mitochondrion (GO:0005739);; Biological Process: glycine catabolic process (GO:0006546);; Molecular Function: transaminase activity (GO:0008483);; Biological Process: methylation (GO:0032259);;	K00605|5.6e-239|jre:109012601|K00605 aminomethyltransferase [EC:2.1.2.10] | (RefSeq) aminomethyltransferase, mitochondrial	Glycine, serine and threonine metabolism (ko00260);; Glyoxylate and dicarboxylate metabolism (ko00630);; One carbon pool by folate (ko00670);; Carbon metabolism (ko01200)	[E]	Amino acid transport and metabolism	Aminomethyltransferase folate-binding domain	Aminomethyltransferase, mitochondrial OS=Solanum tuberosum OX=4113 GN=GDCST PE=2 SV=1	E	Amino acid transport and metabolism	aminomethyltransferase, mitochondrial [Juglans regia]	molecular function: catalytic activity (GO:0003824);; biological process: metabolic process (GO:0008152);; cellular component: cell (GO:0005623);; cellular component: organelle (GO:0043226);; cellular component: cell part (GO:0044464);; biological process: cellular process (GO:0009987);; biological process: single-organism process (GO:0044699)
JreChr02G11901	JreChr02G11901	3.02953	114	3.5726	148	7.73742	243	8.79358	353	7.49858	279	0.000118739	1.08689	up	--	--	Molecular Function: ubiquitin-protein transferase activity (GO:0004842);; Cellular Component: integral component of membrane (GO:0016021);; Molecular Function: metal ion binding (GO:0046872);;	K11975|1.0e-161|jre:108998211|K11975 E3 ubiquitin-protein ligase RNF144 [EC:2.3.2.31] | (RefSeq) E3 ubiquitin-protein ligase RNF144A-like isoform X1	--	[O]	Posttranslational modification, protein turnover, chaperones	IBR domain, a half RING-finger domain	--	O	Posttranslational modification, protein turnover, chaperones	E3 ubiquitin-protein ligase RNF144A-like isoform X1 [Juglans regia]	molecular function: catalytic activity (GO:0003824);; cellular component: membrane (GO:0016020);; cellular component: membrane part (GO:0044425);; molecular function: binding (GO:0005488)
JreChr16G10087	JreChr16G10087	38.9781	1131	29.0115	926	18.9905	460	13.8124	429	15.5899	448	6.864e-07	-1.27418	down	[J]	Translation, ribosomal structure and biogenesis	Molecular Function: N-acetyltransferase activity (GO:0008080);;	--	--	--	--	Acetyltransferase (GNAT) family	--	S	Function unknown	uncharacterized protein LOC109012216 isoform X1 [Juglans regia]	molecular function: catalytic activity (GO:0003824)
JreChr11G11250	JreChr11G11250	2.06925	184	2.74792	269	1.03701	77	0.536994	52	1.12544	99	0.000749623	-1.61223	down	[T]	Signal transduction mechanisms	Molecular Function: solute:proton antiporter activity (GO:0015299);; Cellular Component: integral component of membrane (GO:0016021);;	--	--	[P]	Inorganic ion transport and metabolism	Sodium/hydrogen exchanger family	Cation/H(+) antiporter 18 OS=Arabidopsis thaliana OX=3702 GN=CHX18 PE=2 SV=1	P	Inorganic ion transport and metabolism	cation/H(+) antiporter 18-like [Juglans regia]	molecular function: transporter activity (GO:0005215);; biological process: single-organism process (GO:0044699);; biological process: localization (GO:0051179);; cellular component: membrane (GO:0016020);; cellular component: membrane part (GO:0044425)
JreChr16G10274	JreChr16G10274	12.4706	652	9.60196	553	3.26774	143	2.43789	137	1.47052	77	8.35668e-10	-2.40168	down	--	--	Cellular Component: nucleus (GO:0005634);; Molecular Function: zinc ion binding (GO:0008270);;	K12135|8.8e-07|thj:104802991|K12135 zinc finger protein CONSTANS | (RefSeq) zinc finger protein CONSTANS-LIKE 2-like	Circadian rhythm - plant (ko04712)	[K]	Transcription	CCT motif	Zinc finger protein CONSTANS-LIKE 6 OS=Arabidopsis thaliana OX=3702 GN=COL6 PE=2 SV=2	K	Transcription	zinc finger protein CONSTANS-LIKE 6-like [Juglans regia]	cellular component: cell (GO:0005623);; cellular component: organelle (GO:0043226);; cellular component: cell part (GO:0044464);; molecular function: binding (GO:0005488)
JreChr03G12375	JreChr03G12375	7.89852	171	15.2857	364	47.7396	860	44.7422	1033	63.7234	1361	8.65043e-09	1.97708	up	--	--	Molecular Function: electron carrier activity (GO:0009055);; Cellular Component: integral component of membrane (GO:0016021);;	--	--	--	--	Plastocyanin-like domain	Blue copper protein OS=Arabidopsis thaliana OX=3702 GN=BCB PE=2 SV=2	S	Function unknown	umecyanin-like [Juglans regia]	molecular function: electron carrier activity (GO:0009055);; cellular component: membrane (GO:0016020);; cellular component: membrane part (GO:0044425)
JreChr02G11505	JreChr02G11505	18.3575	916	13.8168	759	8.87131	370	5.79254	310	5.92663	293	2.21494e-06	-1.42879	down	[C]	Energy production and conversion	Biological Process: carbohydrate metabolic process (GO:0005975);; Biological Process: malate metabolic process (GO:0006108);; Molecular Function: malate dehydrogenase (NADP+) activity (GO:0046554);;	K00051|4.9e-257|jre:108983075|K00051 malate dehydrogenase (NADP+) [EC:1.1.1.82] | (RefSeq) malate dehydrogenase [NADP], chloroplastic-like	Pyruvate metabolism (ko00620);; Carbon fixation in photosynthetic organisms (ko00710);; Carbon metabolism (ko01200)	[C]	Energy production and conversion	lactate/malate dehydrogenase, alpha/beta C-terminal domain	Malate dehydrogenase [NADP], chloroplastic OS=Medicago sativa OX=3879 GN=MDH1 PE=2 SV=1	C	Energy production and conversion	malate dehydrogenase [NADP], chloroplastic-like [Juglans regia]	biological process: metabolic process (GO:0008152);; biological process: cellular process (GO:0009987);; biological process: single-organism process (GO:0044699);; molecular function: catalytic activity (GO:0003824)
JreChr08G11171	JreChr08G11171	0.763754	29	5.37108	220	18.7594	583	11.7203	467	15.7127	579	0.00378864	2.1419	up	--	--	Molecular Function: protein dimerization activity (GO:0046983);;	K16190|1.9e-11|bdi:100843665|K16190 glucuronokinase [EC:2.7.1.43] | (RefSeq) transcription factor TDR	Pentose and glucuronate interconversions (ko00040);; Ascorbate and aldarate metabolism (ko00053);; Amino sugar and nucleotide sugar metabolism (ko00520)	--	--	Helix-loop-helix DNA-binding domain	Transcription factor bHLH93 OS=Arabidopsis thaliana OX=3702 GN=BHLH93 PE=1 SV=1	K	Transcription	transcription factor bHLH93-like [Juglans regia]	molecular function: binding (GO:0005488)
JreChr02G10946	JreChr02G10946	61.0091	2338	56.6864	2391	30.6324	980	33.716	1382	27.4729	1042	2.64437e-11	-1.1352	down	[H]	Coenzyme transport and metabolism	Molecular Function: methyltransferase activity (GO:0008168);; Cellular Component: integral component of membrane (GO:0016021);; Biological Process: methylation (GO:0032259);;	K12502|2.0e-202|jre:109005098|K12502 MPBQ/MSBQ methyltransferase [EC:2.1.1.295] | (RefSeq) 2-methyl-6-phytyl-1,4-hydroquinone methyltransferase, chloroplastic-like	Ubiquinone and other terpenoid-quinone biosynthesis (ko00130)	[H]	Coenzyme transport and metabolism	Methyltransferase domain	2-methyl-6-phytyl-1,4-hydroquinone methyltransferase, chloroplastic OS=Spinacia oleracea OX=3562 PE=1 SV=1	H	Coenzyme transport and metabolism	2-methyl-6-phytyl-1,4-hydroquinone methyltransferase, chloroplastic-like [Juglans regia]	molecular function: catalytic activity (GO:0003824);; cellular component: membrane (GO:0016020);; cellular component: membrane part (GO:0044425);; biological process: metabolic process (GO:0008152)
JreChr02G11750	JreChr02G11750	36.5085	768	41.0658	950	111.78	1960	88.7241	1994	123.166	2562	1.52042e-10	1.28206	up	--	--	Molecular Function: DNA binding (GO:0003677);; Cellular Component: nucleus (GO:0005634);;	K10802|2.8e-44|pop:7474442|K10802 high mobility group protein B1 | (RefSeq) high mobility group B protein 1	Base excision repair (ko03410)	[R]	General function prediction only	HMG (high mobility group) box	HMG1/2-like protein OS=Ipomoea nil OX=35883 PE=2 SV=1	K	Transcription	hypothetical protein F2P56_028554, partial [Juglans regia]	molecular function: binding (GO:0005488);; cellular component: cell (GO:0005623);; cellular component: organelle (GO:0043226);; cellular component: cell part (GO:0044464)
JreChr03G13067	JreChr03G13067	5.70898	92	7.94717	140	1.35537	19	1.17272	21	1.25358	20	2.38539e-07	-2.58642	down	[O]	Posttranslational modification, protein turnover, chaperones	Biological Process: response to reactive oxygen species (GO:0000302);; Cellular Component: cellular_component (GO:0005575);; Cellular Component: intracellular (GO:0005622);; Cellular Component: cell (GO:0005623);; Cellular Component: cytoplasm (GO:0005737);; Cellular Component: peroxisome (GO:0005777);; Cellular Component: peroxisomal matrix (GO:0005782);; Biological Process: protein folding (GO:…	K13993|8.5e-78|jre:108988042|K13993 HSP20 family protein | (RefSeq) 15.7 kDa heat shock protein, peroxisomal	Protein processing in endoplasmic reticulum (ko04141)	[O]	Posttranslational modification, protein turnover, chaperones	Hsp20/alpha crystallin family	15.7 kDa heat shock protein, peroxisomal OS=Arabidopsis thaliana OX=3702 GN=HSP15.7 PE=2 SV=1	O	Posttranslational modification, protein turnover, chaperones	15.7 kDa heat shock protein, peroxisomal [Juglans regia]	biological process: response to stimulus (GO:0050896);; cellular component: cell (GO:0005623);; cellular component: cell part (GO:0044464);; cellular component: organelle (GO:0043226);; cellular component: membrane-enclosed lumen (GO:0031974);; cellular component: organelle part (GO:0044422);; biological process: cellular process (GO:0009987)
JreChr05G11189	JreChr05G11189	3.09515	175	2.55464	159	1.39746	66	1.11693	68	1.10221	62	0.000198117	-1.42152	down	[P]	Inorganic ion transport and metabolism	Cellular Component: integral component of membrane (GO:0016021);; Molecular Function: transmembrane transporter activity (GO:0022857);;	K02575|2.8e-285|jre:108979104|K02575 MFS transporter, NNP family, nitrate/nitrite transporter | (RefSeq) high affinity nitrate transporter 2.5-like	Nitrogen metabolism (ko00910)	--	--	Major Facilitator Superfamily	High affinity nitrate transporter 2.5 OS=Arabidopsis thaliana OX=3702 GN=NRT2.5 PE=1 SV=1	P	Inorganic ion transport and metabolism	high affinity nitrate transporter 2.5-like [Juglans regia]	cellular component: membrane (GO:0016020);; cellular component: membrane part (GO:0044425);; molecular function: transporter activity (GO:0005215);; biological process: localization (GO:0051179)
JreChr11G12013	JreChr11G12013	8.13639	596	6.91517	557	4.37207	267	4.29067	336	3.18598	231	3.33337e-05	-1.12554	down	[T]	Signal transduction mechanisms	Molecular Function: protein serine/threonine kinase activity (GO:0004674);; Molecular Function: ATP binding (GO:0005524);; Cellular Component: integral component of membrane (GO:0016021);; Biological Process: recognition of pollen (GO:0048544);;	K24104|2.3e-77|thj:104799061|K24104 GPN-loop GTPase | (RefSeq) LOW QUALITY PROTEIN: uncharacterized protein LOC104799061	--	--	--	Protein tyrosine and serine/threonine kinase	Receptor-like serine/threonine-protein kinase SD1-6 OS=Arabidopsis thaliana OX=3702 GN=SD16 PE=1 SV=2	T	Signal transduction mechanisms	receptor-like serine/threonine-protein kinase SD1-6 isoform X1 [Juglans regia]	molecular function: catalytic activity (GO:0003824);; biological process: metabolic process (GO:0008152);; biological process: cellular process (GO:0009987);; molecular function: binding (GO:0005488);; cellular component: membrane (GO:0016020);; cellular component: membrane part (GO:0044425);; biological process: reproduction (GO:0000003);; biological process: reproductive process (GO:0022414);; …
Juglans_regia_newGene_3004	--	2.15178	99	2.93201	148	0.315329	13	0.40346	20	0	0	0.00357747	-3.54495	down	--	--	Biological Process: response to auxin (GO:0009733);;	K14488|2.1e-10|sbi:8065575|K14488 SAUR family protein | (RefSeq) auxin-responsive protein SAUR64	Plant hormone signal transduction (ko04075)	--	--	Auxin responsive protein	Auxin-responsive protein SAUR36 OS=Oryza sativa subsp. japonica OX=39947 GN=SAUR39 PE=2 SV=1	S	Function unknown	hypothetical protein F2P56_029545, partial [Juglans regia]	biological process: response to stimulus (GO:0050896)
JreChr11G11473	JreChr11G11473	2.45191	30	4.2927	57	32.5762	327	17.669	228	46.9531	559	4.52193e-09	3.06035	up	--	--	--	--	--	--	--	--	Protein LITTLE ZIPPER 1 OS=Arabidopsis thaliana OX=3702 GN=ZPR1 PE=1 SV=1	--	--	protein LITTLE ZIPPER 2-like isoform X1 [Juglans regia]	--
JreChr01G11979	JreChr01G11979	1.25383	29	1.62517	41	4.95943	95	6.59621	161	5.33664	121	8.1106e-05	1.77176	up	--	--	Cellular Component: nucleus (GO:0005634);; Biological Process: regulation of transcription, DNA-templated (GO:0006355);; Molecular Function: zinc ion binding (GO:0008270);;	--	--	--	--	--	--	--	--	protein FAR1-RELATED SEQUENCE 5-like [Juglans regia]	cellular component: cell (GO:0005623);; cellular component: organelle (GO:0043226);; cellular component: cell part (GO:0044464);; biological process: biological regulation (GO:0065007);; molecular function: binding (GO:0005488)
JreChr12G11240	JreChr12G11240	11.1482	355	8.5968	301	31.1467	827	31.8794	1085	29.3352	924	6.49291e-12	1.44699	up	--	--	Cellular Component: integral component of membrane (GO:0016021);;	--	--	--	--	Protein of unknown function (DUF3082)	--	S	Function unknown	uncharacterized protein LOC108992673 [Juglans regia]	cellular component: membrane (GO:0016020);; cellular component: membrane part (GO:0044425)
JreChr02G11146	JreChr02G11146	17.2279	852	14.6952	800	6.3498	262	5.7949	307	5.46904	268	5.22464e-16	-1.63741	down	--	--	Biological Process: auxin-activated signaling pathway (GO:0009734);;	--	--	--	--	--	Protein BIG GRAIN 1-like A OS=Arabidopsis thaliana OX=3702 GN=At3g13980 PE=3 SV=1	S	Function unknown	protein BIG GRAIN 1-like A [Juglans regia]	biological process: cellular process (GO:0009987);; biological process: signaling (GO:0023052);; biological process: single-organism process (GO:0044699);; biological process: response to stimulus (GO:0050896);; biological process: biological regulation (GO:0065007)
JreChr01G12362	JreChr01G12362	7.17009	465	6.2022	442	3.27641	177	3.16602	220	4.50791	289	0.000561241	-1.06497	down	[I]	Lipid transport and metabolism	Biological Process: lipid metabolic process (GO:0006629);;	K16818|4.2e-06|mtr:MTR_7g081620|K16818 phospholipase A1 [EC:3.1.1.32] | (RefSeq) glycerolipase A1	Glycerophospholipid metabolism (ko00564);; alpha-Linolenic acid metabolism (ko00592)	[I]	Lipid transport and metabolism	Lipase (class 3)	Triacylglycerol lipase OBL1 OS=Nicotiana tabacum OX=4097 GN=OBL1 PE=1 SV=1	I	Lipid transport and metabolism	triacylglycerol lipase OBL1 [Juglans regia]	biological process: metabolic process (GO:0008152);; biological process: single-organism process (GO:0044699)
JreChr15G10081	JreChr15G10081	0.047663	4	0.292898	22	2.75735	154	0.996811	72	2.04433	136	0.000105294	3.23315	up	[DPM]	Cell cycle control, cell division, chromosome partitioning;; Inorganic ion transport and metabolism;; Cell wall/membrane/envelope biogenesis	Molecular Function: copper ion binding (GO:0005507);; Biological Process: lignin catabolic process (GO:0046274);; Cellular Component: apoplast (GO:0048046);; Molecular Function: hydroquinone:oxygen oxidoreductase activity (GO:0052716);;	K05909|0.0e+00|jre:109002896|K05909 laccase [EC:1.10.3.2] | (RefSeq) laccase-15-like	--	[Q]	Secondary metabolites biosynthesis, transport and catabolism	Multicopper oxidase	Laccase-21 OS=Oryza sativa subsp. japonica OX=39947 GN=LAC21 PE=2 SV=1	Q	Secondary metabolites biosynthesis, transport and catabolism	laccase-15-like [Juglans regia]	molecular function: binding (GO:0005488);; biological process: metabolic process (GO:0008152);; biological process: cellular process (GO:0009987);; biological process: single-organism process (GO:0044699);; cellular component: extracellular region (GO:0005576);; molecular function: catalytic activity (GO:0003824)
JreChr08G11409	JreChr08G11409	23.9813	456	29.7566	623	189.199	2998	151.891	3086	166.087	3122	3.57971e-50	2.45777	up	[O]	Posttranslational modification, protein turnover, chaperones	Cellular Component: cellular_component (GO:0005575);; Cellular Component: intracellular (GO:0005622);; Cellular Component: cell (GO:0005623);; Cellular Component: cytoplasm (GO:0005737);; Cellular Component: myofibril (GO:0030016);; Cellular Component: sarcomere (GO:0030017);; Cellular Component: Z disc (GO:0030018);; Cellular Component: I band (GO:0031674);; Cellular Component: organelle (GO:004…	K09510|3.3e-12|mdm:103438547|K09510 DnaJ homolog subfamily B member 4 | (RefSeq) dnaJ homolog subfamily B member 1-like	--	[O]	Posttranslational modification, protein turnover, chaperones	DnaJ domain	DnaJ protein P58IPK homolog B OS=Oryza sativa subsp. japonica OX=39947 GN=P58B PE=1 SV=1	O	Posttranslational modification, protein turnover, chaperones	hypothetical protein F2P56_019255, partial [Juglans regia]	cellular component: cell (GO:0005623);; cellular component: cell part (GO:0044464);; cellular component: organelle (GO:0043226);; cellular component: supramolecular complex (GO:0099080);; cellular component: organelle part (GO:0044422)
JreChr05G10695	JreChr05G10695	2.04867	102	2.19605	120	0.498438	21	1.08709	58	0.613945	31	0.00503451	-1.69308	down	--	--	Molecular Function: serine-type carboxypeptidase activity (GO:0004185);;	K16296|2.1e-239|jre:108983123|K16296 serine carboxypeptidase-like clade I [EC:3.4.16.-] | (RefSeq) serine carboxypeptidase-like 1	--	[OE]	Posttranslational modification, protein turnover, chaperones;; Amino acid transport and metabolism	Serine carboxypeptidase	Serine carboxypeptidase-like 18 OS=Arabidopsis thaliana OX=3702 GN=SCPL18 PE=2 SV=2	--	--	serine carboxypeptidase-like 18 isoform X1 [Juglans regia]	molecular function: catalytic activity (GO:0003824);; biological process: metabolic process (GO:0008152)
Juglans_regia_newGene_3023	--	0.608144	57	0.287604	33	1.16842	103	1.16165	137	1.21205	130	0.00802837	1.36053	up	[V]	Defense mechanisms	Cellular Component: nucleus (GO:0005634);; Molecular Function: metal ion binding (GO:0046872);;	K10638|5.4e-183|jre:109006723|K10638 E3 ubiquitin-protein ligase UHRF1 [EC:2.3.2.27] | (RefSeq) E3 ubiquitin-protein ligase ORTHRUS 2-like	--	--	--	SAD/SRA domain	E3 ubiquitin-protein ligase ORTHRUS 2 OS=Arabidopsis thaliana OX=3702 GN=ORTH2 PE=1 SV=1	K	Transcription	hypothetical protein F2P56_029690 [Juglans regia]	cellular component: cell (GO:0005623);; cellular component: organelle (GO:0043226);; cellular component: cell part (GO:0044464);; molecular function: binding (GO:0005488)
JreChr12G11179	JreChr12G11179	7.7	257	4.95652	182	15.8523	440	16.8015	598	16.7884	553	8.91403e-05	1.18271	up	--	--	Molecular Function: zinc ion binding (GO:0008270);;	--	--	--	--	B-box zinc finger	B-box zinc finger protein 22 OS=Arabidopsis thaliana OX=3702 GN=BBX22 PE=1 SV=2	S	Function unknown	B-box zinc finger protein 22-like [Juglans regia]	molecular function: binding (GO:0005488)
JreChr02G12072	JreChr02G12072	26.2462	882	17.2483	638	9.52637	267	11.4869	413	11.9614	398	0.000146451	-1.1775	down	[G]	Carbohydrate transport and metabolism	Molecular Function: hydrolase activity, hydrolyzing O-glycosyl compounds (GO:0004553);; Biological Process: carbohydrate metabolic process (GO:0005975);;	K01183|2.4e-175|jre:109002708|K01183 chitinase [EC:3.2.1.14] | (RefSeq) hevamine-A-like	Amino sugar and nucleotide sugar metabolism (ko00520)	[M]	Cell wall/membrane/envelope biogenesis	Glycosyl hydrolases family 18	Hevamine-A OS=Hevea brasiliensis OX=3981 PE=1 SV=2	G	Carbohydrate transport and metabolism	hevamine-A-like [Juglans regia]	molecular function: catalytic activity (GO:0003824);; biological process: metabolic process (GO:0008152)
JreChr14G11060	JreChr14G11060	5.65422	478	3.47502	323	2.00834	142	2.91954	264	1.74023	146	0.00490157	-1.22815	down	[O]	Posttranslational modification, protein turnover, chaperones	Molecular Function: serine-type endopeptidase activity (GO:0004252);;	K15333|3.7e-79|nsy:104224633|K15333 tRNA guanosine-2'-O-methyltransferase [EC:2.1.1.34] | (RefSeq) uncharacterized protein LOC104224633	--	--	--	Subtilase family	Subtilisin-like protease SBT3.18 OS=Arabidopsis thaliana OX=3702 GN=SBT3.18 PE=3 SV=2	O	Posttranslational modification, protein turnover, chaperones	subtilisin-like protease SBT3.18 isoform X4 [Juglans regia]	molecular function: catalytic activity (GO:0003824);; biological process: metabolic process (GO:0008152)
JreChr01G10185	JreChr01G10185	10.844	1102	9.9285	1111	5.21225	442	6.49756	706	5.66314	570	6.9344e-07	-1.03279	down	[T]	Signal transduction mechanisms	Molecular Function: protein kinase activity (GO:0004672);; Molecular Function: ATP binding (GO:0005524);; Cellular Component: integral component of membrane (GO:0016021);;	K13435|7.3e-66|sly:101268866|K13435 serine/threonine-protein kinase Pto | (RefSeq) Pto; serine/threonine protein kinase Pto	Plant-pathogen interaction (ko04626)	[T]	Signal transduction mechanisms	Malectin-like domain	Probable receptor-like protein kinase At2g23200 OS=Arabidopsis thaliana OX=3702 GN=At2g23200 PE=3 SV=1	T	Signal transduction mechanisms	probable receptor-like protein kinase At2g23200 [Juglans regia]	molecular function: catalytic activity (GO:0003824);; biological process: metabolic process (GO:0008152);; biological process: cellular process (GO:0009987);; molecular function: binding (GO:0005488);; cellular component: membrane (GO:0016020);; cellular component: membrane part (GO:0044425)
JreChr07G12860	JreChr07G12860	63.0841	3807	66.2129	4398	32.0621	1614	26.0474	1682	31.0449	1854	2.25117e-20	-1.31556	down	--	--	Molecular Function: serine-type peptidase activity (GO:0008236);; Molecular Function: zinc ion binding (GO:0008270);; Cellular Component: integral component of membrane (GO:0016021);;	K01285|4.4e-26|fve:101295201|K01285 lysosomal Pro-X carboxypeptidase [EC:3.4.16.2] | (RefSeq) lysosomal Pro-X carboxypeptidase-like	--	[OR]	Posttranslational modification, protein turnover, chaperones;; General function prediction only	Serine carboxypeptidase S28	Probable serine protease EDA2 OS=Arabidopsis thaliana OX=3702 GN=EDA2 PE=2 SV=2	O	Posttranslational modification, protein turnover, chaperones	Zinc finger, B-box [Corchorus olitorius]	molecular function: catalytic activity (GO:0003824);; biological process: metabolic process (GO:0008152);; molecular function: binding (GO:0005488);; cellular component: membrane (GO:0016020);; cellular component: membrane part (GO:0044425)
JreChr13G11961	JreChr13G11961	13.1007	236	12.2342	243	1.54695	24	2.25507	44	2.24229	40	4.35828e-14	-2.81688	down	[O]	Posttranslational modification, protein turnover, chaperones	Biological Process: response to reactive oxygen species (GO:0000302);; Cellular Component: cellular_component (GO:0005575);; Cellular Component: intracellular (GO:0005622);; Cellular Component: cell (GO:0005623);; Cellular Component: cytoplasm (GO:0005737);; Biological Process: response to stress (GO:0006950);; Biological Process: response to oxidative stress (GO:0006979);; Biological Process: bi…	K13993|2.0e-83|jre:109014708|K13993 HSP20 family protein | (RefSeq) 18.1 kDa class I heat shock protein-like	Protein processing in endoplasmic reticulum (ko04141)	[O]	Posttranslational modification, protein turnover, chaperones	Hsp20/alpha crystallin family	18.2 kDa class I heat shock protein OS=Medicago sativa OX=3879 GN=HSP18.2 PE=2 SV=1	O	Posttranslational modification, protein turnover, chaperones	18.1 kDa class I heat shock protein-like [Juglans regia]	biological process: response to stimulus (GO:0050896);; cellular component: cell (GO:0005623);; cellular component: cell part (GO:0044464);; cellular component: organelle (GO:0043226)
JreChr03G10047	JreChr03G10047	83.7813	2731	76.5122	2745	46.575	1267	44.1831	1540	26.4955	855	2.39739e-05	-1.23207	down	--	--	Molecular Function: DNA binding (GO:0003677);; Cellular Component: nucleus (GO:0005634);; Biological Process: regulation of transcription, DNA-templated (GO:0006355);;	K00521|2.4e-42|cmos:111447866|K00521 ferric-chelate reductase [EC:1.16.1.7] | (RefSeq) ferric reduction oxidase 7, chloroplastic-like	--	--	--	No apical meristem (NAM) protein	Protein ATAF2 OS=Arabidopsis thaliana OX=3702 GN=NAC081 PE=1 SV=1	K	Transcription	NAC domain-containing protein 2-like [Juglans regia]	molecular function: binding (GO:0005488);; cellular component: cell (GO:0005623);; cellular component: organelle (GO:0043226);; cellular component: cell part (GO:0044464);; biological process: biological regulation (GO:0065007)
JreChr03G12778	JreChr03G12778	10.0348	252	8.55855	237	24.2972	508	25.9415	696	18.5823	461	6.64829e-05	1.10601	up	[F]	Nucleotide transport and metabolism	Molecular Function: thymidine kinase activity (GO:0004797);; Molecular Function: ATP binding (GO:0005524);;	K00857|1.1e-124|jre:109012629|K00857 thymidine kinase [EC:2.7.1.21] | (RefSeq) thymidine kinase a-like	Pyrimidine metabolism (ko00240)	[F]	Nucleotide transport and metabolism	Thymidine kinase	Thymidine kinase a OS=Arabidopsis thaliana OX=3702 GN=TK1A PE=1 SV=1	F	Nucleotide transport and metabolism	thymidine kinase a-like [Juglans regia]	molecular function: catalytic activity (GO:0003824);; biological process: metabolic process (GO:0008152);; biological process: cellular process (GO:0009987);; biological process: single-organism process (GO:0044699);; molecular function: binding (GO:0005488)
JreChr11G12174	JreChr11G12174	21.278	775	20.8833	837	9.06461	276	12.0786	471	13.3311	481	8.47569e-05	-1.06105	down	--	--	Molecular Function: molecular_function (GO:0003674);; Molecular Function: nucleic acid binding (GO:0003676);; Molecular Function: RNA binding (GO:0003723);; Molecular Function: binding (GO:0005488);; Molecular Function: protein binding (GO:0005515);; Biological Process: multicellular organism development (GO:0007275);; Biological Process: determination of left/right symmetry (GO:0007368);; Biolog…	K15340|2.3e-06|pvu:PHAVU_009G084300g|K15340 DNA cross-link repair 1A protein | (RefSeq) hypothetical protein	--	[A]	RNA processing and modification	SAM domain (Sterile alpha motif)	--	A	RNA processing and modification	uncharacterized protein LOC108999975 [Juglans regia]	molecular function: binding (GO:0005488);; biological process: multicellular organismal process (GO:0032501);; biological process: developmental process (GO:0032502);; biological process: single-organism process (GO:0044699);; biological process: biological regulation (GO:0065007)
JreChr06G11118	JreChr06G11118	19.0837	1038	16.7829	1005	6.23226	283	7.01852	409	6.76255	364	4.23914e-17	-1.61679	down	[Q]	Secondary metabolites biosynthesis, transport and catabolism	Molecular Function: diacylglycerol O-acyltransferase activity (GO:0004144);; Cellular Component: integral component of membrane (GO:0016021);; Biological Process: glycerolipid biosynthetic process (GO:0045017);;	K15406|1.2e-104|bna:106451554|K15406 wax-ester synthase / diacylglycerol O-acyltransferase [EC:2.3.1.75 2.3.1.20] | (RefSeq) O-acyltransferase WSD1	Cutin, suberine and wax biosynthesis (ko00073)	--	--	WS/DGAT C-terminal domain	O-acyltransferase WSD1 OS=Arabidopsis thaliana OX=3702 GN=WSD1 PE=2 SV=1	S	Function unknown	O-acyltransferase WSD1-like [Juglans regia]	molecular function: catalytic activity (GO:0003824);; cellular component: membrane (GO:0016020);; cellular component: membrane part (GO:0044425);; biological process: metabolic process (GO:0008152);; biological process: cellular process (GO:0009987);; biological process: single-organism process (GO:0044699)
JreChr01G12788	JreChr01G12788	10.7615	160	9.83312	161	2.71188	34	4.83192	77	2.7868	41	0.000411129	-1.75803	down	--	--	--	--	--	--	--	--	--	--	--	uncharacterized protein LOC109013126 [Juglans regia]	--
JreChr11G11585	JreChr11G11585	50.7949	1387	46.2394	1390	23.1973	529	22.5187	658	25.5199	690	3.0002e-13	-1.22301	down	[O]	Posttranslational modification, protein turnover, chaperones	Biological Process: response to oxidative stress (GO:0006979);; Biological Process: protein repair (GO:0030091);; Molecular Function: peptide-methionine (R)-S-oxide reductase activity (GO:0033743);; Molecular Function: metal ion binding (GO:0046872);;	K07305|3.3e-106|jre:109011709|K07305 peptide-methionine (R)-S-oxide reductase [EC:1.8.4.12] | (RefSeq) peptide methionine sulfoxide reductase B1, chloroplastic	--	[O]	Posttranslational modification, protein turnover, chaperones	SelR domain	Peptide methionine sulfoxide reductase B1, chloroplastic OS=Arabidopsis thaliana OX=3702 GN=MSRB1 PE=1 SV=1	O	Posttranslational modification, protein turnover, chaperones	peptide methionine sulfoxide reductase B1, chloroplastic [Juglans regia]	biological process: response to stimulus (GO:0050896);; biological process: metabolic process (GO:0008152);; biological process: cellular process (GO:0009987);; molecular function: catalytic activity (GO:0003824);; biological process: single-organism process (GO:0044699);; molecular function: binding (GO:0005488)
JreChr15G11478	JreChr15G11478	64.6284	13682	59.9833	13979	37.3712	6600	33.3719	7557	27.6383	5790	5.84566e-11	-1.12177	down	--	--	Biological Process: response to acid chemical (GO:0001101);; Biological Process: biological_process (GO:0008150);; Biological Process: response to endogenous stimulus (GO:0009719);; Biological Process: response to hormone (GO:0009725);; Biological Process: response to abscisic acid (GO:0009737);; Biological Process: response to organic substance (GO:0010033);; Biological Process: response to lipi…	K03255|0.0e+00|jre:108989518|K03255 protein TIF31 | (RefSeq) protein TSS	--	[R]	General function prediction only	Tetratricopeptide repeat	Protein TSS OS=Arabidopsis thaliana OX=3702 GN=TSS PE=1 SV=1	L	Replication, recombination and repair	protein TSS [Juglans regia]	biological process: response to stimulus (GO:0050896)
JreChr05G11887	JreChr05G11887	5.51762	475	10.4376	989	35.1296	2523	22.315	2055	32.5705	2775	2.06294e-07	1.72057	up	[G]	Carbohydrate transport and metabolism	Molecular Function: hydrolase activity, hydrolyzing O-glycosyl compounds (GO:0004553);; Biological Process: carbohydrate metabolic process (GO:0005975);;	K15920|2.1e-223|ath:AT3G19620|K15920 xylan 1,4-beta-xylosidase [EC:3.2.1.37] | (RefSeq) Glycosyl hydrolase family protein	Amino sugar and nucleotide sugar metabolism (ko00520)	--	--	Glycosyl hydrolase family 3 C-terminal domain	Probable beta-D-xylosidase 7 OS=Arabidopsis thaliana OX=3702 GN=BXL7 PE=2 SV=2	G	Carbohydrate transport and metabolism	hypothetical protein F2P56_031174, partial [Juglans regia]	molecular function: catalytic activity (GO:0003824);; biological process: metabolic process (GO:0008152)
JreChr13G11558	JreChr13G11558	16.1161	596	15.639	637	7.68057	237	6.71671	266	9.09222	333	3.94282e-07	-1.21272	down	[CR]	Energy production and conversion;; General function prediction only	Molecular Function: oxidoreductase activity (GO:0016491);;	K00224|3.3e-181|jre:109008533|K00224 chloroplastic oxoene reductase [EC:1.3.1.-] | (RefSeq) chloroplast envelope quinone oxidoreductase homolog	alpha-Linolenic acid metabolism (ko00592)	[CR]	Energy production and conversion;; General function prediction only	Zinc-binding dehydrogenase	Chloroplast envelope quinone oxidoreductase homolog OS=Arabidopsis thaliana OX=3702 GN=CEQORH PE=1 SV=1	C	Energy production and conversion	chloroplast envelope quinone oxidoreductase homolog [Juglans regia]	molecular function: catalytic activity (GO:0003824)
JreChr10G10666	JreChr10G10666	1.25207	77	1.78363	121	4.62295	237	4.55885	299	3.90184	237	4.04886e-05	1.3256	up	[C]	Energy production and conversion	Molecular Function: oxidoreductase activity (GO:0016491);;	K17871|0.0e+00|jre:109008840|K17871 NADH:ubiquinone reductase (non-electrogenic) [EC:1.6.5.9] | (RefSeq) internal alternative NAD(P)H-ubiquinone oxidoreductase A1, mitochondrial-like	--	[C]	Energy production and conversion	Pyridine nucleotide-disulphide oxidoreductase	Internal alternative NAD(P)H-ubiquinone oxidoreductase A1, mitochondrial OS=Arabidopsis thaliana OX=3702 GN=NDA1 PE=2 SV=1	C	Energy production and conversion	internal alternative NAD(P)H-ubiquinone oxidoreductase A1, mitochondrial-like [Juglans regia]	molecular function: catalytic activity (GO:0003824)
JreChr11G12126	JreChr11G12126	7.39684	632	6.00472	565	17.733	1264	21.5306	1967	21.8419	1846	4.64819e-11	1.41179	up	[G]	Carbohydrate transport and metabolism	Molecular Function: transferase activity, transferring glycosyl groups (GO:0016757);;	K06617|0.0e+00|jre:108985825|K06617 raffinose synthase [EC:2.4.1.82] | (RefSeq) probable galactinol--sucrose galactosyltransferase 1	Galactose metabolism (ko00052)	--	--	Raffinose synthase or seed imbibition protein Sip1	Probable galactinol--sucrose galactosyltransferase 1 OS=Arabidopsis thaliana OX=3702 GN=RFS1 PE=2 SV=1	S	Function unknown	probable galactinol--sucrose galactosyltransferase 1 [Juglans regia]	molecular function: catalytic activity (GO:0003824)
JreChr15G11364	JreChr15G11364	327.754	16647	395.566	22116	1224.06	51861	1090.82	59256	1202.62	60443	4.2294e-32	1.50502	up	--	--	Molecular Function: GTPase activity (GO:0003924);; Molecular Function: structural constituent of cytoskeleton (GO:0005200);; Molecular Function: GTP binding (GO:0005525);; Cellular Component: cytoplasm (GO:0005737);; Cellular Component: microtubule (GO:0005874);; Biological Process: microtubule-based process (GO:0007017);;	K07374|1.8e-259|aof:109833162|K07374 tubulin alpha | (RefSeq) tubulin alpha chain	Phagosome (ko04145)	[Z]	Cytoskeleton	Tubulin/FtsZ family, GTPase domain	Tubulin alpha chain OS=Prunus dulcis OX=3755 GN=TUBA PE=2 SV=1	Z	Cytoskeleton	tubulin alpha chain [Ricinus communis]	molecular function: catalytic activity (GO:0003824);; molecular function: structural molecule activity (GO:0005198);; molecular function: binding (GO:0005488);; cellular component: cell (GO:0005623);; cellular component: cell part (GO:0044464);; cellular component: organelle (GO:0043226);; cellular component: organelle part (GO:0044422);; cellular component: supramolecular complex (GO:0099080);; …
JreChr03G13277	JreChr03G13277	32.3634	2502	35.2295	2998	9.86653	637	11.8807	983	12.5434	960	1.97539e-22	-1.7516	down	[O]	Posttranslational modification, protein turnover, chaperones	Molecular Function: ATP binding (GO:0005524);; Cellular Component: cytoplasm (GO:0005737);; Biological Process: response to heat (GO:0009408);; Biological Process: protein refolding (GO:0042026);;	K03695|0.0e+00|jre:108988124|K03695 ATP-dependent Clp protease ATP-binding subunit ClpB | (RefSeq) chaperone protein ClpB3, chloroplastic-like	--	[O]	Posttranslational modification, protein turnover, chaperones	AAA domain (Cdc48 subfamily)	Chaperone protein ClpB3, chloroplastic OS=Arabidopsis thaliana OX=3702 GN=CLPB3 PE=1 SV=1	O	Posttranslational modification, protein turnover, chaperones	chaperone protein ClpB3, chloroplastic-like [Juglans regia]	molecular function: binding (GO:0005488);; cellular component: cell (GO:0005623);; cellular component: cell part (GO:0044464);; biological process: response to stimulus (GO:0050896);; biological process: cellular process (GO:0009987)
JreChr13G12130	JreChr13G12130	4.58707	48	5.41617	62	12.8804	112	39.0457	432	12.3578	127	0.00727245	1.9111	up	[O]	Posttranslational modification, protein turnover, chaperones	--	K03283|4.4e-35|jre:108992988|K03283 heat shock 70kDa protein 1/2/6/8 | (RefSeq) heat shock cognate 70 kDa protein 2-like	Spliceosome (ko03040);; Protein processing in endoplasmic reticulum (ko04141);; Endocytosis (ko04144)	[O]	Posttranslational modification, protein turnover, chaperones	Hsp70 protein	Heat shock 70 kDa protein 4 OS=Arabidopsis thaliana OX=3702 GN=HSP70-4 PE=1 SV=1	O	Posttranslational modification, protein turnover, chaperones	heat shock cognate 70 kDa protein 2-like [Juglans regia]	--
JreChr02G12288	JreChr02G12288	15.4833	1185	16.964	1429	8.23245	526	8.2669	677	10.3942	788	2.70931e-07	-1.04514	down	[TK]	Signal transduction mechanisms;; Transcription	Biological Process: phosphorelay signal transduction system (GO:0000160);; Cellular Component: nucleus (GO:0005634);;	K12130|0.0e+00|jre:108982143|K12130 pseudo-response regulator 5 | (RefSeq) two-component response regulator-like APRR9 isoform X1	Circadian rhythm - plant (ko04712)	[K]	Transcription	Response regulator receiver domain	Two-component response regulator-like APRR5 OS=Arabidopsis thaliana OX=3702 GN=APRR5 PE=1 SV=2	K	Transcription	two-component response regulator-like APRR5 isoform X2 [Juglans regia]	biological process: cellular process (GO:0009987);; biological process: signaling (GO:0023052);; biological process: single-organism process (GO:0044699);; biological process: response to stimulus (GO:0050896);; biological process: biological regulation (GO:0065007);; cellular component: cell (GO:0005623);; cellular component: organelle (GO:0043226);; cellular component: cell part (GO:0044464)
Juglans_regia_newGene_399	--	0	0	0.057431	4	0.521373	23	0.605537	34	1.03807	54	0.00134776	4.16899	up	--	--	--	--	--	--	--	--	--	--	--	--	--
JreChr01G12508	JreChr01G12508	0.126809	5	0.233243	10	1.3206	39	1.53779	58	1.55661	55	0.000339777	2.69475	up	--	--	Biological Process: stomatal complex development (GO:0010374);;	--	--	--	--	Epidermal patterning factor proteins	EPIDERMAL PATTERNING FACTOR-like protein 3 OS=Arabidopsis thaliana OX=3702 GN=EPFL3 PE=1 SV=1	S	Function unknown	EPIDERMAL PATTERNING FACTOR-like protein 3 [Juglans regia]	biological process: multicellular organismal process (GO:0032501);; biological process: developmental process (GO:0032502);; biological process: single-organism process (GO:0044699)
JreChr11G11164	JreChr11G11164	11.494	986	10.0663	951	2.87424	206	4.26789	392	2.28743	195	3.75688e-09	-1.96504	down	--	--	Cellular Component: integral component of membrane (GO:0016021);; Molecular Function: cellulose synthase (UDP-forming) activity (GO:0016760);; Biological Process: cellulose biosynthetic process (GO:0030244);; Biological Process: cell wall organization (GO:0071555);;	K10999|7.7e-109|peq:110032300|K10999 cellulose synthase A [EC:2.4.1.12] | (RefSeq) cellulose synthase A catalytic subunit 9 [UDP-forming]	--	--	--	Cellulose synthase	Cellulose synthase-like protein G3 OS=Arabidopsis thaliana OX=3702 GN=CSLG3 PE=2 SV=2	G	Carbohydrate transport and metabolism	cellulose synthase-like protein G3 isoform X2 [Juglans regia]	cellular component: membrane (GO:0016020);; cellular component: membrane part (GO:0044425);; molecular function: catalytic activity (GO:0003824);; biological process: metabolic process (GO:0008152);; biological process: cellular process (GO:0009987);; biological process: single-organism process (GO:0044699);; biological process: cellular component organization or biogenesis (GO:0071840)
JreChr05G10748	JreChr05G10748	35.7086	2239	29.8438	2060	18.7706	982	15.214	1021	15.0267	933	2.22794e-10	-1.2017	down	--	--	Molecular Function: metal ion binding (GO:0046872);;	K12309|3.5e-82|lja:Lj3g3v0323160.1|K12309 beta-galactosidase [EC:3.2.1.23] | (RefSeq) Lj3g3v0323160.1; -	Galactose metabolism (ko00052);; Other glycan degradation (ko00511);; Glycosaminoglycan degradation (ko00531);; Sphingolipid metabolism (ko00600);; Glycosphingolipid biosynthesis - ganglio series (ko00604)	[R]	General function prediction only	Zinc-finger double-stranded RNA-binding	Protein indeterminate-domain 5, chloroplastic OS=Arabidopsis thaliana OX=3702 GN=IDD5 PE=1 SV=1	S	Function unknown	protein indeterminate-domain 5, chloroplastic [Juglans regia]	molecular function: binding (GO:0005488)
JreChr05G12716	JreChr05G12716	9.01975	145	6.30159	112	2.91261	40	0.670351	12	0.828058	14	0.00190466	-2.56207	down	--	--	Biological Process: response to auxin (GO:0009733);;	K14488|4.0e-11|sbi:8065575|K14488 SAUR family protein | (RefSeq) auxin-responsive protein SAUR64	Plant hormone signal transduction (ko04075)	--	--	Auxin responsive protein	Auxin-responsive protein SAUR61 OS=Arabidopsis thaliana OX=3702 GN=SAUR61 PE=2 SV=1	S	Function unknown	auxin-responsive protein SAUR68-like [Juglans regia]	biological process: response to stimulus (GO:0050896)
JreChr03G12976	JreChr03G12976	305.15	3052	322.679	3553	170.659	1424	181.695	1944	162.874	1612	5.65717e-16	-1.06155	down	--	--	--	--	--	--	--	--	--	--	--	--	--
JreChr03G10111	JreChr03G10111	27.3111	1075	33.0096	1430	17.7341	582	19.4607	819	14.0719	548	1.42074e-05	-1.01052	down	[I]	Lipid transport and metabolism	Molecular Function: hydrolase activity (GO:0016787);;	K14493|2.5e-62|atr:18446855|K14493 gibberellin receptor GID1 [EC:3.-.-.-] | (RefSeq) gibberellin receptor GID1C	Plant hormone signal transduction (ko04075)	[V]	Defense mechanisms	alpha/beta hydrolase fold	Probable carboxylesterase 18 OS=Arabidopsis thaliana OX=3702 GN=CXE18 PE=1 SV=1	V	Defense mechanisms	probable carboxylesterase 18 [Juglans regia]	molecular function: catalytic activity (GO:0003824)
JreChr03G11489	JreChr03G11489	5.7946	186	6.25558	221	42.333	1131	26.7103	915	19.5422	620	7.17756e-09	2.09002	up	[O]	Posttranslational modification, protein turnover, chaperones	--	--	--	[O]	Posttranslational modification, protein turnover, chaperones	Hsp20/alpha crystallin family	--	O	Posttranslational modification, protein turnover, chaperones	uncharacterized protein LOC108982757 [Juglans regia]	--
JreChr13G10468	JreChr13G10468	5.87162	957	5.9804	1073	13.9162	1892	16.8125	2930	10.0348	1618	0.00028943	1.00526	up	--	--	Molecular Function: microtubule motor activity (GO:0003777);; Molecular Function: ATP binding (GO:0005524);; Biological Process: microtubule-based movement (GO:0007018);; Molecular Function: microtubule binding (GO:0008017);;	K10400|0.0e+00|jre:109013996|K10400 kinesin family member 15 | (RefSeq) kinesin-like protein KIN-12E	--	[Z]	Cytoskeleton	Kinesin motor domain	Kinesin-like protein KIN-12E OS=Arabidopsis thaliana OX=3702 GN=KIN12E PE=3 SV=1	Z	Cytoskeleton	kinesin-like protein KIN-12E [Juglans regia]	molecular function: catalytic activity (GO:0003824);; molecular function: binding (GO:0005488);; biological process: cellular process (GO:0009987);; biological process: single-organism process (GO:0044699)
JreChr06G12011	JreChr06G12011	66.0334	2716	62.3206	2822	37.9169	1301	18.1412	798	44.4006	1807	0.00490834	-1.13685	down	[H]	Coenzyme transport and metabolism	Molecular Function: O-methyltransferase activity (GO:0008171);; Biological Process: methylation (GO:0032259);; Molecular Function: protein dimerization activity (GO:0046983);;	K13066|8.9e-212|jre:109007527|K13066 caffeic acid 3-O-methyltransferase [EC:2.1.1.68] | (RefSeq) caffeic acid 3-O-methyltransferase	Phenylpropanoid biosynthesis (ko00940)	[R]	General function prediction only	O-methyltransferase domain	Caffeic acid 3-O-methyltransferase OS=Rosa chinensis OX=74649 GN=COMT1 PE=2 SV=1	S	Function unknown	caffeic acid 3-O-methyltransferase [Juglans regia]	molecular function: catalytic activity (GO:0003824);; biological process: metabolic process (GO:0008152);; molecular function: binding (GO:0005488)
Juglans_regia_newGene_6249	--	86.6106	6064	57.1866	4391	20.9074	1072	29.4999	2125	29.2227	1859	6.09453e-09	-1.74181	down	--	--	Cellular Component: integral component of membrane (GO:0016021);; Molecular Function: cycloeucalenol cycloisomerase activity (GO:0047793);;	K08246|2.1e-112|jre:108994421|K08246 cycloeucalenol cycloisomerase [EC:5.5.1.9] | (RefSeq) cycloeucalenol cycloisomerase-like	Steroid biosynthesis (ko00100)	--	--	--	Cycloeucalenol cycloisomerase OS=Arabidopsis thaliana OX=3702 GN=CPI1 PE=2 SV=1	S	Function unknown	cycloeucalenol cycloisomerase-like [Juglans regia]	cellular component: membrane (GO:0016020);; cellular component: membrane part (GO:0044425);; molecular function: catalytic activity (GO:0003824)
JreChr04G10593	JreChr04G10593	31.6391	1181	26.0633	1071	7.28102	227	11.248	449	7.77292	287	4.59568e-11	-1.90705	down	--	--	Molecular Function: transcription factor activity, sequence-specific DNA binding (GO:0003700);;	--	--	--	--	TCP family transcription factor	Transcription factor TCP3 OS=Arabidopsis thaliana OX=3702 GN=TCP3 PE=1 SV=1	K	Transcription	transcription factor TCP4-like [Juglans regia]	molecular function: nucleic acid binding transcription factor activity (GO:0001071);; biological process: biological regulation (GO:0065007)
JreChr03G12370	JreChr03G12370	100.282	2175	85.4453	2040	42.1319	763	69.0276	1602	31.6132	679	0.00313065	-1.15336	down	--	--	Biological Process: multicellular organism development (GO:0007275);;	--	--	--	--	YABBY protein	Axial regulator YABBY 5 OS=Arabidopsis thaliana OX=3702 GN=YAB5 PE=1 SV=1	S	Function unknown	axial regulator YABBY 5-like isoform X1 [Juglans regia]	biological process: multicellular organismal process (GO:0032501);; biological process: developmental process (GO:0032502);; biological process: single-organism process (GO:0044699)
JreChr03G11112	JreChr03G11112	102.48	1947	129.627	2710	303.869	4814	251.271	5104	371.572	6983	5.99801e-08	1.22104	up	--	--	Cellular Component: integral component of membrane (GO:0016021);;	--	--	--	--	--	--	--	--	hypothetical protein D0Y65_049616 [Glycine soja]	cellular component: membrane (GO:0016020);; cellular component: membrane part (GO:0044425)
JreChr03G10209	JreChr03G10209	1.3059	55	2.56851	118	0.83432	30	0.444205	20	0.536692	23	0.00761967	-1.8444	down	--	--	Cellular Component: integral component of membrane (GO:0016021);; Molecular Function: transmembrane transporter activity (GO:0022857);;	K17500|1.3e-48|nto:104085001|K17500 integrin-linked kinase-associated serine/threonine phosphatase 2C [EC:3.1.3.16] | (RefSeq) WAT1-related protein At3g18200 isoform X1	--	--	--	EamA-like transporter family	WAT1-related protein At5g64700 OS=Arabidopsis thaliana OX=3702 GN=At5g64700 PE=2 SV=1	S	Function unknown	WAT1-related protein At5g64700 [Juglans regia]	cellular component: membrane (GO:0016020);; cellular component: membrane part (GO:0044425);; molecular function: transporter activity (GO:0005215);; biological process: localization (GO:0051179)
JreChr05G12823	JreChr05G12823	822.76	37351	641.019	32033	288.424	10923	254.929	12378	227.681	10228	4.62095e-21	-1.70739	down	[G]	Carbohydrate transport and metabolism	Biological Process: glucose metabolic process (GO:0006006);; Molecular Function: oxidoreductase activity, acting on the aldehyde or oxo group of donors, NAD or NADP as acceptor (GO:0016620);; Molecular Function: NADP binding (GO:0050661);; Molecular Function: NAD binding (GO:0051287);;	K05298|1.1e-226|jre:108997409|K05298 glyceraldehyde-3-phosphate dehydrogenase (NADP+) (phosphorylating) [EC:1.2.1.13] | (RefSeq) glyceraldehyde-3-phosphate dehydrogenase A, chloroplastic	Carbon fixation in photosynthetic organisms (ko00710);; Carbon metabolism (ko01200)	[G]	Carbohydrate transport and metabolism	Glyceraldehyde 3-phosphate dehydrogenase, C-terminal domain	Glyceraldehyde-3-phosphate dehydrogenase GAPA1, chloroplastic OS=Arabidopsis thaliana OX=3702 GN=GAPA1 PE=1 SV=3	G	Carbohydrate transport and metabolism	glyceraldehyde-3-phosphate dehydrogenase A, chloroplastic [Juglans regia]	biological process: metabolic process (GO:0008152);; biological process: single-organism process (GO:0044699);; molecular function: catalytic activity (GO:0003824);; molecular function: binding (GO:0005488)
JreChr09G11965	JreChr09G11965	20.8546	1449	20.1201	1538	46.1028	2671	48.0468	3569	47.0078	3231	7.57262e-16	1.00705	up	--	--	Molecular Function: molecular_function (GO:0003674);; Molecular Function: nucleic acid binding (GO:0003676);; Molecular Function: RNA binding (GO:0003723);; Molecular Function: catalytic activity (GO:0003824);; Molecular Function: nuclease activity (GO:0004518);; Molecular Function: endonuclease activity (GO:0004519);; Molecular Function: binding (GO:0005488);; Cellular Component: cellular_compon…	--	--	[R]	General function prediction only	PPR repeat	Pentatricopeptide repeat-containing protein At1g15480, mitochondrial OS=Arabidopsis thaliana OX=3702 GN=At1g15480 PE=2 SV=2	S	Function unknown	hypothetical protein F2P56_037060, partial [Juglans regia]	molecular function: binding (GO:0005488);; molecular function: catalytic activity (GO:0003824);; biological process: metabolic process (GO:0008152);; biological process: cellular process (GO:0009987);; cellular component: cell (GO:0005623);; cellular component: cell part (GO:0044464);; cellular component: organelle (GO:0043226);; cellular component: organelle part (GO:0044422)
JreChr03G12787	JreChr03G12787	4649.26	138965	3456.49	113725	1111.79	27721	1152.45	36843	1039.66	30751	3.19623e-31	-2.07568	down	--	--	Cellular Component: photosystem I (GO:0009522);; Cellular Component: photosystem II (GO:0009523);; Cellular Component: chloroplast thylakoid membrane (GO:0009535);; Biological Process: photosynthesis, light harvesting (GO:0009765);; Cellular Component: integral component of membrane (GO:0016021);; Molecular Function: chlorophyll binding (GO:0016168);; Biological Process: protein-chromophore linka…	K08913|1.4e-153|jre:109012622|K08913 light-harvesting complex II chlorophyll a/b binding protein 2 | (RefSeq) chlorophyll a-b binding protein 151, chloroplastic	Photosynthesis - antenna proteins (ko00196)	--	--	Chlorophyll A-B binding protein	Chlorophyll a-b binding protein 151, chloroplastic OS=Gossypium hirsutum OX=3635 GN=CAB-151 PE=2 SV=2	C	Energy production and conversion	chlorophyll a-b binding protein 151, chloroplastic [Juglans regia]	cellular component: cell (GO:0005623);; cellular component: membrane (GO:0016020);; cellular component: macromolecular complex (GO:0032991);; cellular component: membrane part (GO:0044425);; cellular component: cell part (GO:0044464);; cellular component: organelle (GO:0043226);; cellular component: organelle part (GO:0044422);; biological process: metabolic process (GO:0008152);; biological proc…
JreChr03G13339	JreChr03G13339	1.32071	116	2.04614	198	3.63072	266	3.51582	330	6.60828	573	0.00706362	1.25594	up	--	--	--	K22911|1.7e-31|psom:113299743|K22911 thiamine phosphate phosphatase / amino-HMP aminohydrolase [EC:3.1.3.100 3.5.99.-] | (RefSeq) bifunctional TH2 protein, mitochondrial-like	Thiamine metabolism (ko00730)	--	--	--	--	--	--	uncharacterized protein LOC108987373 [Juglans regia]	--
JreChr10G11331	JreChr10G11331	3.0259	99	4.17173	151	9.27035	253	8.26098	289	9.49984	308	0.000186023	1.12757	up	[F]	Nucleotide transport and metabolism	Molecular Function: uracil phosphoribosyltransferase activity (GO:0004845);; Biological Process: uracil salvage (GO:0006223);; Biological Process: nucleoside metabolic process (GO:0009116);;	K00761|7.6e-158|jre:108990697|K00761 uracil phosphoribosyltransferase [EC:2.4.2.9] | (RefSeq) uracil phosphoribosyltransferase-like	Pyrimidine metabolism (ko00240)	[TZ]	Signal transduction mechanisms;; Cytoskeleton	Uracil phosphoribosyltransferase	Uracil phosphoribosyltransferase OS=Nicotiana tabacum OX=4097 GN=UPP PE=2 SV=1	--	--	hypothetical protein F2P56_008401 [Juglans regia]	molecular function: catalytic activity (GO:0003824);; biological process: metabolic process (GO:0008152);; biological process: cellular process (GO:0009987);; biological process: single-organism process (GO:0044699)
JreChr10G11767	JreChr10G11767	0.172085	7	0.328761	13	1.27753	38	1.01903	39	2.20989	77	0.00577201	2.3088	up	--	--	Molecular Function: DNA binding (GO:0003677);; Cellular Component: nucleus (GO:0005634);; Biological Process: regulation of transcription, DNA-templated (GO:0006355);;	K20043|1.5e-23|aip:107640400|K20043 clathrin coat assembly protein AP180 | (RefSeq) putative clathrin assembly protein At5g35200	--	--	--	Dof domain, zinc finger	Dof zinc finger protein DOF5.6 OS=Arabidopsis thaliana OX=3702 GN=DOF5.6 PE=2 SV=2	K	Transcription	dof zinc finger protein DOF2.1-like isoform X1 [Juglans regia]	molecular function: binding (GO:0005488);; cellular component: cell (GO:0005623);; cellular component: organelle (GO:0043226);; cellular component: cell part (GO:0044464);; biological process: biological regulation (GO:0065007)
JreChr05G10912	JreChr05G10912	50.3773	453	42.2062	418	28.3021	213	28.2163	272	20.9552	187	0.000415028	-1.03368	down	[O]	Posttranslational modification, protein turnover, chaperones	Biological Process: glycerol ether metabolic process (GO:0006662);; Molecular Function: protein disulfide oxidoreductase activity (GO:0015035);; Biological Process: cell redox homeostasis (GO:0045454);;	K03671|2.3e-24|dct:110103755|K03671 thioredoxin 1 | (RefSeq) thioredoxin X, chloroplastic	--	[O]	Posttranslational modification, protein turnover, chaperones	Thioredoxin	Thioredoxin X, chloroplastic OS=Arabidopsis thaliana OX=3702 GN=ATHX PE=2 SV=2	O	Posttranslational modification, protein turnover, chaperones	thioredoxin X, chloroplastic [Juglans regia]	biological process: metabolic process (GO:0008152);; biological process: single-organism process (GO:0044699);; molecular function: catalytic activity (GO:0003824);; biological process: cellular process (GO:0009987);; biological process: biological regulation (GO:0065007)
JreChr15G10361	JreChr15G10361	4725.46	97702	4070.12	92632	1471.95	25387	1387.92	30692	1117.01	22854	2.62945e-29	-1.92612	down	[G]	Carbohydrate transport and metabolism	Molecular Function: monooxygenase activity (GO:0004497);; Cellular Component: chloroplast (GO:0009507);; Biological Process: photorespiration (GO:0009853);; Biological Process: carbon fixation (GO:0015977);; Biological Process: photosynthesis (GO:0015979);; Molecular Function: ribulose-bisphosphate carboxylase activity (GO:0016984);;	K01602|2.9e-102|jre:109017539|K01602 ribulose-bisphosphate carboxylase small chain [EC:4.1.1.39] | (RefSeq) ribulose bisphosphate carboxylase small chain, chloroplastic-like	Glyoxylate and dicarboxylate metabolism (ko00630);; Carbon fixation in photosynthetic organisms (ko00710);; Carbon metabolism (ko01200)	--	--	Ribulose bisphosphate carboxylase, small chain	Ribulose bisphosphate carboxylase small chain, chloroplastic OS=Betula pendula OX=3505 GN=RBCS1 PE=2 SV=1	E	Amino acid transport and metabolism	ribulose bisphosphate carboxylase small chain, chloroplastic-like [Juglans regia]	molecular function: catalytic activity (GO:0003824);; biological process: metabolic process (GO:0008152);; biological process: single-organism process (GO:0044699);; cellular component: cell (GO:0005623);; cellular component: organelle (GO:0043226);; cellular component: cell part (GO:0044464);; biological process: cellular process (GO:0009987)
JreChr11G10782	JreChr11G10782	106.173	3639	140.821	5313	63.0886	1804	75.3526	2763	62.1936	2110	9.88992e-08	-1.0725	down	--	--	--	--	--	--	--	PLATZ transcription factor	--	S	Function unknown	uncharacterized protein LOC109022045 [Juglans regia]	--
Juglans_regia_newGene_6332	--	18.8491	1033	18.2998	1049	4.81465	220	3.79042	212	3.9575	208	3.28415e-30	-2.34739	down	--	--	Molecular Function: isomerase activity (GO:0016853);;	--	--	--	--	--	--	S	Function unknown	beta-carotene isomerase D27, chloroplastic [Juglans regia]	molecular function: catalytic activity (GO:0003824)
JreChr13G12174	JreChr13G12174	6.04801	305	6.87982	382	16.7287	703	19.8457	1069	19.9278	993	3.40785e-11	1.35162	up	--	--	--	--	--	--	--	Domain of unknown function (DUF966)	Protein UPSTREAM OF FLC OS=Arabidopsis thaliana OX=3702 GN=UFC PE=2 SV=1	S	Function unknown	protein UPSTREAM OF FLC [Juglans regia]	--
JreChr10G11771	JreChr10G11771	7.88956	404	8.42438	475	24.8292	1059	24.3533	1332	25.8295	1307	3.89538e-22	1.42157	up	--	--	Cellular Component: ubiquitin ligase complex (GO:0000151);; Cellular Component: nuclear ubiquitin ligase complex (GO:0000152);; Biological Process: cell fate determination (GO:0001709);; Cellular Component: cellular_component (GO:0005575);; Cellular Component: intracellular (GO:0005622);; Cellular Component: cell (GO:0005623);; Cellular Component: nucleus (GO:0005634);; Biological Process: regula…	K10695|2.9e-252|jre:109020785|K10695 E3 ubiquitin-protein ligase RNF1/2 [EC:2.3.2.27] | (RefSeq) putative E3 ubiquitin-protein ligase RING1a isoform X1	--	[O]	Posttranslational modification, protein turnover, chaperones	Zinc finger, C3HC4 type (RING finger)	Putative E3 ubiquitin-protein ligase RING1a OS=Arabidopsis thaliana OX=3702 GN=RING1A PE=1 SV=2	O	Posttranslational modification, protein turnover, chaperones	putative E3 ubiquitin-protein ligase RING1a isoform X1 [Juglans regia]	cellular component: cell (GO:0005623);; cellular component: macromolecular complex (GO:0032991);; cellular component: cell part (GO:0044464);; cellular component: organelle (GO:0043226);; cellular component: organelle part (GO:0044422);; biological process: cellular process (GO:0009987);; biological process: developmental process (GO:0032502);; biological process: single-organism process (GO:0044…
JreChr01G11753	JreChr01G11753	8.33281	59	7.25113	57	15.9948	95	23.1111	175	22.1988	156	0.00707086	1.20229	up	--	--	Cellular Component: integral component of membrane (GO:0016021);;	--	--	--	--	--	--	--	--	uncharacterized protein LOC109000352 [Juglans regia]	cellular component: membrane (GO:0016020);; cellular component: membrane part (GO:0044425)
JreChr04G10603	JreChr04G10603	13.3132	832	27.6594	1903	10.3621	541	8.51629	570	11.942	739	0.00170944	-1.18071	down	--	--	Cellular Component: integral component of membrane (GO:0016021);; Molecular Function: transmembrane transporter activity (GO:0022857);;	K14638|7.9e-305|jre:109008945|K14638 solute carrier family 15 (peptide/histidine transporter), member 3/4 | (RefSeq) protein NRT1/ PTR FAMILY 5.8-like	--	[E]	Amino acid transport and metabolism	POT family	Protein NRT1/ PTR FAMILY 5.9 OS=Arabidopsis thaliana OX=3702 GN=NPF5.9 PE=2 SV=1	E	Amino acid transport and metabolism	protein NRT1/ PTR FAMILY 5.8-like [Juglans regia]	cellular component: membrane (GO:0016020);; cellular component: membrane part (GO:0044425);; molecular function: transporter activity (GO:0005215);; biological process: localization (GO:0051179)
Juglans_regia_newGene_2559	--	1.68664	173	2.5136	295	5.19645	461	5.40126	550	5.70352	601	6.14493e-05	1.1494	up	--	--	Cellular Component: integral component of membrane (GO:0016021);;	K14207|4.8e-247|jre:109021475|K14207 solute carrier family 38 (sodium-coupled neutral amino acid transporter), member 2 | (RefSeq) amino acid transporter AVT6A-like	--	[E]	Amino acid transport and metabolism	Transmembrane amino acid transporter protein	Amino acid transporter AVT6A OS=Arabidopsis thaliana OX=3702 GN=AVT6A PE=2 SV=1	E	Amino acid transport and metabolism	amino acid transporter AVT6A-like [Juglans regia]	cellular component: membrane (GO:0016020);; cellular component: membrane part (GO:0044425)
JreChr08G11574	JreChr08G11574	1.28314	57	1.81212	88	11.8569	433	8.0736	378	15.0123	650	4.36587e-13	2.70251	up	[G]	Carbohydrate transport and metabolism	Biological Process: biosynthetic process (GO:0009058);; Cellular Component: integral component of membrane (GO:0016021);; Molecular Function: strictosidine synthase activity (GO:0016844);;	K01757|6.2e-22|ath:AT1G74010|K01757 strictosidine synthase [EC:4.3.3.2] | (RefSeq) Calcium-dependent phosphotriesterase superfamily protein	Indole alkaloid biosynthesis (ko00901)	[R]	General function prediction only	Strictosidine synthase	Protein STRICTOSIDINE SYNTHASE-LIKE 6 OS=Arabidopsis thaliana OX=3702 GN=SSL6 PE=2 SV=1	J	Translation, ribosomal structure and biogenesis	protein STRICTOSIDINE SYNTHASE-LIKE 5-like [Juglans regia]	biological process: metabolic process (GO:0008152);; cellular component: membrane (GO:0016020);; cellular component: membrane part (GO:0044425);; molecular function: catalytic activity (GO:0003824)
JreChr09G11766	JreChr09G11766	10.7718	727	12.1154	900	2.69294	152	1.32023	96	4.90768	328	8.47569e-05	-2.13412	down	[T]	Signal transduction mechanisms	Molecular Function: protein kinase activity (GO:0004672);; Molecular Function: ATP binding (GO:0005524);;	K08867|0.0e+00|jre:108999446|K08867 WNK lysine deficient protein kinase [EC:2.7.11.1] | (RefSeq) probable serine/threonine-protein kinase WNK5 isoform X1	--	[R]	General function prediction only	Protein kinase domain	Probable serine/threonine-protein kinase WNK5 OS=Arabidopsis thaliana OX=3702 GN=WNK5 PE=1 SV=2	T	Signal transduction mechanisms	probable serine/threonine-protein kinase WNK5 isoform X1 [Juglans regia]	molecular function: catalytic activity (GO:0003824);; biological process: metabolic process (GO:0008152);; biological process: cellular process (GO:0009987);; molecular function: binding (GO:0005488)
JreChr14G10689	JreChr14G10689	4.26237	444	6.37636	732	14.0638	1223	19.4739	2170	11.8515	1222	3.74575e-05	1.32153	up	--	--	Molecular Function: nucleic acid binding (GO:0003676);; Biological Process: gene silencing by RNA (GO:0031047);;	K11593|0.0e+00|jre:109001082|K11593 eukaryotic translation initiation factor 2C | (RefSeq) protein argonaute 5	--	[J]	Translation, ribosomal structure and biogenesis	Piwi domain	Protein argonaute 5 OS=Arabidopsis thaliana OX=3702 GN=AGO5 PE=1 SV=2	J	Translation, ribosomal structure and biogenesis	protein argonaute 5 [Juglans regia]	molecular function: binding (GO:0005488);; biological process: cellular process (GO:0009987);; biological process: single-organism process (GO:0044699);; biological process: biological regulation (GO:0065007)
JreChr04G12092	JreChr04G12092	460.832	7354	470.899	8271	211.825	2820	241.331	4119	208.922	3299	5.26661e-20	-1.26895	down	--	--	--	--	--	--	--	--	--	--	--	uncharacterized protein LOC109019461 [Juglans regia]	--
JreChr01G11592	JreChr01G11592	40.9003	4458	47.6867	5722	6.62083	602	3.04534	356	3.25828	352	1.12831e-26	-3.56352	down	[G]	Carbohydrate transport and metabolism	Molecular Function: ATP binding (GO:0005524);; Biological Process: pyruvate metabolic process (GO:0006090);; Molecular Function: kinase activity (GO:0016301);; Molecular Function: metal ion binding (GO:0046872);; Molecular Function: pyruvate, phosphate dikinase activity (GO:0050242);;	K01006|0.0e+00|jre:108995034|K01006 pyruvate, orthophosphate dikinase [EC:2.7.9.1] | (RefSeq) pyruvate, phosphate dikinase, chloroplastic	Glycolysis / Gluconeogenesis (ko00010);; Pyruvate metabolism (ko00620);; Carbon fixation in photosynthetic organisms (ko00710);; Carbon metabolism (ko01200)	--	--	PEP-utilising enzyme, PEP-binding domain	Pyruvate, phosphate dikinase, chloroplastic OS=Mesembryanthemum crystallinum OX=3544 GN=PPD PE=2 SV=1	T	Signal transduction mechanisms	pyruvate, phosphate dikinase, chloroplastic [Juglans regia]	molecular function: binding (GO:0005488);; biological process: metabolic process (GO:0008152);; biological process: cellular process (GO:0009987);; biological process: single-organism process (GO:0044699);; molecular function: catalytic activity (GO:0003824)
JreChr01G10797	JreChr01G10797	88.5391	1582	75.3581	1483	222.17	3312	291.906	5578	161.334	2853	2.23459e-05	1.26513	up	[J]	Translation, ribosomal structure and biogenesis	Molecular Function: RNA binding (GO:0003723);;	K12741|7.6e-35|dosa:Os10t0321700-01|K12741 heterogeneous nuclear ribonucleoprotein A1/A3 | (RefSeq) Os10g0321700; Similar to Ribonucleoprotein like protein.	Spliceosome (ko03040)	[R]	General function prediction only	RNA recognition motif. (a.k.a. RRM, RBD, or RNP domain)	Glycine-rich RNA-binding protein 2, mitochondrial OS=Arabidopsis thaliana OX=3702 GN=RBG2 PE=1 SV=1	A	RNA processing and modification	hypothetical protein F2P56_015093, partial [Juglans regia]	molecular function: binding (GO:0005488)
Juglans_regia_newGene_4325	--	0.099737	8	0.079402	8	0.965135	64	1.04226	86	0.222356	17	0.00872047	2.73219	up	--	--	Molecular Function: protein dimerization activity (GO:0046983);;	K16190|7.1e-12|bdi:100843665|K16190 glucuronokinase [EC:2.7.1.43] | (RefSeq) transcription factor TDR	Pentose and glucuronate interconversions (ko00040);; Ascorbate and aldarate metabolism (ko00053);; Amino sugar and nucleotide sugar metabolism (ko00520)	--	--	Helix-loop-helix DNA-binding domain	Transcription factor bHLH35 OS=Arabidopsis thaliana OX=3702 GN=BHLH35 PE=2 SV=1	K	Transcription	transcription factor bHLH35-like [Juglans regia]	molecular function: binding (GO:0005488)
JreChr03G12933	JreChr03G12933	4.29972	113	5.63876	163	13.8763	304	9.15192	257	13.6578	354	0.00199265	1.10154	up	--	--	Biological Process: regulation of transcription, DNA-templated (GO:0006355);; Molecular Function: protein dimerization activity (GO:0046983);;	K18878|4.1e-21|cann:107866053|K18878 BHLH transcription factor Upa20 | (RefSeq) Upa20; transcription factor bHLH137-like	Plant-pathogen interaction (ko04626)	--	--	Helix-loop-helix DNA-binding domain	Transcription factor BEE 1 OS=Arabidopsis thaliana OX=3702 GN=BEE1 PE=1 SV=1	K	Transcription	transcription factor bHLH75-like [Juglans regia]	biological process: biological regulation (GO:0065007);; molecular function: binding (GO:0005488)
JreChr01G12382	JreChr01G12382	1.93587	105	2.73162	163	7.76336	350	5.56508	322	8.16495	436	1.95155e-05	1.41888	up	--	--	--	--	--	--	--	Remorin, C-terminal region	--	S	Function unknown	uncharacterized protein LOC109013064 [Juglans regia]	--
JreChr11G12489	JreChr11G12489	264.807	8421	267.443	9362	177.416	4707	128.017	4355	142.931	4498	2.348e-09	-1.02895	down	[G]	Carbohydrate transport and metabolism	Biological Process: carbohydrate metabolic process (GO:0005975);; Molecular Function: racemase and epimerase activity, acting on carbohydrates and derivatives (GO:0016857);;	K01783|1.6e-152|jre:109013305|K01783 ribulose-phosphate 3-epimerase [EC:5.1.3.1] | (RefSeq) ribulose-phosphate 3-epimerase, chloroplastic	Pentose phosphate pathway (ko00030);; Pentose and glucuronate interconversions (ko00040);; Carbon fixation in photosynthetic organisms (ko00710);; Carbon metabolism (ko01200);; Biosynthesis of amino acids (ko01230)	[G]	Carbohydrate transport and metabolism	Ribulose-phosphate 3 epimerase family	Ribulose-phosphate 3-epimerase, chloroplastic (Fragment) OS=Solanum tuberosum OX=4113 PE=1 SV=1	G	Carbohydrate transport and metabolism	ribulose-phosphate 3-epimerase, chloroplastic [Juglans regia]	biological process: metabolic process (GO:0008152);; molecular function: catalytic activity (GO:0003824)
JreChr14G10076	JreChr14G10076	172.418	8506	240.937	13083	562.088	23130	495.146	26124	551.241	26909	2.61017e-11	1.18488	up	--	--	Molecular Function: aspartic-type endopeptidase activity (GO:0004190);;	K22683|1.2e-50|lang:109336719|K22683 aspartyl protease family protein [EC:3.4.23.-] | (RefSeq) aspartyl protease family protein 2-like	--	[O]	Posttranslational modification, protein turnover, chaperones	Xylanase inhibitor N-terminal	Aspartyl protease AED3 OS=Arabidopsis thaliana OX=3702 GN=AED3 PE=1 SV=1	O	Posttranslational modification, protein turnover, chaperones	aspartyl protease AED3-like [Juglans regia]	molecular function: catalytic activity (GO:0003824);; biological process: metabolic process (GO:0008152)
JreChr06G10054	JreChr06G10054	47.8697	3292	52.1482	3948	7.1488	411	4.56154	336	9.69797	660	2.50657e-22	-3.00166	down	[K]	Transcription	Molecular Function: transcription factor activity, sequence-specific DNA binding (GO:0003700);; Biological Process: DNA-templated transcription, initiation (GO:0006352);;	K03093|7.4e-288|jre:109004224|K03093 RNA polymerase sigma factor | (RefSeq) RNA polymerase sigma factor sigE, chloroplastic/mitochondrial-like	--	--	--	Sigma-70 region 3	RNA polymerase sigma factor sigE, chloroplastic/mitochondrial OS=Arabidopsis thaliana OX=3702 GN=SIGE PE=1 SV=1	K	Transcription	RNA polymerase sigma factor sigE, chloroplastic/mitochondrial-like [Juglans regia]	molecular function: nucleic acid binding transcription factor activity (GO:0001071);; biological process: biological regulation (GO:0065007);; biological process: metabolic process (GO:0008152);; biological process: cellular process (GO:0009987)
JreChr04G12464	JreChr04G12464	1.05251	84	1.057	92	3.14031	207	2.60835	221	2.02431	159	0.00391041	1.09486	up	--	--	Molecular Function: molecular_function (GO:0003674);; Molecular Function: nucleic acid binding (GO:0003676);; Molecular Function: RNA binding (GO:0003723);; Molecular Function: catalytic activity (GO:0003824);; Molecular Function: nuclease activity (GO:0004518);; Molecular Function: endonuclease activity (GO:0004519);; Molecular Function: binding (GO:0005488);; Cellular Component: cellular_compon…	K22733|9.4e-61|cit:102612526|K22733 magnesium transporter | (RefSeq) uncharacterized protein LOC102612526	--	[R]	General function prediction only	PPR repeat family	Pentatricopeptide repeat-containing protein At1g71460, chloroplastic OS=Arabidopsis thaliana OX=3702 GN=PCMP-A3 PE=2 SV=1	S	Function unknown	pentatricopeptide repeat-containing protein At1g71460, chloroplastic-like [Juglans regia]	molecular function: binding (GO:0005488);; molecular function: catalytic activity (GO:0003824);; biological process: metabolic process (GO:0008152);; biological process: cellular process (GO:0009987);; cellular component: cell (GO:0005623);; cellular component: cell part (GO:0044464);; cellular component: organelle (GO:0043226)
JreChr05G11609	JreChr05G11609	34.6134	2042	31.6828	2058	17.1655	845	18.4534	1165	12.0684	705	3.38226e-07	-1.25383	down	[QV]	Secondary metabolites biosynthesis, transport and catabolism;; Defense mechanisms	Molecular Function: monooxygenase activity (GO:0004497);; Molecular Function: iron ion binding (GO:0005506);; Molecular Function: oxidoreductase activity, acting on paired donors, with incorporation or reduction of molecular oxygen (GO:0016705);; Molecular Function: heme binding (GO:0020037);;	K24184|4.1e-295|jre:109003794|K24184 cytochrome P450 family 89 subfamily A [EC:1.14.-.-] | (RefSeq) cytochrome P450 89A2-like	--	[Q]	Secondary metabolites biosynthesis, transport and catabolism	Cytochrome P450	Cytochrome P450 89A2 OS=Arabidopsis thaliana OX=3702 GN=CYP89A2 PE=2 SV=2	Q	Secondary metabolites biosynthesis, transport and catabolism	hypothetical protein F2P56_030931, partial [Juglans regia]	molecular function: catalytic activity (GO:0003824);; biological process: metabolic process (GO:0008152);; biological process: single-organism process (GO:0044699);; molecular function: binding (GO:0005488)
JreChr08G11676	JreChr08G11676	103.534	2188	115.166	2679	36.0271	635	33.6964	762	39.8973	835	1.43853e-31	-1.77263	down	--	--	Cellular Component: integral component of membrane (GO:0016021);;	--	--	--	--	--	--	--	--	uncharacterized protein LOC109005118 [Juglans regia]	cellular component: membrane (GO:0016020);; cellular component: membrane part (GO:0044425)
JreChr01G12830	JreChr01G12830	116.824	21897	104.151	21488	45.8908	7175	36.1207	7241	40.3954	7493	4.12248e-28	-1.63393	down	--	--	--	K03255|0.0e+00|jre:108980357|K03255 protein TIF31 | (RefSeq) protein TSS	--	[R]	General function prediction only	Tetratricopeptide repeat	Protein TSS OS=Arabidopsis thaliana OX=3702 GN=TSS PE=1 SV=1	S	Function unknown	protein TSS [Juglans regia]	--
JreChr08G11135	JreChr08G11135	2.15972	84	3.65941	156	1.26417	41	0.885121	37	0.543271	21	0.0025575	-1.88884	down	--	--	Molecular Function: DNA binding (GO:0003677);; Cellular Component: nucleus (GO:0005634);; Biological Process: regulation of transcription, DNA-templated (GO:0006355);;	K20043|2.4e-25|aip:107640400|K20043 clathrin coat assembly protein AP180 | (RefSeq) putative clathrin assembly protein At5g35200	--	--	--	Dof domain, zinc finger	Dof zinc finger protein DOF5.7 OS=Arabidopsis thaliana OX=3702 GN=DOF5.7 PE=2 SV=1	K	Transcription	dof zinc finger protein DOF5.7-like [Juglans regia]	molecular function: binding (GO:0005488);; cellular component: cell (GO:0005623);; cellular component: organelle (GO:0043226);; cellular component: cell part (GO:0044464);; biological process: biological regulation (GO:0065007)
JreChr15G11487	JreChr15G11487	7.05433	779	6.04983	735	18.7511	1726	18.4891	2183	14.6498	1600	1.97185e-09	1.20505	up	[K]	Transcription	Molecular Function: DNA binding (GO:0003677);; Molecular Function: DNA-directed 5'-3' RNA polymerase activity (GO:0003899);; Biological Process: transcription, DNA-templated (GO:0006351);;	K10908|0.0e+00|jre:108989527|K10908 DNA-directed RNA polymerase, mitochondrial [EC:2.7.7.6] | (RefSeq) DNA-directed RNA polymerase 3, chloroplastic isoform X1	--	[KL]	Transcription;; Replication, recombination and repair	DNA-dependent RNA polymerase	DNA-directed RNA polymerase 3A, chloroplastic OS=Nicotiana tabacum OX=4097 GN=RPOT3-SYL PE=3 SV=1	K	Transcription	DNA-directed RNA polymerase 3, chloroplastic isoform X1 [Juglans regia]	molecular function: binding (GO:0005488);; molecular function: catalytic activity (GO:0003824);; biological process: metabolic process (GO:0008152);; biological process: cellular process (GO:0009987)
JreChr08G11274	JreChr08G11274	0.185212	12	0.210399	15	0.642415	35	0.905027	62	0.984254	63	0.00636064	1.90294	up	--	--	Molecular Function: protein serine/threonine kinase activity (GO:0004674);; Molecular Function: ATP binding (GO:0005524);; Cellular Component: integral component of membrane (GO:0016021);; Biological Process: recognition of pollen (GO:0048544);;	--	--	--	--	D-mannose binding lectin	Putative receptor protein kinase ZmPK1 OS=Zea mays OX=4577 GN=PK1 PE=2 SV=2	T	Signal transduction mechanisms	putative receptor protein kinase ZmPK1 [Juglans regia]	molecular function: catalytic activity (GO:0003824);; biological process: metabolic process (GO:0008152);; biological process: cellular process (GO:0009987);; molecular function: binding (GO:0005488);; cellular component: membrane (GO:0016020);; cellular component: membrane part (GO:0044425);; biological process: reproduction (GO:0000003);; biological process: reproductive process (GO:0022414);; …
JreChr12G10097	JreChr12G10097	41.0007	1161	49.331	1538	12.4197	294	14.1721	430	17.5948	494	1.77916e-14	-1.80145	down	--	--	Molecular Function: DNA binding (GO:0003677);; Cellular Component: nucleus (GO:0005634);;	K08869|7.1e-11|cre:CHLREDRAFT_165812|K08869 aarF domain-containing kinase | (RefSeq) predicted protein	--	--	--	--	Transcription factor MYB1R1 OS=Solanum tuberosum OX=4113 PE=2 SV=1	K	Transcription	hypothetical protein F2P56_019750 [Juglans regia]	molecular function: binding (GO:0005488);; cellular component: cell (GO:0005623);; cellular component: organelle (GO:0043226);; cellular component: cell part (GO:0044464)
JreChr03G13092	JreChr03G13092	3.15831	151	3.99977	210	1.25407	50	1.5238	78	0.716215	34	0.000346868	-1.80539	down	[E]	Amino acid transport and metabolism	Biological Process: cellular amino acid metabolic process (GO:0006520);; Molecular Function: transaminase activity (GO:0008483);; Biological Process: biosynthetic process (GO:0009058);; Molecular Function: pyridoxal phosphate binding (GO:0030170);;	K00815|3.6e-249|jre:108988048|K00815 tyrosine aminotransferase [EC:2.6.1.5] | (RefSeq) probable aminotransferase TAT2 isoform X1	Ubiquinone and other terpenoid-quinone biosynthesis (ko00130);; Cysteine and methionine metabolism (ko00270);; Tyrosine metabolism (ko00350);; Phenylalanine metabolism (ko00360);; Phenylalanine, tyrosine and tryptophan biosynthesis (ko00400);; Isoquinoline alkaloid biosynthesis (ko00950);; Tropane, piperidine and pyridine alkaloid biosynthesis (ko00960)	[E]	Amino acid transport and metabolism	Aminotransferase class I and II	Tyrosine aminotransferase OS=Arabidopsis thaliana OX=3702 GN=TAT PE=2 SV=1	E	Amino acid transport and metabolism	probable aminotransferase TAT2 isoform X1 [Juglans regia]	biological process: metabolic process (GO:0008152);; biological process: cellular process (GO:0009987);; biological process: single-organism process (GO:0044699);; molecular function: catalytic activity (GO:0003824);; molecular function: binding (GO:0005488)
JreChr06G10831	JreChr06G10831	6.10548	158	5.09054	145	3.18009	69	2.27991	63	2.48463	64	0.00185373	-1.27604	down	--	--	Cellular Component: nucleus (GO:0005634);; Biological Process: regulation of transcription, DNA-templated (GO:0006355);; Molecular Function: sequence-specific DNA binding (GO:0043565);;	K09338|3.8e-112|jre:109013453|K09338 homeobox-leucine zipper protein | (RefSeq) homeobox-leucine zipper protein HOX3-like isoform X1	--	[K]	Transcription	Homeodomain	Homeobox-leucine zipper protein HOX3 OS=Oryza sativa subsp. indica OX=39946 GN=HOX3 PE=1 SV=1	K	Transcription	homeobox-leucine zipper protein HOX3-like isoform X2 [Juglans regia]	cellular component: cell (GO:0005623);; cellular component: organelle (GO:0043226);; cellular component: cell part (GO:0044464);; biological process: biological regulation (GO:0065007);; molecular function: binding (GO:0005488)
JreChr09G12238	JreChr09G12238	1.70449	85	1.73887	96	0.451483	19	0.829695	45	0.717589	36	0.00878288	-1.53086	down	--	--	Molecular Function: DNA binding (GO:0003677);; Cellular Component: nucleus (GO:0005634);;	K14491|1.0e-07|ath:AT3G62670|K14491 two-component response regulator ARR-B family | (RefSeq) RR20; two-component response regulator	Plant hormone signal transduction (ko04075)	--	--	Myb-like DNA-binding domain	Myb family transcription factor MOF1 OS=Oryza sativa subsp. japonica OX=39947 GN=MOF1 PE=1 SV=1	K	Transcription	uncharacterized protein LOC109011289 [Juglans regia]	molecular function: binding (GO:0005488);; cellular component: cell (GO:0005623);; cellular component: organelle (GO:0043226);; cellular component: cell part (GO:0044464)
JreChr09G10167	JreChr09G10167	8.63176	165	4.71259	100	0.68614	11	1.74475	36	2.43279	46	0.00315706	-2.22255	down	--	--	Biological Process: blue light signaling pathway (GO:0009785);;	K01166|1.6e-19|dzi:111302682|K01166 ribonuclease T2 [EC:4.6.1.19] | (RefSeq) uncharacterized protein LOC111302682	--	--	--	--	Protein BIC1 OS=Arabidopsis thaliana OX=3702 GN=BIC1 PE=1 SV=1	--	--	protein BIC1-like [Juglans regia]	biological process: cellular process (GO:0009987);; biological process: signaling (GO:0023052);; biological process: single-organism process (GO:0044699);; biological process: response to stimulus (GO:0050896);; biological process: biological regulation (GO:0065007)
JreChr05G11546	JreChr05G11546	57.9101	6234	63.9709	7581	8.90557	800	11.2237	1293	12.446	1326	4.20694e-43	-2.67605	down	[L]	Replication, recombination and repair	Molecular Function: DNA binding (GO:0003677);;	K19036|2.6e-93|boe:106318554|K19036 ATP-dependent RNA/DNA helicase IGHMBP2 [EC:3.6.4.12 3.6.4.13] | (RefSeq) DNA-binding protein SMUBP-2	--	[L]	Replication, recombination and repair	AAA domain	Regulator of nonsense transcripts 1 homolog OS=Arabidopsis thaliana OX=3702 GN=UPF1 PE=1 SV=2	L	Replication, recombination and repair	DNA-binding protein SMUBP-2 [Juglans regia]	molecular function: binding (GO:0005488)
JreChr02G11664	JreChr02G11664	0.673811	25	0.381303	16	2.44727	74	1.9248	75	3.62035	130	0.00100928	2.09868	up	--		Molecular Function: protein serine/threonine kinase activity (GO:0004674);; Molecular Function: ATP binding (GO:0005524);; Cellular Component: integral component of membrane (GO:0016021);;	K00924|1.6e-87|ath:AT3G55450|K00924 kinase [EC:2.7.1.-] | (RefSeq) PBL1; PBS1-like 1	--	[T]	Signal transduction mechanisms	Protein kinase domain	Receptor-like cytoplasmic kinase 176 OS=Oryza sativa subsp. japonica OX=39947 GN=RLCK176 PE=1 SV=1	T	Signal transduction mechanisms	receptor-like cytoplasmic kinase 176 isoform X1 [Juglans regia]	molecular function: catalytic activity (GO:0003824);; biological process: metabolic process (GO:0008152);; biological process: cellular process (GO:0009987);; molecular function: binding (GO:0005488);; cellular component: membrane (GO:0016020);; cellular component: membrane part (GO:0044425)
JreChr04G12150	JreChr04G12150	63.1154	3199	69.4394	3874	10.0913	427	10.0734	546	13.6296	684	2.19297e-43	-2.74617	down	[C]	Energy production and conversion	--	K17908|1.7e-10|mng:MNEG_2141|K17908 autophagy-related protein 18 | (RefSeq) WD repeat domain phosphoinositide-interacting protein 2	Autophagy - other (ko04136)	--	--	Domain of unknown function (DUF4336)	--	S	Function unknown	uncharacterized protein LOC108991542 [Juglans regia]	--
JreChr04G11157	JreChr04G11157	0.40688	31	0.872255	73	2.44811	156	1.96284	160	2.67148	201	0.000562564	1.69423	up	[P]	Inorganic ion transport and metabolism	Molecular Function: voltage-gated chloride channel activity (GO:0005247);; Cellular Component: integral component of membrane (GO:0016021);;	K05016|0.0e+00|jre:108999808|K05016 chloride channel 7 | (RefSeq) chloride channel protein CLC-b-like	--	[P]	Inorganic ion transport and metabolism	Voltage gated chloride channel	Chloride channel protein CLC-b OS=Arabidopsis thaliana OX=3702 GN=CLC-B PE=1 SV=1	P	Inorganic ion transport and metabolism	chloride channel protein CLC-b-like [Juglans regia]	molecular function: transporter activity (GO:0005215);; biological process: localization (GO:0051179);; biological process: biological regulation (GO:0065007);; cellular component: membrane (GO:0016020);; cellular component: membrane part (GO:0044425)
JreChr10G12091	JreChr10G12091	20.8377	394	23.9923	499	7.41894	117	5.78622	117	7.50766	141	3.05109e-13	-1.89177	down	--	--	Biological Process: blue light signaling pathway (GO:0009785);;	K01166|9.5e-20|dzi:111302682|K01166 ribonuclease T2 [EC:4.6.1.19] | (RefSeq) uncharacterized protein LOC111302682	--	--	--	--	Protein BIC1 OS=Arabidopsis thaliana OX=3702 GN=BIC1 PE=1 SV=1	--	--	uncharacterized protein LOC109017364 [Juglans regia]	biological process: cellular process (GO:0009987);; biological process: signaling (GO:0023052);; biological process: single-organism process (GO:0044699);; biological process: response to stimulus (GO:0050896);; biological process: biological regulation (GO:0065007)
JreChr12G11292	JreChr12G11292	267.836	11678	288.706	13856	85.841	3122	93.3412	4353	95.2545	4110	5.75793e-48	-1.79557	down	--	--	Cellular Component: integral component of membrane (GO:0016021);;	K13348|2.2e-216|jre:108993109|K13348 protein Mpv17 | (RefSeq) uncharacterized protein LOC108993109	Peroxisome (ko04146)	[R]	General function prediction only	Mpv17 / PMP22 family	--	S	Function unknown	uncharacterized protein LOC108993109 [Juglans regia]	cellular component: membrane (GO:0016020);; cellular component: membrane part (GO:0044425)
JreChr04G11782	JreChr04G11782	1.25009	30	2.16617	58	6.50537	130	7.15397	184	4.98461	119	0.000565266	1.66177	up	--	--	--	K09647|2.4e-07|lang:109325385|K09647 mitochondrial inner membrane protease subunit 1 [EC:3.4.21.-] | (RefSeq) mitochondrial inner membrane protease subunit 1-like	Protein export (ko03060)	[OU]	Posttranslational modification, protein turnover, chaperones;; Intracellular trafficking, secretion, and vesicular transport	--	--	--	--	uncharacterized protein LOC109003566 [Juglans regia]	--
JreChr01G12152	JreChr01G12152	38.7262	862	36.4948	894	11.7077	218	12.4052	296	6.39809	141	1.37121e-09	-2.07836	down	--	--	Cellular Component: nucleus (GO:0005634);; Biological Process: regulation of transcription, DNA-templated (GO:0006355);; Biological Process: auxin-activated signaling pathway (GO:0009734);;	K14484|6.6e-113|jre:108989460|K14484 auxin-responsive protein IAA | (RefSeq) auxin-induced protein 22D-like	Plant hormone signal transduction (ko04075)	--	--	AUX/IAA family	Auxin-induced protein 22B OS=Vigna radiata var. radiata OX=3916 GN=AUX22B PE=2 SV=1	K	Transcription	auxin-induced protein 22D-like [Juglans regia]	cellular component: cell (GO:0005623);; cellular component: organelle (GO:0043226);; cellular component: cell part (GO:0044464);; biological process: biological regulation (GO:0065007);; biological process: cellular process (GO:0009987);; biological process: signaling (GO:0023052);; biological process: single-organism process (GO:0044699);; biological process: response to stimulus (GO:0050896)
JreChr12G10619	JreChr12G10619	12.0168	827	14.2495	1079	5.00136	287	5.16743	381	5.92645	404	1.25388e-13	-1.4796	down	--	--	Molecular Function: hydrolase activity (GO:0016787);; Biological Process: phosphatidylinositol dephosphorylation (GO:0046856);;	K24221|0.0e+00|jre:109004235|K24221 type I inositol polyphosphate 5-phosphatase IP5P1/2 [EC:3.1.3.56] | (RefSeq) type I inositol polyphosphate 5-phosphatase 2-like isoform X1	Inositol phosphate metabolism (ko00562)	[U]	Intracellular trafficking, secretion, and vesicular transport	Endonuclease/Exonuclease/phosphatase family	Type I inositol polyphosphate 5-phosphatase 2 OS=Arabidopsis thaliana OX=3702 GN=IP5P2 PE=1 SV=2	T	Signal transduction mechanisms	type I inositol polyphosphate 5-phosphatase 2-like isoform X1 [Juglans regia]	molecular function: catalytic activity (GO:0003824);; biological process: metabolic process (GO:0008152);; biological process: cellular process (GO:0009987);; biological process: single-organism process (GO:0044699)
JreChr09G11138	JreChr09G11138	75.8124	3979	77.1033	4454	34.8989	1528	31.2643	1755	33.0598	1717	1.17682e-36	-1.40288	down	--	--	Cellular Component: integral component of membrane (GO:0016021);;	--	--	--	--	--	--	S	Function unknown	uncharacterized protein LOC108989074 [Juglans regia]	cellular component: membrane (GO:0016020);; cellular component: membrane part (GO:0044425)
JreChr07G12871	JreChr07G12871	5.52905	249	6.60217	327	16.9711	637	12.9012	621	13.7865	614	3.85627e-06	1.06633	up	--		Molecular Function: protein kinase activity (GO:0004672);; Molecular Function: ATP binding (GO:0005524);; Cellular Component: integral component of membrane (GO:0016021);;	K13415|2.1e-49|pda:103696970|K13415 protein brassinosteroid insensitive 1 [EC:2.7.10.1 2.7.11.1] | (RefSeq) brassinosteroid LRR receptor kinase BRI1-like	Plant hormone signal transduction (ko04075)	--	--	Protein tyrosine and serine/threonine kinase	Probable LRR receptor-like serine/threonine-protein kinase At4g36180 OS=Arabidopsis thaliana OX=3702 GN=At4g36180 PE=1 SV=1	T	Signal transduction mechanisms	probable LRR receptor-like serine/threonine-protein kinase At4g36180 [Juglans regia]	molecular function: catalytic activity (GO:0003824);; biological process: metabolic process (GO:0008152);; biological process: cellular process (GO:0009987);; molecular function: binding (GO:0005488);; cellular component: membrane (GO:0016020);; cellular component: membrane part (GO:0044425)
JreChr10G12132	JreChr10G12132	122.71	7350	106.275	7007	37.7308	1886	38.1908	2447	28.4199	1685	2.12662e-23	-1.91371	down	[O]	Posttranslational modification, protein turnover, chaperones	Molecular Function: electron carrier activity (GO:0009055);; Molecular Function: protein disulfide oxidoreductase activity (GO:0015035);; Biological Process: cell redox homeostasis (GO:0045454);;	K01674|3.1e-112|jre:108979808|K01674 carbonic anhydrase [EC:4.2.1.1] | (RefSeq) alpha carbonic anhydrase 1, chloroplastic-like	Nitrogen metabolism (ko00910)	--	--	Eukaryotic-type carbonic anhydrase	Alpha carbonic anhydrase 1, chloroplastic OS=Arabidopsis thaliana OX=3702 GN=ACA1 PE=1 SV=2	S	Function unknown	uncharacterized protein LOC108979806 [Juglans regia]	molecular function: electron carrier activity (GO:0009055);; molecular function: catalytic activity (GO:0003824);; biological process: metabolic process (GO:0008152);; biological process: single-organism process (GO:0044699);; biological process: cellular process (GO:0009987);; biological process: biological regulation (GO:0065007)
JreChr02G11420	JreChr02G11420	84.0885	4385	78.6407	4514	54.6448	2377	44.2037	2465	37.6226	1942	2.15611e-07	-1.03601	down	[M]	Cell wall/membrane/envelope biogenesis	Cellular Component: cellular_component (GO:0005575);; Cellular Component: intracellular (GO:0005622);; Cellular Component: cell (GO:0005623);; Cellular Component: cytoplasm (GO:0005737);; Biological Process: generation of precursor metabolites and energy (GO:0006091);; Biological Process: biological_process (GO:0008150);; Biological Process: metabolic process (GO:0008152);; Cellular Component: ch…	--	--	--	--	--	Photosynthetic NDH subunit of subcomplex B 1, chloroplastic OS=Arabidopsis thaliana OX=3702 GN=PNSB1 PE=2 SV=1	M	Cell wall/membrane/envelope biogenesis	photosynthetic NDH subunit of subcomplex B 1, chloroplastic [Juglans regia]	cellular component: cell (GO:0005623);; cellular component: cell part (GO:0044464);; biological process: metabolic process (GO:0008152);; biological process: cellular process (GO:0009987);; cellular component: organelle (GO:0043226);; cellular component: organelle part (GO:0044422);; cellular component: membrane (GO:0016020);; biological process: single-organism process (GO:0044699);; cellular co…
JreChr01G11570	JreChr01G11570	166.037	13434	139.359	12411	64.3734	4345	67.3908	5832	80.5843	6452	1.2684e-12	-1.3025	down	[HI]	Coenzyme transport and metabolism;; Lipid transport and metabolism	Molecular Function: 1-deoxy-D-xylulose-5-phosphate synthase activity (GO:0008661);; Biological Process: terpenoid biosynthetic process (GO:0016114);;	K01662|0.0e+00|jre:108995010|K01662 1-deoxy-D-xylulose-5-phosphate synthase [EC:2.2.1.7] | (RefSeq) probable 1-deoxy-D-xylulose-5-phosphate synthase, chloroplastic isoform X1	Thiamine metabolism (ko00730);; Terpenoid backbone biosynthesis (ko00900)	[G]	Carbohydrate transport and metabolism	1-deoxy-D-xylulose-5-phosphate synthase	Probable 1-deoxy-D-xylulose-5-phosphate synthase, chloroplastic OS=Capsicum annuum OX=4072 GN=TKT2 PE=2 SV=1	G	Carbohydrate transport and metabolism	probable 1-deoxy-D-xylulose-5-phosphate synthase, chloroplastic isoform X1 [Juglans regia]	molecular function: catalytic activity (GO:0003824);; biological process: metabolic process (GO:0008152);; biological process: cellular process (GO:0009987);; biological process: single-organism process (GO:0044699)
Juglans_regia_newGene_5084	--	19.6544	677	20.5512	779	69.8258	2005	42.0835	1550	60.2615	2053	1.92208e-07	1.31525	up	--	--	Molecular Function: actin binding (GO:0003779);; Cellular Component: actin cytoskeleton (GO:0015629);; Biological Process: actin filament depolymerization (GO:0030042);;	K05765|2.1e-73|jre:108981025|K05765 cofilin | (RefSeq) actin-depolymerizing factor 2-like	--	[Z]	Cytoskeleton	Cofilin/tropomyosin-type actin-binding protein	Actin-depolymerizing factor 2 OS=Petunia hybrida OX=4102 GN=ADF2 PE=2 SV=1	Z	Cytoskeleton	actin-depolymerizing factor 2-like [Juglans regia]	molecular function: binding (GO:0005488);; cellular component: cell (GO:0005623);; cellular component: organelle (GO:0043226);; cellular component: cell part (GO:0044464);; biological process: cellular process (GO:0009987);; biological process: single-organism process (GO:0044699);; biological process: cellular component organization or biogenesis (GO:0071840)
JreChr03G11333	JreChr03G11333	74.1243	3116	56.1439	2598	29.5045	1035	27.922	1256	32.1589	1338	3.82614e-11	-1.32035	down	[H]	Coenzyme transport and metabolism	Molecular Function: methyltransferase activity (GO:0008168);;	K23095|1.1e-07|smo:SELMODRAFT_96041|K23095 demethylphylloquinol methyltransferase [EC:2.1.1.329] | (RefSeq) hypothetical protein	Ubiquinone and other terpenoid-quinone biosynthesis (ko00130)	[H]	Coenzyme transport and metabolism	Methyltransferase domain	--	H	Coenzyme transport and metabolism	uncharacterized protein LOC108984487 [Juglans regia]	molecular function: catalytic activity (GO:0003824)
JreChr01G12835	JreChr01G12835	89.3025	3553	71.4097	3127	34.2602	1137	21.8162	929	42.9751	1692	3.97615e-06	-1.48065	down	[Q]	Secondary metabolites biosynthesis, transport and catabolism	Molecular Function: oxidoreductase activity (GO:0016491);; Molecular Function: metal ion binding (GO:0046872);;	K05658|1.8e-52|cpep:111781709|K05658 ATP-binding cassette, subfamily B (MDR/TAP), member 1 [EC:7.6.2.2] | (RefSeq) uncharacterized protein LOC111781709	ABC transporters (ko02010)	[QR]	Secondary metabolites biosynthesis, transport and catabolism;; General function prediction only	2OG-Fe(II) oxygenase superfamily	Protein SRG1 OS=Arabidopsis thaliana OX=3702 GN=SRG1 PE=2 SV=1	Q	Secondary metabolites biosynthesis, transport and catabolism	protein SRG1-like [Juglans regia]	molecular function: catalytic activity (GO:0003824);; molecular function: binding (GO:0005488)
JreChr06G11266	JreChr06G11266	11.7488	98	14.8139	136	0.785275	6	1.26174	12	2.31315	20	3.98033e-07	-3.28024	down	--	--	--	--	--	--	--	--	--	--	--	--	--
JreChr05G11858	JreChr05G11858	1159.04	33732	910.667	29174	371.39	9017	386.944	12045	420.037	12097	1.87796e-20	-1.59212	down	--	--	Cellular Component: photosystem I (GO:0009522);; Cellular Component: photosystem II (GO:0009523);; Cellular Component: chloroplast thylakoid membrane (GO:0009535);; Biological Process: photosynthesis, light harvesting (GO:0009765);; Cellular Component: integral component of membrane (GO:0016021);; Molecular Function: chlorophyll binding (GO:0016168);; Biological Process: protein-chromophore linka…	K08917|3.5e-146|jre:109007089|K08917 light-harvesting complex II chlorophyll a/b binding protein 6 | (RefSeq) chlorophyll a-b binding protein CP24 10A, chloroplastic	Photosynthesis - antenna proteins (ko00196)	--	--	Chlorophyll A-B binding protein	Chlorophyll a-b binding protein CP24 10A, chloroplastic OS=Solanum lycopersicum OX=4081 GN=CAP10A PE=3 SV=1	C	Energy production and conversion	chlorophyll a-b binding protein CP24 10A, chloroplastic [Juglans regia]	cellular component: cell (GO:0005623);; cellular component: membrane (GO:0016020);; cellular component: macromolecular complex (GO:0032991);; cellular component: membrane part (GO:0044425);; cellular component: cell part (GO:0044464);; cellular component: organelle (GO:0043226);; cellular component: organelle part (GO:0044422);; biological process: metabolic process (GO:0008152);; biological proc…
JreChr05G12181	JreChr05G12181	9.67992	688	8.74785	684	3.61192	214	5.58947	425	2.40221	169	0.000792305	-1.44134	down	[V]	Defense mechanisms	Biological Process: cellular ion homeostasis (GO:0006873);; Molecular Function: voltage-gated anion channel activity (GO:0008308);; Cellular Component: integral component of membrane (GO:0016021);;	--	--	--	--	Voltage-dependent anion channel	S-type anion channel SLAH3 OS=Arabidopsis thaliana OX=3702 GN=SLAH3 PE=1 SV=1	S	Function unknown	S-type anion channel SLAH2-like [Juglans regia]	biological process: cellular process (GO:0009987);; biological process: single-organism process (GO:0044699);; biological process: biological regulation (GO:0065007);; molecular function: transporter activity (GO:0005215);; biological process: localization (GO:0051179);; cellular component: membrane (GO:0016020);; cellular component: membrane part (GO:0044425)
JreChr07G12252	JreChr07G12252	0.590059	42	0.486672	38	1.54141	90	1.55115	116	1.2799	89	0.00919137	1.22324	up	--	--	Molecular Function: zinc ion binding (GO:0008270);;	K23541|1.5e-123|pda:103710599|K23541 Ca2+/H+ antiporter, TMEM165/GDT1 family | (RefSeq) pentatricopeptide repeat-containing protein At5g04780, mitochondrial-like	--	[R]	General function prediction only	PPR repeat family	Pentatricopeptide repeat-containing protein At1g08070, chloroplastic OS=Arabidopsis thaliana OX=3702 GN=PCMP-H12 PE=2 SV=1	S	Function unknown	pentatricopeptide repeat-containing protein At4g21065-like isoform X1 [Juglans regia]	molecular function: binding (GO:0005488)
JreChr08G10589	JreChr08G10589	1.44019	44	2.44912	81	9.959	249	4.96992	159	14.0875	417	0.000240641	2.10699	up	[M]	Cell wall/membrane/envelope biogenesis	Molecular Function: protein serine/threonine kinase activity (GO:0004674);; Molecular Function: ATP binding (GO:0005524);;	K08794|3.4e-112|pxb:103934455|K08794 calcium/calmodulin-dependent protein kinase I [EC:2.7.11.17] | (RefSeq) phosphoenolpyruvate carboxylase kinase 1-like	--	[T]	Signal transduction mechanisms	Protein kinase domain	Phosphoenolpyruvate carboxylase kinase 1 OS=Arabidopsis thaliana OX=3702 GN=PPCK1 PE=1 SV=1	T	Signal transduction mechanisms	phosphoenolpyruvate carboxylase kinase 1 [Juglans regia]	molecular function: catalytic activity (GO:0003824);; biological process: metabolic process (GO:0008152);; biological process: cellular process (GO:0009987);; molecular function: binding (GO:0005488)
JreChr01G13946	JreChr01G13946	217.138	7589	209.878	8074	42.5048	1240	44.8766	1678	40.1211	1388	9.74732e-93	-2.52061	down	--	--	Cellular Component: integral component of membrane (GO:0016021);;	--	--	--	--	Conserved in the green lineage and diatoms 27	Protein CONSERVED IN THE GREEN LINEAGE AND DIATOMS 27, chloroplastic OS=Arabidopsis thaliana OX=3702 GN=CGLD27 PE=2 SV=1	S	Function unknown	protein CONSERVED IN THE GREEN LINEAGE AND DIATOMS 27, chloroplastic [Juglans regia]	cellular component: membrane (GO:0016020);; cellular component: membrane part (GO:0044425)
JreChr02G12122	JreChr02G12122	39.1229	2730	34.8614	2678	14.7562	859	9.34273	698	13.9002	960	2.77465e-13	-1.74452	down	--	--	Molecular Function: protein binding (GO:0005515);; Biological Process: response to stress (GO:0006950);; Biological Process: defense response (GO:0006952);; Biological Process: biological_process (GO:0008150);; Biological Process: response to external stimulus (GO:0009605);; Biological Process: response to biotic stimulus (GO:0009607);; Biological Process: response to bacterium (GO:0009617);; Bio…	--	--	--	--	NPH3 family	BTB/POZ domain-containing protein SR1IP1 OS=Arabidopsis thaliana OX=3702 GN=SR1IP1 PE=1 SV=2	S	Function unknown	BTB/POZ domain-containing protein SR1IP1-like [Juglans regia]	molecular function: binding (GO:0005488);; biological process: response to stimulus (GO:0050896);; biological process: multi-organism process (GO:0051704)
JreChr09G10406	JreChr09G10406	2.06693	179	1.70691	163	4.57859	331	3.27766	303	6.6356	568	0.00657617	1.15887	up	--	--	Molecular Function: protein kinase activity (GO:0004672);; Molecular Function: ATP binding (GO:0005524);; Cellular Component: integral component of membrane (GO:0016021);;	K13435|2.3e-60|spen:107018783|K13435 serine/threonine-protein kinase Pto | (RefSeq) receptor-like protein kinase HERK 1 isoform X2	Plant-pathogen interaction (ko04626)	[T]	Signal transduction mechanisms	Malectin-like domain	Probable receptor-like protein kinase At1g30570 OS=Arabidopsis thaliana OX=3702 GN=At1g30570 PE=3 SV=1	T	Signal transduction mechanisms	probable receptor-like protein kinase At1g30570 [Juglans regia]	molecular function: catalytic activity (GO:0003824);; biological process: metabolic process (GO:0008152);; biological process: cellular process (GO:0009987);; molecular function: binding (GO:0005488);; cellular component: membrane (GO:0016020);; cellular component: membrane part (GO:0044425)
JreChr13G11289	JreChr13G11289	3.55748	134	4.73243	195	9.42087	295	8.17186	328	11.2528	417	0.00119135	1.02085	up	[C]	Energy production and conversion	Biological Process: carbohydrate metabolic process (GO:0005975);; Biological Process: tricarboxylic acid cycle (GO:0006099);; Biological Process: malate metabolic process (GO:0006108);; Molecular Function: L-malate dehydrogenase activity (GO:0030060);;	K00025|1.5e-181|jre:109016129|K00025 malate dehydrogenase [EC:1.1.1.37] | (RefSeq) malate dehydrogenase-like isoform X1	Citrate cycle (TCA cycle) (ko00020);; Cysteine and methionine metabolism (ko00270);; Pyruvate metabolism (ko00620);; Glyoxylate and dicarboxylate metabolism (ko00630);; Carbon fixation in photosynthetic organisms (ko00710);; Carbon metabolism (ko01200)	[C]	Energy production and conversion	lactate/malate dehydrogenase, alpha/beta C-terminal domain	Malate dehydrogenase, cytoplasmic OS=Zea mays OX=4577 PE=1 SV=2	C	Energy production and conversion	malate dehydrogenase-like isoform X2 [Juglans regia]	biological process: metabolic process (GO:0008152);; biological process: cellular process (GO:0009987);; biological process: single-organism process (GO:0044699);; molecular function: catalytic activity (GO:0003824)
JreChr03G12795	JreChr03G12795	10.9657	714	11.4848	823	6.22872	339	4.8244	336	6.72342	433	1.69409e-06	-1.11567	down	--	--	Molecular Function: RNA binding (GO:0003723);; Molecular Function: metal ion binding (GO:0046872);;	--	--	--	--	OST-HTH/LOTUS domain	Zinc finger CCCH domain-containing protein 18 OS=Arabidopsis thaliana OX=3702 GN=At2g05160 PE=2 SV=1	A	RNA processing and modification	zinc finger CCCH domain-containing protein 18 isoform X1 [Juglans regia]	molecular function: binding (GO:0005488)
JreChr03G12717	JreChr03G12717	3.81544	226	3.53734	230	9.52157	469	9.14073	577	9.8748	577	4.92321e-09	1.176	up	--	--	Molecular Function: protein binding (GO:0005515);; Cellular Component: cellular_component (GO:0005575);; Cellular Component: intracellular (GO:0005622);; Cellular Component: cell (GO:0005623);; Cellular Component: nucleus (GO:0005634);; Cellular Component: nucleoplasm (GO:0005654);; Cellular Component: cytoplasm (GO:0005737);; Cellular Component: cytosol (GO:0005829);; Cellular Component: membran…	K22382|5.0e-293|jre:109012672|K22382 WD repeat-containing protein 26 | (RefSeq) WD repeat-containing protein WDS homolog isoform X1	--	[S]	Function unknown	WD domain, G-beta repeat	WD repeat-containing protein WDS homolog OS=Arabidopsis thaliana OX=3702 GN=WDS PE=1 SV=1	S	Function unknown	WD repeat-containing protein WDS homolog isoform X2 [Juglans regia]	molecular function: binding (GO:0005488);; cellular component: cell (GO:0005623);; cellular component: cell part (GO:0044464);; cellular component: organelle (GO:0043226);; cellular component: organelle part (GO:0044422);; cellular component: membrane-enclosed lumen (GO:0031974)
JreChr15G10446	JreChr15G10446	6.22117	111	12.9744	254	1.43644	22	3.08959	59	2.64715	47	0.000352943	-2.16323	down	[O]	Posttranslational modification, protein turnover, chaperones	--	K13993|2.0e-80|jre:108984739|K13993 HSP20 family protein | (RefSeq) 17.3 kDa class II heat shock protein-like	Protein processing in endoplasmic reticulum (ko04141)	[O]	Posttranslational modification, protein turnover, chaperones	Hsp20/alpha crystallin family	17.3 kDa class II heat shock protein OS=Solanum peruvianum OX=4082 PE=2 SV=1	O	Posttranslational modification, protein turnover, chaperones	17.3 kDa class II heat shock protein-like [Juglans regia]	--
JreChr06G12210	JreChr06G12210	49.4628	1357	57.8289	1746	31.6729	725	27.1997	798	24.5437	666	5.06133e-10	-1.14238	down	--	--	--	--	--	[I]	Lipid transport and metabolism	CRAL/TRIO domain	--	I	Lipid transport and metabolism	CRAL-TRIO domain-containing protein YKL091C [Juglans regia]	--
JreChr07G10529	JreChr07G10529	2.01245	164	2.33759	209	5.653	383	6.05894	526	4.21715	339	0.000251434	1.09301	up	[M]	Cell wall/membrane/envelope biogenesis	Molecular Function: protein kinase activity (GO:0004672);; Molecular Function: ATP binding (GO:0005524);;	K20606|0.0e+00|jre:109008064|K20606 mitogen-activated protein kinase kinase kinase ANP1 [EC:2.7.11.25] | (RefSeq) mitogen-activated protein kinase kinase kinase 2-like isoform X1	MAPK signaling pathway - plant (ko04016)	[T]	Signal transduction mechanisms	Protein kinase domain	Mitogen-activated protein kinase kinase kinase NPK1 OS=Nicotiana tabacum OX=4097 GN=NPK1 PE=1 SV=1	T	Signal transduction mechanisms	mitogen-activated protein kinase kinase kinase 2-like isoform X3 [Juglans regia]	molecular function: catalytic activity (GO:0003824);; biological process: metabolic process (GO:0008152);; biological process: cellular process (GO:0009987);; molecular function: binding (GO:0005488)
Juglans_regia_newGene_2847	--	0.236911	8	0.406145	14	1.45588	40	1.30925	41	2.67711	80	0.00579923	2.23408	up	--	--	--	--	--	--	--	--	--	--	--	--	--
JreChr05G12499	JreChr05G12499	3.94794	348	3.20497	311	0.937968	69	0.808483	77	0.847878	74	4.32248e-14	-2.24033	down	--	--	Molecular Function: protein serine/threonine kinase activity (GO:0004674);; Molecular Function: ATP binding (GO:0005524);; Cellular Component: integral component of membrane (GO:0016021);;	K13435|1.9e-54|sly:101268866|K13435 serine/threonine-protein kinase Pto | (RefSeq) Pto; serine/threonine protein kinase Pto	Plant-pathogen interaction (ko04626)	[T]	Signal transduction mechanisms	Malectin-like domain	Probable receptor-like protein kinase At4g39110 OS=Arabidopsis thaliana OX=3702 GN=At4g39110 PE=3 SV=1	T	Signal transduction mechanisms	probable receptor-like protein kinase At4g39110 [Juglans regia]	molecular function: catalytic activity (GO:0003824);; biological process: metabolic process (GO:0008152);; biological process: cellular process (GO:0009987);; molecular function: binding (GO:0005488);; cellular component: membrane (GO:0016020);; cellular component: membrane part (GO:0044425)
JreChr14G11664	JreChr14G11664	143.678	1922	136.813	2014	65.9196	736	43.5382	623	56.7462	751	1.10611e-12	-1.53801	down	--	--	--	--	--	--	--	--	--	--	--	hypothetical protein F2P56_010374 [Juglans regia]	--
JreChr03G11633	JreChr03G11633	4.57822	217	4.02865	210	11.5494	456	23.1485	1172	7.22857	339	0.00684676	1.51109	up	[L]	Replication, recombination and repair	Molecular Function: recombinase activity (GO:0000150);; Biological Process: double-strand break repair via homologous recombination (GO:0000724);; Molecular Function: double-stranded DNA binding (GO:0003690);; Molecular Function: single-stranded DNA binding (GO:0003697);; Molecular Function: ATP binding (GO:0005524);; Cellular Component: nucleus (GO:0005634);; Molecular Function: DNA-dependent AT…	K04482|4.6e-188|jre:108999396|K04482 DNA repair protein RAD51 | (RefSeq) DNA repair protein RAD51 homolog	Homologous recombination (ko03440)	[L]	Replication, recombination and repair	Rad51	DNA repair protein RAD51 homolog OS=Solanum lycopersicum OX=4081 GN=RAD51 PE=2 SV=1	L	Replication, recombination and repair	hypothetical protein F2P56_002242, partial [Juglans regia]	molecular function: catalytic activity (GO:0003824);; biological process: metabolic process (GO:0008152);; biological process: cellular process (GO:0009987);; biological process: response to stimulus (GO:0050896);; molecular function: binding (GO:0005488);; cellular component: cell (GO:0005623);; cellular component: organelle (GO:0043226);; cellular component: cell part (GO:0044464);; biological …
JreChr09G11912	JreChr09G11912	8.48317	586	6.68063	508	3.24391	187	1.73439	128	2.00143	137	1.39411e-07	-1.91004	down	--	--	Molecular Function: methyltransferase activity (GO:0008168);; Cellular Component: integral component of membrane (GO:0016021);; Biological Process: methylation (GO:0032259);;	K23872|1.4e-113|cmax:111474592|K23872 putative homogalacturonan methyltransferase [EC:2.1.1.-] | (RefSeq) probable methyltransferase PMT13 isoform X1	--	--	--	Putative S-adenosyl-L-methionine-dependent methyltransferase	Probable methyltransferase PMT7 OS=Arabidopsis thaliana OX=3702 GN=At5g04060 PE=2 SV=1	S	Function unknown	probable methyltransferase PMT7 [Juglans regia]	molecular function: catalytic activity (GO:0003824);; cellular component: membrane (GO:0016020);; cellular component: membrane part (GO:0044425);; biological process: metabolic process (GO:0008152)
JreChr04G11926	JreChr04G11926	1759.28	54759	1686.13	57771	680.068	17658	530.484	17660	565.368	17414	4.67096e-35	-1.73736	down	--	--	Cellular Component: photosystem I (GO:0009522);; Cellular Component: photosystem II (GO:0009523);; Cellular Component: chloroplast thylakoid membrane (GO:0009535);; Biological Process: photosynthesis, light harvesting (GO:0009765);; Cellular Component: integral component of membrane (GO:0016021);; Molecular Function: chlorophyll binding (GO:0016168);; Biological Process: protein-chromophore linka…	K08909|7.3e-158|jre:109000747|K08909 light-harvesting complex I chlorophyll a/b binding protein 3 | (RefSeq) chlorophyll a-b binding protein 8, chloroplastic	Photosynthesis - antenna proteins (ko00196)	--	--	Chlorophyll A-B binding protein	Chlorophyll a-b binding protein 8, chloroplastic OS=Solanum lycopersicum OX=4081 GN=CAB8 PE=3 SV=1	C	Energy production and conversion	chlorophyll a-b binding protein 8, chloroplastic [Juglans regia]	cellular component: cell (GO:0005623);; cellular component: membrane (GO:0016020);; cellular component: macromolecular complex (GO:0032991);; cellular component: membrane part (GO:0044425);; cellular component: cell part (GO:0044464);; cellular component: organelle (GO:0043226);; cellular component: organelle part (GO:0044422);; biological process: metabolic process (GO:0008152);; biological proc…
JreChr10G10269	JreChr10G10269	2.11242	43	3.01783	68	0.510525	9	0.327339	8	0.016666	1	0.0026689	-3.23765	down	--	--	Cellular Component: integral component of membrane (GO:0016021);;	--	--	--	--	--	--	--	--	uncharacterized protein LOC109013557 [Juglans regia]	cellular component: membrane (GO:0016020);; cellular component: membrane part (GO:0044425)
JreChr04G11879	JreChr04G11879	12.1429	232	13.6219	287	7.07854	113	5.32756	109	6.21246	118	3.6029e-05	-1.24856	down	--	--	--	K22374|9.0e-42|aip:107609107|K22374 3''-deamino-3''-oxonicotianamine reductase [EC:1.1.1.285] | (RefSeq) NAD(P)H-dependent 6'-deoxychalcone synthase isoform X1	--	--	--	--	--	--	--	hypothetical protein F2P56_023440 [Juglans regia]	--
JreChr04G10331	JreChr04G10331	16.4727	237	19.1603	304	3.35451	41	3.25723	51	1.98088	29	2.20142e-13	-2.80411	down	--	--	--	--	--	--	--	--	--	--	--	uncharacterized protein LOC108983293 [Juglans regia]	--
JreChr09G10146	JreChr09G10146	94.9264	2336	92.586	2508	21.9362	451	36.3185	956	25.6322	625	7.29238e-13	-1.93111	down	--	--	Molecular Function: tubulin binding (GO:0015631);; Molecular Function: ubiquitin protein ligase binding (GO:0031625);; Molecular Function: S100 protein binding (GO:0044548);;	--	--	[T]	Signal transduction mechanisms	CS domain	--	T	Signal transduction mechanisms	calcyclin-binding protein-like [Juglans regia]	molecular function: binding (GO:0005488)
JreChr16G10802	JreChr16G10802	104.642	1764	90.1312	1673	47.9553	675	49.1457	886	45.115	753	1.44842e-13	-1.23207	down	--	--	Molecular Function: DNA binding (GO:0003677);; Molecular Function: transcription factor activity, sequence-specific DNA binding (GO:0003700);; Cellular Component: nucleus (GO:0005634);;	K09286|1.1e-78|jre:108990403|K09286 EREBP-like factor | (RefSeq) ethylene-responsive transcription factor RAP2-1-like	--	--	--	AP2 domain	Ethylene-responsive transcription factor RAP2-1 OS=Arabidopsis thaliana OX=3702 GN=RAP2-1 PE=2 SV=1	K	Transcription	ethylene-responsive transcription factor RAP2-1-like [Juglans regia]	molecular function: binding (GO:0005488);; molecular function: nucleic acid binding transcription factor activity (GO:0001071);; biological process: biological regulation (GO:0065007);; cellular component: cell (GO:0005623);; cellular component: organelle (GO:0043226);; cellular component: cell part (GO:0044464)
JreChr09G11067	JreChr09G11067	0.722922	54	0.589857	49	2.64927	164	2.82065	224	1.42985	105	0.00194125	1.5986	up	[T]	Signal transduction mechanisms	Molecular Function: protein kinase activity (GO:0004672);; Molecular Function: ATP binding (GO:0005524);; Cellular Component: integral component of membrane (GO:0016021);; Molecular Function: carbohydrate binding (GO:0030246);;	K01176|2.5e-71|sbi:8065370|K01176 alpha-amylase [EC:3.2.1.1] | (RefSeq) alpha-amylase isozyme 2A	Starch and sucrose metabolism (ko00500)	--	--	Legume lectin domain	Probable L-type lectin-domain containing receptor kinase S.5 OS=Arabidopsis thaliana OX=3702 GN=LECRKS5 PE=2 SV=1	T	Signal transduction mechanisms	probable L-type lectin-domain containing receptor kinase S.5 [Juglans regia]	molecular function: catalytic activity (GO:0003824);; biological process: metabolic process (GO:0008152);; biological process: cellular process (GO:0009987);; molecular function: binding (GO:0005488);; cellular component: membrane (GO:0016020);; cellular component: membrane part (GO:0044425)
JreChr04G12368	JreChr04G12368	1.60453	122	1.10631	93	3.91901	248	3.00083	244	4.19464	315	0.000700269	1.24932	up	--	--	Molecular Function: molecular_function (GO:0003674);; Molecular Function: binding (GO:0005488);; Molecular Function: protein binding (GO:0005515);; Cellular Component: cellular_component (GO:0005575);; Cellular Component: intracellular (GO:0005622);; Cellular Component: cell (GO:0005623);; Cellular Component: cytoplasm (GO:0005737);; Biological Process: biological_process (GO:0008150);; Molecular…	--	--	--	--	Filament-like plant protein, long coiled-coil	Filament-like plant protein 3 OS=Arabidopsis thaliana OX=3702 GN=FPP3 PE=1 SV=2	S	Function unknown	hypothetical protein F2P56_021982 [Juglans regia]	molecular function: binding (GO:0005488);; cellular component: cell (GO:0005623);; cellular component: cell part (GO:0044464);; cellular component: organelle (GO:0043226);; biological process: biological regulation (GO:0065007)
JreChr09G10805	JreChr09G10805	3.27457	60	2.88288	58	14.22	216	8.50257	166	17.1869	310	2.79199e-05	1.90881	up	--	--	--	--	--	--	--	--	--	--	--	uncharacterized protein LOC109011893 [Juglans regia]	--
JreChr08G11305	JreChr08G11305	48.7442	1233	48.685	1355	24.0122	507	20.9545	567	13.8394	347	6.8847e-08	-1.50871	down	--	--	Molecular Function: molecular_function (GO:0003674);; Molecular Function: binding (GO:0005488);; Molecular Function: protein binding (GO:0005515);; Cellular Component: cellular_component (GO:0005575);; Cellular Component: intracellular (GO:0005622);; Cellular Component: cell (GO:0005623);; Cellular Component: nucleus (GO:0005634);; Cellular Component: nuclear envelope (GO:0005635);; Cellular Comp…	--	--	--	--	--	Nuclear envelope-associated protein 2 OS=Arabidopsis thaliana OX=3702 GN=NEAP2 PE=1 SV=1	S	Function unknown	hypothetical protein F2P56_019169, partial [Juglans regia]	molecular function: binding (GO:0005488);; cellular component: cell (GO:0005623);; cellular component: cell part (GO:0044464);; cellular component: organelle (GO:0043226);; cellular component: organelle part (GO:0044422);; cellular component: membrane-enclosed lumen (GO:0031974)
JreChr09G11507	JreChr09G11507	3.46077	289	4.54478	417	10.4982	730	8.28092	738	10.7282	884	4.76443e-06	1.10203	up	--	--	--	--	--	--	--	Domain of unknown function (DUF3527)	--	S	Function unknown	uncharacterized protein LOC108979286 [Juglans regia]	--
JreChr04G10131	JreChr04G10131	10.1112	75	7.7654	64	27.4809	171	16.8895	134	32.3079	238	0.00696825	1.31743	up	--	--	Biological Process: xylem development (GO:0010089);; Cellular Component: integral component of membrane (GO:0016021);; Molecular Function: receptor serine/threonine kinase binding (GO:0033612);;	--	--	--	--	--	CLAVATA3/ESR (CLE)-related protein 41 OS=Arabidopsis thaliana OX=3702 GN=CLE41 PE=1 SV=1	--	--	CLAVATA3/ESR (CLE)-related protein 41-like [Juglans regia]	biological process: developmental process (GO:0032502);; cellular component: membrane (GO:0016020);; cellular component: membrane part (GO:0044425);; molecular function: binding (GO:0005488)
JreChr03G10096	JreChr03G10096	0.406359	27	0.261578	19	1.43821	79	1.26198	88	2.1787	141	0.000420644	2.07546	up	--	--	Molecular Function: molecular_function (GO:0003674);; Molecular Function: nucleic acid binding (GO:0003676);; Molecular Function: RNA binding (GO:0003723);; Molecular Function: catalytic activity (GO:0003824);; Molecular Function: nuclease activity (GO:0004518);; Molecular Function: endonuclease activity (GO:0004519);; Molecular Function: binding (GO:0005488);; Cellular Component: cellular_compon…	K23541|4.9e-71|egu:105049642|K23541 Ca2+/H+ antiporter, TMEM165/GDT1 family | (RefSeq) pentatricopeptide repeat-containing protein At3g24000, mitochondrial-like	--	[R]	General function prediction only	PPR repeat	Pentatricopeptide repeat-containing protein At3g46790, chloroplastic OS=Arabidopsis thaliana OX=3702 GN=CRR2 PE=2 SV=1	S	Function unknown	pentatricopeptide repeat-containing protein At2g13600-like [Juglans regia]	molecular function: binding (GO:0005488);; molecular function: catalytic activity (GO:0003824);; biological process: metabolic process (GO:0008152);; biological process: cellular process (GO:0009987);; cellular component: cell (GO:0005623);; cellular component: cell part (GO:0044464);; cellular component: organelle (GO:0043226)
JreChr06G11175	JreChr06G11175	11.3508	1082	4.33739	455	3.76397	300	4.02904	411	1.81482	172	0.00963715	-1.49322	down	[G]	Carbohydrate transport and metabolism	Molecular Function: beta-galactosidase activity (GO:0004565);; Biological Process: carbohydrate metabolic process (GO:0005975);; Molecular Function: carbohydrate binding (GO:0030246);;	K12309|1.1e-276|csat:104711840|K12309 beta-galactosidase [EC:3.2.1.23] | (RefSeq) LOW QUALITY PROTEIN: beta-galactosidase 2	Galactose metabolism (ko00052);; Other glycan degradation (ko00511);; Glycosaminoglycan degradation (ko00531);; Sphingolipid metabolism (ko00600);; Glycosphingolipid biosynthesis - ganglio series (ko00604)	[G]	Carbohydrate transport and metabolism	Glycosyl hydrolases family 35	Beta-galactosidase 3 OS=Arabidopsis thaliana OX=3702 GN=BGAL3 PE=2 SV=1	G	Carbohydrate transport and metabolism	beta-galactosidase 3-like [Juglans regia]	molecular function: catalytic activity (GO:0003824);; biological process: metabolic process (GO:0008152);; molecular function: binding (GO:0005488)
JreChr12G10717	JreChr12G10717	238.365	10152	208.155	9759	95.927	3408	72.6498	3310	73.4796	3097	2.90021e-21	-1.66639	down	[F]	Nucleotide transport and metabolism	Molecular Function: ATP binding (GO:0005524);; Biological Process: carbohydrate metabolic process (GO:0005975);; Molecular Function: phosphoribulokinase activity (GO:0008974);;	K00855|5.0e-202|jre:109014262|K00855 phosphoribulokinase [EC:2.7.1.19] | (RefSeq) phosphoribulokinase, chloroplastic-like	Carbon fixation in photosynthetic organisms (ko00710);; Carbon metabolism (ko01200)	[TZ]	Signal transduction mechanisms;; Cytoskeleton	Phosphoribulokinase / Uridine kinase family	Phosphoribulokinase, chloroplastic OS=Mesembryanthemum crystallinum OX=3544 PE=2 SV=1	--	--	phosphoribulokinase, chloroplastic-like [Juglans regia]	molecular function: binding (GO:0005488);; biological process: metabolic process (GO:0008152);; molecular function: catalytic activity (GO:0003824);; biological process: cellular process (GO:0009987)
JreChr07G10886	JreChr07G10886	14.9252	472	22.1078	769	55.3344	1458	41.7064	1409	51.2289	1601	6.12585e-07	1.22282	up	--	--	Biological Process: metal ion transport (GO:0030001);; Molecular Function: metal ion binding (GO:0046872);;	K18081|4.5e-06|smo:SELMODRAFT_437478|K18081 myotubularin-related protein 1/2 [EC:3.1.3.64 3.1.3.95] | (RefSeq) hypothetical protein	Inositol phosphate metabolism (ko00562);; Phosphatidylinositol signaling system (ko04070)	[P]	Inorganic ion transport and metabolism	Heavy-metal-associated domain	Heavy metal-associated isoprenylated plant protein 36 OS=Arabidopsis thaliana OX=3702 GN=HIPP36 PE=1 SV=1	P	Inorganic ion transport and metabolism	heavy metal-associated isoprenylated plant protein 36-like isoform X2 [Juglans regia]	biological process: localization (GO:0051179);; molecular function: binding (GO:0005488)
JreChr09G11847	JreChr09G11847	77.1007	1690	89.9569	2170	32.5337	595	30.9711	726	34.3987	746	1.67043e-24	-1.54715	down	--	--	--	--	--	--	--	LURP-one-related	Protein LURP-one-related 8 OS=Arabidopsis thaliana OX=3702 GN=At2g38640 PE=2 SV=1	S	Function unknown	protein LURP-one-related 8 [Juglans regia]	--
JreChr02G10796	JreChr02G10796	53.1659	3095	44.4311	2847	19.6782	956	25.2874	1575	14.0607	810	3.69635e-07	-1.50296	down	--	--	Molecular Function: DNA binding (GO:0003677);; Cellular Component: nucleus (GO:0005634);; Biological Process: regulation of transcription, DNA-templated (GO:0006355);;	--	--	[K]	Transcription	Associated with HOX	BEL1-like homeodomain protein 2 OS=Arabidopsis thaliana OX=3702 GN=BLH2 PE=1 SV=3	K	Transcription	BEL1-like homeodomain protein 2 [Juglans regia]	molecular function: binding (GO:0005488);; cellular component: cell (GO:0005623);; cellular component: organelle (GO:0043226);; cellular component: cell part (GO:0044464);; biological process: biological regulation (GO:0065007)
JreChr06G11142	JreChr06G11142	63.1946	1492	52.5186	1365	9.34031	184	11.5412	292	12.2976	288	6.00386e-30	-2.57473	down	--	--	Molecular Function: zinc ion binding (GO:0008270);;	--	--	--	--	B-box zinc finger	B-box zinc finger protein 19 OS=Arabidopsis thaliana OX=3702 GN=BBX19 PE=1 SV=1	S	Function unknown	B-box zinc finger protein 19-like isoform X2 [Juglans regia]	molecular function: binding (GO:0005488)
JreChr07G12306	JreChr07G12306	5.23428	273	3.3569	193	1.32776	58	2.59911	145	1.51401	79	0.0068416	-1.42594	down	[G]	Carbohydrate transport and metabolism	Molecular Function: polygalacturonase activity (GO:0004650);; Cellular Component: extracellular region (GO:0005576);; Biological Process: carbohydrate metabolic process (GO:0005975);; Biological Process: cell wall organization (GO:0071555);;	K01213|3.5e-181|aip:107645968|K01213 galacturan 1,4-alpha-galacturonidase [EC:3.2.1.67] | (RefSeq) polygalacturonase At1g48100-like	Pentose and glucuronate interconversions (ko00040)	--	--	Glycosyl hydrolases family 28	Polygalacturonase At1g48100 OS=Arabidopsis thaliana OX=3702 GN=At1g48100 PE=2 SV=1	G	Carbohydrate transport and metabolism	polygalacturonase At1g48100-like [Juglans regia]	molecular function: catalytic activity (GO:0003824);; cellular component: extracellular region (GO:0005576);; biological process: metabolic process (GO:0008152);; biological process: cellular process (GO:0009987);; biological process: cellular component organization or biogenesis (GO:0071840)
JreChr10G11349	JreChr10G11349	197.166	3567	200.343	3990	95.5495	1442	69.8722	1352	151.669	2716	0.00220819	-1.10371	down	--	--	Cellular Component: cellular_component (GO:0005575);; Cellular Component: intracellular (GO:0005622);; Cellular Component: cell (GO:0005623);; Cellular Component: nucleus (GO:0005634);; Cellular Component: cytoplasm (GO:0005737);; Cellular Component: endoplasmic reticulum (GO:0005783);; Cellular Component: plasma membrane (GO:0005886);; Biological Process: proteolysis (GO:0006508);; Biological Pr…	--	--	--	--	--	--	O	Posttranslational modification, protein turnover, chaperones	uncharacterized protein DDB_G0271670-like [Juglans regia]	cellular component: cell (GO:0005623);; cellular component: cell part (GO:0044464);; cellular component: organelle (GO:0043226);; cellular component: membrane (GO:0016020);; biological process: metabolic process (GO:0008152);; biological process: cellular process (GO:0009987);; biological process: response to stimulus (GO:0050896);; biological process: biological regulation (GO:0065007)
JreChr07G11258	JreChr07G11258	438.629	22328	411.797	23074	165.104	7011	160.65	8747	151.246	7619	8.9982e-49	-1.61311	down	[G]	Carbohydrate transport and metabolism	Biological Process: glucose metabolic process (GO:0006006);; Molecular Function: oxidoreductase activity, acting on the aldehyde or oxo group of donors, NAD or NADP as acceptor (GO:0016620);; Molecular Function: NADP binding (GO:0050661);; Molecular Function: NAD binding (GO:0051287);;	K05298|1.8e-259|jre:109011490|K05298 glyceraldehyde-3-phosphate dehydrogenase (NADP+) (phosphorylating) [EC:1.2.1.13] | (RefSeq) glyceraldehyde-3-phosphate dehydrogenase B, chloroplastic-like	Carbon fixation in photosynthetic organisms (ko00710);; Carbon metabolism (ko01200)	[G]	Carbohydrate transport and metabolism	Glyceraldehyde 3-phosphate dehydrogenase, C-terminal domain	Glyceraldehyde-3-phosphate dehydrogenase B, chloroplastic OS=Pisum sativum OX=3888 GN=GAPB PE=1 SV=2	G	Carbohydrate transport and metabolism	glyceraldehyde-3-phosphate dehydrogenase B, chloroplastic-like [Juglans regia]	biological process: metabolic process (GO:0008152);; biological process: single-organism process (GO:0044699);; molecular function: catalytic activity (GO:0003824);; molecular function: binding (GO:0005488)
JreChr01G13110	JreChr01G13110	54.496	4342	58.3209	5115	28.3224	1883	23.0621	1966	27.4647	2166	4.54054e-20	-1.29561	down	[E]	Amino acid transport and metabolism	Cellular Component: cytoplasm (GO:0005737);; Biological Process: L-phenylalanine catabolic process (GO:0006559);; Biological Process: cinnamic acid biosynthetic process (GO:0009800);; Molecular Function: phenylalanine ammonia-lyase activity (GO:0045548);;	K10775|0.0e+00|jre:108997102|K10775 phenylalanine ammonia-lyase [EC:4.3.1.24] | (RefSeq) phenylalanine ammonia-lyase	Phenylalanine metabolism (ko00360);; Phenylpropanoid biosynthesis (ko00940)	[Q]	Secondary metabolites biosynthesis, transport and catabolism	Aromatic amino acid lyase	Phenylalanine ammonia-lyase OS=Citrus limon OX=2708 GN=PAL6 PE=2 SV=1	Q	Secondary metabolites biosynthesis, transport and catabolism	phenylalanine ammonia-lyase [Juglans regia]	cellular component: cell (GO:0005623);; cellular component: cell part (GO:0044464);; biological process: metabolic process (GO:0008152);; biological process: cellular process (GO:0009987);; biological process: single-organism process (GO:0044699);; molecular function: catalytic activity (GO:0003824)
JreChr04G12029	JreChr04G12029	38.6374	2141	38.6964	2360	7.19734	333	7.11392	422	12.3549	678	1.12306e-14	-2.30997	down	--	--	Molecular Function: DNA binding (GO:0003677);; Cellular Component: nucleus (GO:0005634);;	K12133|6.9e-34|ppp:112280611|K12133 MYB-related transcription factor LHY | (RefSeq) uncharacterized protein LOC112280611	Circadian rhythm - plant (ko04712)	[O]	Posttranslational modification, protein turnover, chaperones	Myb-like DNA-binding domain	Protein REVEILLE 1 OS=Arabidopsis thaliana OX=3702 GN=RVE1 PE=1 SV=1	K	Transcription	protein REVEILLE 1-like isoform X1 [Juglans regia]	molecular function: binding (GO:0005488);; cellular component: cell (GO:0005623);; cellular component: organelle (GO:0043226);; cellular component: cell part (GO:0044464)
JreChr16G10440	JreChr16G10440	17.9703	1020	18.5514	1159	8.72599	414	8.63194	524	6.43949	362	9.96516e-11	-1.39527	down	[V]	Defense mechanisms	Molecular Function: antiporter activity (GO:0015297);; Cellular Component: integral component of membrane (GO:0016021);; Molecular Function: xenobiotic transporter activity (GO:0042910);;	K03327|6.1e-280|jre:108990586|K03327 multidrug resistance protein, MATE family | (RefSeq) protein DETOXIFICATION 27-like isoform X1	--	[R]	General function prediction only	MatE	Protein DETOXIFICATION 27 OS=Arabidopsis thaliana OX=3702 GN=DTX27 PE=2 SV=1	V	Defense mechanisms	protein DETOXIFICATION 27-like isoform X1 [Juglans regia]	molecular function: transporter activity (GO:0005215);; biological process: localization (GO:0051179);; cellular component: membrane (GO:0016020);; cellular component: membrane part (GO:0044425)
JreChr09G12141	JreChr09G12141	16.1485	172	18.006	211	41.6921	369	48.5785	551	38.7363	407	6.72459e-06	1.1369	up	--	--	--	--	--	--	--	--	Protein NUCLEAR FUSION DEFECTIVE 6, mitochondrial OS=Arabidopsis thaliana OX=3702 GN=NFD6 PE=3 SV=1	S	Function unknown	protein NUCLEAR FUSION DEFECTIVE 6, mitochondrial-like isoform X2 [Juglans regia]	--
JreChr10G10762	JreChr10G10762	53.7312	2917	46.3921	2772	26.758	1212	28.4712	1653	27.7751	1492	2.4368e-11	-1.04859	down	[H]	Coenzyme transport and metabolism	Cellular Component: integral component of membrane (GO:0016021);; Molecular Function: transferase activity, transferring alkyl or aryl (other than methyl) groups (GO:0016765);;	K12501|1.1e-217|jre:109013473|K12501 homogentisate solanesyltransferase [EC:2.5.1.117] | (RefSeq) homogentisate solanesyltransferase, chloroplastic isoform X1	Ubiquinone and other terpenoid-quinone biosynthesis (ko00130)	--	--	UbiA prenyltransferase family	Homogentisate solanesyltransferase, chloroplastic OS=Arabidopsis thaliana OX=3702 GN=HST PE=1 SV=1	H	Coenzyme transport and metabolism	homogentisate solanesyltransferase, chloroplastic isoform X1 [Juglans regia]	cellular component: membrane (GO:0016020);; cellular component: membrane part (GO:0044425);; molecular function: catalytic activity (GO:0003824)
JreChr01G10237	JreChr01G10237	259.438	24693	238.659	25004	2.42923	193	1.67574	171	4.28049	404	4.87225e-84	-6.66854	down	--	--	Molecular Function: DNA binding (GO:0003677);; Cellular Component: nucleus (GO:0005634);;	K12133|0.0e+00|jre:108988289|K12133 MYB-related transcription factor LHY | (RefSeq) protein LHY-like	Circadian rhythm - plant (ko04712)	[O]	Posttranslational modification, protein turnover, chaperones	Myb-like DNA-binding domain	Protein LHY OS=Arabidopsis thaliana OX=3702 GN=LHY PE=1 SV=2	K	Transcription	protein LHY-like [Juglans regia]	molecular function: binding (GO:0005488);; cellular component: cell (GO:0005623);; cellular component: organelle (GO:0043226);; cellular component: cell part (GO:0044464)
JreChr12G10458	JreChr12G10458	386.916	7218	326.88	6712	101.111	1574	75.9328	1515	77.5519	1432	2.92227e-35	-2.27072	down	--	--	--	--	--	--	--	--	--	--	--	glycine-rich protein 5-like [Juglans regia]	--
JreChr02G11902	JreChr02G11902	13.6301	544	14.572	640	8.413	280	7.86041	336	7.70143	305	6.94441e-08	-1.01069	down	[G]	Carbohydrate transport and metabolism	Molecular Function: ATP binding (GO:0005524);;	--	--	[O]	Posttranslational modification, protein turnover, chaperones	ATPase family associated with various cellular activities (AAA)	Ribulose bisphosphate carboxylase/oxygenase activase, chloroplastic OS=Oryza sativa subsp. japonica OX=39947 GN=RCA PE=1 SV=2	O	Posttranslational modification, protein turnover, chaperones	ribulose bisphosphate carboxylase/oxygenase activase, chloroplastic [Juglans regia]	molecular function: binding (GO:0005488)
JreChr14G11753	JreChr14G11753	57.7475	5055	54.4013	5242	28.7635	2101	30.3567	2843	34.8669	3021	1.55689e-10	-1.03143	down	[TK]	Signal transduction mechanisms;; Transcription	Biological Process: phosphorelay signal transduction system (GO:0000160);; Cellular Component: nucleus (GO:0005634);;	K12129|0.0e+00|jre:109022307|K12129 pseudo-response regulator 7 | (RefSeq) two-component response regulator-like PRR37 isoform X1	Circadian rhythm - plant (ko04712)	[K]	Transcription	Response regulator receiver domain	Two-component response regulator-like PRR37 OS=Oryza sativa subsp. indica OX=39946 GN=PRR37 PE=2 SV=2	K	Transcription	two-component response regulator-like PRR37 isoform X2 [Juglans regia]	biological process: cellular process (GO:0009987);; biological process: signaling (GO:0023052);; biological process: single-organism process (GO:0044699);; biological process: response to stimulus (GO:0050896);; biological process: biological regulation (GO:0065007);; cellular component: cell (GO:0005623);; cellular component: organelle (GO:0043226);; cellular component: cell part (GO:0044464)
JreChr13G11902	JreChr13G11902	4.98272	363	5.67987	455	17.9494	1089	13.9895	1088	13.024	937	2.09743e-09	1.2934	up	--	--	--	--	--	--	--	Tetratricopeptide repeat	--	S	Function unknown	uncharacterized protein LOC108999612 [Juglans regia]	--
JreChr09G12134	JreChr09G12134	3.30533	61	2.8771	59	24.9367	381	11.4455	225	17.8017	323	7.70792e-08	2.32854	up	--	--	Molecular Function: DNA binding (GO:0003677);; Molecular Function: transcription factor activity, sequence-specific DNA binding (GO:0003700);; Cellular Component: nucleus (GO:0005634);;	K09286|1.0e-26|cmax:111483890|K09286 EREBP-like factor | (RefSeq) ethylene-responsive transcription factor 3-like	--	--	--	AP2 domain	Ethylene-responsive transcription factor 12 OS=Arabidopsis thaliana OX=3702 GN=ERF12 PE=1 SV=1	K	Transcription	ethylene-responsive transcription factor 12-like [Juglans regia]	molecular function: binding (GO:0005488);; molecular function: nucleic acid binding transcription factor activity (GO:0001071);; biological process: biological regulation (GO:0065007);; cellular component: cell (GO:0005623);; cellular component: organelle (GO:0043226);; cellular component: cell part (GO:0044464)
Juglans_regia_newGene_3379	--	22.4198	2490	23.5312	2876	7.01752	651	3.87075	460	6.2232	685	1.87758e-16	-2.20691	down	[TK]	Signal transduction mechanisms;; Transcription	Molecular Function: hydrolase activity (GO:0016787);;	K00951|9.9e-85|apro:F751_6164|K00951 GTP pyrophosphokinase [EC:2.7.6.5] | (RefSeq) Guanosine-3',5'-bis(diphosphate) 3'-pyrophosphohydrolase	Purine metabolism (ko00230)	[T]	Signal transduction mechanisms	HD domain	Probable GTP diphosphokinase RSH2, chloroplastic OS=Oryza sativa subsp. japonica OX=39947 GN=RSH2 PE=2 SV=1	T	Signal transduction mechanisms	uncharacterized protein LOC109018999 isoform X2 [Juglans regia]	molecular function: catalytic activity (GO:0003824)
JreChr12G10642	JreChr12G10642	145.089	5429	148.788	6129	87.2345	2723	76.8138	3075	77.7557	2880	3.66116e-21	-1.06044	down	--	--	Molecular Function: cysteine-type endopeptidase activity (GO:0004197);; Cellular Component: integral component of membrane (GO:0016021);; Biological Process: CAAX-box protein processing (GO:0071586);;	K01883|1.3e-15|brp:103844710|K01883 cysteinyl-tRNA synthetase [EC:6.1.1.16] | (RefSeq) cysteine--tRNA ligase	Aminoacyl-tRNA biosynthesis (ko00970)	--	--	--	--	S	Function unknown	uncharacterized protein LOC108984093 [Juglans regia]	molecular function: catalytic activity (GO:0003824);; biological process: metabolic process (GO:0008152);; cellular component: membrane (GO:0016020);; cellular component: membrane part (GO:0044425)
JreChr11G10289	JreChr11G10289	113.45	3353	106.195	3455	53.6176	1322	43.2175	1367	36.3596	1064	8.68177e-14	-1.50353	down	[GR]	Carbohydrate transport and metabolism;; General function prediction only	Molecular Function: hydrolase activity (GO:0016787);;	K20884|1.8e-12|psom:113280955|K20884 riboflavin kinase / FMN hydrolase [EC:2.7.1.26 3.1.3.102] | (RefSeq) bifunctional riboflavin kinase/FMN phosphatase-like	Riboflavin metabolism (ko00740)	[R]	General function prediction only	Haloacid dehalogenase-like hydrolase	CBBY-like protein OS=Arabidopsis thaliana OX=3702 GN=CBBY PE=1 SV=1	S	Function unknown	CBBY-like protein [Juglans regia]	molecular function: catalytic activity (GO:0003824)
JreChr11G10571	JreChr11G10571	13.6618	522	14.2052	598	43.0775	1373	29.7572	1216	49.9281	1888	5.12385e-07	1.35883	up	[M]	Cell wall/membrane/envelope biogenesis	Molecular Function: protein serine/threonine kinase activity (GO:0004674);; Molecular Function: ATP binding (GO:0005524);;	K14498|1.7e-193|jre:109020484|K14498 serine/threonine-protein kinase SRK2 [EC:2.7.11.1] | (RefSeq) serine/threonine-protein kinase SAPK3-like	MAPK signaling pathway - plant (ko04016);; Plant hormone signal transduction (ko04075)	[T]	Signal transduction mechanisms	Protein kinase domain	Serine/threonine-protein kinase SAPK3 OS=Oryza sativa subsp. indica OX=39946 GN=SAPK3 PE=1 SV=2	T	Signal transduction mechanisms	serine/threonine-protein kinase SAPK3-like [Juglans regia]	molecular function: catalytic activity (GO:0003824);; biological process: metabolic process (GO:0008152);; biological process: cellular process (GO:0009987);; molecular function: binding (GO:0005488)
JreChr12G10277	JreChr12G10277	10.6453	491	11.9426	606	31.2656	1202	17.192	848	38.749	1767	0.0026303	1.16815	up	[G]	Carbohydrate transport and metabolism	Molecular Function: pectate lyase activity (GO:0030570);; Biological Process: pectin catabolic process (GO:0045490);; Molecular Function: metal ion binding (GO:0046872);;	K01728|3.7e-243|jre:108980906|K01728 pectate lyase [EC:4.2.2.2] | (RefSeq) probable pectate lyase 5	Pentose and glucuronate interconversions (ko00040)	--	--	Pectate lyase	Probable pectate lyase 5 OS=Arabidopsis thaliana OX=3702 GN=At1g67750 PE=2 SV=2	G	Carbohydrate transport and metabolism	hypothetical protein F2P56_019886, partial [Juglans regia]	molecular function: catalytic activity (GO:0003824);; biological process: metabolic process (GO:0008152);; molecular function: binding (GO:0005488)
JreChr12G11642	JreChr12G11642	3.22246	111	2.08736	79	7.14111	205	6.49146	238	7.23851	246	0.0011924	1.19189	up	--	--	Molecular Function: DNA binding (GO:0003677);; Cellular Component: nucleus (GO:0005634);; Biological Process: regulation of transcription, DNA-templated (GO:0006355);;	K00521|1.4e-32|cmos:111447866|K00521 ferric-chelate reductase [EC:1.16.1.7] | (RefSeq) ferric reduction oxidase 7, chloroplastic-like	--	--	--	No apical meristem (NAM) protein	NAC domain-containing protein 21/22 OS=Arabidopsis thaliana OX=3702 GN=NAC021 PE=1 SV=2	K	Transcription	NAC domain-containing protein 21/22 [Juglans regia]	molecular function: binding (GO:0005488);; cellular component: cell (GO:0005623);; cellular component: organelle (GO:0043226);; cellular component: cell part (GO:0044464);; biological process: biological regulation (GO:0065007)
JreChr16G11037	JreChr16G11037	5.56896	56	5.18632	58	1.63586	14	0.890039	10	0.668943	7	0.00117155	-2.50982	down	--	--	Molecular Function: DNA binding (GO:0003677);;	K15397|2.5e-19|cpep:111776416|K15397 3-ketoacyl-CoA synthase [EC:2.3.1.199] | (RefSeq) 3-ketoacyl-CoA synthase 17-like	Fatty acid elongation (ko00062);; Plant-pathogen interaction (ko04626)	[O]	Posttranslational modification, protein turnover, chaperones	Myb-like DNA-binding domain	Protein RADIALIS-like 6 OS=Arabidopsis thaliana OX=3702 GN=RL6 PE=2 SV=1	K	Transcription	protein RADIALIS-like 6 [Juglans regia]	molecular function: binding (GO:0005488)
JreChr12G10226	JreChr12G10226	0.28781	4	0.419095	6	3.8314	39	3.78089	49	2.67839	32	0.000744486	2.9417	up	--	--	--	--	--	--	--	--	--	--	--	uncharacterized protein LOC108981453 [Juglans regia]	--
JreChr16G10462	JreChr16G10462	3.92569	187	5.8875	309	16.3886	650	11.7463	598	18.841	887	5.13739e-06	1.4794	up	--	--	Molecular Function: DNA binding (GO:0003677);; Cellular Component: nucleus (GO:0005634);;	--	--	--	--	--	Transcription repressor KAN1 OS=Arabidopsis thaliana OX=3702 GN=KAN1 PE=1 SV=1	K	Transcription	transcription repressor KAN1-like isoform X1 [Juglans regia]	molecular function: binding (GO:0005488);; cellular component: cell (GO:0005623);; cellular component: organelle (GO:0043226);; cellular component: cell part (GO:0044464)
JreChr07G11902	JreChr07G11902	7.28798	426	16.0457	1031	30.1202	1466	26.2494	1638	29.8214	1721	0.00223278	1.11214	up	[MDT]	Cell wall/membrane/envelope biogenesis;; Cell cycle control, cell division, chromosome partitioning;; Signal transduction mechanisms	Molecular Function: ATP binding (GO:0005524);;	K08900|7.9e-105|hbr:110669304|K08900 mitochondrial chaperone BCS1 | (RefSeq) AAA-ATPase At4g25835-like	--	[O]	Posttranslational modification, protein turnover, chaperones	Domain associated at C-terminal with AAA	AAA-ATPase At5g57480 OS=Arabidopsis thaliana OX=3702 GN=At5g57480 PE=3 SV=1	O	Posttranslational modification, protein turnover, chaperones	AAA-ATPase At5g57480-like [Juglans regia]	molecular function: binding (GO:0005488)
JreChr02G11013	JreChr02G11013	1.81004	231	1.68793	237	0.56819	61	0.568035	78	0.347584	44	3.1332e-07	-2.00865	down	--	--	Molecular Function: hydrolase activity (GO:0016787);; Biological Process: phosphatidylinositol dephosphorylation (GO:0046856);;	K01099|4.4e-193|nsy:104233283|K01099 inositol polyphosphate 5-phosphatase INPP5B/F [EC:3.1.3.36] | (RefSeq) type II inositol 1,4,5-trisphosphate 5-phosphatase FRA3-like isoform X1	Inositol phosphate metabolism (ko00562);; Phosphatidylinositol signaling system (ko04070)	[U]	Intracellular trafficking, secretion, and vesicular transport	Endonuclease/Exonuclease/phosphatase family	Type I inositol polyphosphate 5-phosphatase 12 OS=Arabidopsis thaliana OX=3702 GN=IP5P12 PE=1 SV=2	T	Signal transduction mechanisms	type I inositol polyphosphate 5-phosphatase 12-like [Juglans regia]	molecular function: catalytic activity (GO:0003824);; biological process: metabolic process (GO:0008152);; biological process: cellular process (GO:0009987);; biological process: single-organism process (GO:0044699)
JreChr08G11882	JreChr08G11882	60.3711	2829	63.7487	3289	19.3982	759	18.0367	904	24.6492	1143	2.94369e-20	-1.77583	down	--	--	Biological Process: lipid metabolic process (GO:0006629);; Molecular Function: O-acyltransferase activity (GO:0008374);;	K06129|1.1e-27|csl:COCSUDRAFT_65109|K06129 lysophospholipase III [EC:3.1.1.5] | (RefSeq) Lecithin:cholesterol acyltransferase	Glycerophospholipid metabolism (ko00564)	[I]	Lipid transport and metabolism	Lecithin:cholesterol acyltransferase	Lecithin-cholesterol acyltransferase-like 1 OS=Arabidopsis thaliana OX=3702 GN=LCAT1 PE=2 SV=1	I	Lipid transport and metabolism	lecithin-cholesterol acyltransferase-like 1 [Juglans regia]	biological process: metabolic process (GO:0008152);; biological process: single-organism process (GO:0044699);; molecular function: catalytic activity (GO:0003824)
JreChr14G10724	JreChr14G10724	0.623541	40	2.27294	158	17.2645	905	12.935	869	7.74678	482	2.25366e-07	2.92493	up	--	--	Cellular Component: integral component of membrane (GO:0016021);;	--	--	--	--	Plant protein of unknown function	UPF0481 protein At3g47200 OS=Arabidopsis thaliana OX=3702 GN=At3g47200 PE=2 SV=1	--	--	UPF0481 protein At3g47200-like [Juglans regia]	cellular component: membrane (GO:0016020);; cellular component: membrane part (GO:0044425)
JreChr08G10764	JreChr08G10764	30.6317	658	29.8439	706	9.59098	172	9.2373	213	10.372	221	1.18872e-20	-1.82484	down	[M]	Cell wall/membrane/envelope biogenesis	Molecular Function: GDP-mannose 3,5-epimerase activity (GO:0047918);; Molecular Function: NAD binding (GO:0051287);;	K10046|9.3e-88|jre:108998187|K10046 GDP-D-mannose 3', 5'-epimerase [EC:5.1.3.18 5.1.3.-] | (RefSeq) GDP-mannose 3,5-epimerase 2	Ascorbate and aldarate metabolism (ko00053);; Amino sugar and nucleotide sugar metabolism (ko00520)	[GM]	Carbohydrate transport and metabolism;; Cell wall/membrane/envelope biogenesis	GDP-mannose 4,6 dehydratase	GDP-mannose 3,5-epimerase 2 OS=Oryza sativa subsp. japonica OX=39947 GN=GME-2 PE=2 SV=2	--	--	GDP-mannose 3,5-epimerase 2 [Juglans regia]	molecular function: catalytic activity (GO:0003824);; molecular function: binding (GO:0005488)
JreChr02G11174	JreChr02G11174	25.2287	1554	18.5316	1257	11.2426	578	10.323	680	6.45694	394	9.63207e-06	-1.42668	down	--	--	Molecular Function: metal ion binding (GO:0046872);;	K12309|4.8e-137|lja:Lj3g3v0323160.1|K12309 beta-galactosidase [EC:3.2.1.23] | (RefSeq) Lj3g3v0323160.1; -	Galactose metabolism (ko00052);; Other glycan degradation (ko00511);; Glycosaminoglycan degradation (ko00531);; Sphingolipid metabolism (ko00600);; Glycosphingolipid biosynthesis - ganglio series (ko00604)	[R]	General function prediction only	Zinc finger, C2H2 type	Protein indeterminate-domain 7 OS=Arabidopsis thaliana OX=3702 GN=IDD7 PE=2 SV=1	K	Transcription	hypothetical protein F2P56_027939 [Juglans regia]	molecular function: binding (GO:0005488)
JreChr03G11092	JreChr03G11092	10.375	1453	10.0008	1542	24.2043	2827	27.0517	4051	20.6585	2863	1.19089e-08	1.04165	up	[D]	Cell cycle control, cell division, chromosome partitioning	Molecular Function: ATP binding (GO:0005524);; Cellular Component: nucleus (GO:0005634);; Cellular Component: chromosome (GO:0005694);; Biological Process: chromosome organization (GO:0051276);;	K06675|0.0e+00|jre:108985977|K06675 structural maintenance of chromosome 4 | (RefSeq) structural maintenance of chromosomes protein 4	--	[BD]	Chromatin structure and dynamics;; Cell cycle control, cell division, chromosome partitioning	RecF/RecN/SMC N terminal domain	Structural maintenance of chromosomes protein 4 OS=Arabidopsis thaliana OX=3702 GN=SMC4 PE=1 SV=1	--	--	structural maintenance of chromosomes protein 4 [Juglans regia]	molecular function: binding (GO:0005488);; cellular component: cell (GO:0005623);; cellular component: organelle (GO:0043226);; cellular component: cell part (GO:0044464);; biological process: cellular process (GO:0009987);; biological process: cellular component organization or biogenesis (GO:0071840)
JreChr07G10694	JreChr07G10694	125.011	5661	104.874	5228	68.6738	2595	56.695	2746	51.4619	2307	6.9903e-10	-1.16096	down	[M]	Cell wall/membrane/envelope biogenesis	Molecular Function: catalytic activity (GO:0003824);;	--	--	--	--	NAD dependent epimerase/dehydratase family	Chloroplast stem-loop binding protein of 41 kDa a, chloroplastic OS=Arabidopsis thaliana OX=3702 GN=CSP41A PE=1 SV=1	S	Function unknown	hypothetical protein F2P56_024659, partial [Juglans regia]	molecular function: catalytic activity (GO:0003824)
JreChr05G12110	JreChr05G12110	3.89326	100	2.72197	77	0.474057	11	0.155449	5	0.222677	6	9.68925e-07	-3.6441	down	[T]	Signal transduction mechanisms	--	K05391|2.2e-83|jre:108983561|K05391 cyclic nucleotide gated channel, plant | (RefSeq) cyclic nucleotide-gated ion channel 1-like	Plant-pathogen interaction (ko04626)	[PT]	Inorganic ion transport and metabolism;; Signal transduction mechanisms	--	Cyclic nucleotide-gated ion channel 1 OS=Arabidopsis thaliana OX=3702 GN=CNGC1 PE=1 SV=1	--	--	hypothetical protein F2P56_031362 [Juglans regia]	--
JreChr14G10021	JreChr14G10021	1.82051	59	1.93916	69	7.77152	209	8.14431	280	4.63483	148	0.000107597	1.66485	up	--	--	Cellular Component: integral component of membrane (GO:0016021);;	--	--	--	--	Tetraspanin family	Tetraspanin-3 OS=Arabidopsis thaliana OX=3702 GN=TET3 PE=1 SV=1	S	Function unknown	tetraspanin-3-like [Juglans regia]	cellular component: membrane (GO:0016020);; cellular component: membrane part (GO:0044425)
JreChr06G10374	JreChr06G10374	3.88746	178	4.00465	202	12.6073	480	12.2444	598	13.1483	594	2.03294e-14	1.48535	up	[I]	Lipid transport and metabolism	--	K07393|6.3e-33|zma:103649984|K07393 glutathionyl-hydroquinone reductase [EC:1.8.5.7] | (RefSeq) uncharacterized protein LOC103649984	--	--	--	--	--	S	Function unknown	lipase-like [Juglans regia]	--
JreChr09G11027	JreChr09G11027	15.3598	796	18.5739	1060	44.3644	1918	31.4585	1743	65.2166	3344	0.000223856	1.27818	up	--	--	Molecular Function: UDP-glycosyltransferase activity (GO:0008194);;	K22794|5.8e-269|jre:109021331|K22794 flavonol-3-O-glucoside/galactoside glucosyltransferase [EC:2.4.1.239 2.4.1.-] | (RefSeq) cyanidin 3-O-galactoside 2''-O-xylosyltransferase FGGT1-like isoform X1	Flavone and flavonol biosynthesis (ko00944)	[GC]	Carbohydrate transport and metabolism;; Energy production and conversion	UDP-glucoronosyl and UDP-glucosyl transferase	Cyanidin 3-O-galactoside 2''-O-xylosyltransferase FGGT1 OS=Actinidia chinensis var. chinensis OX=1590841 GN=F3GGT1 PE=1 SV=2	--	--	cyanidin 3-O-galactoside 2''-O-xylosyltransferase FGGT1-like isoform X1 [Juglans regia]	molecular function: catalytic activity (GO:0003824)
JreChr05G12950	JreChr05G12950	21.0585	904	16.8876	798	10.9961	394	12.4243	571	7.58862	323	0.000751135	-1.06933	down	--	--	Molecular Function: DNA binding (GO:0003677);; Cellular Component: nucleus (GO:0005634);; Biological Process: regulation of transcription, DNA-templated (GO:0006355);;	K00521|1.2e-97|cmos:111447866|K00521 ferric-chelate reductase [EC:1.16.1.7] | (RefSeq) ferric reduction oxidase 7, chloroplastic-like	--	--	--	No apical meristem (NAM) protein	NAC domain-containing protein 35 OS=Arabidopsis thaliana OX=3702 GN=NAC035 PE=1 SV=2	K	Transcription	hypothetical protein F2P56_028643 [Juglans regia]	molecular function: binding (GO:0005488);; cellular component: cell (GO:0005623);; cellular component: organelle (GO:0043226);; cellular component: cell part (GO:0044464);; biological process: biological regulation (GO:0065007)
JreChr03G13313	JreChr03G13313	24.1487	1040	20.3392	964	3.0706	111	2.86014	132	2.01955	87	2.94936e-36	-3.25863	down	[G]	Carbohydrate transport and metabolism	Molecular Function: trehalose-phosphatase activity (GO:0004805);; Biological Process: trehalose biosynthetic process (GO:0005992);;	K01087|5.4e-220|jre:108987417|K01087 trehalose 6-phosphate phosphatase [EC:3.1.3.12] | (RefSeq) trehalose-phosphate phosphatase A-like	Starch and sucrose metabolism (ko00500)	[G]	Carbohydrate transport and metabolism	Trehalose-phosphatase	Trehalose-phosphate phosphatase A OS=Arabidopsis thaliana OX=3702 GN=TPPA PE=1 SV=1	G	Carbohydrate transport and metabolism	trehalose-phosphate phosphatase A-like [Juglans regia]	molecular function: catalytic activity (GO:0003824);; biological process: metabolic process (GO:0008152);; biological process: cellular process (GO:0009987);; biological process: single-organism process (GO:0044699)
JreChr09G10024	JreChr09G10024	50.4516	4502	46.5986	4577	20.5142	1527	14.4863	1383	10.105	893	2.08276e-10	-1.89022	down	[G]	Carbohydrate transport and metabolism	Molecular Function: transferase activity, transferring glycosyl groups (GO:0016757);;	K06617|9.5e-227|egr:104445147|K06617 raffinose synthase [EC:2.4.1.82] | (RefSeq) probable galactinol--sucrose galactosyltransferase 2	Galactose metabolism (ko00052)	--	--	Raffinose synthase or seed imbibition protein Sip1	Probable galactinol--sucrose galactosyltransferase 2 OS=Arabidopsis thaliana OX=3702 GN=RFS2 PE=2 SV=2	S	Function unknown	probable galactinol--sucrose galactosyltransferase 2 [Juglans regia]	molecular function: catalytic activity (GO:0003824)
JreChr08G10847	JreChr08G10847	4.23252	165	6.68166	286	1.96844	64	2.47362	103	1.45634	56	0.000267612	-1.65859	down	[E]	Amino acid transport and metabolism	--	K18266|1.8e-190|jre:109014980|K18266 protein NDRG1 | (RefSeq) protein NDL1-like isoform X1	--	[S]	Function unknown	Ndr family	Protein NDL1 OS=Arabidopsis thaliana OX=3702 GN=NDL1 PE=1 SV=1	S	Function unknown	protein NDL1-like isoform X1 [Juglans regia]	--
JreChr15G10223	JreChr15G10223	28.0581	1054	26.3586	1089	13.2217	414	11.7432	472	11.5364	429	3.10505e-16	-1.35596	down	[Q]	Secondary metabolites biosynthesis, transport and catabolism	Molecular Function: methyltransferase activity (GO:0008168);; Biological Process: methylation (GO:0032259);;	K12589|1.2e-13|apro:F751_0365|K12589 exosome complex component RRP42 | (RefSeq) Exosome complex component RRP42	RNA degradation (ko03018)	--	--	Leucine carboxyl methyltransferase	--	Q	Secondary metabolites biosynthesis, transport and catabolism	putative S-adenosyl-L-methionine-dependent methyltransferase Mvan_0910 [Juglans regia]	molecular function: catalytic activity (GO:0003824);; biological process: metabolic process (GO:0008152)
JreChr11G11057	JreChr11G11057	0.256957	12	0.455066	24	2.54581	99	1.13355	57	3.18914	147	0.000719644	2.46269	up	[P]	Inorganic ion transport and metabolism	Molecular Function: cation transmembrane transporter activity (GO:0008324);; Cellular Component: integral component of membrane (GO:0016021);;	K14689|3.3e-199|jre:108992388|K14689 solute carrier family 30 (zinc transporter), member 2 | (RefSeq) metal tolerance protein 1-like	--	[P]	Inorganic ion transport and metabolism	Cation efflux family	Metal tolerance protein A2 OS=Arabidopsis thaliana OX=3702 GN=MTPA2 PE=2 SV=2	P	Inorganic ion transport and metabolism	metal tolerance protein 1-like [Juglans regia]	molecular function: transporter activity (GO:0005215);; biological process: localization (GO:0051179);; cellular component: membrane (GO:0016020);; cellular component: membrane part (GO:0044425)
JreChr08G12045	JreChr08G12045	2.8265	134	2.50232	131	0.999636	40	0.638985	33	0.709063	34	1.92887e-05	-1.95023	down	--	--	Molecular Function: methyltransferase activity (GO:0008168);; Cellular Component: integral component of membrane (GO:0016021);;	--	--	--	--	--	--	S	Function unknown	uncharacterized protein LOC109019427 [Juglans regia]	molecular function: catalytic activity (GO:0003824);; cellular component: membrane (GO:0016020);; cellular component: membrane part (GO:0044425)
JreChr01G10605	JreChr01G10605	76.5253	1772	67.9699	1732	33.3345	644	34.6159	857	44.6259	1023	2.99069e-07	-1.13686	down	--	--	Molecular Function: transcription factor activity, sequence-specific DNA binding (GO:0003700);;	K16241|2.1e-93|jre:109005672|K16241 transcription factor HY5 | (RefSeq) transcription factor HY5-like isoform X1	Circadian rhythm - plant (ko04712)	[K]	Transcription	bZIP transcription factor	Transcription factor HY5-like OS=Arabidopsis thaliana OX=3702 GN=HYH PE=1 SV=1	K	Transcription	transcription factor HY5-like isoform X1 [Juglans regia]	molecular function: nucleic acid binding transcription factor activity (GO:0001071);; biological process: biological regulation (GO:0065007)
Juglans_regia_newGene_5290	--	6.52379	406	5.59198	383	1.38019	72	1.10479	74	1.11473	69	3.64513e-19	-2.52769	down	--	--	--	--	--	--	--	--	--	--	--	--	--
JreChr09G12374	JreChr09G12374	11.5529	605	8.82916	509	6.02755	264	2.42016	136	5.28518	274	0.00417219	-1.35672	down	[S]	Function unknown	Cellular Component: integral component of membrane (GO:0016021);;	--	--	--	--	Sulfite exporter TauE/SafE	Sulfite exporter TauE/SafE family protein 2 OS=Arabidopsis thaliana OX=3702 GN=At1g61740 PE=2 SV=1	S	Function unknown	sulfite exporter TauE/SafE family protein 2-like isoform X2 [Juglans regia]	cellular component: membrane (GO:0016020);; cellular component: membrane part (GO:0044425)
JreChr07G10747	JreChr07G10747	53.0458	2945	58.4935	3575	29.4817	1366	19.2986	1146	22.1399	1217	1.49827e-11	-1.43522	down	--	--	--	K06634|1.1e-34|egr:104414823|K06634 cyclin H | (RefSeq) uncharacterized protein LOC104414823 isoform X1	Basal transcription factors (ko03022);; Nucleotide excision repair (ko03420)	--	--	--	--	--	--	uncharacterized protein LOC109010930 [Juglans regia]	--
[truncated: 1,828 more rows]
