# Supplementary material for: Physiological and transcriptomic analyses of response of walnuts (Juglans regia) to Pantoea agglomerans infection
Source: Front Plant Sci. 2023 Dec 5;14:1294643. doi: 10.3389/fpls.2023.1294643 (PMC10728658; doi:10.3389/fpls.2023.1294643)
Supplement: Supplementary Table 4 — DEGs in the C0vsT2. [file Table_4.xls]

## Sheet: biomarker (1)
#ID	gene_name	C0-1_FPKM	C0-1_count	C0-2_FPKM	C0-2_count	T2-1_FPKM	T2-1_count	T2-2_FPKM	T2-2_count	T2-3_FPKM	T2-3_count	FDR	log2FC	regulated	COG_class	COG_class_annotation	GO_annotation	KEGG_annotation	KEGG_pathway_annotation	KOG_class	KOG_class_annotation	Pfam_annotation	Swiss_Prot_annotation	eggNOG_class	eggNOG_class_annotation	NR_annotation	GO_second_level_annotation
JreChr12G11071	JreChr12G11071	1.29371	73	2.19342	136	33.0672	1947	33.0362	2062	24.6739	1693	3.79478e-48	4.04397	up	[QV]	Secondary metabolites biosynthesis, transport and catabolism;; Defense mechanisms	Molecular Function: monooxygenase activity (GO:0004497);; Molecular Function: iron ion binding (GO:0005506);; Molecular Function: oxidoreductase activity, acting on paired donors, with incorporation or reduction of molecular oxygen (GO:0016705);; Molecular Function: heme binding (GO:0020037);;	K23810|1.4e-183|vvi:100232891|K23810 (E)-8-carboxylinalool synthase [EC:1.14.14.-] | (RefSeq) GFH2; ripening-related P-450 enzyme-like	Monoterpenoid biosynthesis (ko00902)	[Q]	Secondary metabolites biosynthesis, transport and catabolism	Cytochrome P450	Geraniol 8-hydroxylase OS=Swertia mussotii OX=137888 GN=CYP76B10 PE=1 SV=1	Q	Secondary metabolites biosynthesis, transport and catabolism	geraniol 8-hydroxylase-like [Juglans regia]	molecular function: catalytic activity (GO:0003824);; biological process: metabolic process (GO:0008152);; biological process: single-organism process (GO:0044699);; molecular function: binding (GO:0005488)
JreChr09G12236	JreChr09G12236	132.047	8280	136.67	9433	82.2419	5415	53.5434	3737	67.9492	5213	4.77712e-05	-1.04262	down	[O]	Posttranslational modification, protein turnover, chaperones	Molecular Function: cysteine-type peptidase activity (GO:0008234);;	K16290|7.4e-85|egu:105050471|K16290 xylem cysteine proteinase [EC:3.4.22.-] | (RefSeq) cysteine protease XCP1	--	[O]	Posttranslational modification, protein turnover, chaperones	Papain family cysteine protease	Oryzain alpha chain OS=Oryza sativa subsp. japonica OX=39947 GN=Os04g0650000 PE=1 SV=2	O	Posttranslational modification, protein turnover, chaperones	low-temperature-induced cysteine proteinase-like [Juglans regia]	molecular function: catalytic activity (GO:0003824);; biological process: metabolic process (GO:0008152)
JreChr09G10510	JreChr09G10510	3.01327	161	3.19316	187	41.726	2329	28.963	1714	49.4186	3214	1.02894e-32	3.6332	up	[QV]	Secondary metabolites biosynthesis, transport and catabolism;; Defense mechanisms	Molecular Function: monooxygenase activity (GO:0004497);; Molecular Function: iron ion binding (GO:0005506);; Molecular Function: oxidoreductase activity, acting on paired donors, with incorporation or reduction of molecular oxygen (GO:0016705);; Molecular Function: heme binding (GO:0020037);;	K20667|1.9e-278|jre:108996978|K20667 beta-amyrin 28-monooxygenase [EC:1.14.14.126] | (RefSeq) beta-amyrin 28-monooxygenase-like	--	[QI]	Secondary metabolites biosynthesis, transport and catabolism;; Lipid transport and metabolism	Cytochrome P450	Beta-amyrin 28-monooxygenase OS=Vitis vinifera OX=29760 GN=CYP716A17 PE=1 SV=2	Q	Secondary metabolites biosynthesis, transport and catabolism	beta-amyrin 28-monooxygenase-like [Juglans regia]	molecular function: catalytic activity (GO:0003824);; biological process: metabolic process (GO:0008152);; biological process: single-organism process (GO:0044699);; molecular function: binding (GO:0005488)
Juglans_regia_newGene_1887	--	3.24735	66	4.9931	112	17.1909	366	7.1744	162	17.5705	435	0.00701841	1.70794	up	--	--	--	--	--	--	--	--	--	--	--	--	--
JreChr14G11728	JreChr14G11728	8.9254	478	6.4284	379	2.64012	149	1.36671	82	3.51662	231	0.00449678	-1.65818	down	[Q]	Secondary metabolites biosynthesis, transport and catabolism	Biological Process: fatty acid biosynthetic process (GO:0006633);; Cellular Component: membrane (GO:0016020);; Molecular Function: transferase activity, transferring acyl groups other than amino-acyl groups (GO:0016747);;	K15397|9.9e-280|jre:108979165|K15397 3-ketoacyl-CoA synthase [EC:2.3.1.199] | (RefSeq) 3-ketoacyl-CoA synthase 12-like	Fatty acid elongation (ko00062);; Plant-pathogen interaction (ko04626)	--	--	FAE1/Type III polyketide synthase-like protein	3-ketoacyl-CoA synthase 12 OS=Arabidopsis thaliana OX=3702 GN=KCS12 PE=2 SV=1	I	Lipid transport and metabolism	3-ketoacyl-CoA synthase 12-like [Juglans regia]	biological process: metabolic process (GO:0008152);; biological process: cellular process (GO:0009987);; biological process: single-organism process (GO:0044699);; cellular component: membrane (GO:0016020);; molecular function: catalytic activity (GO:0003824)
JreChr13G10927	JreChr13G10927	31.9118	1191	30.1101	1237	12.7944	502	13.8604	576	9.28901	424	8.18796e-10	-1.43944	down	--	--	Molecular Function: protein binding (GO:0005515);;	K01640|1.7e-07|thj:104800457|K01640 hydroxymethylglutaryl-CoA lyase [EC:4.1.3.4] | (RefSeq) LOW QUALITY PROTEIN: hydroxymethylglutaryl-CoA lyase, mitochondrial	Synthesis and degradation of ketone bodies (ko00072);; Valine, leucine and isoleucine degradation (ko00280);; Butanoate metabolism (ko00650);; Peroxisome (ko04146)	--	--	F-box domain	F-box protein At2g26850 OS=Arabidopsis thaliana OX=3702 GN=At2g26850 PE=2 SV=1	S	Function unknown	F-box protein At2g32560-like [Juglans regia]	molecular function: binding (GO:0005488)
JreChr13G11670	JreChr13G11670	3.61391	210	5.34384	342	31.6033	1925	10.6671	689	71.6092	5080	0.00913085	3.05008	up	[QV]	Secondary metabolites biosynthesis, transport and catabolism;; Defense mechanisms	Molecular Function: monooxygenase activity (GO:0004497);; Molecular Function: iron ion binding (GO:0005506);; Cellular Component: integral component of membrane (GO:0016021);; Molecular Function: oxidoreductase activity, acting on paired donors, with incorporation or reduction of molecular oxygen (GO:0016705);; Molecular Function: heme binding (GO:0020037);;	K20666|7.6e-177|dzi:111309893|K20666 gibberellin 13-oxidase [EC:1.14.-.-] | (RefSeq) cytochrome P450 714B2-like	--	[QI]	Secondary metabolites biosynthesis, transport and catabolism;; Lipid transport and metabolism	Cytochrome P450	Cytochrome P450 714C2 OS=Oryza sativa subsp. japonica OX=39947 GN=CYP714C2 PE=2 SV=1	Q	Secondary metabolites biosynthesis, transport and catabolism	cytochrome P450 714C2-like [Juglans regia]	molecular function: catalytic activity (GO:0003824);; biological process: metabolic process (GO:0008152);; biological process: single-organism process (GO:0044699);; molecular function: binding (GO:0005488);; cellular component: membrane (GO:0016020);; cellular component: membrane part (GO:0044425)
Juglans_regia_newGene_833	--	0.132801	43	0.092386	33	0.237323	80	0.52816	189	0.923436	362	0.00533097	2.26157	up	--	--	Molecular Function: nucleic acid binding (GO:0003676);; Molecular Function: RNA-DNA hybrid ribonuclease activity (GO:0004523);; Biological Process: DNA integration (GO:0015074);;	K13457|7.9e-24|pmum:103334684|K13457 disease resistance protein RPM1 | (RefSeq) disease resistance protein RPM1-like	Plant-pathogen interaction (ko04626)	[R]	General function prediction only	Reverse transcriptase (RNA-dependent DNA polymerase)	--	L	Replication, recombination and repair	uncharacterized protein LOC112015361 [Quercus suber]	molecular function: binding (GO:0005488);; molecular function: catalytic activity (GO:0003824);; biological process: metabolic process (GO:0008152);; biological process: cellular process (GO:0009987)
JreChr13G11208	JreChr13G11208	0.35941	13	0.772632	30	4.31924	159	8.51847	332	1.31836	57	0.00248378	2.95612	up	--	--	Biological Process: ubiquitin-dependent protein catabolic process (GO:0006511);; Biological Process: multicellular organism development (GO:0007275);; Molecular Function: zinc ion binding (GO:0008270);; Molecular Function: ligase activity (GO:0016874);; Cellular Component: host cell nucleus (GO:0042025);;	K04506|2.4e-189|jre:109001688|K04506 E3 ubiquitin-protein ligase SIAH1 [EC:2.3.2.27] | (RefSeq) E3 ubiquitin-protein ligase SINAT2-like	Ubiquitin mediated proteolysis (ko04120)	[R]	General function prediction only	Seven in absentia protein family	E3 ubiquitin-protein ligase SINAT2 OS=Arabidopsis thaliana OX=3702 GN=SINAT2 PE=1 SV=1	O	Posttranslational modification, protein turnover, chaperones	E3 ubiquitin-protein ligase SINAT2-like [Juglans regia]	biological process: metabolic process (GO:0008152);; biological process: cellular process (GO:0009987);; biological process: multicellular organismal process (GO:0032501);; biological process: developmental process (GO:0032502);; biological process: single-organism process (GO:0044699);; molecular function: binding (GO:0005488);; molecular function: catalytic activity (GO:0003824);; cellular comp…
JreChr06G10787	JreChr06G10787	35.8929	4195	43.4025	5584	85.2185	10458	96.0788	12497	72.3701	10347	6.25485e-09	1.02877	up	[C]	Energy production and conversion	Biological Process: tricarboxylic acid cycle (GO:0006099);; Molecular Function: phosphoenolpyruvate carboxylase activity (GO:0008964);; Biological Process: carbon fixation (GO:0015977);;	K01595|0.0e+00|jre:109015115|K01595 phosphoenolpyruvate carboxylase [EC:4.1.1.31] | (RefSeq) phosphoenolpyruvate carboxylase 4-like	Pyruvate metabolism (ko00620);; Carbon fixation in photosynthetic organisms (ko00710);; Carbon metabolism (ko01200)	--	--	Phosphoenolpyruvate carboxylase	Phosphoenolpyruvate carboxylase 4 OS=Arabidopsis thaliana OX=3702 GN=PPC4 PE=2 SV=1	C	Energy production and conversion	phosphoenolpyruvate carboxylase 4-like [Juglans regia]	biological process: metabolic process (GO:0008152);; biological process: cellular process (GO:0009987);; biological process: single-organism process (GO:0044699);; molecular function: catalytic activity (GO:0003824)
JreChr05G12974	JreChr05G12974	45.981	1246	46.7453	1394	18.3904	523	16.6263	502	16.4666	546	8.88264e-24	-1.49483	down	--	--	Cellular Component: photosystem I (GO:0009522);; Cellular Component: photosystem II (GO:0009523);; Cellular Component: chloroplast thylakoid membrane (GO:0009535);; Biological Process: photosynthesis, light harvesting (GO:0009765);; Cellular Component: integral component of membrane (GO:0016021);; Molecular Function: chlorophyll binding (GO:0016168);; Biological Process: protein-chromophore linka…	K08908|8.4e-94|jre:108980372|K08908 light-harvesting complex I chlorophyll a/b binding protein 2 | (RefSeq) chlorophyll a-b binding protein, chloroplastic	Photosynthesis - antenna proteins (ko00196)	--	--	Chlorophyll A-B binding protein	Chlorophyll a-b binding protein 7, chloroplastic OS=Solanum lycopersicum OX=4081 GN=CAB7 PE=3 SV=1	C	Energy production and conversion	Chlorophyll a-b binding protein 7, chloroplastic [Glycine soja]	cellular component: cell (GO:0005623);; cellular component: membrane (GO:0016020);; cellular component: macromolecular complex (GO:0032991);; cellular component: membrane part (GO:0044425);; cellular component: cell part (GO:0044464);; cellular component: organelle (GO:0043226);; cellular component: organelle part (GO:0044422);; biological process: metabolic process (GO:0008152);; biological proc…
JreChr07G11386	JreChr07G11386	0.381944	29	0.488604	40	1.4463	113	1.28603	106	10.444	945	0.00379854	3.29447	up	[T]	Signal transduction mechanisms	Molecular Function: protein kinase activity (GO:0004672);; Molecular Function: ATP binding (GO:0005524);;	K13430|1.3e-75|nta:107764193|K13430 serine/threonine-protein kinase PBS1 [EC:2.7.11.1] | (RefSeq) serine/threonine-protein kinase PBS1-like	Plant-pathogen interaction (ko04626)	--	--	Protein kinase domain	Proline-rich receptor-like protein kinase PERK1 OS=Arabidopsis thaliana OX=3702 GN=PERK1 PE=1 SV=1	T	Signal transduction mechanisms	probable receptor-like protein kinase At3g17420 [Juglans regia]	molecular function: catalytic activity (GO:0003824);; biological process: metabolic process (GO:0008152);; biological process: cellular process (GO:0009987);; molecular function: binding (GO:0005488)
JreChr07G11142	JreChr07G11142	4.08807	600	4.4413	717	22.9405	3533	12.7357	2079	40.1403	7201	9.67884e-07	2.52495	up	[V]	Defense mechanisms	Molecular Function: ATP binding (GO:0005524);; Cellular Component: integral component of membrane (GO:0016021);; Molecular Function: ATPase activity (GO:0016887);; Molecular Function: ATPase activity, coupled to transmembrane movement of substances (GO:0042626);;	K05658|0.0e+00|jre:109007782|K05658 ATP-binding cassette, subfamily B (MDR/TAP), member 1 [EC:7.6.2.2] | (RefSeq) ABC transporter B family member 21-like	ABC transporters (ko02010)	[Q]	Secondary metabolites biosynthesis, transport and catabolism	ABC transporter transmembrane region	ABC transporter B family member 11 OS=Arabidopsis thaliana OX=3702 GN=ABCB11 PE=2 SV=1	Q	Secondary metabolites biosynthesis, transport and catabolism	ABC transporter B family member 21-like [Juglans regia]	molecular function: binding (GO:0005488);; cellular component: membrane (GO:0016020);; cellular component: membrane part (GO:0044425);; molecular function: catalytic activity (GO:0003824);; molecular function: transporter activity (GO:0005215);; biological process: localization (GO:0051179)
JreChr07G12815	JreChr07G12815	4.29049	154	4.11575	163	16.4051	618	13.6452	545	21.9959	965	4.2694e-09	1.99057	up	[HR]	Coenzyme transport and metabolism;; General function prediction only	Molecular Function: hydrolase activity (GO:0016787);;	K08726|8.2e-105|sbi:8071538|K08726 soluble epoxide hydrolase / lipid-phosphate phosphatase [EC:3.3.2.10 3.1.3.76] | (RefSeq) uncharacterized protein LOC8071538	Arachidonic acid metabolism (ko00590);; Peroxisome (ko04146)	[I]	Lipid transport and metabolism	alpha/beta hydrolase fold	--	I	Lipid transport and metabolism	epoxide hydrolase A-like [Juglans regia]	molecular function: catalytic activity (GO:0003824)
JreChr08G10852	JreChr08G10852	33.9811	432	48.1995	674	5.0407	68	10.5262	149	7.18956	112	2.1141e-09	-2.49401	down	--	--	Molecular Function: catalytic activity (GO:0003824);; Biological Process: nucleoside metabolic process (GO:0009116);;	--	--	--	--	Phosphorylase superfamily	--	F	Nucleotide transport and metabolism	5'-methylthioadenosine/S-adenosylhomocysteine nucleosidase-like isoform X2 [Juglans regia]	molecular function: catalytic activity (GO:0003824);; biological process: metabolic process (GO:0008152);; biological process: cellular process (GO:0009987);; biological process: single-organism process (GO:0044699)
JreChr09G12060	JreChr09G12060	132.825	9015	147.38	11011	96.1058	6850	62.1405	4694	55.6425	4620	0.000810575	-1.03829	down	--	--	Molecular Function: catechol oxidase activity (GO:0004097);; Biological Process: pigment biosynthetic process (GO:0046148);; Molecular Function: metal ion binding (GO:0046872);;	K00422|0.0e+00|jre:109020781|K00422 polyphenol oxidase [EC:1.10.3.1] | (RefSeq) polyphenol oxidase, chloroplastic	Tyrosine metabolism (ko00350);; Isoquinoline alkaloid biosynthesis (ko00950)	--	--	Protein of unknown function (DUF_B2219)	Polyphenol oxidase, chloroplastic OS=Malus domestica OX=3750 PE=1 SV=1	S	Function unknown	polyphenol oxidase [Juglans regia]	molecular function: catalytic activity (GO:0003824);; biological process: metabolic process (GO:0008152);; biological process: single-organism process (GO:0044699);; molecular function: binding (GO:0005488)
JreChr01G13930	JreChr01G13930	10.3459	381	10.9212	442	56.8017	2192	23.418	958	67.7967	3048	2.59661e-05	2.16587	up	[G]	Carbohydrate transport and metabolism	Molecular Function: hydrolase activity, hydrolyzing O-glycosyl compounds (GO:0004553);; Biological Process: carbohydrate metabolic process (GO:0005975);;	K01183|7.7e-167|jre:109004165|K01183 chitinase [EC:3.2.1.14] | (RefSeq) acidic endochitinase-like	Amino sugar and nucleotide sugar metabolism (ko00520)	[M]	Cell wall/membrane/envelope biogenesis	Glycosyl hydrolases family 18	Acidic endochitinase OS=Nicotiana tabacum OX=4097 PE=1 SV=1	G	Carbohydrate transport and metabolism	acidic endochitinase-like [Juglans regia]	molecular function: catalytic activity (GO:0003824);; biological process: metabolic process (GO:0008152)
JreChr09G11914	JreChr09G11914	3.24731	180	2.89095	176	6.70156	389	11.5522	710	7.66386	518	8.64177e-05	1.42307	up	--	--	Biological Process: reproduction (GO:0000003);; Cellular Component: ubiquitin ligase complex (GO:0000151);; Biological Process: response to acid chemical (GO:0001101);; Biological Process: activation of innate immune response (GO:0002218);; Biological Process: immune effector process (GO:0002252);; Biological Process: activation of immune response (GO:0002253);; Biological Process: immune system …	K14508|6.4e-274|jre:108988395|K14508 regulatory protein NPR1 | (RefSeq) BTB/POZ domain and ankyrin repeat-containing protein NOOT2 isoform X2	Plant hormone signal transduction (ko04075)	[R]	General function prediction only	BTB/POZ domain	Regulatory protein NPR5 OS=Arabidopsis thaliana OX=3702 GN=NPR5 PE=1 SV=1	S	Function unknown	hypothetical protein F2P56_006136 [Juglans regia]	biological process: reproduction (GO:0000003);; cellular component: cell (GO:0005623);; cellular component: macromolecular complex (GO:0032991);; cellular component: cell part (GO:0044464);; biological process: response to stimulus (GO:0050896);; biological process: immune system process (GO:0002376);; biological process: biological regulation (GO:0065007);; biological process: multicellular orga…
JreChr01G13065	JreChr01G13065	3.40884	98	1.73488	55	11.4302	344	4.81371	154	24.7516	868	0.00674299	2.36512	up	--	--	Cellular Component: integral component of membrane (GO:0016021);;	--	--	--	--	Nodulin-like	--	S	Function unknown	protein NUCLEAR FUSION DEFECTIVE 4-like [Juglans regia]	cellular component: membrane (GO:0016020);; cellular component: membrane part (GO:0044425)
JreChr08G11055	JreChr08G11055	2.33021	69	3.10358	101	42.351	1305	110.142	3596	39.3597	1413	2.71252e-19	4.46976	up	--	--	Biological Process: response to water (GO:0009415);;	--	--	--	--	Dehydrin	--	--	--	dehydrin DHN1-like [Juglans regia]	biological process: response to stimulus (GO:0050896)
JreChr13G11907	JreChr13G11907	11.1974	632	9.04671	562	38.2719	2267	40.5284	2545	29.3601	2027	5.11789e-16	1.76476	up	[G]	Carbohydrate transport and metabolism	Cellular Component: integral component of membrane (GO:0016021);; Molecular Function: transmembrane transporter activity (GO:0022857);;	K08193|3.7e-293|jre:108980315|K08193 MFS transporter, ACS family, solute carrier family 17 (sodium-dependent inorganic phosphate cotransporter), other | (RefSeq) sodium-dependent phosphate transport protein 1, chloroplastic-like	--	[G]	Carbohydrate transport and metabolism	Major Facilitator Superfamily	Sodium-dependent phosphate transport protein 1, chloroplastic OS=Arabidopsis thaliana OX=3702 GN=ANTR1 PE=1 SV=1	G	Carbohydrate transport and metabolism	sodium-dependent phosphate transport protein 1, chloroplastic-like [Juglans regia]	cellular component: membrane (GO:0016020);; cellular component: membrane part (GO:0044425);; molecular function: transporter activity (GO:0005215);; biological process: localization (GO:0051179)
JreChr14G11534	JreChr14G11534	186.463	9261	242.369	13251	17.1302	894	39.017	2157	31.6896	1926	2.19684e-15	-2.93158	down	[I]	Lipid transport and metabolism	Molecular Function: transferase activity, transferring alkyl or aryl (other than methyl) groups (GO:0016765);;	K11778|9.5e-176|jre:109009839|K11778 ditrans,polycis-polyprenyl diphosphate synthase [EC:2.5.1.87] | (RefSeq) dehydrodolichyl diphosphate synthase 2-like	Terpenoid backbone biosynthesis (ko00900)	[I]	Lipid transport and metabolism	Putative undecaprenyl diphosphate synthase	Dehydrodolichyl diphosphate synthase 2 OS=Arabidopsis thaliana OX=3702 GN=At5g58770 PE=2 SV=2	I	Lipid transport and metabolism	dehydrodolichyl diphosphate synthase 2-like [Juglans regia]	molecular function: catalytic activity (GO:0003824)
JreChr09G10623	JreChr09G10623	2.3161	110	2.13457	111	3.92018	195	5.1022	268	4.99943	289	0.00352667	1.00835	up	[T]	Signal transduction mechanisms	Molecular Function: protein serine/threonine kinase activity (GO:0004674);; Molecular Function: ATP binding (GO:0005524);; Cellular Component: integral component of membrane (GO:0016021);; Molecular Function: carbohydrate binding (GO:0030246);; Biological Process: recognition of pollen (GO:0048544);;	K24104|5.4e-80|thj:104799061|K24104 GPN-loop GTPase | (RefSeq) LOW QUALITY PROTEIN: uncharacterized protein LOC104799061	--	--	--	Protein tyrosine and serine/threonine kinase	G-type lectin S-receptor-like serine/threonine-protein kinase SD1-1 OS=Arabidopsis thaliana OX=3702 GN=SD11 PE=1 SV=1	T	Signal transduction mechanisms	G-type lectin S-receptor-like serine/threonine-protein kinase At4g27290 isoform X1 [Juglans regia]	molecular function: catalytic activity (GO:0003824);; biological process: metabolic process (GO:0008152);; biological process: cellular process (GO:0009987);; molecular function: binding (GO:0005488);; cellular component: membrane (GO:0016020);; cellular component: membrane part (GO:0044425);; biological process: reproduction (GO:0000003);; biological process: reproductive process (GO:0022414);; …
JreChr04G11246	JreChr04G11246	1.3416	174	1.64847	235	14.9231	2029	5.31177	766	23.6066	3739	0.00044107	3.24931	up	[M]	Cell wall/membrane/envelope biogenesis	Molecular Function: protein serine/threonine kinase activity (GO:0004674);; Molecular Function: ATP binding (GO:0005524);; Cellular Component: integral component of membrane (GO:0016021);;	K00924|5.4e-138|mesc:110603441|K00924 kinase [EC:2.7.1.-] | (RefSeq) receptor-like protein kinase 5	--	--	--	Protein kinase domain	MDIS1-interacting receptor like kinase 1 OS=Arabidopsis thaliana OX=3702 GN=MIK1 PE=1 SV=1	T	Signal transduction mechanisms	receptor-like protein kinase 5 [Juglans regia]	molecular function: catalytic activity (GO:0003824);; biological process: metabolic process (GO:0008152);; biological process: cellular process (GO:0009987);; molecular function: binding (GO:0005488);; cellular component: membrane (GO:0016020);; cellular component: membrane part (GO:0044425)
JreChr15G10065	JreChr15G10065	3.18442	170	4.55172	268	0.305707	18	0.832165	50	0.450866	30	4.47414e-07	-2.90473	down	--	--	Molecular Function: nucleotide binding (GO:0000166);; Biological Process: mitotic cell cycle (GO:0000278);; Biological Process: mitotic cytokinesis (GO:0000281);; Biological Process: cytokinesis (GO:0000910);; Molecular Function: molecular_function (GO:0003674);; Molecular Function: catalytic activity (GO:0003824);; Molecular Function: protein kinase activity (GO:0004672);; Molecular Function: pr…	K14753|1.0e-05|apro:F751_3102|K14753 guanine nucleotide-binding protein subunit beta-2-like 1 protein | (RefSeq) Guanine nucleotide-binding protein subunit beta-like protein	--	[R]	General function prediction only	WD domain, G-beta repeat	Protein JINGUBANG OS=Arabidopsis thaliana OX=3702 GN=JGB PE=1 SV=1	S	Function unknown	protein JINGUBANG-like [Juglans regia]	molecular function: binding (GO:0005488);; biological process: cellular process (GO:0009987);; biological process: single-organism process (GO:0044699);; molecular function: catalytic activity (GO:0003824);; biological process: metabolic process (GO:0008152);; cellular component: cell (GO:0005623);; cellular component: cell part (GO:0044464);; cellular component: organelle (GO:0043226);; cellular…
JreChr08G11126	JreChr08G11126	22.6615	1190	21.6668	1252	13.0629	720	11.6743	682	7.64451	491	0.000268254	-1.10738	down	--	--	Molecular Function: UDP-glycosyltransferase activity (GO:0008194);;	K18823|1.2e-123|lja:Lj4g3v0338060.1|K18823 soyasaponin III rhamnosyltransferase [EC:2.4.1.273] | (RefSeq) Lj4g3v0338060.1; -	--	[GC]	Carbohydrate transport and metabolism;; Energy production and conversion	UDP-glucoronosyl and UDP-glucosyl transferase	Putative UDP-rhamnose:rhamnosyltransferase 1 OS=Fragaria ananassa OX=3747 GN=GT4 PE=2 SV=1	--	--	putative UDP-rhamnose:rhamnosyltransferase 1 [Juglans regia]	molecular function: catalytic activity (GO:0003824)
JreChr06G11999	JreChr06G11999	0.741083	42	0.976297	61	2.94827	175	2.11274	133	2.13076	147	0.00178846	1.41228	up	--	--	Molecular Function: DNA binding (GO:0003677);; Cellular Component: nucleus (GO:0005634);; Biological Process: regulation of transcription, DNA-templated (GO:0006355);;	K00521|1.2e-30|cmos:111447866|K00521 ferric-chelate reductase [EC:1.16.1.7] | (RefSeq) ferric reduction oxidase 7, chloroplastic-like	--	--	--	No apical meristem (NAM) protein	Protein NTM1-like 9 OS=Arabidopsis thaliana OX=3702 GN=NTL9 PE=1 SV=1	G	Carbohydrate transport and metabolism	NAC domain-containing protein 91-like [Juglans regia]	molecular function: binding (GO:0005488);; cellular component: cell (GO:0005623);; cellular component: organelle (GO:0043226);; cellular component: cell part (GO:0044464);; biological process: biological regulation (GO:0065007)
JreChr04G11685	JreChr04G11685	4.73644	291	4.49292	303	12.0972	778	10.0884	688	9.37588	703	4.91355e-07	1.12368	up	[I]	Lipid transport and metabolism	Biological Process: lipid metabolic process (GO:0006629);;	K16818|8.9e-67|cit:102626919|K16818 phospholipase A1 [EC:3.1.1.32] | (RefSeq) phospholipase A(1) DAD1, chloroplastic-like	Glycerophospholipid metabolism (ko00564);; alpha-Linolenic acid metabolism (ko00592)	[I]	Lipid transport and metabolism	Lipase (class 3)	Phospholipase A1-Igamma2, chloroplastic OS=Arabidopsis thaliana OX=3702 GN=DALL3 PE=1 SV=2	I	Lipid transport and metabolism	phospholipase A1-Igamma2, chloroplastic-like [Juglans regia]	biological process: metabolic process (GO:0008152);; biological process: single-organism process (GO:0044699)
JreChr16G10547	JreChr16G10547	3.11213	212	1.43186	108	8.74024	625	10.7442	815	6.95929	580	3.29446e-05	1.88155	up	[I]	Lipid transport and metabolism	Molecular Function: lanosterol synthase activity (GO:0000250);; Cellular Component: lipid droplet (GO:0005811);; Biological Process: triterpenoid biosynthetic process (GO:0016104);; Molecular Function: beta-amyrin synthase activity (GO:0042300);;	K20659|0.0e+00|jre:108993142|K20659 lupeol synthase [EC:5.4.99.41] | (RefSeq) lupeol synthase-like isoform X1	Sesquiterpenoid and triterpenoid biosynthesis (ko00909)	[I]	Lipid transport and metabolism	Squalene-hopene cyclase N-terminal domain	Lupeol synthase OS=Betula platyphylla OX=78630 GN=OSCBPW PE=1 SV=1	I	Lipid transport and metabolism	lupeol synthase-like isoform X1 [Juglans regia]	molecular function: catalytic activity (GO:0003824);; cellular component: cell (GO:0005623);; cellular component: organelle (GO:0043226);; cellular component: cell part (GO:0044464);; biological process: metabolic process (GO:0008152);; biological process: cellular process (GO:0009987);; biological process: single-organism process (GO:0044699)
JreChr05G11561	JreChr05G11561	0.410459	24	0.467787	30	7.28918	440	1.27113	82	94.7691	6658	0.00525592	6.2603	up	[QV]	Secondary metabolites biosynthesis, transport and catabolism;; Defense mechanisms	Molecular Function: monooxygenase activity (GO:0004497);; Molecular Function: iron ion binding (GO:0005506);; Molecular Function: oxidoreductase activity, acting on paired donors, with incorporation or reduction of molecular oxygen (GO:0016705);; Molecular Function: heme binding (GO:0020037);;	K24184|7.2e-236|jre:109015566|K24184 cytochrome P450 family 89 subfamily A [EC:1.14.-.-] | (RefSeq) cytochrome P450 89A2-like	--	[Q]	Secondary metabolites biosynthesis, transport and catabolism	Cytochrome P450	Cytochrome P450 89A9 OS=Arabidopsis thaliana OX=3702 GN=CYP89A9 PE=2 SV=1	Q	Secondary metabolites biosynthesis, transport and catabolism	cytochrome P450 89A2-like [Juglans regia]	molecular function: catalytic activity (GO:0003824);; biological process: metabolic process (GO:0008152);; biological process: single-organism process (GO:0044699);; molecular function: binding (GO:0005488)
JreChr12G10016	JreChr12G10016	1.33545	83	1.45214	99	4.7654	310	2.50695	173	11.0012	832	0.00823769	2.08842	up	[T]	Signal transduction mechanisms	Molecular Function: protein kinase activity (GO:0004672);; Molecular Function: calcium ion binding (GO:0005509);; Molecular Function: ATP binding (GO:0005524);;	K13412|0.0e+00|jre:108990176|K13412 calcium-dependent protein kinase [EC:2.7.11.1] | (RefSeq) calcium-dependent protein kinase 10-like	Plant-pathogen interaction (ko04626)	[T]	Signal transduction mechanisms	Protein kinase domain	Calcium-dependent protein kinase 10 OS=Arabidopsis thaliana OX=3702 GN=CPK10 PE=1 SV=1	T	Signal transduction mechanisms	calcium-dependent protein kinase 10-like [Juglans regia]	molecular function: catalytic activity (GO:0003824);; biological process: metabolic process (GO:0008152);; biological process: cellular process (GO:0009987);; molecular function: binding (GO:0005488)
JreChr01G13129	JreChr01G13129	4.83161	177	4.18631	169	1.73284	67	2.64112	108	1.98731	89	0.00647187	-1.14975	down	[I]	Lipid transport and metabolism	--	K01054|4.5e-98|vvi:100245598|K01054 acylglycerol lipase [EC:3.1.1.23] | (RefSeq) caffeoylshikimate esterase-like	Glycerolipid metabolism (ko00561)	[I]	Lipid transport and metabolism	Serine aminopeptidase, S33	Caffeoylshikimate esterase OS=Arabidopsis thaliana OX=3702 GN=CSE PE=1 SV=1	I	Lipid transport and metabolism	caffeoylshikimate esterase-like [Juglans regia]	--
JreChr09G10909	JreChr09G10909	0.056207	2	0	0	2.08067	56	0.260227	8	6.88344	216	0.0014176	6.30836	up	--	--	Biological Process: phloem development (GO:0010088);;	--	--	--	--	Sieve element occlusion N-terminus	--	S	Function unknown	protein SIEVE ELEMENT OCCLUSION B-like [Juglans regia]	biological process: developmental process (GO:0032502)
JreChr02G12053	JreChr02G12053	18.1795	162	17.77	174	61.6819	575	94.2427	932	50.8856	553	1.01664e-07	1.86564	up	[C]	Energy production and conversion	Molecular Function: hydrolase activity, acting on carbon-nitrogen (but not peptide) bonds, in linear amides (GO:0016811);;	K01455|1.2e-38|jre:108988557|K01455 formamidase [EC:3.5.1.49] | (RefSeq) formamidase-like isoform X1	Cyanoamino acid metabolism (ko00460);; Glyoxylate and dicarboxylate metabolism (ko00630);; Nitrogen metabolism (ko00910);; Carbon metabolism (ko01200)	--	--	Acetamidase/Formamidase family	--	C	Energy production and conversion	formamidase-like isoform X1 [Juglans regia]	molecular function: catalytic activity (GO:0003824)
JreChr12G11251	JreChr12G11251	101.651	777	162.422	1367	238.498	1914	572.966	4873	383.184	3582	0.000916777	1.53009	up	--	--	Molecular Function: molecular_function (GO:0003674);; Molecular Function: binding (GO:0005488);; Molecular Function: copper ion binding (GO:0005507);; Biological Process: cellular ion homeostasis (GO:0006873);; Biological Process: cellular metal ion homeostasis (GO:0006875);; Biological Process: cellular copper ion homeostasis (GO:0006878);; Biological Process: biological_process (GO:0008150);; M…	--	--	--	--	--	Metallothionein-like protein type 3 OS=Malus domestica OX=3750 GN=MT2 PE=3 SV=1	S	Function unknown	hypothetical protein CMV_017026 [Castanea mollissima]	molecular function: binding (GO:0005488);; biological process: cellular process (GO:0009987);; biological process: single-organism process (GO:0044699);; biological process: biological regulation (GO:0065007)
JreChr09G11851	JreChr09G11851	0.668279	17	0.864365	24	5.30467	136	1.58344	43	27.4554	816	0.00231239	3.82423	up	--	--	Molecular Function: calcium ion binding (GO:0005509);;	K13448|3.3e-113|jre:108989537|K13448 calcium-binding protein CML | (RefSeq) calcium-binding allergen Bet v 3	Plant-pathogen interaction (ko04626)	[T]	Signal transduction mechanisms	EF hand	Calcium-binding allergen Bet v 3 OS=Betula pendula OX=3505 GN=BETVIII PE=1 SV=1	T	Signal transduction mechanisms	calcium-binding allergen Bet v 3 [Juglans regia]	molecular function: binding (GO:0005488)
JreChr03G12481	JreChr03G12481	6.86847	709	5.21707	593	1.88076	204	2.38127	274	2.63055	332	3.53961e-06	-1.45337	down	--	--	--	K13414|2.4e-56|bdi:100826299|K13414 mitogen-activated protein kinase kinase kinase 1 [EC:2.7.11.25] | (RefSeq) uncharacterized protein LOC100826299	MAPK signaling pathway - plant (ko04016);; Plant-pathogen interaction (ko04626)	--	--	--	Protein OPAQUE10 OS=Zea mays OX=4577 GN=O10 PE=1 SV=1	--	--	uncharacterized protein LOC109007107 isoform X1 [Juglans regia]	--
JreChr10G11269	JreChr10G11269	11.1562	1021	13.8591	1396	5.00059	481	3.09553	316	2.76902	310	8.36794e-08	-1.85033	down	--	--	Cellular Component: integral component of membrane (GO:0016021);;	--	--	--	--	Fusaric acid resistance protein-like	--	S	Function unknown	uncharacterized protein LOC109006791 isoform X1 [Juglans regia]	cellular component: membrane (GO:0016020);; cellular component: membrane part (GO:0044425)
JreChr07G10043	JreChr07G10043	17.6558	877	14.4254	789	9.57726	500	8.36573	463	6.59337	401	0.000163345	-1.03795	down	--	--	Molecular Function: transferase activity, transferring acyl groups other than amino-acyl groups (GO:0016747);;	K13065|6.2e-26|vvi:100250237|K13065 shikimate O-hydroxycinnamoyltransferase [EC:2.3.1.133] | (RefSeq) shikimate O-hydroxycinnamoyltransferase	Phenylpropanoid biosynthesis (ko00940);; Flavonoid biosynthesis (ko00941);; Stilbenoid, diarylheptanoid and gingerol biosynthesis (ko00945)	--	--	Transferase family	--	S	Function unknown	rosmarinate synthase-like [Juglans regia]	molecular function: catalytic activity (GO:0003824)
Juglans_regia_newGene_3844	--	89.4045	6523	94.2995	7588	46.4349	3551	42.541	3459	34.3986	3055	4.48788e-13	-1.22765	down	--	--	Biological Process: intracellular signal transduction (GO:0035556);;	K15042|2.9e-20|gra:105761158|K15042 importin subunit alpha-6/7 | (RefSeq) uncharacterized LOC105761158	--	--	--	C1 domain	--	S	Function unknown	uncharacterized protein LOC109008056 [Juglans regia]	biological process: cellular process (GO:0009987);; biological process: signaling (GO:0023052);; biological process: single-organism process (GO:0044699);; biological process: response to stimulus (GO:0050896);; biological process: biological regulation (GO:0065007)
JreChr16G11129	JreChr16G11129	1.68118	123	1.37202	110	3.47537	266	3.64087	296	2.79407	249	0.00129292	1.04663	up	--	--	Molecular Function: hydrolase activity (GO:0016787);; Biological Process: phosphatidylinositol dephosphorylation (GO:0046856);;	K20279|9.1e-244|ccaj:109812167|K20279 synaptojanin [EC:3.1.3.36] | (RefSeq) type IV inositol polyphosphate 5-phosphatase 3-like	Inositol phosphate metabolism (ko00562);; Phosphatidylinositol signaling system (ko04070)	[U]	Intracellular trafficking, secretion, and vesicular transport	Endonuclease/Exonuclease/phosphatase family	Type IV inositol polyphosphate 5-phosphatase 3 OS=Arabidopsis thaliana OX=3702 GN=IP5P3 PE=1 SV=1	T	Signal transduction mechanisms	type IV inositol polyphosphate 5-phosphatase 3-like isoform X2 [Juglans regia]	molecular function: catalytic activity (GO:0003824);; biological process: metabolic process (GO:0008152);; biological process: cellular process (GO:0009987);; biological process: single-organism process (GO:0044699)
JreChr14G11706	JreChr14G11706	10.1775	323	9.91963	347	4.62003	154	5.10302	180	2.8207	110	0.000513119	-1.33643	down	--	--	Molecular Function: DNA binding (GO:0003677);;	K09422|4.9e-117|jre:109021960|K09422 transcription factor MYB, plant | (RefSeq) transcription factor MYB48-like isoform X2	--	[K]	Transcription	Myb-like DNA-binding domain	Transcription factor MYB48 OS=Arabidopsis thaliana OX=3702 GN=MYB48 PE=2 SV=1	--	--	transcription factor MYB59-like isoform X1 [Juglans regia]	molecular function: binding (GO:0005488)
JreChr07G12171	JreChr07G12171	27.6365	2007	26.3715	2108	14.6272	1115	14.0312	1134	13.5644	1205	6.75504e-15	-1.00214	down	[L]	Replication, recombination and repair	Molecular Function: DNA photolyase activity (GO:0003913);; Biological Process: DNA repair (GO:0006281);;	K01669|0.0e+00|jre:109009591|K01669 deoxyribodipyrimidine photo-lyase [EC:4.1.99.3] | (RefSeq) cryptochrome DASH, chloroplastic/mitochondrial	--	[LT]	Replication, recombination and repair;; Signal transduction mechanisms	FAD binding domain of DNA photolyase	Cryptochrome DASH, chloroplastic/mitochondrial OS=Solanum lycopersicum OX=4081 GN=CRYD PE=2 SV=2	--	--	cryptochrome DASH, chloroplastic/mitochondrial [Juglans regia]	molecular function: catalytic activity (GO:0003824);; biological process: metabolic process (GO:0008152);; biological process: cellular process (GO:0009987);; biological process: response to stimulus (GO:0050896)
JreChr07G11977	JreChr07G11977	2.40035	67	1.15421	36	10.2198	297	11.0417	340	11.447	388	1.53877e-09	2.53912	up	--	--	Molecular Function: protein dimerization activity (GO:0046983);;	K13422|3.3e-13|ppp:112288376|K13422 transcription factor MYC2 | (RefSeq) transcription factor MYC3-like isoform X1	MAPK signaling pathway - plant (ko04016);; Plant hormone signal transduction (ko04075)	--	--	Helix-loop-helix DNA-binding domain	Transcription factor bHLH35 OS=Arabidopsis thaliana OX=3702 GN=BHLH35 PE=2 SV=1	K	Transcription	transcription factor bHLH35-like [Juglans regia]	molecular function: binding (GO:0005488)
JreChr01G10965	JreChr01G10965	92.6581	3072	99.6675	3637	27.1894	947	27.8658	1029	25.1437	1020	1.13931e-64	-1.90811	down	[IQR]	Lipid transport and metabolism;; Secondary metabolites biosynthesis, transport and catabolism;; General function prediction only	--	K04708|1.2e-09|bvg:104885491|K04708 3-dehydrosphinganine reductase [EC:1.1.1.102] | (RefSeq) 3-dehydrosphinganine reductase TSC10A-like	Sphingolipid metabolism (ko00600)	[I]	Lipid transport and metabolism	short chain dehydrogenase	--	Q	Secondary metabolites biosynthesis, transport and catabolism	ribitol 2-dehydrogenase-like isoform X1 [Juglans regia]	--
JreChr10G10906	JreChr10G10906	9.23029	457	13.1722	717	85.3227	4430	94.392	5195	87.6106	5300	5.30095e-53	2.93142	up	--	--	Molecular Function: GTPase activity (GO:0003924);; Molecular Function: structural constituent of cytoskeleton (GO:0005200);; Molecular Function: GTP binding (GO:0005525);; Cellular Component: microtubule (GO:0005874);; Biological Process: microtubule-based process (GO:0007017);;	K07374|1.7e-225|jre:108990543|K07374 tubulin alpha | (RefSeq) tubulin alpha-5 chain	Phagosome (ko04145)	[Z]	Cytoskeleton	Tubulin/FtsZ family, GTPase domain	Tubulin alpha-3 chain OS=Arabidopsis thaliana OX=3702 GN=TUBA3 PE=1 SV=2	Z	Cytoskeleton	tubulin alpha-3 chain isoform X2 [Prunus persica]	molecular function: catalytic activity (GO:0003824);; molecular function: structural molecule activity (GO:0005198);; molecular function: binding (GO:0005488);; cellular component: cell (GO:0005623);; cellular component: organelle (GO:0043226);; cellular component: organelle part (GO:0044422);; cellular component: cell part (GO:0044464);; cellular component: supramolecular complex (GO:0099080);; …
JreChr15G10212	JreChr15G10212	23.4209	777	24.839	907	97.9229	3409	72.7276	2684	95.452	3871	8.89985e-17	1.82051	up	--	--	--	K14399|1.6e-41|csl:COCSUDRAFT_47181|K14399 polyribonucleotide 5'-hydroxyl-kinase [EC:2.7.1.78] | (RefSeq) Clp1-domain-containing protein	mRNA surveillance pathway (ko03015)	[I]	Lipid transport and metabolism	CRAL/TRIO domain	--	I	Lipid transport and metabolism	phosphatidylinositol transfer protein 3 [Juglans regia]	--
JreChr15G10439	JreChr15G10439	8.71529	155	9.24727	181	1.25149	24	1.57191	32	1.01137	22	1.58321e-11	-2.85193	down	[O]	Posttranslational modification, protein turnover, chaperones	--	K13993|4.5e-80|jre:108994692|K13993 HSP20 family protein | (RefSeq) 17.1 kDa class II heat shock protein-like	Protein processing in endoplasmic reticulum (ko04141)	[O]	Posttranslational modification, protein turnover, chaperones	Hsp20/alpha crystallin family	17.1 kDa class II heat shock protein OS=Pisum sativum OX=3888 GN=HSP17.7 PE=1 SV=1	O	Posttranslational modification, protein turnover, chaperones	17.1 kDa class II heat shock protein-like [Juglans regia]	--
JreChr03G11846	JreChr03G11846	1.7405	58	1.89518	70	4.24895	148	5.29906	196	5.8868	239	0.000259776	1.43369	up	--	--	Cellular Component: integral component of membrane (GO:0016021);;	--	--	--	--	--	--	--	--	uncharacterized protein LOC109007248 [Juglans regia]	cellular component: membrane (GO:0016020);; cellular component: membrane part (GO:0044425)
JreChr02G10186	JreChr02G10186	12.4236	482	14.4098	615	53.2069	2166	42.2346	1823	69.2972	3287	4.87078e-11	1.98154	up	[R]	General function prediction only	--	K01456|9.8e-104|pper:18774423|K01456 peptide-N4-(N-acetyl-beta-glucosaminyl)asparagine amidase [EC:3.5.1.52] | (RefSeq) peptide-N(4)-(N-acetyl-beta- glucosaminyl)asparagine amidase isoform X1	Protein processing in endoplasmic reticulum (ko04141)	[C]	Energy production and conversion	Aldo/keto reductase family	Probable aldo-keto reductase 2 OS=Oryza sativa subsp. japonica OX=39947 GN=Os04g0338000 PE=2 SV=2	C	Energy production and conversion	probable aldo-keto reductase 5 isoform X1 [Juglans regia]	--
JreChr16G10850	JreChr16G10850	0.925008	31	0.962756	35	14.7287	506	16.0569	585	14.7445	590	8.76498e-51	3.92176	up	--	--	--	--	--	--	--	--	Cold-regulated protein 27 OS=Arabidopsis thaliana OX=3702 GN=COR27 PE=1 SV=1	S	Function unknown	cold-regulated protein 27 isoform X1 [Juglans regia]	--
JreChr07G10303	JreChr07G10303	31.9621	2619	33.8161	3050	9.37148	807	8.58637	783	6.9017	692	3.3993e-32	-2.05321	down	[J]	Translation, ribosomal structure and biogenesis	--	--	--	--	--	Polyketide cyclase / dehydrase and lipid transport	--	S	Function unknown	uncharacterized protein LOC108995786 isoform X1 [Juglans regia]	--
JreChr09G10318	JreChr09G10318	0.569243	26	0.899521	44	4.4768	208	3.73917	184	5.15166	278	2.69528e-09	2.52049	up	--		Molecular Function: protein kinase activity (GO:0004672);; Molecular Function: ATP binding (GO:0005524);; Cellular Component: integral component of membrane (GO:0016021);;	K13430|1.2e-60|dct:110092571|K13430 serine/threonine-protein kinase PBS1 [EC:2.7.11.1] | (RefSeq) serine/threonine-protein kinase PBS1 isoform X1	Plant-pathogen interaction (ko04626)	--	--	Protein kinase domain	Probable LRR receptor-like serine/threonine-protein kinase At1g53440 OS=Arabidopsis thaliana OX=3702 GN=At1g53440 PE=2 SV=2	T	Signal transduction mechanisms	hypothetical protein GH714_011621 [Hevea brasiliensis]	molecular function: catalytic activity (GO:0003824);; biological process: metabolic process (GO:0008152);; biological process: cellular process (GO:0009987);; molecular function: binding (GO:0005488);; cellular component: membrane (GO:0016020);; cellular component: membrane part (GO:0044425)
JreChr10G10271	JreChr10G10271	0.620578	74	0.536443	70	1.2874	160	1.36529	179	1.18832	172	0.00218909	1.07449	up	[M]	Cell wall/membrane/envelope biogenesis	Molecular Function: protein kinase activity (GO:0004672);; Molecular Function: ATP binding (GO:0005524);; Cellular Component: integral component of membrane (GO:0016021);;	K13420|7.3e-150|jre:109013621|K13420 LRR receptor-like serine/threonine-protein kinase FLS2 [EC:2.7.11.1] | (RefSeq) probable LRR receptor-like serine/threonine-protein kinase At3g47570	MAPK signaling pathway - plant (ko04016);; Plant-pathogen interaction (ko04626)	--	--	Leucine rich repeat	Receptor kinase-like protein Xa21 OS=Oryza sativa subsp. indica OX=39946 GN=XA21 PE=1 SV=1	T	Signal transduction mechanisms	probable LRR receptor-like serine/threonine-protein kinase At3g47570 isoform X1 [Juglans regia]	molecular function: catalytic activity (GO:0003824);; biological process: metabolic process (GO:0008152);; biological process: cellular process (GO:0009987);; molecular function: binding (GO:0005488);; cellular component: membrane (GO:0016020);; cellular component: membrane part (GO:0044425)
JreChr03G13318	JreChr03G13318	1.81099	218	1.8956	251	4.59544	580	5.20822	696	3.16014	464	0.00028963	1.14973	up	--	--	Molecular Function: molecular_function (GO:0003674);; Molecular Function: nucleic acid binding (GO:0003676);; Molecular Function: RNA binding (GO:0003723);; Molecular Function: catalytic activity (GO:0003824);; Molecular Function: nuclease activity (GO:0004518);; Molecular Function: endonuclease activity (GO:0004519);; Molecular Function: binding (GO:0005488);; Cellular Component: cellular_compon…	K17964|6.1e-11|csv:101217118|K17964 leucine-rich PPR motif-containing protein, mitochondrial | (RefSeq) pentatricopeptide repeat-containing protein At5g55840 isoform X2	--	[R]	General function prediction only	PPR repeat family	Pentatricopeptide repeat-containing protein At5g62370 OS=Arabidopsis thaliana OX=3702 GN=At5g62370 PE=2 SV=1	L	Replication, recombination and repair	pentatricopeptide repeat-containing protein At5g62370 [Juglans regia]	molecular function: binding (GO:0005488);; molecular function: catalytic activity (GO:0003824);; biological process: metabolic process (GO:0008152);; biological process: cellular process (GO:0009987);; cellular component: cell (GO:0005623);; cellular component: cell part (GO:0044464);; cellular component: organelle (GO:0043226)
JreChr11G11589	JreChr11G11589	0.450122	11	0.301441	8	6.54557	161	1.1779	31	45.8926	1313	0.00679833	5.49872	up	--	--	Molecular Function: endopeptidase inhibitor activity (GO:0004866);;	--	--	--	--	Trypsin and protease inhibitor	Kunitz type trypsin inhibitor 104 OS=Medicago truncatula OX=3880 GN=KPI104 PE=1 SV=1	S	Function unknown	kunitz type trypsin inhibitor 104-like [Juglans regia]	molecular function: molecular function regulator (GO:0098772);; biological process: biological regulation (GO:0065007)
JreChr12G11373	JreChr12G11373	30.0664	443	28.9396	469	12.7946	198	17.0941	281	10.0567	182	0.000269356	-1.21357	down	--	--	--	--	--	--	--	--	--	--	--	uncharacterized protein LOC108993715 [Juglans regia]	--
JreChr04G11413	JreChr04G11413	40.9548	1436	39.1761	1512	19.9118	734	15.2093	594	15.3546	659	5.41451e-10	-1.31301	down	--	--	Molecular Function: DNA binding (GO:0003677);; Molecular Function: transcription factor activity, sequence-specific DNA binding (GO:0003700);; Cellular Component: nucleus (GO:0005634);;	K09287|1.5e-180|jre:108987044|K09287 RAV-like factor | (RefSeq) AP2/ERF and B3 domain-containing transcription factor RAV1-like	--	--	--	B3 DNA binding domain	AP2/ERF and B3 domain-containing transcription factor RAV1 OS=Arabidopsis thaliana OX=3702 GN=RAV1 PE=1 SV=1	K	Transcription	AP2/ERF and B3 domain-containing transcription factor RAV1-like [Juglans regia]	molecular function: binding (GO:0005488);; molecular function: nucleic acid binding transcription factor activity (GO:0001071);; biological process: biological regulation (GO:0065007);; cellular component: cell (GO:0005623);; cellular component: organelle (GO:0043226);; cellular component: cell part (GO:0044464)
JreChr03G13113	JreChr03G13113	31.9959	2057	39.8228	2818	65.8225	4443	57.5054	4114	100.29	7886	0.00729535	1.00491	up	[C]	Energy production and conversion	Molecular Function: magnesium ion binding (GO:0000287);; Molecular Function: isocitrate dehydrogenase (NADP+) activity (GO:0004450);; Biological Process: tricarboxylic acid cycle (GO:0006099);; Biological Process: isocitrate metabolic process (GO:0006102);; Molecular Function: NAD binding (GO:0051287);;	K00031|7.5e-242|jre:108988131|K00031 isocitrate dehydrogenase [EC:1.1.1.42] | (RefSeq) isocitrate dehydrogenase [NADP]	Citrate cycle (TCA cycle) (ko00020);; Glutathione metabolism (ko00480);; Carbon metabolism (ko01200);; 2-Oxocarboxylic acid metabolism (ko01210);; Biosynthesis of amino acids (ko01230);; Peroxisome (ko04146)	[C]	Energy production and conversion	Isocitrate/isopropylmalate dehydrogenase	Isocitrate dehydrogenase [NADP] OS=Nicotiana tabacum OX=4097 PE=2 SV=1	C	Energy production and conversion	NADP-dependent isocitrate dehydrogenase [Tripterygium wilfordii]	molecular function: binding (GO:0005488);; molecular function: catalytic activity (GO:0003824);; biological process: metabolic process (GO:0008152);; biological process: single-organism process (GO:0044699);; biological process: cellular process (GO:0009987)
JreChr01G13308	JreChr01G13308	72.4954	5589	78.069	6625	33.1081	2680	30.2414	2595	37.855	3570	1.2204e-10	-1.21422	down	--	--	Molecular Function: DNA binding (GO:0003677);;	K03255|7.8e-52|smo:SELMODRAFT_442478|K03255 protein TIF31 | (RefSeq) hypothetical protein	--	--	--	--	Telomere repeat-binding protein 4 OS=Arabidopsis thaliana OX=3702 GN=TRP4 PE=1 SV=1	K	Transcription	telomere repeat-binding protein 4 [Juglans regia]	molecular function: binding (GO:0005488)
JreChr04G12196	JreChr04G12196	1662.76	54558	1364.22	49273	777.867	26800	685.853	25046	638.974	25649	1.77598e-11	-1.17485	down	--	--	Cellular Component: photosystem I (GO:0009522);; Cellular Component: photosystem II (GO:0009523);; Cellular Component: chloroplast thylakoid membrane (GO:0009535);; Biological Process: photosynthesis, light harvesting (GO:0009765);; Cellular Component: integral component of membrane (GO:0016021);; Molecular Function: chlorophyll binding (GO:0016168);; Biological Process: protein-chromophore linka…	K08916|1.9e-164|jre:109001908|K08916 light-harvesting complex II chlorophyll a/b binding protein 5 | (RefSeq) chlorophyll a-b binding protein CP26, chloroplastic	Photosynthesis - antenna proteins (ko00196)	--	--	Chlorophyll A-B binding protein	Chlorophyll a-b binding protein CP26, chloroplastic OS=Arabidopsis thaliana OX=3702 GN=LHCB5 PE=1 SV=1	C	Energy production and conversion	chlorophyll a-b binding protein CP26, chloroplastic [Juglans regia]	cellular component: cell (GO:0005623);; cellular component: membrane (GO:0016020);; cellular component: macromolecular complex (GO:0032991);; cellular component: membrane part (GO:0044425);; cellular component: cell part (GO:0044464);; cellular component: organelle (GO:0043226);; cellular component: organelle part (GO:0044422);; biological process: metabolic process (GO:0008152);; biological proc…
JreChr07G12692	JreChr07G12692	55.5917	1044	54.2366	1121	20.5239	405	22.1559	463	22.2507	511	3.17504e-18	-1.4029	down	--	--	--	--	--	--	--	--	--	--	--	uncharacterized protein LOC108980323 [Juglans regia]	--
JreChr13G11746	JreChr13G11746	3.18194	169	5.02633	294	10.7796	601	7.1589	423	13.8837	901	0.0066204	1.32119	up	[E]	Amino acid transport and metabolism	Molecular Function: transaminase activity (GO:0008483);; Molecular Function: pyridoxal phosphate binding (GO:0030170);;	K00827|1.4e-273|jre:108996966|K00827 alanine-glyoxylate transaminase / (R)-3-amino-2-methylpropionate-pyruvate transaminase [EC:2.6.1.44 2.6.1.40] | (RefSeq) alanine--glyoxylate aminotransferase 2 homolog 2, mitochondrial-like	Alanine, aspartate and glutamate metabolism (ko00250);; Glycine, serine and threonine metabolism (ko00260);; Cysteine and methionine metabolism (ko00270);; Valine, leucine and isoleucine degradation (ko00280)	[E]	Amino acid transport and metabolism	Aminotransferase class-III	Alanine--glyoxylate aminotransferase 2 homolog 3, mitochondrial OS=Arabidopsis thaliana OX=3702 GN=At3g08860 PE=2 SV=1	E	Amino acid transport and metabolism	alanine--glyoxylate aminotransferase 2 homolog 2, mitochondrial-like [Juglans regia]	molecular function: catalytic activity (GO:0003824);; molecular function: binding (GO:0005488)
JreChr08G12098	JreChr08G12098	87.3652	2386	83.5728	2512	202.384	5803	222.076	6749	124.976	4175	0.000604816	1.02885	up	--	--	--	--	--	--	--	--	--	--	--	uncharacterized protein LOC108993090 [Juglans regia]	--
Juglans_regia_newGene_3408	--	1.06725	43	1.09569	48	3.09016	129	2.44903	108	2.42203	118	0.00632936	1.22151	up	--	--	--	--	--	--	--	--	--	--	--	--	--
JreChr03G11470	JreChr03G11470	186	2906	156.06	2684	2081.99	34146	3104.91	53974	1596.53	30507	9.00978e-37	3.65167	up	--	--	Cellular Component: chloroplast (GO:0009507);;	K12198|3.8e-22|sita:101765827|K12198 charged multivesicular body protein 5 | (RefSeq) vacuolar protein sorting-associated protein 60.1	Endocytosis (ko04144)	--	--	Light regulated protein Lir1	Light-regulated protein 1, chloroplastic OS=Arabidopsis thaliana OX=3702 GN=LIR1 PE=1 SV=1	S	Function unknown	light-regulated protein 1, chloroplastic [Juglans regia]	cellular component: cell (GO:0005623);; cellular component: organelle (GO:0043226);; cellular component: cell part (GO:0044464)
JreChr12G11217	JreChr12G11217	29.7392	2360	28.8753	2522	15.7197	1310	8.60654	760	16.9363	1644	0.00545051	-1.14331	down	--	--	Biological Process: response to acid chemical (GO:0001101);; Molecular Function: protein binding (GO:0005515);; Biological Process: response to stress (GO:0006950);; Biological Process: response to osmotic stress (GO:0006970);; Biological Process: biological_process (GO:0008150);; Biological Process: response to abiotic stimulus (GO:0009628);; Biological Process: response to salt stress (GO:00096…	K09527|5.7e-90|mesc:110605894|K09527 DnaJ homolog subfamily C member 7 | (RefSeq) TPR repeat-containing thioredoxin TTL1-like	--	[R]	General function prediction only	Tetratricopeptide repeat	TPR repeat-containing thioredoxin TTL1 OS=Arabidopsis thaliana OX=3702 GN=TTL1 PE=1 SV=1	O	Posttranslational modification, protein turnover, chaperones	TPR repeat-containing thioredoxin TTL1-like [Juglans regia]	biological process: response to stimulus (GO:0050896);; molecular function: binding (GO:0005488);; biological process: biological regulation (GO:0065007);; biological process: cellular process (GO:0009987);; biological process: single-organism process (GO:0044699)
JreChr02G11985	JreChr02G11985	4.09312	92	2.79018	69	9.30447	218	14.5463	361	19.83	540	9.58571e-05	2.01553	up	[O]	Posttranslational modification, protein turnover, chaperones	Molecular Function: transferase activity (GO:0016740);;	K00799|2.7e-106|jre:109021061|K00799 glutathione S-transferase [EC:2.5.1.18] | (RefSeq) probable glutathione S-transferase	Glutathione metabolism (ko00480)	[O]	Posttranslational modification, protein turnover, chaperones	Glutathione S-transferase, N-terminal domain	Probable glutathione S-transferase OS=Nicotiana tabacum OX=4097 PE=2 SV=1	O	Posttranslational modification, protein turnover, chaperones	hypothetical protein F2P56_026680, partial [Juglans regia]	molecular function: catalytic activity (GO:0003824)
JreChr09G10303	JreChr09G10303	3.67603	413	4.50139	556	15.8233	1864	20.3655	2542	26.9645	3700	7.34004e-14	2.31055	up	--		Molecular Function: protein kinase activity (GO:0004672);; Molecular Function: ATP binding (GO:0005524);; Cellular Component: integral component of membrane (GO:0016021);;	K13418|5.6e-67|smo:SELMODRAFT_167872|K13418 somatic embryogenesis receptor kinase 1 [EC:2.7.10.1 2.7.11.1] | (RefSeq) hypothetical protein	--	--	--	Protein tyrosine and serine/threonine kinase	Probable leucine-rich repeat receptor-like serine/threonine-protein kinase At3g14840 OS=Arabidopsis thaliana OX=3702 GN=LRR-RLK PE=1 SV=1	T	Signal transduction mechanisms	probable LRR receptor-like serine/threonine-protein kinase At1g07650 isoform X1 [Juglans regia]	molecular function: catalytic activity (GO:0003824);; biological process: metabolic process (GO:0008152);; biological process: cellular process (GO:0009987);; molecular function: binding (GO:0005488);; cellular component: membrane (GO:0016020);; cellular component: membrane part (GO:0044425)
JreChr03G10875	JreChr03G10875	18.687	179	11.3662	120	110.477	1108	23.6966	252	94.6364	1106	0.00278259	2.28679	up	--	--	--	--	--	--	--	--	--	--	--	hypothetical protein CJ030_MR6G013207 [Morella rubra]	--
JreChr03G12551	JreChr03G12551	20.3831	532	19.4437	558	9.71011	266	11.9556	347	8.45431	270	2.8694e-05	-1.05419	down	--	--	Cellular Component: integral component of membrane (GO:0016021);;	--	--	--	--	TLC domain	TLC domain-containing protein At5g14285 OS=Arabidopsis thaliana OX=3702 GN=At5g14285 PE=2 SV=1	S	Function unknown	TLC domain-containing protein At5g14285-like [Juglans regia]	cellular component: membrane (GO:0016020);; cellular component: membrane part (GO:0044425)
JreChr05G12406	JreChr05G12406	3.37145	61	0.577814	12	20.1541	383	37.1776	749	86.3414	1911	0.000509713	4.54167	up	--	--	Molecular Function: oxygen transporter activity (GO:0005344);; Molecular Function: oxygen binding (GO:0019825);; Molecular Function: heme binding (GO:0020037);; Molecular Function: metal ion binding (GO:0046872);;	K11968|2.0e-67|dzi:111298175|K11968 ariadne-1 [EC:2.3.2.31] | (RefSeq) probable E3 ubiquitin-protein ligase ARI2 isoform X1	--	[C]	Energy production and conversion	Globin	Hemoglobin-2 OS=Casuarina glauca OX=3522 GN=HBII PE=3 SV=1	C	Energy production and conversion	plastid division protein PDV2 [Juglans regia]	molecular function: transporter activity (GO:0005215);; biological process: localization (GO:0051179);; molecular function: binding (GO:0005488)
JreChr11G10935	JreChr11G10935	12.2687	836	11.9735	898	6.75856	484	6.33361	481	5.51398	460	9.49244e-09	-1.02923	down	--	--	Molecular Function: zinc ion binding (GO:0008270);;	K22733|2.6e-107|cit:102612526|K22733 magnesium transporter | (RefSeq) uncharacterized protein LOC102612526	--	[R]	General function prediction only	PPR repeat family	Pentatricopeptide repeat-containing protein At1g31920 OS=Arabidopsis thaliana OX=3702 GN=PCMP-H11 PE=2 SV=1	S	Function unknown	pentatricopeptide repeat-containing protein At1g31920 [Juglans regia]	molecular function: binding (GO:0005488)
JreChr03G11695	JreChr03G11695	5.66124	161	5.18983	162	14.5415	433	17.031	537	11.6929	406	1.52094e-06	1.34117	up	--	--	--	--	--	--	--	zinc-finger of the FCS-type, C2-C2	FCS-Like Zinc finger 13 OS=Arabidopsis thaliana OX=3702 GN=FLZ13 PE=1 SV=1	S	Function unknown	FCS-Like Zinc finger 13-like [Juglans regia]	--
JreChr08G10493	JreChr08G10493	74.1922	2727	78.0381	3157	177.038	6831	114.378	4678	297.005	13351	0.00798113	1.32108	up	[QR]	Secondary metabolites biosynthesis, transport and catabolism;; General function prediction only	Molecular Function: oxidoreductase activity (GO:0016491);;	K08070|3.9e-142|thj:104805677|K08070 2-alkenal reductase [EC:1.3.1.74] | (RefSeq) 2-alkenal reductase (NADP(+)-dependent)	--	[R]	General function prediction only	Zinc-binding dehydrogenase	2-alkenal reductase (NADP(+)-dependent) OS=Nicotiana tabacum OX=4097 GN=DBR PE=1 SV=1	--	--	2-alkenal reductase (NADP(+)-dependent)-like [Juglans regia]	molecular function: catalytic activity (GO:0003824)
JreChr03G10570	JreChr03G10570	1.92922	121	1.98051	137	4.90025	322	5.23401	364	4.15148	318	2.06786e-06	1.21465	up	--	--	--	K10781|2.4e-11|lsv:111890372|K10781 fatty acyl-ACP thioesterase B [EC:3.1.2.14 3.1.2.21] | (RefSeq) palmitoyl-acyl carrier protein thioesterase, chloroplastic-like	Fatty acid biosynthesis (ko00061);; Fatty acid metabolism (ko01212)	--	--	--	--	--	--	uncharacterized protein LOC109006074 [Juglans regia]	--
JreChr03G12225	JreChr03G12225	0.301359	10	0.407598	14	5.96212	195	4.73825	165	2.41888	93	6.18874e-08	3.51452	up	[HR]	Coenzyme transport and metabolism;; General function prediction only	--	--	--	--	--	alpha/beta hydrolase fold	Strigolactone esterase D14 OS=Arabidopsis thaliana OX=3702 GN=D14 PE=1 SV=1	S	Function unknown	strigolactone esterase D14 [Juglans regia]	--
JreChr10G10413	JreChr10G10413	18.2007	1647	22.3191	2223	10.0898	959	9.29437	936	11.0081	1219	3.37723e-07	-1.05572	down	--		Molecular Function: protein serine/threonine kinase activity (GO:0004674);; Molecular Function: ATP binding (GO:0005524);; Cellular Component: integral component of membrane (GO:0016021);;	K00924|1.7e-159|smo:SELMODRAFT_233539|K00924 kinase [EC:2.7.1.-] | (RefSeq) hypothetical protein	--	--	--	Protein kinase domain	Receptor-like kinase TMK2 OS=Arabidopsis thaliana OX=3702 GN=TMK2 PE=1 SV=1	T	Signal transduction mechanisms	receptor-like kinase TMK3 [Juglans regia]	molecular function: catalytic activity (GO:0003824);; biological process: metabolic process (GO:0008152);; biological process: cellular process (GO:0009987);; molecular function: binding (GO:0005488);; cellular component: membrane (GO:0016020);; cellular component: membrane part (GO:0044425)
JreChr04G11647	JreChr04G11647	121.058	4612	104.67	4389	56.6006	2264	56.1156	2380	56.4887	2633	6.04221e-13	-1.06225	down	[Q]	Secondary metabolites biosynthesis, transport and catabolism	Molecular Function: oxidoreductase activity (GO:0016491);; Molecular Function: metal ion binding (GO:0046872);;	K05278|7.2e-200|jre:108982002|K05278 flavonol synthase [EC:1.14.20.6] | (RefSeq) flavonol synthase/flavanone 3-hydroxylase-like	Flavonoid biosynthesis (ko00941)	[QR]	Secondary metabolites biosynthesis, transport and catabolism;; General function prediction only	2OG-Fe(II) oxygenase superfamily	Flavonol synthase/flavanone 3-hydroxylase OS=Citrus unshiu OX=55188 GN=FLS PE=1 SV=1	Q	Secondary metabolites biosynthesis, transport and catabolism	flavonol synthase/flavanone 3-hydroxylase-like [Juglans regia]	molecular function: catalytic activity (GO:0003824);; molecular function: binding (GO:0005488)
JreChr01G11529	JreChr01G11529	0.294929	4	0.078492	2	3.5547	44	6.11954	79	3.6203	52	1.97989e-05	4.10124	up	--	--	Molecular Function: electron carrier activity (GO:0009055);; Molecular Function: protein disulfide oxidoreductase activity (GO:0015035);;	K03676|1.5e-52|jre:108994978|K03676 glutaredoxin 3 | (RefSeq) monothiol glutaredoxin-S10-like	--	[O]	Posttranslational modification, protein turnover, chaperones	Glutaredoxin	Monothiol glutaredoxin-S10 OS=Arabidopsis thaliana OX=3702 GN=GRXS10 PE=3 SV=1	O	Posttranslational modification, protein turnover, chaperones	monothiol glutaredoxin-S10-like [Juglans regia]	molecular function: electron carrier activity (GO:0009055);; molecular function: catalytic activity (GO:0003824);; biological process: metabolic process (GO:0008152);; biological process: single-organism process (GO:0044699)
JreChr01G12344	JreChr01G12344	0	0	0	0	2.9194	163	0.269088	16	11.2364	731	0.000678626	10.4896	up	--	--	Molecular Function: transferase activity, transferring acyl groups other than amino-acyl groups (GO:0016747);;	K13065|1.1e-36|jcu:105633528|K13065 shikimate O-hydroxycinnamoyltransferase [EC:2.3.1.133] | (RefSeq) shikimate O-hydroxycinnamoyltransferase	Phenylpropanoid biosynthesis (ko00940);; Flavonoid biosynthesis (ko00941);; Stilbenoid, diarylheptanoid and gingerol biosynthesis (ko00945)	--	--	Transferase family	Benzyl alcohol O-benzoyltransferase OS=Nicotiana tabacum OX=4097 GN=HSR201 PE=1 SV=1	S	Function unknown	shikimate O-hydroxycinnamoyltransferase-like [Juglans regia]	molecular function: catalytic activity (GO:0003824)
JreChr02G12307	JreChr02G12307	308.306	27473	302.628	29684	16.8199	1574	17.0536	1692	15.4769	1688	0	-4.27699	down	--	--	Molecular Function: DNA binding (GO:0003677);; Cellular Component: nucleus (GO:0005634);;	K12133|0.0e+00|jre:109001394|K12133 MYB-related transcription factor LHY | (RefSeq) protein LHY-like	Circadian rhythm - plant (ko04712)	[O]	Posttranslational modification, protein turnover, chaperones	Myb-like DNA-binding domain	Protein LHY OS=Arabidopsis thaliana OX=3702 GN=LHY PE=1 SV=2	K	Transcription	protein LHY-like [Juglans regia]	molecular function: binding (GO:0005488);; cellular component: cell (GO:0005623);; cellular component: organelle (GO:0043226);; cellular component: cell part (GO:0044464)
JreChr16G10096	JreChr16G10096	4.33955	102	4.66708	121	9.55321	236	11.8328	310	8.011	231	0.00207974	1.05577	up	[R]	General function prediction only	Biological Process: cytokinin biosynthetic process (GO:0009691);; Molecular Function: hydrolase activity (GO:0016787);;	K22522|2.6e-115|jre:109008876|K22522 cytokinin riboside 5'-monophosphate phosphoribohydrolase [EC:3.2.2.-] | (RefSeq) cytokinin riboside 5'-monophosphate phosphoribohydrolase LOG8-like isoform X3	--	--	--	Possible lysine decarboxylase	Cytokinin riboside 5'-monophosphate phosphoribohydrolase LOG8 OS=Arabidopsis thaliana OX=3702 GN=LOG8 PE=1 SV=1	G	Carbohydrate transport and metabolism	cytokinin riboside 5'-monophosphate phosphoribohydrolase LOG8-like isoform X3 [Juglans regia]	biological process: metabolic process (GO:0008152);; biological process: cellular process (GO:0009987);; biological process: biological regulation (GO:0065007);; molecular function: catalytic activity (GO:0003824)
Juglans_regia_newGene_3396	--	2.6423	199	1.76146	152	7.03814	556	9.35062	777	13.7592	1255	9.32411e-07	2.1028	up	--		Molecular Function: protein serine/threonine kinase activity (GO:0004674);; Molecular Function: ATP binding (GO:0005524);; Molecular Function: polysaccharide binding (GO:0030247);;	K13416|1.1e-47|bna:106410693|K13416 brassinosteroid insensitive 1-associated receptor kinase 1 [EC:2.7.10.1 2.7.11.1] | (RefSeq) somatic embryogenesis receptor kinase 4-like isoform X1	MAPK signaling pathway - plant (ko04016);; Plant hormone signal transduction (ko04075);; Plant-pathogen interaction (ko04626)	--	--	Protein kinase domain	Rust resistance kinase Lr10 OS=Triticum aestivum OX=4565 GN=LRK10 PE=2 SV=1	T	Signal transduction mechanisms	G-type lectin S-receptor-like serine/threonine-protein kinase At5g24080 [Juglans regia]	molecular function: catalytic activity (GO:0003824);; biological process: metabolic process (GO:0008152);; biological process: cellular process (GO:0009987);; molecular function: binding (GO:0005488)
JreChr08G10249	JreChr08G10249	10.8211	420	14.2674	609	30.1788	1229	37.7369	1629	33.2358	1577	3.39018e-10	1.36565	up	[I]	Lipid transport and metabolism	Molecular Function: hydrolase activity (GO:0016787);;	K14493|9.9e-205|jre:108994496|K14493 gibberellin receptor GID1 [EC:3.-.-.-] | (RefSeq) gibberellin receptor GID1B-like	Plant hormone signal transduction (ko04075)	[V]	Defense mechanisms	alpha/beta hydrolase fold	Gibberellin receptor GID1B OS=Arabidopsis thaliana OX=3702 GN=GID1B PE=1 SV=1	V	Defense mechanisms	gibberellin receptor GID1B-like [Juglans regia]	molecular function: catalytic activity (GO:0003824)
JreChr07G10607	JreChr07G10607	18.8861	917	17.4562	933	5.27407	269	4.59522	249	3.50691	209	6.63458e-18	-2.09174	down	--	--	Molecular Function: transcription factor activity, sequence-specific DNA binding (GO:0003700);; Cellular Component: nucleus (GO:0005634);; Cellular Component: host cell nucleus (GO:0042025);; Molecular Function: sequence-specific DNA binding (GO:0043565);;	K09419|3.4e-178|jre:109018727|K09419 heat shock transcription factor, other eukaryote | (RefSeq) heat stress transcription factor A-2e-like	--	[K]	Transcription	HSF-type DNA-binding	Heat stress transcription factor A-2b OS=Oryza sativa subsp. japonica OX=39947 GN=HSFA2B PE=2 SV=1	K	Transcription	heat stress transcription factor A-2e-like [Juglans regia]	molecular function: nucleic acid binding transcription factor activity (GO:0001071);; biological process: biological regulation (GO:0065007);; cellular component: cell (GO:0005623);; cellular component: organelle (GO:0043226);; cellular component: cell part (GO:0044464);; cellular component: other organism (GO:0044215);; cellular component: other organism part (GO:0044217);; molecular function: b…
JreChr11G11798	JreChr11G11798	60.2215	887	43.1464	700	9.73737	151	7.66251	126	6.91688	125	3.18915e-20	-2.7363	down	--	--	Cellular Component: photosystem I (GO:0009522);; Cellular Component: photosystem II (GO:0009523);; Cellular Component: chloroplast thylakoid membrane (GO:0009535);; Biological Process: photosynthesis, light harvesting (GO:0009765);; Cellular Component: integral component of membrane (GO:0016021);; Molecular Function: chlorophyll binding (GO:0016168);; Biological Process: protein-chromophore linka…	K08914|4.3e-52|jre:109013976|K08914 light-harvesting complex II chlorophyll a/b binding protein 3 | (RefSeq) LOW QUALITY PROTEIN: chlorophyll a-b binding protein 13, chloroplastic	Photosynthesis - antenna proteins (ko00196)	--	--	Chlorophyll A-B binding protein	Chlorophyll a-b binding protein 3, chloroplastic OS=Arabidopsis thaliana OX=3702 GN=LHCB3 PE=1 SV=1	C	Energy production and conversion	LOW QUALITY PROTEIN: chlorophyll a-b binding protein 13, chloroplastic [Juglans regia]	cellular component: cell (GO:0005623);; cellular component: membrane (GO:0016020);; cellular component: macromolecular complex (GO:0032991);; cellular component: membrane part (GO:0044425);; cellular component: cell part (GO:0044464);; cellular component: organelle (GO:0043226);; cellular component: organelle part (GO:0044422);; biological process: metabolic process (GO:0008152);; biological proc…
JreChr01G12618	JreChr01G12618	28.7224	397	27.2997	416	12.4376	181	14.2874	220	10.3124	175	1.55556e-06	-1.24621	down	--	--	--	--	--	--	--	--	--	--	--	uncharacterized protein LOC109004886 [Juglans regia]	--
JreChr14G10974	JreChr14G10974	26.9407	415	27.905	473	64.839	1049	71.775	1230	60.3493	1137	1.14987e-14	1.19633	up	--	--	--	--	--	--	--	--	--	--	--	uncharacterized protein LOC109021573 [Juglans regia]	--
JreChr16G11195	JreChr16G11195	18.6301	1148	18.7725	1273	11.244	728	9.30921	638	8.71184	657	3.245e-07	-1.00167	down	[M]	Cell wall/membrane/envelope biogenesis	Molecular Function: protein kinase activity (GO:0004672);; Molecular Function: ATP binding (GO:0005524);;	K04424|1.5e-58|obr:102707935|K04424 sterile alpha motif and leucine zipper containing kinase AZK [EC:2.7.11.25] | (RefSeq) serine/threonine-protein kinase EDR1	--	[T]	Signal transduction mechanisms	Protein tyrosine and serine/threonine kinase	Serine/threonine-protein kinase STY46 OS=Arabidopsis thaliana OX=3702 GN=STY46 PE=1 SV=1	T	Signal transduction mechanisms	serine/threonine-protein kinase STY46-like [Juglans regia]	molecular function: catalytic activity (GO:0003824);; biological process: metabolic process (GO:0008152);; biological process: cellular process (GO:0009987);; molecular function: binding (GO:0005488)
JreChr09G11861	JreChr09G11861	0.798657	49	0.507264	34	2.08296	132	2.59273	175	7.5658	559	0.00158665	2.58722	up	--	--	Cellular Component: integral component of membrane (GO:0016021);; Molecular Function: transferase activity, transferring glycosyl groups (GO:0016757);;	K18134|2.0e-79|gab:108463406|K18134 EGF domain-specific O-GlcNAc transferase [EC:2.4.1.255] | (RefSeq) uncharacterized protein LOC108463406	Other types of O-glycan biosynthesis (ko00514)	[S]	Function unknown	Protein of unknown function (DUF563)	Xylan glycosyltransferase MUCI21 OS=Arabidopsis thaliana OX=3702 GN=MUCI21 PE=1 SV=1	S	Function unknown	beta-1,2-xylosyltransferase XYXT1-like [Juglans regia]	cellular component: membrane (GO:0016020);; cellular component: membrane part (GO:0044425);; molecular function: catalytic activity (GO:0003824)
JreChr02G11484	JreChr02G11484	3.20378	122	3.09611	130	7.78245	311	7.09303	300	7.28717	339	4.30827e-06	1.16625	up	[M]	Cell wall/membrane/envelope biogenesis	Molecular Function: catalytic activity (GO:0003824);;	K13265|1.3e-111|gmx:100793687|K13265 vestitone reductase [EC:1.1.1.348] | (RefSeq) uncharacterized protein LOC100793687	Isoflavonoid biosynthesis (ko00943)	[V]	Defense mechanisms	NAD dependent epimerase/dehydratase family	Vestitone reductase OS=Medicago sativa OX=3879 PE=1 SV=1	V	Defense mechanisms	vestitone reductase-like [Juglans regia]	molecular function: catalytic activity (GO:0003824)
JreChr01G13417	JreChr01G13417	44.0378	1381	58.7506	2028	14.6041	481	30.3397	1059	25.9885	997	0.00579795	-1.17836	down	--	--	Cellular Component: photosystem I (GO:0009522);; Cellular Component: photosystem II (GO:0009523);; Cellular Component: chloroplast thylakoid membrane (GO:0009535);; Biological Process: photosynthesis, light harvesting (GO:0009765);; Cellular Component: integral component of membrane (GO:0016021);; Molecular Function: chlorophyll binding (GO:0016168);; Biological Process: protein-chromophore linka…	K08915|3.9e-159|jre:108991907|K08915 light-harvesting complex II chlorophyll a/b binding protein 4 | (RefSeq) chlorophyll a-b binding protein CP29.3, chloroplastic	Photosynthesis - antenna proteins (ko00196)	--	--	Chlorophyll A-B binding protein	Chlorophyll a-b binding protein CP29.3, chloroplastic OS=Arabidopsis thaliana OX=3702 GN=LHCB4.3 PE=2 SV=1	S	Function unknown	hypothetical protein F2P56_017247, partial [Juglans regia]	cellular component: cell (GO:0005623);; cellular component: membrane (GO:0016020);; cellular component: macromolecular complex (GO:0032991);; cellular component: membrane part (GO:0044425);; cellular component: cell part (GO:0044464);; cellular component: organelle (GO:0043226);; cellular component: organelle part (GO:0044422);; biological process: metabolic process (GO:0008152);; biological proc…
JreChr05G12102	JreChr05G12102	7.22986	209	7.06609	225	17.9374	544	17.0543	549	23.3286	825	2.28694e-06	1.38829	up	--	--	Molecular Function: kinase activity (GO:0016301);; Molecular Function: polysaccharide binding (GO:0030247);;	--	--	--	--	Wall-associated receptor kinase galacturonan-binding	--	T	Signal transduction mechanisms	LEAF RUST 10 DISEASE-RESISTANCE LOCUS RECEPTOR-LIKE PROTEIN KINASE-like 2.3 [Juglans regia]	molecular function: catalytic activity (GO:0003824);; molecular function: binding (GO:0005488)
JreChr05G10086	JreChr05G10086	43.529	1566	44.0083	1742	13.7594	520	17.7342	710	11.6223	512	9.64795e-14	-1.6731	down	--	--	Biological Process: auxin-activated signaling pathway (GO:0009734);;	--	--	--	--	--	Protein BIG GRAIN 1-like E OS=Arabidopsis thaliana OX=3702 GN=At1g69160 PE=2 SV=1	--	--	hypothetical protein F2P56_029931, partial [Juglans regia]	biological process: cellular process (GO:0009987);; biological process: signaling (GO:0023052);; biological process: single-organism process (GO:0044699);; biological process: response to stimulus (GO:0050896);; biological process: biological regulation (GO:0065007)
JreChr06G10212	JreChr06G10212	0.464677	15	0.525788	19	2.5829	88	2.36586	85	4.09899	162	3.63436e-05	2.54623	up	--	--	Molecular Function: protein kinase activity (GO:0004672);; Molecular Function: ATP binding (GO:0005524);; Cellular Component: integral component of membrane (GO:0016021);; Molecular Function: polysaccharide binding (GO:0030247);;	--	--	--	--	Wall-associated receptor kinase galacturonan-binding	--	T	Signal transduction mechanisms	hypothetical protein F2P56_035556 [Juglans regia]	molecular function: catalytic activity (GO:0003824);; biological process: metabolic process (GO:0008152);; biological process: cellular process (GO:0009987);; molecular function: binding (GO:0005488);; cellular component: membrane (GO:0016020);; cellular component: membrane part (GO:0044425)
JreChr13G11838	JreChr13G11838	4.28981	186	5.961	285	0.591226	27	0.847075	41	1.20577	64	3.09672e-07	-2.58465	down	[T]	Signal transduction mechanisms	Molecular Function: protein serine/threonine kinase activity (GO:0004674);; Molecular Function: ATP binding (GO:0005524);; Cellular Component: integral component of membrane (GO:0016021);;	K20716|4.7e-46|mesc:110629620|K20716 mitogen-activated protein kinase kinase kinase 17/18 | (RefSeq) mitogen-activated protein kinase kinase kinase 18-like	MAPK signaling pathway - plant (ko04016)	[T]	Signal transduction mechanisms	Protein kinase domain	Mitogen-activated protein kinase kinase kinase 17 OS=Arabidopsis thaliana OX=3702 GN=MAPKKK17 PE=1 SV=1	T	Signal transduction mechanisms	mitogen-activated protein kinase kinase kinase 17 [Juglans regia]	molecular function: catalytic activity (GO:0003824);; biological process: metabolic process (GO:0008152);; biological process: cellular process (GO:0009987);; molecular function: binding (GO:0005488);; cellular component: membrane (GO:0016020);; cellular component: membrane part (GO:0044425)
JreChr06G12124	JreChr06G12124	12.2885	848	10.0768	766	28.214	2044	25.2819	1942	20.8554	1761	1.18462e-06	1.08179	up	[G]	Carbohydrate transport and metabolism	Biological Process: carbohydrate metabolic process (GO:0005975);; Molecular Function: intramolecular transferase activity, phosphotransferases (GO:0016868);;	--	--	[G]	Carbohydrate transport and metabolism	Phosphoglucomutase/phosphomannomutase, alpha/beta/alpha domain I	--	G	Carbohydrate transport and metabolism	phosphomannomutase/phosphoglucomutase [Juglans regia]	biological process: metabolic process (GO:0008152);; molecular function: catalytic activity (GO:0003824)
JreChr06G10726	JreChr06G10726	8.52187	491	15.286	969	4.73685	287	6.12604	393	5.53118	390	0.00190004	-1.17864	down	[QV]	Secondary metabolites biosynthesis, transport and catabolism;; Defense mechanisms	Molecular Function: monooxygenase activity (GO:0004497);; Molecular Function: iron ion binding (GO:0005506);; Molecular Function: oxidoreductase activity, acting on paired donors, with incorporation or reduction of molecular oxygen (GO:0016705);; Molecular Function: heme binding (GO:0020037);;	K15639|4.2e-300|jre:109019886|K15639 PHYB activation tagged suppressor 1 [EC:1.14.-.-] | (RefSeq) cytochrome P450 CYP749A22-like	Brassinosteroid biosynthesis (ko00905)	[QI]	Secondary metabolites biosynthesis, transport and catabolism;; Lipid transport and metabolism	Cytochrome P450	Cytochrome P450 CYP749A22 OS=Panax ginseng OX=4054 PE=2 SV=1	--	--	cytochrome P450 CYP749A22-like [Juglans regia]	molecular function: catalytic activity (GO:0003824);; biological process: metabolic process (GO:0008152);; biological process: single-organism process (GO:0044699);; molecular function: binding (GO:0005488)
JreChr06G10700	JreChr06G10700	88.0093	4916	74.4209	4575	45.4322	2665	35.6016	2213	38.6722	2643	1.07895e-07	-1.08691	down	[Q]	Secondary metabolites biosynthesis, transport and catabolism	Molecular Function: diacylglycerol O-acyltransferase activity (GO:0004144);; Cellular Component: integral component of membrane (GO:0016021);; Biological Process: glycerolipid biosynthetic process (GO:0045017);;	K15406|1.3e-117|bna:106451554|K15406 wax-ester synthase / diacylglycerol O-acyltransferase [EC:2.3.1.75 2.3.1.20] | (RefSeq) O-acyltransferase WSD1	Cutin, suberine and wax biosynthesis (ko00073)	--	--	WS/DGAT C-terminal domain	O-acyltransferase WSD1 OS=Arabidopsis thaliana OX=3702 GN=WSD1 PE=2 SV=1	S	Function unknown	O-acyltransferase WSD1-like isoform X2 [Juglans regia]	molecular function: catalytic activity (GO:0003824);; cellular component: membrane (GO:0016020);; cellular component: membrane part (GO:0044425);; biological process: metabolic process (GO:0008152);; biological process: cellular process (GO:0009987);; biological process: single-organism process (GO:0044699)
JreChr14G11629	JreChr14G11629	129.3	1061	130.935	1183	249.868	2153	441.949	4035	219.732	2206	0.0023738	1.15179	up	--	--	Molecular Function: metal ion binding (GO:0046872);;	--	--	--	--	Metallothionein	Metallothionein-like protein type 2 OS=Actinidia deliciosa OX=3627 GN=pKIWI504 PE=2 SV=1	S	Function unknown	metallothionein-like protein type 2 [Juglans regia]	molecular function: binding (GO:0005488)
JreChr16G11254	JreChr16G11254	38.0159	1073	35.1658	1092	12.3465	366	7.08402	223	11.6652	403	5.28274e-08	-1.87384	down	--	--	Biological Process: organelle organization (GO:0006996);; Biological Process: biological_process (GO:0008150);; Biological Process: plastid organization (GO:0009657);; Biological Process: chloroplast organization (GO:0009658);; Biological Process: cellular process (GO:0009987);; Biological Process: cellular component organization (GO:0016043);; Biological Process: cellular component organization …	K22013|1.9e-144|jre:108980093|K22013 magnesium dechelatase [EC:4.99.1.10] | (RefSeq) magnesium dechelatase SGRL, chloroplastic-like	Porphyrin and chlorophyll metabolism (ko00860)	--	--	Staygreen protein	Magnesium dechelatase SGRL, chloroplastic OS=Arabidopsis thaliana OX=3702 GN=SGRL PE=1 SV=1	S	Function unknown	magnesium dechelatase SGRL, chloroplastic-like [Juglans regia]	biological process: cellular process (GO:0009987);; biological process: cellular component organization or biogenesis (GO:0071840)
JreChr08G10304	JreChr08G10304	9.64487	325	10.4364	386	28.481	1005	26.475	990	39.527	1625	1.00918e-07	1.59489	up	[R]	General function prediction only	Molecular Function: catalytic activity (GO:0003824);; Biological Process: biosynthetic process (GO:0009058);;	--	--	[R]	General function prediction only	Phenazine biosynthesis-like protein	--	L	Replication, recombination and repair	uncharacterized isomerase BH0283-like [Juglans regia]	molecular function: catalytic activity (GO:0003824);; biological process: metabolic process (GO:0008152)
JreChr11G11319	JreChr11G11319	1.75107	69	4.04361	175	6.3919	263	9.26807	404	11.9457	572	0.00595912	1.61176	up	--	--	Molecular Function: ligase activity (GO:0016874);;	K22378|7.1e-17|bna:106440523|K22378 E3 ubiquitin-protein ligase RNF181 [EC:2.3.2.27] | (RefSeq) E3 ubiquitin-protein ligase At3g02290-like	--	[O]	Posttranslational modification, protein turnover, chaperones	Ring finger domain	Probable E3 ubiquitin-protein ligase RHB1A OS=Arabidopsis thaliana OX=3702 GN=RHB1A PE=2 SV=1	O	Posttranslational modification, protein turnover, chaperones	probable E3 ubiquitin-protein ligase RHB1A isoform X1 [Juglans regia]	molecular function: catalytic activity (GO:0003824)
JreChr10G11811	JreChr10G11811	8.99757	370	9.51691	430	5.2979	229	4.95486	227	2.59599	131	0.00872373	-1.18044	down	[IR]	Lipid transport and metabolism;; General function prediction only	Molecular Function: hydrolase activity, acting on ester bonds (GO:0016788);;	K00679|9.5e-65|cic:CICLE_v10027727mg|K00679 phospholipid:diacylglycerol acyltransferase [EC:2.3.1.158] | (RefSeq) hypothetical protein	Glycerolipid metabolism (ko00561)	--	--	GDSL-like Lipase/Acylhydrolase	GDSL esterase/lipase At5g45960 OS=Arabidopsis thaliana OX=3702 GN=At5g45960 PE=2 SV=1	I	Lipid transport and metabolism	GDSL esterase/lipase At5g45960 isoform X1 [Juglans regia]	molecular function: catalytic activity (GO:0003824)
JreChr10G11925	JreChr10G11925	5.87784	102	9.34186	178	3.20485	59	1.33997	26	2.27009	49	0.00832017	-1.78096	down	--	--	Cellular Component: integral component of membrane (GO:0016021);;	K19040|6.4e-55|tcc:18607019|K19040 E3 ubiquitin-protein ligase ATL10/75/76/77/78 [EC:2.3.2.27] | (RefSeq) RING-H2 finger protein ATL74	--	[O]	Posttranslational modification, protein turnover, chaperones	Ring finger domain	RING-H2 finger protein ATL78 OS=Arabidopsis thaliana OX=3702 GN=ATL78 PE=2 SV=1	O	Posttranslational modification, protein turnover, chaperones	RING-H2 finger protein ATL74-like [Juglans regia]	cellular component: membrane (GO:0016020);; cellular component: membrane part (GO:0044425)
JreChr03G13014	JreChr03G13014	2.73531	24	5.67602	55	11.2747	103	30.2906	292	15.3634	163	0.00425591	2.08576	up	--	--	Cellular Component: integral component of membrane (GO:0016021);;	--	--	--	--	--	--	--	--	uncharacterized protein LOC108988128 [Juglans regia]	cellular component: membrane (GO:0016020);; cellular component: membrane part (GO:0044425)
JreChr14G11444	JreChr14G11444	0.469802	12	0.324199	9	13.0975	342	19.2708	533	10.7785	328	3.82646e-25	5.08461	up	--	--	Cellular Component: nucleus (GO:0005634);;	K12135|5.5e-07|crb:17882893|K12135 zinc finger protein CONSTANS | (RefSeq) zinc finger protein CONSTANS isoform X2	Circadian rhythm - plant (ko04712)	[K]	Transcription	CCT motif	Zinc finger protein CONSTANS-LIKE 7 OS=Arabidopsis thaliana OX=3702 GN=COL7 PE=2 SV=1	K	Transcription	zinc finger protein CONSTANS-LIKE 7-like [Juglans regia]	cellular component: cell (GO:0005623);; cellular component: organelle (GO:0043226);; cellular component: cell part (GO:0044464)
JreChr06G11443	JreChr06G11443	13.2195	712	13.7482	815	4.16255	236	6.45007	387	4.02411	265	3.76454e-07	-1.53239	down	--	--	Molecular Function: UDP-glycosyltransferase activity (GO:0008194);;	K22706|8.4e-178|pper:18788923|K22706 (R)-mandelonitrile beta-glucosyltransferase [EC:2.4.1.354] | (RefSeq) 7-deoxyloganetin glucosyltransferase	Cyanoamino acid metabolism (ko00460)	[GC]	Carbohydrate transport and metabolism;; Energy production and conversion	UDP-glucoronosyl and UDP-glucosyl transferase	7-deoxyloganetin glucosyltransferase OS=Gardenia jasminoides OX=114476 GN=UGT85A24 PE=1 SV=1	--	--	7-deoxyloganetin glucosyltransferase-like [Juglans regia]	molecular function: catalytic activity (GO:0003824)
JreChr06G10513	JreChr06G10513	76.8837	2022	61.5543	1782	30.6102	846	24.9278	730	22.9416	738	1.18786e-10	-1.46839	down	[O]	Posttranslational modification, protein turnover, chaperones	Molecular Function: transferase activity (GO:0016740);;	K00799|9.2e-130|jre:108989843|K00799 glutathione S-transferase [EC:2.5.1.18] | (RefSeq) glutathione S-transferase U17-like	Glutathione metabolism (ko00480)	[O]	Posttranslational modification, protein turnover, chaperones	Glutathione S-transferase, N-terminal domain	Glutathione S-transferase U17 OS=Arabidopsis thaliana OX=3702 GN=GSTU17 PE=2 SV=1	O	Posttranslational modification, protein turnover, chaperones	glutathione S-transferase U17-like [Juglans regia]	molecular function: catalytic activity (GO:0003824)
JreChr01G13008	JreChr01G13008	90.6965	3292	97.7287	3905	49.4639	1886	48.4012	1956	46.1633	2050	2.96716e-21	-1.0334	down	--	--	--	K15198|7.9e-47|sbi:8069083|K15198 transcription factor TFIIIB component B'' | (RefSeq) uncharacterized protein LOC8069083 isoform X1	--	--	--	Myelodysplasia-myeloid leukemia factor 1-interacting protein	--	S	Function unknown	uncharacterized protein LOC109019883 isoform X1 [Juglans regia]	--
JreChr16G10373	JreChr16G10373	0.239394	6	1.08272	27	25.0561	592	0.959586	25	131.597	3619	0.00802022	6.26669	up	--	--	Molecular Function: peroxidase activity (GO:0004601);; Cellular Component: extracellular region (GO:0005576);; Biological Process: response to oxidative stress (GO:0006979);; Molecular Function: heme binding (GO:0020037);; Biological Process: hydrogen peroxide catabolic process (GO:0042744);; Molecular Function: metal ion binding (GO:0046872);;	K00430|2.0e-101|jre:109008841|K00430 peroxidase [EC:1.11.1.7] | (RefSeq) cationic peroxidase 1-like	Phenylpropanoid biosynthesis (ko00940)	--	--	Peroxidase	Cationic peroxidase 1 OS=Arachis hypogaea OX=3818 GN=PNC1 PE=1 SV=2	Q	Secondary metabolites biosynthesis, transport and catabolism	cationic peroxidase 1-like [Juglans regia]	molecular function: catalytic activity (GO:0003824);; molecular function: antioxidant activity (GO:0016209);; biological process: metabolic process (GO:0008152);; biological process: cellular process (GO:0009987);; biological process: single-organism process (GO:0044699);; biological process: response to stimulus (GO:0050896);; biological process: detoxification (GO:0098754);; cellular component:…
Juglans_regia_newGene_2580	--	3.74788	211	4.62864	305	8.72543	559	14.2849	858	7.74232	582	0.000331928	1.21429	up	--	--	--	--	--	--	--	--	--	--	--	--	--
JreChr13G11570	JreChr13G11570	24.7036	1130	21.6342	1090	40.6363	1952	72.5738	3694	38.6216	2161	0.00527469	1.05529	up	--	--	--	K09060|7.0e-32|oeu:111382929|K09060 plant G-box-binding factor | (RefSeq) bZIP transcription factor 16-like	--	--	--	Protein of unknown function (DUF760)	UV-B-induced protein At3g17800, chloroplastic OS=Arabidopsis thaliana OX=3702 GN=At3g17800 PE=2 SV=1	S	Function unknown	UV-B-induced protein At3g17800, chloroplastic-like [Juglans regia]	--
JreChr05G10632	JreChr05G10632	14.1133	557	16.3207	709	6.69447	278	7.39674	325	8.76353	423	8.97753e-05	-1.05246	down	--	--	Cellular Component: host cell nucleus (GO:0042025);;	K18810|2.9e-196|jre:108979725|K18810 cyclin D1/2/4, plant | (RefSeq) cyclin-D1-1-like isoform X1	--	[D]	Cell cycle control, cell division, chromosome partitioning	Cyclin, N-terminal domain	Cyclin-D1-1 OS=Arabidopsis thaliana OX=3702 GN=CYCD1-1 PE=1 SV=3	D	Cell cycle control, cell division, chromosome partitioning	cyclin-D1-1-like isoform X2 [Juglans regia]	cellular component: other organism (GO:0044215);; cellular component: other organism part (GO:0044217)
JreChr13G12176	JreChr13G12176	618.44	22377	704.649	28065	388.27	14752	197.257	7944	385.401	17060	0.00823769	-1.08273	down	[G]	Carbohydrate transport and metabolism	Molecular Function: channel activity (GO:0015267);; Cellular Component: integral component of membrane (GO:0016021);;	K09873|9.7e-138|jre:108980460|K09873 aquaporin TIP | (RefSeq) aquaporin TIP1-1-like	--	[G]	Carbohydrate transport and metabolism	Major intrinsic protein	Aquaporin TIP1-1 OS=Arabidopsis thaliana OX=3702 GN=TIP1-1 PE=1 SV=1	G	Carbohydrate transport and metabolism	aquaporin TIP1-1-like [Juglans regia]	molecular function: transporter activity (GO:0005215);; biological process: localization (GO:0051179);; cellular component: membrane (GO:0016020);; cellular component: membrane part (GO:0044425)
JreChr12G11693	JreChr12G11693	6.84451	729	5.97262	700	17.1877	1921	10.5621	1251	15.5207	2021	0.000687373	1.11222	up	[V]	Defense mechanisms	Molecular Function: ATP binding (GO:0005524);; Cellular Component: integral component of membrane (GO:0016021);; Molecular Function: ATPase activity (GO:0016887);; Molecular Function: ATPase activity, coupled to transmembrane movement of substances (GO:0042626);;	K05643|4.7e-63|pop:7496128|K05643 ATP-binding cassette, subfamily A (ABC1), member 3 | (RefSeq) ABC transporter A family member 1 isoform X2	ABC transporters (ko02010)	[IR]	Lipid transport and metabolism;; General function prediction only	ABC transporter	ABC transporter A family member 7 OS=Arabidopsis thaliana OX=3702 GN=ABCA7 PE=3 SV=2	I	Lipid transport and metabolism	ABC transporter A family member 7-like [Juglans regia]	molecular function: binding (GO:0005488);; cellular component: membrane (GO:0016020);; cellular component: membrane part (GO:0044425);; molecular function: catalytic activity (GO:0003824);; molecular function: transporter activity (GO:0005215);; biological process: localization (GO:0051179)
JreChr11G11051	JreChr11G11051	1.05218	47	0.30101	15	4.57769	214	2.56148	127	4.45993	243	0.00116933	2.44887	up	--	--	Cellular Component: integral component of membrane (GO:0016021);;	--	--	--	--	--	F-box protein At2g27310 OS=Arabidopsis thaliana OX=3702 GN=At2g27310 PE=2 SV=1	--	--	probable F-box protein At2g36090 [Juglans regia]	cellular component: membrane (GO:0016020);; cellular component: membrane part (GO:0044425)
JreChr04G12516	JreChr04G12516	0.502989	10	1.52354	31	15.001	285	1.7921	37	23.1962	514	0.00191033	3.63183	up	--	--	Molecular Function: transcription factor activity, sequence-specific DNA binding (GO:0003700);; Molecular Function: sequence-specific DNA binding (GO:0043565);;	K18834|3.0e-07|cmo:103500526|K18834 WRKY transcription factor 1 | (RefSeq) WRKY transcription factor 1	Plant-pathogen interaction (ko04626)	--	--	WRKY DNA -binding domain	Probable WRKY transcription factor 51 OS=Arabidopsis thaliana OX=3702 GN=WRKY51 PE=1 SV=1	K	Transcription	probable WRKY transcription factor 51 isoform X2 [Juglans regia]	molecular function: nucleic acid binding transcription factor activity (GO:0001071);; biological process: biological regulation (GO:0065007);; molecular function: binding (GO:0005488)
JreChr06G11273	JreChr06G11273	23.3151	231	35.7105	389	68.5199	712	114.27	1258	56.5328	684	0.00193916	1.36468	up	--	--	--	--	--	--	--	--	--	--	--	hypothetical protein CJ030_MR7G011519 [Morella rubra]	--
JreChr07G10894	JreChr07G10894	0.744487	11	2.79313	43	17.287	253	3.75004	59	34.4925	588	0.00279349	3.33974	up	--	--	--	--	--	--	--	Rapid ALkalinization Factor (RALF)	Protein RALF-like 33 OS=Arabidopsis thaliana OX=3702 GN=RALFL33 PE=2 SV=1	S	Function unknown	protein RALF-like 33 [Juglans regia]	--
JreChr10G10604	JreChr10G10604	9.61086	394	4.58903	207	2.43627	105	1.51356	69	1.02056	52	0.000517713	-2.16991	down	--	--	Molecular Function: DNA binding (GO:0003677);; Cellular Component: nucleus (GO:0005634);;	K09422|4.5e-208|jre:108987269|K09422 transcription factor MYB, plant | (RefSeq) transcription factor MYB41-like	--	[K]	Transcription	Myb-like DNA-binding domain	Transcription factor MYB102 OS=Arabidopsis thaliana OX=3702 GN=MYB102 PE=2 SV=1	--	--	transcription factor MYB41-like [Juglans regia]	molecular function: binding (GO:0005488);; cellular component: cell (GO:0005623);; cellular component: organelle (GO:0043226);; cellular component: cell part (GO:0044464)
Juglans_regia_newGene_5024	--	3.2918	123	5.62019	229	29.1605	953	10.952	429	24.5039	999	0.000112221	2.03776	up	--	--	Biological Process: metal ion transport (GO:0030001);; Molecular Function: metal ion binding (GO:0046872);;	--	--	[P]	Inorganic ion transport and metabolism	Heavy-metal-associated domain	Heavy metal-associated isoprenylated plant protein 5 OS=Arabidopsis thaliana OX=3702 GN=HIPP05 PE=1 SV=2	P	Inorganic ion transport and metabolism	hypothetical protein F2P56_007575 [Juglans regia]	biological process: localization (GO:0051179);; molecular function: binding (GO:0005488)
JreChr13G11718	JreChr13G11718	151.218	1887	132.941	1826	482.421	6319	497.15	6902	340.029	5189	4.95991e-13	1.56163	up	--	--	Cellular Component: cellular_component (GO:0005575);; Cellular Component: intracellular (GO:0005622);; Cellular Component: cell (GO:0005623);; Cellular Component: cytoplasm (GO:0005737);; Cellular Component: cytosol (GO:0005829);; Cellular Component: plasma membrane (GO:0005886);; Biological Process: response to stress (GO:0006950);; Biological Process: defense response (GO:0006952);; Biological …	--	--	--	--	Stress responsive A/B Barrel Domain	Stress-response A/B barrel domain-containing protein HS1 OS=Arabidopsis thaliana OX=3702 GN=HS1 PE=1 SV=1	S	Function unknown	stress-response A/B barrel domain-containing protein HS1-like [Juglans regia]	cellular component: cell (GO:0005623);; cellular component: cell part (GO:0044464);; cellular component: membrane (GO:0016020);; biological process: response to stimulus (GO:0050896);; biological process: multi-organism process (GO:0051704)
JreChr08G11746	JreChr08G11746	15.155	615	14.0505	628	3.24223	139	4.76833	216	3.77629	188	1.25218e-13	-1.95202	down	--	--	Molecular Function: protein dimerization activity (GO:0046983);;	K18878|5.1e-10|cann:107866053|K18878 BHLH transcription factor Upa20 | (RefSeq) Upa20; transcription factor bHLH137-like	Plant-pathogen interaction (ko04626)	--	--	Helix-loop-helix DNA-binding domain	Transcription factor bHLH80 OS=Arabidopsis thaliana OX=3702 GN=BHLH80 PE=2 SV=1	K	Transcription	transcription factor bHLH80-like [Juglans regia]	molecular function: binding (GO:0005488)
JreChr03G12601	JreChr03G12601	0.367689	23	0.738065	50	4.29636	275	3.84269	261	4.03578	301	3.2995e-12	2.7915	up	[GEPR]	Carbohydrate transport and metabolism;; Amino acid transport and metabolism;; Inorganic ion transport and metabolism;; General function prediction only	Molecular Function: inorganic phosphate transmembrane transporter activity (GO:0005315);; Biological Process: phosphate ion transport (GO:0006817);; Cellular Component: integral component of membrane (GO:0016021);;	K08176|0.0e+00|jre:108996057|K08176 MFS transporter, PHS family, inorganic phosphate transporter | (RefSeq) inorganic phosphate transporter 1-4-like	--	[P]	Inorganic ion transport and metabolism	Sugar (and other) transporter	Inorganic phosphate transporter 1-4 OS=Arabidopsis thaliana OX=3702 GN=PHT1-4 PE=1 SV=1	P	Inorganic ion transport and metabolism	inorganic phosphate transporter 1-4-like [Juglans regia]	molecular function: transporter activity (GO:0005215);; biological process: localization (GO:0051179);; cellular component: membrane (GO:0016020);; cellular component: membrane part (GO:0044425)
Juglans_regia_newGene_4494	--	42.1848	2096	44.1084	2459	96.1878	5129	95.6149	5396	91.0708	5589	2.38463e-27	1.07738	up	--	--	Molecular Function: nucleic acid binding (GO:0003676);; Biological Process: DNA integration (GO:0015074);;	K09338|4.1e-06|cit:102623619|K09338 homeobox-leucine zipper protein | (RefSeq) homeobox-leucine zipper protein ROC8-like	--	--	--	--	--	L	Replication, recombination and repair	LOW QUALITY PROTEIN: uncharacterized protein LOC118344011 [Juglans regia]	molecular function: binding (GO:0005488);; biological process: metabolic process (GO:0008152);; biological process: cellular process (GO:0009987)
JreChr12G10791	JreChr12G10791	68.2139	4722	81.1289	6182	18.4874	1344	50.2454	3871	19.7529	1673	0.00842084	-1.41368	down	[G]	Carbohydrate transport and metabolism	Molecular Function: glycogen (starch) synthase activity (GO:0004373);; Cellular Component: amyloplast (GO:0009501);; Cellular Component: chloroplast (GO:0009507);; Biological Process: starch biosynthetic process (GO:0019252);;	K13679|0.0e+00|jre:108993773|K13679 granule-bound starch synthase [EC:2.4.1.242] | (RefSeq) granule-bound starch synthase 1, chloroplastic/amyloplastic-like	Starch and sucrose metabolism (ko00500)	--	--	Starch synthase catalytic domain	Granule-bound starch synthase 1, chloroplastic/amyloplastic OS=Antirrhinum majus OX=4151 GN=WAXY PE=2 SV=1	H	Coenzyme transport and metabolism	granule-bound starch synthase 1, chloroplastic/amyloplastic-like [Juglans regia]	molecular function: catalytic activity (GO:0003824);; cellular component: cell (GO:0005623);; cellular component: organelle (GO:0043226);; cellular component: cell part (GO:0044464);; biological process: metabolic process (GO:0008152);; biological process: cellular process (GO:0009987);; biological process: single-organism process (GO:0044699)
JreChr07G11733	JreChr07G11733	74.6163	722	69.5313	740	187.412	1902	200.059	2152	148.789	1760	3.50664e-11	1.24336	up	--	--	--	--	--	--	--	--	--	--	--	hypothetical protein CMV_001685 [Castanea mollissima]	--
JreChr05G10156	JreChr05G10156	72.794	4074	73.8967	4552	26.5918	1563	31.4305	1958	39.4715	2703	1.62752e-06	-1.22906	down	[G]	Carbohydrate transport and metabolism	Molecular Function: UDP-glycosyltransferase activity (GO:0008194);;	K13692|2.9e-290|jre:108996343|K13692 UDP-glucose:(indol-3-yl)acetate beta-D-glucosyltransferase [EC:2.4.1.121] | (RefSeq) UDP-glycosyltransferase 84B1-like	--	[GC]	Carbohydrate transport and metabolism;; Energy production and conversion	UDP-glucoronosyl and UDP-glucosyl transferase	UDP-glycosyltransferase 84B1 OS=Arabidopsis thaliana OX=3702 GN=UGT84B1 PE=2 SV=1	--	--	UDP-glycosyltransferase 84B1-like [Juglans regia]	molecular function: catalytic activity (GO:0003824)
JreChr09G10097	JreChr09G10097	18.1313	985	17.0099	1017	9.83742	561	7.80481	472	7.63501	507	2.17514e-07	-1.12374	down	--	--	--	--	--	[R]	General function prediction only	--	Auxilin-related protein 2 OS=Arabidopsis thaliana OX=3702 GN=At4g12770 PE=1 SV=1	S	Function unknown	uncharacterized protein LOC109011073 [Juglans regia]	--
JreChr04G10006	JreChr04G10006	20.4297	485	27.4533	717	10.9277	273	9.08584	240	10.6232	309	2.98083e-06	-1.28377	down	--	--	--	--	--	--	--	--	--	S	Function unknown	uncharacterized protein LOC109001558 [Juglans regia]	--
JreChr09G10509	JreChr09G10509	22.2603	743	24.9766	918	12.9723	455	11.899	442	11.2888	461	6.58474e-09	-1.03211	down	--	--	Molecular Function: double-stranded DNA binding (GO:0003690);; Biological Process: regulation of transcription, DNA-templated (GO:0006355);;	K15032|1.2e-129|jre:108985294|K15032 mTERF domain-containing protein, mitochondrial | (RefSeq) transcription termination factor MTEF1, chloroplastic-like	--	[KR]	Transcription;; General function prediction only	mTERF	--	K	Transcription	transcription termination factor MTEF1, chloroplastic-like [Juglans regia]	molecular function: binding (GO:0005488);; biological process: biological regulation (GO:0065007)
JreChr08G11443	JreChr08G11443	1.90625	22	1.77055	22	26.5871	314	4.34993	55	122.792	1688	0.00992038	4.75793	up	--	--	Cellular Component: integral component of membrane (GO:0016021);;	--	--	--	--	Hypoxia induced protein conserved region	--	S	Function unknown	uncharacterized protein LOC109006845 [Juglans regia]	cellular component: membrane (GO:0016020);; cellular component: membrane part (GO:0044425)
JreChr03G10271	JreChr03G10271	40.0478	2440	46.1825	3097	21.3256	1364	22.3168	1513	16.3559	1219	1.11096e-09	-1.17351	down	--	--	Molecular Function: GTPase activity (GO:0003924);; Molecular Function: GTP binding (GO:0005525);;	K07933|3.1e-189|jre:108983547|K07933 Rab-like protein 3 | (RefSeq) small GTPase LIP1-like	--	--	--	WRKY DNA -binding domain	Small GTPase LIP1 OS=Arabidopsis thaliana OX=3702 GN=LIP1 PE=1 SV=1	U	Intracellular trafficking, secretion, and vesicular transport	small GTPase LIP1-like [Juglans regia]	molecular function: catalytic activity (GO:0003824);; molecular function: binding (GO:0005488)
JreChr09G11750	JreChr09G11750	22.9165	832	12.7477	510	60.3212	2299	66.0821	2670	56.6195	2515	5.12861e-08	1.70657	up	--	--	Molecular Function: peroxidase activity (GO:0004601);; Cellular Component: extracellular region (GO:0005576);; Biological Process: response to oxidative stress (GO:0006979);; Molecular Function: heme binding (GO:0020037);; Biological Process: hydrogen peroxide catabolic process (GO:0042744);; Molecular Function: metal ion binding (GO:0046872);;	K00430|2.4e-168|jre:108988382|K00430 peroxidase [EC:1.11.1.7] | (RefSeq) cationic peroxidase 1-like	Phenylpropanoid biosynthesis (ko00940)	--	--	Peroxidase	Cationic peroxidase 1 OS=Arachis hypogaea OX=3818 GN=PNC1 PE=1 SV=2	Q	Secondary metabolites biosynthesis, transport and catabolism	hypothetical protein F2P56_008097, partial [Juglans regia]	molecular function: catalytic activity (GO:0003824);; molecular function: antioxidant activity (GO:0016209);; biological process: metabolic process (GO:0008152);; biological process: cellular process (GO:0009987);; biological process: single-organism process (GO:0044699);; biological process: response to stimulus (GO:0050896);; biological process: detoxification (GO:0098754);; cellular component:…
JreChr06G11316	JreChr06G11316	34.1596	1540	25.1719	1249	15.9722	756	7.28006	366	12.4104	685	0.00251217	-1.37705	down	[I]	Lipid transport and metabolism	Molecular Function: hydrolase activity (GO:0016787);;	K20506|5.1e-96|egu:105060863|K20506 tuliposide A-converting enzyme [EC:4.2.99.22] | (RefSeq) tuliposide A-converting enzyme 2, chloroplastic-like	--	[V]	Defense mechanisms	alpha/beta hydrolase fold	Probable carboxylesterase 7 OS=Arabidopsis thaliana OX=3702 GN=CXE7 PE=2 SV=1	V	Defense mechanisms	probable carboxylesterase 7 [Juglans regia]	molecular function: catalytic activity (GO:0003824)
JreChr02G10082	JreChr02G10082	0.312124	13	0.697745	32	2.20835	96	1.15554	54	10.3974	526	0.00892141	3.15484	up	[T]	Signal transduction mechanisms	Molecular Function: protein serine/threonine kinase activity (GO:0004674);; Molecular Function: ATP binding (GO:0005524);;	K20716|9.9e-62|oeu:111380405|K20716 mitogen-activated protein kinase kinase kinase 17/18 | (RefSeq) mitogen-activated protein kinase kinase kinase 18-like	MAPK signaling pathway - plant (ko04016)	[T]	Signal transduction mechanisms	Protein kinase domain	Mitogen-activated protein kinase kinase kinase 20 OS=Arabidopsis thaliana OX=3702 GN=MAPKKK20 PE=1 SV=1	T	Signal transduction mechanisms	mitogen-activated protein kinase kinase kinase 18-like [Juglans regia]	molecular function: catalytic activity (GO:0003824);; biological process: metabolic process (GO:0008152);; biological process: cellular process (GO:0009987);; molecular function: binding (GO:0005488)
JreChr07G10016	JreChr07G10016	0.146975	3	0.233966	4	0.908317	15	3.43877	57	8.82786	161	0.00172275	4.27296	up	--	--	--	--	--	--	--	--	--	--	--	hypothetical protein CMV_014228 [Castanea mollissima]	--
JreChr05G12520	JreChr05G12520	25.5867	1582	26.6185	1811	14.9292	969	9.05212	623	11.6145	879	6.55065e-05	-1.19586	down	[V]	Defense mechanisms	Molecular Function: antiporter activity (GO:0015297);; Cellular Component: integral component of membrane (GO:0016021);; Molecular Function: xenobiotic transporter activity (GO:0042910);;	K20456|6.5e-17|smo:SELMODRAFT_417928|K20456 oxysterol-binding protein 1 | (RefSeq) hypothetical protein	--	[R]	General function prediction only	MatE	Protein DETOXIFICATION 46, chloroplastic OS=Arabidopsis thaliana OX=3702 GN=DTX46 PE=2 SV=1	V	Defense mechanisms	protein DETOXIFICATION 46, chloroplastic-like [Juglans regia]	molecular function: transporter activity (GO:0005215);; biological process: localization (GO:0051179);; cellular component: membrane (GO:0016020);; cellular component: membrane part (GO:0044425)
JreChr14G10912	JreChr14G10912	0.765206	26	0.585244	22	10.0298	347	4.03994	149	2.17043	88	0.000630074	2.88509	up	--	--	Molecular Function: structural constituent of cell wall (GO:0005199);; Biological Process: plant-type cell wall organization (GO:0009664);;	--	--	--	--	Extensin-like region	--	--	--	extensin-2-like [Juglans regia]	molecular function: structural molecule activity (GO:0005198);; biological process: cellular process (GO:0009987);; biological process: cellular component organization or biogenesis (GO:0071840)
Juglans_regia_newGene_4456	--	3.03398	150	3.75422	204	9.38282	487	8.48054	466	13.249	800	1.71162e-05	1.55985	up	[R]	General function prediction only	Molecular Function: catalytic activity (GO:0003824);; Biological Process: biosynthetic process (GO:0009058);;	--	--	[R]	General function prediction only	Phenazine biosynthesis-like protein	--	L	Replication, recombination and repair	uncharacterized isomerase BH0283-like [Juglans regia]	molecular function: catalytic activity (GO:0003824);; biological process: metabolic process (GO:0008152)
JreChr07G11718	JreChr07G11718	406.909	12209	449.418	14843	199.495	6285	245.309	8192	185.47	6808	2.70368e-11	-1.09129	down	[HR]	Coenzyme transport and metabolism;; General function prediction only	Biological Process: morphogenesis of a branching structure (GO:0001763);; Biological Process: lipid metabolic process (GO:0006629);; Biological Process: sesquiterpenoid metabolic process (GO:0006714);; Biological Process: isoprenoid metabolic process (GO:0006720);; Biological Process: terpenoid metabolic process (GO:0006721);; Biological Process: multicellular organism development (GO:0007275);; …	--	--	--	--	Alpha/beta hydrolase family	Probable strigolactone esterase DAD2 OS=Petunia hybrida OX=4102 GN=DAD2 PE=1 SV=1	S	Function unknown	probable strigolactone esterase DAD2 [Juglans regia]	biological process: multicellular organismal process (GO:0032501);; biological process: developmental process (GO:0032502);; biological process: single-organism process (GO:0044699);; biological process: metabolic process (GO:0008152);; biological process: cellular process (GO:0009987);; biological process: response to stimulus (GO:0050896);; biological process: biological regulation (GO:0065007)
JreChr03G12381	JreChr03G12381	0.101707	3	0	0	5.81489	121	0.659191	15	38.523	927	0.00694969	7.60659	up	--	--	Molecular Function: electron carrier activity (GO:0009055);; Cellular Component: integral component of membrane (GO:0016021);;	--	--	--	--	Plastocyanin-like domain	--	S	Function unknown	umecyanin-like [Juglans regia]	molecular function: electron carrier activity (GO:0009055);; cellular component: membrane (GO:0016020);; cellular component: membrane part (GO:0044425)
Juglans_regia_newGene_1098	--	0.895946	35	0.668842	29	2.01576	84	2.24822	103	2.75247	138	0.00313816	1.57864	up	[R]	General function prediction only	Biological Process: signal transduction (GO:0007165);; Molecular Function: ADP binding (GO:0043531);;	K00695|5.0e-92|mtr:MTR_6g478030|K00695 sucrose synthase [EC:2.4.1.13] | (RefSeq) sucrose synthase	Starch and sucrose metabolism (ko00500)	--	--	NB-ARC domain	Disease resistance protein RUN1 OS=Vitis rotundifolia OX=103349 GN=RUN1 PE=1 SV=1	T	Signal transduction mechanisms	disease resistance protein RUN1-like [Juglans regia]	biological process: cellular process (GO:0009987);; biological process: biological regulation (GO:0065007);; molecular function: binding (GO:0005488)
JreChr02G11561	JreChr02G11561	11.2095	739	13.3762	970	47.6913	3298	32.138	2356	54.7652	4412	7.66261e-09	1.81543	up	--	--	Molecular Function: calmodulin binding (GO:0005516);; Biological Process: defense response (GO:0006952);; Biological Process: response to biotic stimulus (GO:0009607);; Cellular Component: integral component of membrane (GO:0016021);;	K08472|0.0e+00|jre:108980000|K08472 mlo protein | (RefSeq) MLO-like protein 6	--	--	--	Mlo family	MLO-like protein 6 OS=Arabidopsis thaliana OX=3702 GN=MLO6 PE=2 SV=2	G	Carbohydrate transport and metabolism	MLO-like protein 6 [Juglans regia]	molecular function: binding (GO:0005488);; biological process: response to stimulus (GO:0050896);; cellular component: membrane (GO:0016020);; cellular component: membrane part (GO:0044425)
JreChr13G10745	JreChr13G10745	0.901661	21	0.427503	11	2.81933	69	5.1394	132	11.8788	335	0.000325409	3.26065	up	--	--	Molecular Function: calcium ion binding (GO:0005509);;	K13448|7.1e-118|jre:108988263|K13448 calcium-binding protein CML | (RefSeq) probable calcium-binding protein CML48	Plant-pathogen interaction (ko04626)	[T]	Signal transduction mechanisms	EF hand	Probable calcium-binding protein CML48 OS=Arabidopsis thaliana OX=3702 GN=CML48 PE=2 SV=2	T	Signal transduction mechanisms	probable calcium-binding protein CML48 [Juglans regia]	molecular function: binding (GO:0005488)
JreChr05G11863	JreChr05G11863	38.1814	2390	38.0036	2619	19.0768	1254	19.1831	1337	12.2555	939	9.95477e-07	-1.24603	down	--	--	Molecular Function: phosphoprotein phosphatase activity (GO:0004721);; Molecular Function: metal ion binding (GO:0046872);;	K17508|1.7e-44|zma:100191645|K17508 protein phosphatase PTC7 [EC:3.1.3.16] | (RefSeq) pco110869; uncharacterized protein LOC100191645	--	[T]	Signal transduction mechanisms	Protein phosphatase 2C	Probable protein phosphatase 2C BIPP2C1 OS=Oryza sativa subsp. indica OX=39946 GN=BIPP2C1 PE=2 SV=1	T	Signal transduction mechanisms	probable protein phosphatase 2C 71 isoform X2 [Juglans regia]	molecular function: catalytic activity (GO:0003824);; biological process: metabolic process (GO:0008152);; biological process: cellular process (GO:0009987);; molecular function: binding (GO:0005488)
JreChr08G10251	JreChr08G10251	18.7713	1017	21.2885	1270	63.8377	3631	39.7759	2398	62.8911	4168	4.18265e-06	1.41606	up	[G]	Carbohydrate transport and metabolism	Biological Process: carbohydrate transport (GO:0008643);; Cellular Component: integral component of membrane (GO:0016021);; Molecular Function: transmembrane transporter activity (GO:0022857);;	K03444|7.4e-267|jre:108994500|K03444 MFS transporter, SP family, ERD6-like sugar transporter | (RefSeq) sugar transporter ERD6-like 7	--	[R]	General function prediction only	Sugar (and other) transporter	Sugar transporter ERD6-like 7 OS=Arabidopsis thaliana OX=3702 GN=At2g48020 PE=2 SV=2	U	Intracellular trafficking, secretion, and vesicular transport	sugar transporter ERD6-like 7 [Juglans regia]	biological process: single-organism process (GO:0044699);; biological process: localization (GO:0051179);; cellular component: membrane (GO:0016020);; cellular component: membrane part (GO:0044425);; molecular function: transporter activity (GO:0005215)
JreChr09G12062	JreChr09G12062	9.14264	628	12.537	948	45.024	3246	38.5855	2949	68.7107	5772	4.79509e-10	2.17956	up	--	--	Molecular Function: catechol oxidase activity (GO:0004097);; Biological Process: pigment biosynthetic process (GO:0046148);; Molecular Function: metal ion binding (GO:0046872);;	K00422|0.0e+00|jre:108979139|K00422 polyphenol oxidase [EC:1.10.3.1] | (RefSeq) polyphenol oxidase, chloroplastic-like	Tyrosine metabolism (ko00350);; Isoquinoline alkaloid biosynthesis (ko00950)	--	--	Protein of unknown function (DUF_B2219)	Polyphenol oxidase, chloroplastic OS=Malus domestica OX=3750 PE=1 SV=1	S	Function unknown	hypothetical protein F2P56_006263, partial [Juglans regia]	molecular function: catalytic activity (GO:0003824);; biological process: metabolic process (GO:0008152);; biological process: single-organism process (GO:0044699);; molecular function: binding (GO:0005488)
JreChr14G10665	JreChr14G10665	2.75088	144	6.65606	383	11.3154	620	30.7251	1783	26.7163	1705	0.000232943	2.22737	up	--	--	Cellular Component: integral component of membrane (GO:0016021);;	K13946|3.8e-10|ppp:112289353|K13946 auxin influx carrier (AUX1 LAX family) | (RefSeq) auxin transporter protein 1-like	Plant hormone signal transduction (ko04075)	[E]	Amino acid transport and metabolism	Transmembrane amino acid transporter protein	GABA transporter 1 OS=Arabidopsis thaliana OX=3702 GN=GAT1 PE=1 SV=1	E	Amino acid transport and metabolism	GABA transporter 1 [Juglans regia]	cellular component: membrane (GO:0016020);; cellular component: membrane part (GO:0044425)
JreChr05G10685	JreChr05G10685	25.3296	1014	25.981	1145	13.482	567	12.9946	579	12.2026	598	3.047e-13	-1.05418	down	--	--	Molecular Function: molecular_function (GO:0003674);; Molecular Function: nucleic acid binding (GO:0003676);; Molecular Function: RNA binding (GO:0003723);; Molecular Function: catalytic activity (GO:0003824);; Molecular Function: nuclease activity (GO:0004518);; Molecular Function: endonuclease activity (GO:0004519);; Molecular Function: binding (GO:0005488);; Cellular Component: cellular_compon…	--	--	[R]	General function prediction only	PPR repeat	Pentatricopeptide repeat-containing protein At5g13770, chloroplastic OS=Arabidopsis thaliana OX=3702 GN=At5g13770 PE=2 SV=1	S	Function unknown	pentatricopeptide repeat-containing protein At5g13770, chloroplastic [Juglans regia]	molecular function: binding (GO:0005488);; molecular function: catalytic activity (GO:0003824);; biological process: metabolic process (GO:0008152);; biological process: cellular process (GO:0009987);; cellular component: cell (GO:0005623);; cellular component: cell part (GO:0044464);; biological process: cellular component organization or biogenesis (GO:0071840);; cellular component: organelle (…
JreChr02G10604	JreChr02G10604	19.2716	1560	23.1999	2067	9.18782	781	6.78769	612	7.98347	791	1.00407e-10	-1.46824	down	[HI]	Coenzyme transport and metabolism;; Lipid transport and metabolism	Molecular Function: 1-deoxy-D-xylulose-5-phosphate synthase activity (GO:0008661);; Biological Process: terpenoid biosynthetic process (GO:0016114);;	K01662|0.0e+00|jre:109005936|K01662 1-deoxy-D-xylulose-5-phosphate synthase [EC:2.2.1.7] | (RefSeq) probable 1-deoxy-D-xylulose-5-phosphate synthase, chloroplastic	Thiamine metabolism (ko00730);; Terpenoid backbone biosynthesis (ko00900)	[G]	Carbohydrate transport and metabolism	1-deoxy-D-xylulose-5-phosphate synthase	Probable 1-deoxy-D-xylulose-5-phosphate synthase, chloroplastic OS=Capsicum annuum OX=4072 GN=TKT2 PE=2 SV=1	G	Carbohydrate transport and metabolism	probable 1-deoxy-D-xylulose-5-phosphate synthase, chloroplastic [Juglans regia]	molecular function: catalytic activity (GO:0003824);; biological process: metabolic process (GO:0008152);; biological process: cellular process (GO:0009987);; biological process: single-organism process (GO:0044699)
JreChr07G11104	JreChr07G11104	1.04877	15	0.148145	3	16.4943	242	1.64871	26	17.3516	296	0.00123567	4.17642	up	--	--	Biological Process: regulation of systemic acquired resistance (GO:0010112);;	--	--	--	--	NPR1 interacting	--	S	Function unknown	protein NIM1-INTERACTING 1-like [Juglans regia]	biological process: biological regulation (GO:0065007)
JreChr05G10880	JreChr05G10880	0.13577	8	0.098492	6	44.2466	2480	68.498	4070	33.5339	2190	4.20802e-62	8.53349	up	[C]	Energy production and conversion	Cellular Component: integral component of membrane (GO:0016021);;	K19371|6.9e-07|mus:103971920|K19371 DnaJ homolog subfamily C member 25 | (RefSeq) chaperone protein dnaJ 50	--	[O]	Posttranslational modification, protein turnover, chaperones	DnaJ domain	Chaperone protein dnaJ C76, chloroplastic OS=Arabidopsis thaliana OX=3702 GN=DJC76 PE=2 SV=1	O	Posttranslational modification, protein turnover, chaperones	chaperone protein dnaJ C76, chloroplastic [Juglans regia]	cellular component: membrane (GO:0016020);; cellular component: membrane part (GO:0044425)
JreChr05G12183	JreChr05G12183	39.3719	3703	45.1389	4674	18.8445	1862	17.2533	1806	23.6388	2720	2.53895e-06	-1.13912	down	[MDT]	Cell wall/membrane/envelope biogenesis;; Cell cycle control, cell division, chromosome partitioning;; Signal transduction mechanisms	Molecular Function: ATP binding (GO:0005524);;	K03231|9.6e-129|mtr:MTR_1g101870|K03231 elongation factor 1-alpha | (RefSeq) elongation factor 1-alpha	RNA transport (ko03013)	[O]	Posttranslational modification, protein turnover, chaperones	ATPase family associated with various cellular activities (AAA)	ATPase family AAA domain-containing protein FIGL1 OS=Arabidopsis thaliana OX=3702 GN=FIGL1 PE=2 SV=2	O	Posttranslational modification, protein turnover, chaperones	nuclear valosin-containing protein-like [Juglans regia]	molecular function: binding (GO:0005488)
JreChr07G12779	JreChr07G12779	3.31578	152	3.37583	170	28.6565	1377	16.9091	861	40.2448	2252	1.75318e-12	3.04731	up	[G]	Carbohydrate transport and metabolism	Molecular Function: alpha-amylase activity (GO:0004556);; Molecular Function: calcium ion binding (GO:0005509);; Biological Process: carbohydrate metabolic process (GO:0005975);; Molecular Function: alpha-amylase activity (releasing maltohexaose) (GO:0103025);;	K01176|8.5e-240|jre:108993530|K01176 alpha-amylase [EC:3.2.1.1] | (RefSeq) alpha-amylase-like	Starch and sucrose metabolism (ko00500)	[G]	Carbohydrate transport and metabolism	Alpha-amylase C-terminal beta-sheet domain	Alpha-amylase OS=Vigna mungo OX=3915 GN=AMY1.1 PE=2 SV=1	G	Carbohydrate transport and metabolism	hypothetical protein F2P56_024108 [Juglans regia]	molecular function: catalytic activity (GO:0003824);; molecular function: binding (GO:0005488);; biological process: metabolic process (GO:0008152)
JreChr07G12341	JreChr07G12341	18.8384	995	22.0167	1280	9.98023	554	11.6421	685	7.96945	515	2.11148e-06	-1.11518	down	--	--	Molecular Function: transferase activity, transferring acyl groups other than amino-acyl groups (GO:0016747);;	K15400|7.8e-269|jre:108992175|K15400 omega-hydroxypalmitate O-feruloyl transferase [EC:2.3.1.188] | (RefSeq) brassinosteroid-related acyltransferase 1 isoform X1	Cutin, suberine and wax biosynthesis (ko00073)	--	--	Transferase family	Brassinosteroid-related acyltransferase 1 OS=Arabidopsis thaliana OX=3702 GN=BAT1 PE=2 SV=1	S	Function unknown	brassinosteroid-related acyltransferase 1 isoform X2 [Juglans regia]	molecular function: catalytic activity (GO:0003824)
JreChr07G11204	JreChr07G11204	16.3525	1017	21.4262	1466	8.65314	565	6.65231	461	10.4964	798	0.000420989	-1.18578	down	--	--	Cellular Component: integral component of membrane (GO:0016021);; Molecular Function: transferase activity, transferring glycosyl groups (GO:0016757);;	K23869|1.1e-277|jre:109007732|K23869 galactan beta-1,4-galactosyltransferase [EC:2.4.1.-] | (RefSeq) galactan beta-1,4-galactosyltransferase GALS1	--	[S]	Function unknown	Glycosyltransferase family 92	Galactan beta-1,4-galactosyltransferase GALS1 OS=Arabidopsis thaliana OX=3702 GN=GALS1 PE=2 SV=2	S	Function unknown	galactan beta-1,4-galactosyltransferase GALS1 [Juglans regia]	cellular component: membrane (GO:0016020);; cellular component: membrane part (GO:0044425);; molecular function: catalytic activity (GO:0003824)
JreChr07G11403	JreChr07G11403	549.05	10489	502.56	10568	127.114	2550	147.929	3145	146.846	3432	5.05589e-39	-1.96334	down	[O]	Posttranslational modification, protein turnover, chaperones	Cellular Component: cellular_component (GO:0005575);; Cellular Component: intracellular (GO:0005622);; Cellular Component: cell (GO:0005623);; Cellular Component: nucleus (GO:0005634);; Cellular Component: cytoplasm (GO:0005737);; Cellular Component: chloroplast (GO:0009507);; Cellular Component: plastid (GO:0009536);; Cellular Component: organelle (GO:0043226);; Cellular Component: membrane-boun…	K03686|2.6e-09|egr:104423188|K03686 molecular chaperone DnaJ | (RefSeq) uncharacterized protein LOC104423188 isoform X2	--	[O]	Posttranslational modification, protein turnover, chaperones	DnaJ domain	Chaperone protein dnaJ 11, chloroplastic OS=Arabidopsis thaliana OX=3702 GN=ATJ11 PE=1 SV=2	O	Posttranslational modification, protein turnover, chaperones	chaperone protein dnaJ 11, chloroplastic-like [Juglans regia]	cellular component: cell (GO:0005623);; cellular component: cell part (GO:0044464);; cellular component: organelle (GO:0043226)
JreChr01G10356	JreChr01G10356	0	0	0	0	0.487637	44	0.430236	42	1.35258	142	9.72685e-06	8.50192	up	[I]	Lipid transport and metabolism	Molecular Function: lanosterol synthase activity (GO:0000250);; Cellular Component: lipid droplet (GO:0005811);; Biological Process: triterpenoid biosynthetic process (GO:0016104);; Molecular Function: beta-amyrin synthase activity (GO:0042300);;	K15813|0.0e+00|jre:109004270|K15813 beta-amyrin synthase [EC:5.4.99.39] | (RefSeq) beta-amyrin synthase	Sesquiterpenoid and triterpenoid biosynthesis (ko00909)	[I]	Lipid transport and metabolism	Squalene-hopene cyclase C-terminal domain	Beta-amyrin synthase OS=Betula platyphylla OX=78630 GN=OSCBPY PE=1 SV=1	I	Lipid transport and metabolism	beta-amyrin synthase [Juglans regia]	molecular function: catalytic activity (GO:0003824);; cellular component: cell (GO:0005623);; cellular component: organelle (GO:0043226);; cellular component: cell part (GO:0044464);; biological process: metabolic process (GO:0008152);; biological process: cellular process (GO:0009987);; biological process: single-organism process (GO:0044699)
JreChr01G10585	JreChr01G10585	9.05501	593	8.86459	639	45.248	3108	46.2886	3370	34.8972	2792	3.16749e-36	2.16639	up	[D]	Cell cycle control, cell division, chromosome partitioning	Molecular Function: metal ion binding (GO:0046872);;	K01081|1.7e-52|bpg:Bathy13g00540|K01081 5'-nucleotidase [EC:3.1.3.5] | (RefSeq) hypothetical protein	Purine metabolism (ko00230);; Pyrimidine metabolism (ko00240);; Nicotinate and nicotinamide metabolism (ko00760)	[F]	Nucleotide transport and metabolism	5' nucleotidase family	--	F	Nucleotide transport and metabolism	5'-nucleotidase domain-containing protein 4-like isoform X1 [Juglans regia]	molecular function: binding (GO:0005488)
JreChr01G11908	JreChr01G11908	60.6166	3106	67.6007	3813	215.441	11592	199	11349	206.245	12929	3.26601e-41	1.63078	up	--	--	--	--	--	--	--	Stress up-regulated Nod 19	--	S	Function unknown	hypothetical protein F2P56_014054, partial [Juglans regia]	--
JreChr08G11104	JreChr08G11104	0.432522	24	0.595917	36	16.3015	922	1.81709	109	27.6612	1822	0.00114208	4.826	up	[G]	Carbohydrate transport and metabolism	Molecular Function: UDP-glycosyltransferase activity (GO:0008194);;	K18823|6.3e-125|lja:Lj4g3v0338060.1|K18823 soyasaponin III rhamnosyltransferase [EC:2.4.1.273] | (RefSeq) Lj4g3v0338060.1; -	--	[GC]	Carbohydrate transport and metabolism;; Energy production and conversion	UDP-glucoronosyl and UDP-glucosyl transferase	Putative UDP-rhamnose:rhamnosyltransferase 1 OS=Fragaria ananassa OX=3747 GN=GT4 PE=2 SV=1	--	--	putative UDP-rhamnose:rhamnosyltransferase 1 [Juglans regia]	molecular function: catalytic activity (GO:0003824)
JreChr14G11542	JreChr14G11542	36.841	3184	36.7123	3492	6.68842	607	6.26508	603	6.90425	730	1.49488e-72	-2.53262	down	[G]	Carbohydrate transport and metabolism	Cellular Component: integral component of membrane (GO:0016021);; Molecular Function: transmembrane transporter activity (GO:0022857);;	K08193|4.1e-211|jre:108980315|K08193 MFS transporter, ACS family, solute carrier family 17 (sodium-dependent inorganic phosphate cotransporter), other | (RefSeq) sodium-dependent phosphate transport protein 1, chloroplastic-like	--	[G]	Carbohydrate transport and metabolism	Major Facilitator Superfamily	Probable anion transporter 1, chloroplastic OS=Oryza sativa subsp. japonica OX=39947 GN=PHT4;1 PE=2 SV=1	G	Carbohydrate transport and metabolism	sodium-dependent phosphate transport protein 1, chloroplastic-like [Juglans regia]	cellular component: membrane (GO:0016020);; cellular component: membrane part (GO:0044425);; molecular function: transporter activity (GO:0005215);; biological process: localization (GO:0051179)
JreChr10G11533	JreChr10G11533	81.9677	4265	79.2413	4539	33.6979	1841	29.351	1700	28.6325	1823	9.15675e-26	-1.46132	down	[T]	Signal transduction mechanisms	Molecular Function: protein serine/threonine kinase activity (GO:0004674);; Molecular Function: ATP binding (GO:0005524);; Biological Process: signal transduction (GO:0007165);; Cellular Component: integral component of membrane (GO:0016021);;	K07198|5.5e-251|jre:108989979|K07198 5'-AMP-activated protein kinase, catalytic alpha subunit [EC:2.7.11.11] | (RefSeq) CBL-interacting protein kinase 2-like	--	[T]	Signal transduction mechanisms	Protein kinase domain	CBL-interacting protein kinase 2 OS=Oryza sativa subsp. japonica OX=39947 GN=CIPK2 PE=2 SV=1	T	Signal transduction mechanisms	CBL-interacting protein kinase 2-like [Juglans regia]	molecular function: catalytic activity (GO:0003824);; biological process: metabolic process (GO:0008152);; biological process: cellular process (GO:0009987);; molecular function: binding (GO:0005488);; biological process: biological regulation (GO:0065007);; cellular component: membrane (GO:0016020);; cellular component: membrane part (GO:0044425)
JreChr10G11089	JreChr10G11089	61.8029	1737	83.9335	2596	35.3946	1045	37.5488	1174	32.0159	1101	3.54749e-08	-1.11926	down	--	--	--	--	--	--	--	--	--	S	Function unknown	uncharacterized protein LOC109004598 isoform X1 [Juglans regia]	--
JreChr09G12179	JreChr09G12179	4.11491	86	4.1018	94	22.7139	496	8.07658	187	51.158	1302	0.00127172	2.69553	up	--	--	Molecular Function: DNA binding (GO:0003677);; Molecular Function: transcription factor activity, sequence-specific DNA binding (GO:0003700);; Cellular Component: nucleus (GO:0005634);;	K13433|1.3e-91|jre:109004409|K13433 pathogenesis-related genes transcriptional activator PTI5 | (RefSeq) pathogenesis-related genes transcriptional activator PTI5-like	Plant-pathogen interaction (ko04626)	--	--	AP2 domain	Pathogenesis-related genes transcriptional activator PTI5 OS=Solanum lycopersicum OX=4081 GN=PTI5 PE=2 SV=1	K	Transcription	pathogenesis-related genes transcriptional activator PTI5-like [Juglans regia]	molecular function: binding (GO:0005488);; molecular function: nucleic acid binding transcription factor activity (GO:0001071);; biological process: biological regulation (GO:0065007);; cellular component: cell (GO:0005623);; cellular component: organelle (GO:0043226);; cellular component: cell part (GO:0044464)
JreChr07G11343	JreChr07G11343	15.249	556	13.4564	540	6.86698	263	9.80874	398	5.77529	258	0.00389407	-1.00851	down	--	--	Molecular Function: DNA binding (GO:0003677);; Cellular Component: nucleus (GO:0005634);;	K09272|3.1e-06|bpg:Bathy12g03340|K09272 structure-specific recognition protein 1 | (RefSeq) CG4797	--	[K]	Transcription	ARID/BRIGHT DNA binding domain	High mobility group B protein 9 OS=Arabidopsis thaliana OX=3702 GN=HMGB9 PE=1 SV=1	K	Transcription	high mobility group B protein 9 isoform X1 [Juglans regia]	molecular function: binding (GO:0005488);; cellular component: cell (GO:0005623);; cellular component: organelle (GO:0043226);; cellular component: cell part (GO:0044464)
JreChr09G12401	JreChr09G12401	0.686956	48	0.618325	47	11.9537	861	2.13652	163	13.4183	1126	2.86524e-06	3.75064	up	--	--	Molecular Function: protein kinase activity (GO:0004672);; Molecular Function: ATP binding (GO:0005524);; Cellular Component: integral component of membrane (GO:0016021);;	K24104|9.4e-41|thj:104799061|K24104 GPN-loop GTPase | (RefSeq) LOW QUALITY PROTEIN: uncharacterized protein LOC104799061	--	--	--	Salt stress response/antifungal	Cysteine-rich receptor-like protein kinase 15 OS=Arabidopsis thaliana OX=3702 GN=CRK15 PE=2 SV=2	T	Signal transduction mechanisms	cysteine-rich receptor-like protein kinase 15 [Juglans regia]	molecular function: catalytic activity (GO:0003824);; biological process: metabolic process (GO:0008152);; biological process: cellular process (GO:0009987);; molecular function: binding (GO:0005488);; cellular component: membrane (GO:0016020);; cellular component: membrane part (GO:0044425)
JreChr03G13114	JreChr03G13114	15.0682	847	20.3247	1257	56.3372	3324	28.8199	1803	88.7475	6100	0.00266517	1.67069	up	[E]	Amino acid transport and metabolism	Molecular Function: glutamate decarboxylase activity (GO:0004351);; Biological Process: glutamate metabolic process (GO:0006536);; Molecular Function: pyridoxal phosphate binding (GO:0030170);;	K01580|3.1e-292|jre:108988130|K01580 glutamate decarboxylase [EC:4.1.1.15] | (RefSeq) glutamate decarboxylase 1	Alanine, aspartate and glutamate metabolism (ko00250);; beta-Alanine metabolism (ko00410);; Taurine and hypotaurine metabolism (ko00430);; Butanoate metabolism (ko00650)	[E]	Amino acid transport and metabolism	Pyridoxal-dependent decarboxylase conserved domain	Glutamate decarboxylase 1 OS=Arabidopsis thaliana OX=3702 GN=GAD1 PE=1 SV=2	E	Amino acid transport and metabolism	glutamate decarboxylase 1 [Juglans regia]	molecular function: catalytic activity (GO:0003824);; biological process: metabolic process (GO:0008152);; biological process: cellular process (GO:0009987);; biological process: single-organism process (GO:0044699);; molecular function: binding (GO:0005488)
JreChr12G10564	JreChr12G10564	0.073897	5	0	0	1.26731	73	0.696102	42	1.83513	122	0.000131111	4.76609	up	[QV]	Secondary metabolites biosynthesis, transport and catabolism;; Defense mechanisms	Molecular Function: monooxygenase activity (GO:0004497);; Molecular Function: iron ion binding (GO:0005506);; Cellular Component: integral component of membrane (GO:0016021);; Molecular Function: oxidoreductase activity, acting on paired donors, with incorporation or reduction of molecular oxygen (GO:0016705);; Molecular Function: heme binding (GO:0020037);;	K09843|2.3e-276|jre:108983082|K09843 (+)-abscisic acid 8'-hydroxylase [EC:1.14.14.137] | (RefSeq) abscisic acid 8'-hydroxylase CYP707A2-like	Carotenoid biosynthesis (ko00906)	[QI]	Secondary metabolites biosynthesis, transport and catabolism;; Lipid transport and metabolism	Cytochrome P450	Abscisic acid 8'-hydroxylase CYP707A2 OS=Solanum lycopersicum OX=4081 GN=CYP707A2 PE=2 SV=1	Q	Secondary metabolites biosynthesis, transport and catabolism	abscisic acid 8'-hydroxylase CYP707A2-like [Juglans regia]	molecular function: catalytic activity (GO:0003824);; biological process: metabolic process (GO:0008152);; biological process: single-organism process (GO:0044699);; molecular function: binding (GO:0005488);; cellular component: membrane (GO:0016020);; cellular component: membrane part (GO:0044425)
Juglans_regia_newGene_3733	--	2.475	198	3.00844	265	1.56326	131	1.43151	128	1.28972	126	0.00142196	-1.00408	down	[QV]	Secondary metabolites biosynthesis, transport and catabolism;; Defense mechanisms	Molecular Function: monooxygenase activity (GO:0004497);; Molecular Function: iron ion binding (GO:0005506);; Cellular Component: integral component of membrane (GO:0016021);; Molecular Function: oxidoreductase activity, acting on paired donors, with incorporation or reduction of molecular oxygen (GO:0016705);; Molecular Function: heme binding (GO:0020037);;	K23136|4.7e-74|ghi:107942681|K23136 fraxetin 5-hydroxylase [EC:1.14.14.164] | (RefSeq) cytochrome P450 82C4-like	--	[Q]	Secondary metabolites biosynthesis, transport and catabolism	Cytochrome P450	Cytochrome P450 82C3 OS=Arabidopsis thaliana OX=3702 GN=CYP82C3 PE=2 SV=3	Q	Secondary metabolites biosynthesis, transport and catabolism	cytochrome P450 CYP82D47-like [Juglans regia]	molecular function: catalytic activity (GO:0003824);; biological process: metabolic process (GO:0008152);; biological process: single-organism process (GO:0044699);; molecular function: binding (GO:0005488);; cellular component: membrane (GO:0016020);; cellular component: membrane part (GO:0044425)
JreChr10G12018	JreChr10G12018	5.40111	295	5.02339	302	15.096	866	16.5499	1006	7.85675	525	0.00271468	1.26393	up	[J]	Translation, ribosomal structure and biogenesis	Biological Process: pseudouridine synthesis (GO:0001522);; Molecular Function: RNA binding (GO:0003723);; Molecular Function: pseudouridine synthase activity (GO:0009982);;	K15454|2.4e-07|mpp:MICPUCDRAFT_51019|K15454 tRNA pseudouridine32 synthase [EC:5.4.99.28] | (RefSeq) hypothetical protein	--	[A]	RNA processing and modification	RNA pseudouridylate synthase	RNA pseudouridine synthase 6, chloroplastic OS=Arabidopsis thaliana OX=3702 GN=At4g21770 PE=2 SV=1	A	RNA processing and modification	RNA pseudouridine synthase 6, chloroplastic-like [Juglans regia]	biological process: metabolic process (GO:0008152);; biological process: cellular process (GO:0009987);; molecular function: binding (GO:0005488);; molecular function: catalytic activity (GO:0003824)
JreChr13G11337	JreChr13G11337	4.82568	118	3.97871	107	18.7893	482	24.0879	654	19.9878	597	5.00499e-18	2.18692	up	--	--	--	K21596|6.8e-10|peq:110039033|K21596 calmodulin-binding transcription activator | (RefSeq) calmodulin-binding transcription activator 5-like	--	--	--	PAP_fibrillin	Probable plastid-lipid-associated protein 11, chloroplastic OS=Arabidopsis thaliana OX=3702 GN=PAP11 PE=2 SV=1	S	Function unknown	probable plastid-lipid-associated protein 11, chloroplastic isoform X1 [Juglans regia]	--
JreChr05G12761	JreChr05G12761	0	0	0	0	0.7117	25	2.28039	85	1.06627	44	4.8026e-05	7.94471	up	--	--	--	--	--	--	--	--	Cold-regulated protein 27 OS=Arabidopsis thaliana OX=3702 GN=COR27 PE=1 SV=1	--	--	cold-regulated protein 27 [Juglans regia]	--
JreChr02G10089	JreChr02G10089	59.2307	906	78.8183	1326	28.8889	464	27.0671	461	33.1136	620	4.90175e-07	-1.27072	down	--	--	--	--	--	--	--	Rapid ALkalinization Factor (RALF)	Protein RALF-like 34 OS=Arabidopsis thaliana OX=3702 GN=RALFL34 PE=2 SV=1	S	Function unknown	protein RALF-like 34 [Juglans regia]	--
JreChr16G10569	JreChr16G10569	3.67603	381	2.64176	301	14.3415	1559	12.2994	1417	8.89079	1126	1.92125e-09	1.83678	up	--	--	Biological Process: regulation of cyclin-dependent protein serine/threonine kinase activity (GO:0000079);; Cellular Component: DNA-directed RNA polymerase complex (GO:0000428);; Biological Process: regulation of protein phosphorylation (GO:0001932);; Cellular Component: cellular_component (GO:0005575);; Cellular Component: intracellular (GO:0005622);; Cellular Component: cell (GO:0005623);; Cellu…	--	--	[R]	General function prediction only	PPR repeat	Pentatricopeptide repeat-containing protein At4g30825, chloroplastic OS=Arabidopsis thaliana OX=3702 GN=At4g30825 PE=2 SV=2	O	Posttranslational modification, protein turnover, chaperones	pentatricopeptide repeat-containing protein At4g30825, chloroplastic [Juglans regia]	biological process: biological regulation (GO:0065007);; cellular component: cell (GO:0005623);; cellular component: macromolecular complex (GO:0032991);; cellular component: cell part (GO:0044464);; cellular component: organelle (GO:0043226);; cellular component: organelle part (GO:0044422);; cellular component: membrane-enclosed lumen (GO:0031974);; biological process: metabolic process (GO:000…
JreChr02G12032	JreChr02G12032	16.8087	333	21.3415	465	8.28208	172	11.8937	262	9.17799	223	0.00158016	-1.02448	down	--	--	Cellular Component: integral component of membrane (GO:0016021);;	K16281|1.8e-101|jre:109003517|K16281 RING-H2 zinc finger protein RHA1 | (RefSeq) E3 ubiquitin-protein ligase RHA1B-like	--	[O]	Posttranslational modification, protein turnover, chaperones	Ring finger domain	Brassinosteroid-responsive RING protein 1 OS=Arabidopsis thaliana OX=3702 GN=BRH1 PE=2 SV=1	O	Posttranslational modification, protein turnover, chaperones	E3 ubiquitin-protein ligase RHA1B-like [Juglans regia]	cellular component: membrane (GO:0016020);; cellular component: membrane part (GO:0044425)
JreChr05G11147	JreChr05G11147	87.6373	5860	87.1299	6413	21.2641	1493	19.5856	1458	19.0101	1555	5.49493e-83	-2.19242	down	[P]	Inorganic ion transport and metabolism	Molecular Function: inorganic phosphate transmembrane transporter activity (GO:0005315);; Biological Process: phosphate ion transport (GO:0006817);; Cellular Component: integral component of membrane (GO:0016021);;	K14640|0.0e+00|jre:108989736|K14640 solute carrier family 20 (sodium-dependent phosphate transporter) | (RefSeq) inorganic phosphate transporter 2-1, chloroplastic	--	[P]	Inorganic ion transport and metabolism	Phosphate transporter family	Inorganic phosphate transporter 2-1, chloroplastic OS=Arabidopsis thaliana OX=3702 GN=PHT2-1 PE=1 SV=1	P	Inorganic ion transport and metabolism	inorganic phosphate transporter 2-1, chloroplastic [Juglans regia]	molecular function: transporter activity (GO:0005215);; biological process: localization (GO:0051179);; cellular component: membrane (GO:0016020);; cellular component: membrane part (GO:0044425)
JreChr03G12518	JreChr03G12518	3.05524	181	1.2956	85	0.644512	40	0.649292	43	0.541493	40	0.00366683	-1.89286	down	[I]	Lipid transport and metabolism	Biological Process: lipid metabolic process (GO:0006629);;	K16818|2.0e-71|atr:18428292|K16818 phospholipase A1 [EC:3.1.1.32] | (RefSeq) phospholipase A(1) DAD1, chloroplastic	Glycerophospholipid metabolism (ko00564);; alpha-Linolenic acid metabolism (ko00592)	[I]	Lipid transport and metabolism	Lipase (class 3)	Phospholipase A1-Igamma2, chloroplastic OS=Arabidopsis thaliana OX=3702 GN=DALL3 PE=1 SV=2	I	Lipid transport and metabolism	phospholipase A1-Igamma1, chloroplastic-like [Juglans regia]	biological process: metabolic process (GO:0008152);; biological process: single-organism process (GO:0044699)
JreChr07G11031	JreChr07G11031	65.4751	1185	89.2617	1778	661.027	12558	939.041	18908	540.833	11970	4.12503e-31	3.13805	up	[T]	Signal transduction mechanisms	Molecular Function: nucleotide binding (GO:0000166);; Molecular Function: molecular_function (GO:0003674);; Molecular Function: binding (GO:0005488);; Cellular Component: cellular_component (GO:0005575);; Cellular Component: cell (GO:0005623);; Cellular Component: plasma membrane (GO:0005886);; Molecular Function: drug binding (GO:0008144);; Cellular Component: membrane (GO:0016020);; Molecular F…	--	--	--	--	Universal stress protein family	--	T	Signal transduction mechanisms	universal stress protein A-like protein [Juglans regia]	molecular function: binding (GO:0005488);; cellular component: cell (GO:0005623);; cellular component: membrane (GO:0016020);; cellular component: cell part (GO:0044464)
JreChr05G11444	JreChr05G11444	1.88383	73	3.83776	163	6.98157	283	13.4852	579	12.6429	597	0.000358621	1.89079	up	[Q]	Secondary metabolites biosynthesis, transport and catabolism	Molecular Function: oxidoreductase activity (GO:0016491);; Molecular Function: metal ion binding (GO:0046872);;	K24028|1.8e-94|lja:Lj0g3v0213339.1|K24028 salicylic acid 3-hydroxylase [EC:1.14.11.-] | (RefSeq) Lj0g3v0213339.1; -	--	[QR]	Secondary metabolites biosynthesis, transport and catabolism;; General function prediction only	2OG-Fe(II) oxygenase superfamily	2-oxoglutarate-dependent dioxygenase 19 OS=Oryza sativa subsp. japonica OX=39947 GN=2ODD19 PE=1 SV=1	Q	Secondary metabolites biosynthesis, transport and catabolism	hypothetical protein F2P56_028989, partial [Juglans regia]	molecular function: catalytic activity (GO:0003824);; molecular function: binding (GO:0005488)
JreChr06G11663	JreChr06G11663	10.358	506	13.0152	699	49.4666	2534	82.3332	4469	44.304	2644	1.4817e-12	2.25877	up	--	--	Molecular Function: transcription factor activity, sequence-specific DNA binding (GO:0003700);; Biological Process: positive regulation of transcription, DNA-templated (GO:0045893);;	K14432|2.1e-236|jre:108982947|K14432 ABA responsive element binding factor | (RefSeq) bZIP transcription factor 46-like isoform X1	Plant hormone signal transduction (ko04075)	--	--	bZIP transcription factor	ABSCISIC ACID-INSENSITIVE 5-like protein 6 OS=Arabidopsis thaliana OX=3702 GN=ABF3 PE=1 SV=1	K	Transcription	bZIP transcription factor 46-like isoform X1 [Juglans regia]	molecular function: nucleic acid binding transcription factor activity (GO:0001071);; biological process: biological regulation (GO:0065007)
JreChr10G10556	JreChr10G10556	56.1322	2309	50.7385	2297	22.4348	969	22.3456	1023	20.7453	1044	4.10001e-23	-1.35335	down	--	--	Molecular Function: ubiquitin-protein transferase activity (GO:0004842);;	K10260|8.8e-18|ota:OT_ostta09g00430|K10260 F-box and WD-40 domain protein 7 | (RefSeq) WD40/YVTN repeat-like-containing domain	Ubiquitin mediated proteolysis (ko04120)	[S]	Function unknown	U-box domain	U-box domain-containing protein 8 OS=Arabidopsis thaliana OX=3702 GN=PUB8 PE=2 SV=1	S	Function unknown	U-box domain-containing protein 8 [Juglans regia]	molecular function: catalytic activity (GO:0003824)
JreChr11G12214	JreChr11G12214	11.1716	963	16.0377	1522	4.68092	424	4.45027	427	3.11561	329	5.02558e-10	-1.80056	down	--	--	--	--	--	[S]	Function unknown	Chromosome segregation during meiosis	--	S	Function unknown	uncharacterized protein LOC108998949 isoform X1 [Juglans regia]	--
JreChr01G10819	JreChr01G10819	33.4979	648	32.3116	688	134.12	2722	49.2011	1059	154.597	3656	0.00242509	1.72748	up	--	--	--	--	--	--	--	--	--	--	--	histidine-rich glycoprotein-like [Juglans regia]	--
Juglans_regia_newGene_3312	--	0.075692	6	0.231425	18	1.65016	119	0.783817	60	42.2471	3534	0.00632936	6.50719	up	--	--	Molecular Function: magnesium ion binding (GO:0000287);; Molecular Function: terpene synthase activity (GO:0010333);;	K15803|3.5e-300|jre:108999402|K15803 (-)-germacrene D synthase [EC:4.2.3.75] | (RefSeq) probable terpene synthase 2	Sesquiterpenoid and triterpenoid biosynthesis (ko00909)	--	--	Terpene synthase family, metal binding domain	(-)-germacrene D synthase OS=Vitis vinifera OX=29760 GN=VIT_19s0014g04930 PE=1 SV=1	S	Function unknown	probable terpene synthase 2 [Juglans regia]	molecular function: binding (GO:0005488);; molecular function: catalytic activity (GO:0003824)
JreChr01G12044	JreChr01G12044	9.52465	561	8.23467	534	24.2793	1502	18.1003	1187	23.1647	1669	8.1526e-07	1.24057	up	[GEPR]	Carbohydrate transport and metabolism;; Amino acid transport and metabolism;; Inorganic ion transport and metabolism;; General function prediction only	Molecular Function: inorganic phosphate transmembrane transporter activity (GO:0005315);; Biological Process: phosphate ion transport (GO:0006817);; Cellular Component: integral component of membrane (GO:0016021);;	K08176|2.3e-301|jre:109021958|K08176 MFS transporter, PHS family, inorganic phosphate transporter | (RefSeq) low affinity inorganic phosphate transporter 1-like	--	[P]	Inorganic ion transport and metabolism	Sugar (and other) transporter	Low affinity inorganic phosphate transporter 1 OS=Petunia hybrida OX=4102 GN=PT1 PE=2 SV=1	P	Inorganic ion transport and metabolism	low affinity inorganic phosphate transporter 1-like [Juglans regia]	molecular function: transporter activity (GO:0005215);; biological process: localization (GO:0051179);; cellular component: membrane (GO:0016020);; cellular component: membrane part (GO:0044425)
JreChr04G10433	JreChr04G10433	1.95083	56	3.47546	109	8.62631	258	9.7859	310	27.1533	945	0.000742512	2.44417	up	--	--	Molecular Function: ligase activity (GO:0016874);; Molecular Function: metal ion binding (GO:0046872);;	K10666|1.9e-144|jre:109019709|K10666 E3 ubiquitin-protein ligase RNF5 [EC:2.3.2.27] | (RefSeq) E3 ubiquitin-protein ligase RMA1H1-like	Protein processing in endoplasmic reticulum (ko04141)	[O]	Posttranslational modification, protein turnover, chaperones	Zinc finger, C3HC4 type (RING finger)	E3 ubiquitin-protein ligase RMA1H1 OS=Capsicum annuum OX=4072 GN=RMA1H1 PE=1 SV=1	O	Posttranslational modification, protein turnover, chaperones	E3 ubiquitin-protein ligase RMA1H1-like [Juglans regia]	molecular function: catalytic activity (GO:0003824);; molecular function: binding (GO:0005488)
JreChr01G13426	JreChr01G13426	1.448	95	1.88463	136	4.12116	283	3.66189	266	4.27034	341	0.00012808	1.20583	up	--	--	Molecular Function: phosphatidylinositol phospholipase C activity (GO:0004435);; Biological Process: lipid catabolic process (GO:0016042);; Biological Process: intracellular signal transduction (GO:0035556);;	K05857|0.0e+00|jre:108991835|K05857 phosphatidylinositol phospholipase C, delta [EC:3.1.4.11] | (RefSeq) phosphoinositide phospholipase C 6-like isoform X1	Inositol phosphate metabolism (ko00562);; Phosphatidylinositol signaling system (ko04070)	[T]	Signal transduction mechanisms	Phosphatidylinositol-specific phospholipase C, X domain	Phosphoinositide phospholipase C 6 OS=Arabidopsis thaliana OX=3702 GN=PLC6 PE=2 SV=2	I	Lipid transport and metabolism	hypothetical protein F2P56_017258, partial [Juglans regia]	molecular function: catalytic activity (GO:0003824);; biological process: metabolic process (GO:0008152);; biological process: single-organism process (GO:0044699);; biological process: cellular process (GO:0009987);; biological process: signaling (GO:0023052);; biological process: response to stimulus (GO:0050896);; biological process: biological regulation (GO:0065007)
JreChr13G11964	JreChr13G11964	757.127	13528	789.757	15532	199.731	3748	290.146	5770	149.679	3272	3.18587e-11	-1.92979	down	[O]	Posttranslational modification, protein turnover, chaperones	Biological Process: response to reactive oxygen species (GO:0000302);; Cellular Component: cellular_component (GO:0005575);; Cellular Component: intracellular (GO:0005622);; Cellular Component: cell (GO:0005623);; Cellular Component: cytoplasm (GO:0005737);; Biological Process: response to stress (GO:0006950);; Biological Process: response to oxidative stress (GO:0006979);; Biological Process: bi…	K13993|1.5e-83|jre:109014707|K13993 HSP20 family protein | (RefSeq) 18.5 kDa class I heat shock protein-like	Protein processing in endoplasmic reticulum (ko04141)	[O]	Posttranslational modification, protein turnover, chaperones	Hsp20/alpha crystallin family	18.5 kDa class I heat shock protein OS=Glycine max OX=3847 GN=HSP18.5-C PE=3 SV=1	O	Posttranslational modification, protein turnover, chaperones	18.5 kDa class I heat shock protein-like [Juglans regia]	biological process: response to stimulus (GO:0050896);; cellular component: cell (GO:0005623);; cellular component: cell part (GO:0044464);; cellular component: organelle (GO:0043226)
JreChr06G10180	JreChr06G10180	3.31434	77	3.06719	78	1.00188	25	0.611611	16	0.849554	24	0.000960754	-2.00021	down	[HR]	Coenzyme transport and metabolism;; General function prediction only	Molecular Function: catalytic activity (GO:0003824);;	K17604|4.5e-72|csv:101205818|K17604 zinc finger SWIM domain-containing protein 3 | (RefSeq) protein FAR1-RELATED SEQUENCE 5 isoform X1	--	--	--	Isochorismatase family	Nicotinamidase 2 OS=Arabidopsis thaliana OX=3702 GN=NIC2 PE=1 SV=1	Q	Secondary metabolites biosynthesis, transport and catabolism	nicotinamidase 2-like [Juglans regia]	molecular function: catalytic activity (GO:0003824)
JreChr03G11563	JreChr03G11563	25.1732	1457	23.5703	1502	45.2212	2748	52.2996	3369	54.9523	3891	4.4111e-08	1.0008	up	[C]	Energy production and conversion	Biological Process: tricarboxylic acid cycle (GO:0006099);; Molecular Function: transferase activity, transferring acyl groups, acyl groups converted into alkyl on transfer (GO:0046912);;	K01647|4.0e-295|jre:108986174|K01647 citrate synthase [EC:2.3.3.1] | (RefSeq) citrate synthase, glyoxysomal	Citrate cycle (TCA cycle) (ko00020);; Glyoxylate and dicarboxylate metabolism (ko00630);; Carbon metabolism (ko01200);; 2-Oxocarboxylic acid metabolism (ko01210);; Biosynthesis of amino acids (ko01230)	[C]	Energy production and conversion	Citrate synthase, C-terminal domain	Citrate synthase, glyoxysomal OS=Cucurbita maxima OX=3661 PE=1 SV=1	C	Energy production and conversion	citrate synthase, glyoxysomal [Juglans regia]	biological process: metabolic process (GO:0008152);; biological process: cellular process (GO:0009987);; biological process: single-organism process (GO:0044699);; molecular function: catalytic activity (GO:0003824)
JreChr07G10996	JreChr07G10996	5.0728	141	5.16599	158	1.03336	30	1.67812	52	0.737662	25	4.50253e-05	-2.23	down	--	--	--	--	--	--	--	--	--	--	--	uncharacterized protein LOC108994108 [Juglans regia]	--
JreChr15G10948	JreChr15G10948	6.51175	216	9.25896	338	18.4479	643	15.8069	584	16.5337	671	0.000155722	1.04396	up	--	--	--	--	--	--	--	--	--	--	--	uncharacterized protein LOC108981371 [Juglans regia]	--
JreChr09G11606	JreChr09G11606	5.23481	504	6.67269	707	15.9003	1606	31.5365	3377	22.3053	2625	4.09019e-08	1.90115	up	[G]	Carbohydrate transport and metabolism	Molecular Function: transferase activity, transferring glycosyl groups (GO:0016757);;	K06617|0.0e+00|jre:109001550|K06617 raffinose synthase [EC:2.4.1.82] | (RefSeq) probable galactinol--sucrose galactosyltransferase 2	Galactose metabolism (ko00052)	--	--	Raffinose synthase or seed imbibition protein Sip1	Probable galactinol--sucrose galactosyltransferase 2 OS=Arabidopsis thaliana OX=3702 GN=RFS2 PE=2 SV=2	S	Function unknown	probable galactinol--sucrose galactosyltransferase 2 [Juglans regia]	molecular function: catalytic activity (GO:0003824)
JreChr03G10274	JreChr03G10274	225.204	17765	229.21	19903	64.0733	5308	76.043	6676	55.8308	5388	3.59322e-33	-1.86395	down	[R]	General function prediction only	Molecular Function: ATP binding (GO:0005524);; Molecular Function: ATPase activity (GO:0016887);;	K06185|1.1e-66|thj:104810871|K06185 ATP-binding cassette, subfamily F, member 2 | (RefSeq) ABC transporter F family member 1	--	[R]	General function prediction only	ABC transporter	ABC transporter F family member 5 OS=Arabidopsis thaliana OX=3702 GN=ABCF5 PE=2 SV=1	S	Function unknown	ABC transporter F family member 5-like [Juglans regia]	molecular function: binding (GO:0005488);; molecular function: catalytic activity (GO:0003824)
JreChr14G10865	JreChr14G10865	35.2633	1383	34.3636	1484	118.763	4891	56.4182	2463	173.806	8339	0.00151463	1.69587	up	--	--	Molecular Function: hydrolase activity, hydrolyzing O-glycosyl compounds (GO:0004553);; Biological Process: carbohydrate metabolic process (GO:0005975);;	K19891|5.7e-59|crb:17886892|K19891 glucan endo-1,3-beta-glucosidase 1/2/3 [EC:3.2.1.39] | (RefSeq) glucan endo-1,3-beta-glucosidase 3	Starch and sucrose metabolism (ko00500)	--	--	Glycosyl hydrolases family 17	Glucan endo-1,3-beta-glucosidase OS=Vitis vinifera OX=29760 GN=VIT_06s0061g00120 PE=1 SV=2	G	Carbohydrate transport and metabolism	glucan endo-1,3-beta-glucosidase-like [Juglans regia]	molecular function: catalytic activity (GO:0003824);; biological process: metabolic process (GO:0008152)
JreChr07G12216	JreChr07G12216	3.05572	117	3.89862	164	17.7559	711	5.39322	229	21.5913	1007	0.00388723	2.05384	up	[M]	Cell wall/membrane/envelope biogenesis	Biological Process: galactose metabolic process (GO:0006012);; Molecular Function: inositol 3-alpha-galactosyltransferase activity (GO:0047216);;	K18819|4.1e-195|jre:108987891|K18819 inositol 3-alpha-galactosyltransferase [EC:2.4.1.123] | (RefSeq) galactinol synthase 2-like	Galactose metabolism (ko00052)	[G]	Carbohydrate transport and metabolism	Glycosyl transferase family 8	Galactinol synthase 2 OS=Solanum lycopersicum OX=4081 GN=GOLS2 PE=2 SV=1	G	Carbohydrate transport and metabolism	galactinol synthase 2-like [Juglans regia]	biological process: metabolic process (GO:0008152);; biological process: single-organism process (GO:0044699);; molecular function: catalytic activity (GO:0003824)
JreChr06G10893	JreChr06G10893	6.68286	180	4.37781	130	14.3082	404	11.0161	330	29.2065	960	0.00872292	1.66765	up	--	--	Biological Process: response to acid chemical (GO:0001101);; Biological Process: regulation of immune system process (GO:0002682);; Biological Process: regulation of response to biotic stimulus (GO:0002831);; Molecular Function: molecular_function (GO:0003674);; Molecular Function: transcription cofactor activity (GO:0003712);; Molecular Function: transcription corepressor activity (GO:0003714);;…	K13464|8.9e-88|jre:108980095|K13464 jasmonate ZIM domain-containing protein | (RefSeq) protein TIFY 9-like	Plant hormone signal transduction (ko04075)	--	--	tify domain	Protein TIFY 9 OS=Arabidopsis thaliana OX=3702 GN=TIFY9 PE=1 SV=1	S	Function unknown	protein TIFY 9-like [Juglans regia]	biological process: response to stimulus (GO:0050896);; biological process: biological regulation (GO:0065007);; molecular function: transcription factor activity, protein binding (GO:0000988);; molecular function: binding (GO:0005488);; cellular component: cell (GO:0005623);; cellular component: cell part (GO:0044464);; cellular component: organelle (GO:0043226)
JreChr05G10986	JreChr05G10986	0.809639	41	0.898662	50	3.62158	192	1.5959	90	4.14305	255	0.00729535	1.8168	up	--	--	Molecular Function: transferase activity, transferring acyl groups other than amino-acyl groups (GO:0016747);;	K13065|6.1e-255|jre:108985317|K13065 shikimate O-hydroxycinnamoyltransferase [EC:2.3.1.133] | (RefSeq) stemmadenine O-acetyltransferase-like	Phenylpropanoid biosynthesis (ko00940);; Flavonoid biosynthesis (ko00941);; Stilbenoid, diarylheptanoid and gingerol biosynthesis (ko00945)	--	--	Transferase family	Stemmadenine O-acetyltransferase OS=Catharanthus roseus OX=4058 GN=SAT PE=1 SV=1	S	Function unknown	stemmadenine O-acetyltransferase-like, partial [Juglans regia]	molecular function: catalytic activity (GO:0003824)
JreChr11G11803	JreChr11G11803	5.75818	72	3.90369	54	0	0	0.137147	2	0	0	7.02027e-06	-6.74604	down	--	--	Molecular Function: motor activity (GO:0003774);; Cellular Component: cytoplasm (GO:0005737);; Cellular Component: microtubule (GO:0005874);; Biological Process: microtubule-based process (GO:0007017);; Cellular Component: dynein complex (GO:0030286);;	K10418|3.6e-52|jre:108993228|K10418 dynein light chain LC8-type | (RefSeq) dynein light chain 2, cytoplasmic-like	--	[Z]	Cytoskeleton	Dynein light chain type 1	Dynein 8 kDa light chain, flagellar outer arm OS=Chlamydomonas reinhardtii OX=3055 PE=1 SV=1	Z	Cytoskeleton	dynein light chain LC6, flagellar outer arm isoform X2 [Juglans regia]	molecular function: catalytic activity (GO:0003824);; cellular component: cell (GO:0005623);; cellular component: cell part (GO:0044464);; cellular component: organelle (GO:0043226);; cellular component: organelle part (GO:0044422);; cellular component: supramolecular complex (GO:0099080);; biological process: cellular process (GO:0009987);; cellular component: macromolecular complex (GO:0032991)
Juglans_regia_newGene_764	--	0.118597	9	0.092681	8	1.35791	103	0.586607	47	11.1982	983	0.00465745	5.25604	up	[QV]	Secondary metabolites biosynthesis, transport and catabolism;; Defense mechanisms	Molecular Function: monooxygenase activity (GO:0004497);; Molecular Function: iron ion binding (GO:0005506);; Cellular Component: integral component of membrane (GO:0016021);; Molecular Function: oxidoreductase activity, acting on paired donors, with incorporation or reduction of molecular oxygen (GO:0016705);; Molecular Function: heme binding (GO:0020037);;	K23136|8.2e-158|ghi:107942681|K23136 fraxetin 5-hydroxylase [EC:1.14.14.164] | (RefSeq) cytochrome P450 82C4-like	--	[Q]	Secondary metabolites biosynthesis, transport and catabolism	Cytochrome P450	Cytochrome P450 82A3 OS=Glycine max OX=3847 GN=CYP82A3 PE=2 SV=1	Q	Secondary metabolites biosynthesis, transport and catabolism	cytochrome P450 CYP82D47-like [Juglans regia]	molecular function: catalytic activity (GO:0003824);; biological process: metabolic process (GO:0008152);; biological process: single-organism process (GO:0044699);; molecular function: binding (GO:0005488);; cellular component: membrane (GO:0016020);; cellular component: membrane part (GO:0044425)
JreChr05G12846	JreChr05G12846	36.1662	988	43.4428	1306	18.1529	521	23.11	703	16.9801	568	1.09006e-06	-1.09865	down	[V]	Defense mechanisms	Molecular Function: hydrolase activity (GO:0016787);;	K07766|8.4e-126|jre:108997296|K07766 diphosphoinositol-polyphosphate diphosphatase [EC:3.6.1.52] | (RefSeq) nudix hydrolase 12, mitochondrial-like	--	[T]	Signal transduction mechanisms	NUDIX domain	Nudix hydrolase 12, mitochondrial OS=Arabidopsis thaliana OX=3702 GN=NUDT12 PE=2 SV=1	T	Signal transduction mechanisms	nudix hydrolase 12, mitochondrial-like [Juglans regia]	molecular function: catalytic activity (GO:0003824)
JreChr05G12106	JreChr05G12106	61.4419	511	54.6344	501	140.942	1231	179.132	1658	161.103	1639	1.1629e-12	1.40351	up	--	--	--	--	--	--	--	--	--	--	--	Tubby-like F-box protein 8 [Gossypium australe]	--
JreChr11G10013	JreChr11G10013	2.42337	111	1.89114	95	12.7061	609	13.9431	708	10.0694	562	1.32485e-19	2.4355	up	[P]	Inorganic ion transport and metabolism	Molecular Function: cation transmembrane transporter activity (GO:0008324);; Cellular Component: integral component of membrane (GO:0016021);;	--	--	[P]	Inorganic ion transport and metabolism	Cation efflux family	Metal tolerance protein 10 OS=Arabidopsis thaliana OX=3702 GN=MTP10 PE=2 SV=1	P	Inorganic ion transport and metabolism	metal tolerance protein 10-like [Juglans regia]	molecular function: transporter activity (GO:0005215);; biological process: localization (GO:0051179);; cellular component: membrane (GO:0016020);; cellular component: membrane part (GO:0044425)
JreChr11G11725	JreChr11G11725	65.0375	6585	64.8569	7228	17.3713	1847	19.5072	2199	14.9413	1851	2.24637e-43	-1.97551	down	--	--	Molecular Function: protein kinase activity (GO:0004672);; Molecular Function: ATP binding (GO:0005524);;	K16240|9.6e-167|atr:18429848|K16240 protein suppressor of PHYA-105 1 | (RefSeq) protein SPA1-RELATED 4 isoform X1	Circadian rhythm - plant (ko04712)	--	--	WD domain, G-beta repeat	Protein SPA1-RELATED 3 OS=Arabidopsis thaliana OX=3702 GN=SPA3 PE=1 SV=1	J	Translation, ribosomal structure and biogenesis	protein SPA1-RELATED 3-like isoform X1 [Juglans regia]	molecular function: catalytic activity (GO:0003824);; biological process: metabolic process (GO:0008152);; biological process: cellular process (GO:0009987);; molecular function: binding (GO:0005488)
JreChr11G11268	JreChr11G11268	4.42438	112	5.70099	159	14.0386	373	23.4086	659	16.9564	525	3.99201e-07	1.77559	up	--	--	Cellular Component: integral component of membrane (GO:0016021);;	--	--	--	--	Late embryogenesis abundant protein	Late embryogenesis abundant protein At1g64065 OS=Arabidopsis thaliana OX=3702 GN=At1g64065 PE=2 SV=1	S	Function unknown	late embryogenesis abundant protein At1g64065-like [Juglans regia]	cellular component: membrane (GO:0016020);; cellular component: membrane part (GO:0044425)
JreChr08G10853	JreChr08G10853	105.104	4630	190.885	9256	22.1394	1024	30.1388	1478	27.0926	1460	9.0396e-17	-2.54006	down	[F]	Nucleotide transport and metabolism	Molecular Function: catalytic activity (GO:0003824);; Biological Process: nucleoside metabolic process (GO:0009116);;	K07870|3.6e-17|pxb:103958384|K07870 mitochondrial Rho GTPase 1 [EC:3.6.5.-] | (RefSeq) uncharacterized protein LOC103958384	--	--	--	Phosphorylase superfamily	--	F	Nucleotide transport and metabolism	hypothetical protein F2P56_017689, partial [Juglans regia]	molecular function: catalytic activity (GO:0003824);; biological process: metabolic process (GO:0008152);; biological process: cellular process (GO:0009987);; biological process: single-organism process (GO:0044699)
JreChr04G10012	JreChr04G10012	68.3166	7723	62.3628	7760	29.9417	3555	28.4555	3580	20.4878	2834	4.30806e-11	-1.38047	down	--	--	Biological Process: reproduction (GO:0000003);; Biological Process: regionalization (GO:0003002);; Biological Process: developmental process involved in reproduction (GO:0003006);; Biological Process: multicellular organism development (GO:0007275);; Biological Process: pattern specification process (GO:0007389);; Biological Process: biological_process (GO:0008150);; Biological Process: anatomica…	--	--	--	--	NPH3 family	BTB/POZ domain-containing protein DOT3 OS=Arabidopsis thaliana OX=3702 GN=DOT3 PE=2 SV=1	S	Function unknown	hypothetical protein F2P56_022209, partial [Juglans regia]	biological process: reproduction (GO:0000003);; biological process: multicellular organismal process (GO:0032501);; biological process: developmental process (GO:0032502);; biological process: single-organism process (GO:0044699);; biological process: reproductive process (GO:0022414)
JreChr11G11250	JreChr11G11250	2.06925	184	2.74792	269	1.14688	108	1.1105	110	1.25104	137	0.00191858	-1.09125	down	[T]	Signal transduction mechanisms	Molecular Function: solute:proton antiporter activity (GO:0015299);; Cellular Component: integral component of membrane (GO:0016021);;	--	--	[P]	Inorganic ion transport and metabolism	Sodium/hydrogen exchanger family	Cation/H(+) antiporter 18 OS=Arabidopsis thaliana OX=3702 GN=CHX18 PE=2 SV=1	P	Inorganic ion transport and metabolism	cation/H(+) antiporter 18-like [Juglans regia]	molecular function: transporter activity (GO:0005215);; biological process: single-organism process (GO:0044699);; biological process: localization (GO:0051179);; cellular component: membrane (GO:0016020);; cellular component: membrane part (GO:0044425)
JreChr16G11400	JreChr16G11400	3.35198	180	4.82529	285	9.48603	533	8.25231	492	11.1875	733	0.000500217	1.18064	up	[R]	General function prediction only	Molecular Function: hydrolase activity (GO:0016787);;	K21604|2.0e-272|jre:109020133|K21604 jasmonoyl-L-amino acid hydrolase [EC:3.5.1.127] | (RefSeq) IAA-amino acid hydrolase ILR1-like 6	--	--	--	Peptidase family M20/M25/M40	IAA-amino acid hydrolase ILR1-like 6 OS=Arabidopsis thaliana OX=3702 GN=ILL6 PE=1 SV=2	S	Function unknown	IAA-amino acid hydrolase ILR1-like 6 [Juglans regia]	molecular function: catalytic activity (GO:0003824)
JreChr03G12375	JreChr03G12375	7.89852	171	15.2857	364	79.9848	1812	64.6134	1552	428.118	11300	0.00410342	4.01728	up	--	--	Molecular Function: electron carrier activity (GO:0009055);; Cellular Component: integral component of membrane (GO:0016021);;	--	--	--	--	Plastocyanin-like domain	Blue copper protein OS=Arabidopsis thaliana OX=3702 GN=BCB PE=2 SV=2	S	Function unknown	umecyanin-like [Juglans regia]	molecular function: electron carrier activity (GO:0009055);; cellular component: membrane (GO:0016020);; cellular component: membrane part (GO:0044425)
JreChr09G11504	JreChr09G11504	36.6418	630	41.8958	793	73.9471	1335	104.09	1992	86.2461	1814	1.31561e-06	1.10376	up	--	--	Molecular Function: copper ion transmembrane transporter activity (GO:0005375);; Biological Process: cellular copper ion homeostasis (GO:0006878);; Cellular Component: integral component of membrane (GO:0016021);;	K14686|7.0e-78|jre:108979285|K14686 solute carrier family 31 (copper transporter), member 1 | (RefSeq) copper transporter 6-like	--	[P]	Inorganic ion transport and metabolism	Ctr copper transporter family	Copper transporter 6 OS=Arabidopsis thaliana OX=3702 GN=COPT6 PE=2 SV=1	P	Inorganic ion transport and metabolism	copper transporter 6-like [Juglans regia]	molecular function: transporter activity (GO:0005215);; biological process: localization (GO:0051179);; biological process: cellular process (GO:0009987);; biological process: single-organism process (GO:0044699);; biological process: biological regulation (GO:0065007);; cellular component: membrane (GO:0016020);; cellular component: membrane part (GO:0044425)
JreChr05G12666	JreChr05G12666	16.1324	758	13.8856	718	39.5178	1950	38.2343	1999	39.3807	2263	2.43507e-16	1.31849	up	[HC]	Coenzyme transport and metabolism;; Energy production and conversion	Molecular Function: FAD binding (GO:0071949);;	K09838|5.2e-06|bpg:Bathy07g04390|K09838 zeaxanthin epoxidase [EC:1.14.15.21] | (RefSeq) zeaxanthin epoxidase	Carotenoid biosynthesis (ko00906)	[CR]	Energy production and conversion;; General function prediction only	FAD binding domain	Monooxygenase 2 OS=Arabidopsis thaliana OX=3702 GN=MO2 PE=2 SV=1	C	Energy production and conversion	monooxygenase 2-like [Juglans regia]	molecular function: binding (GO:0005488)
JreChr02G11750	JreChr02G11750	36.5085	768	41.0658	950	126.021	2781	170.248	3982	121.268	3118	3.17504e-18	1.77767	up	--	--	Molecular Function: DNA binding (GO:0003677);; Cellular Component: nucleus (GO:0005634);;	K10802|2.8e-44|pop:7474442|K10802 high mobility group protein B1 | (RefSeq) high mobility group B protein 1	Base excision repair (ko03410)	[R]	General function prediction only	HMG (high mobility group) box	HMG1/2-like protein OS=Ipomoea nil OX=35883 PE=2 SV=1	K	Transcription	hypothetical protein F2P56_028554, partial [Juglans regia]	molecular function: binding (GO:0005488);; cellular component: cell (GO:0005623);; cellular component: organelle (GO:0043226);; cellular component: cell part (GO:0044464)
JreChr13G10532	JreChr13G10532	0.307048	11	0.171319	7	1.04823	39	1.26174	49	3.3299	141	0.00462838	2.87809	up	[Q]	Secondary metabolites biosynthesis, transport and catabolism	Molecular Function: metal ion binding (GO:0046872);; Molecular Function: dioxygenase activity (GO:0051213);;	K23947|1.0e-128|jre:109014013|K23947 2-oxoglutarate-dependent dioxygenase [EC:1.14.11.-] | (RefSeq) 2-oxoglutarate-dependent dioxygenase DAO-like	Tryptophan metabolism (ko00380)	[QR]	Secondary metabolites biosynthesis, transport and catabolism;; General function prediction only	2OG-Fe(II) oxygenase superfamily	2-oxoglutarate-dependent dioxygenase DAO OS=Oryza sativa subsp. indica OX=39946 GN=DAO PE=3 SV=1	Q	Secondary metabolites biosynthesis, transport and catabolism	2-oxoglutarate-dependent dioxygenase DAO-like isoform X2 [Juglans regia]	molecular function: binding (GO:0005488);; molecular function: catalytic activity (GO:0003824);; biological process: metabolic process (GO:0008152);; biological process: single-organism process (GO:0044699)
JreChr05G12439	JreChr05G12439	0	0	0.048557	2	0.484766	20	1.8645	78	2.84354	131	0.00020575	6.08463	up	--	--	--	--	--	--	--	BURP domain	BURP domain-containing protein BNM2A OS=Brassica napus OX=3708 GN=BNM2A PE=2 SV=1	S	Function unknown	BURP domain-containing protein 17 [Morella rubra]	--
JreChr03G13067	JreChr03G13067	5.70898	92	7.94717	140	2.59539	44	2.51624	45	2.18269	43	0.000853188	-1.54737	down	[O]	Posttranslational modification, protein turnover, chaperones	Biological Process: response to reactive oxygen species (GO:0000302);; Cellular Component: cellular_component (GO:0005575);; Cellular Component: intracellular (GO:0005622);; Cellular Component: cell (GO:0005623);; Cellular Component: cytoplasm (GO:0005737);; Cellular Component: peroxisome (GO:0005777);; Cellular Component: peroxisomal matrix (GO:0005782);; Biological Process: protein folding (GO:…	K13993|8.5e-78|jre:108988042|K13993 HSP20 family protein | (RefSeq) 15.7 kDa heat shock protein, peroxisomal	Protein processing in endoplasmic reticulum (ko04141)	[O]	Posttranslational modification, protein turnover, chaperones	Hsp20/alpha crystallin family	15.7 kDa heat shock protein, peroxisomal OS=Arabidopsis thaliana OX=3702 GN=HSP15.7 PE=2 SV=1	O	Posttranslational modification, protein turnover, chaperones	15.7 kDa heat shock protein, peroxisomal [Juglans regia]	biological process: response to stimulus (GO:0050896);; cellular component: cell (GO:0005623);; cellular component: cell part (GO:0044464);; cellular component: organelle (GO:0043226);; cellular component: membrane-enclosed lumen (GO:0031974);; cellular component: organelle part (GO:0044422);; biological process: cellular process (GO:0009987)
JreChr12G11240	JreChr12G11240	11.1482	355	8.5968	301	36.289	1212	44.4477	1574	31.1186	1211	9.63595e-14	1.84892	up	--	--	Cellular Component: integral component of membrane (GO:0016021);;	--	--	--	--	Protein of unknown function (DUF3082)	--	S	Function unknown	uncharacterized protein LOC108992673 [Juglans regia]	cellular component: membrane (GO:0016020);; cellular component: membrane part (GO:0044425)
JreChr02G11146	JreChr02G11146	17.2279	852	14.6952	800	9.20577	478	6.53011	360	6.34899	385	4.94544e-05	-1.17955	down	--	--	Biological Process: auxin-activated signaling pathway (GO:0009734);;	--	--	--	--	--	Protein BIG GRAIN 1-like A OS=Arabidopsis thaliana OX=3702 GN=At3g13980 PE=3 SV=1	S	Function unknown	protein BIG GRAIN 1-like A [Juglans regia]	biological process: cellular process (GO:0009987);; biological process: signaling (GO:0023052);; biological process: single-organism process (GO:0044699);; biological process: response to stimulus (GO:0050896);; biological process: biological regulation (GO:0065007)
JreChr08G11409	JreChr08G11409	23.9813	456	29.7566	623	233.054	4648	262.219	5543	194.119	4510	7.25601e-62	3.02984	up	[O]	Posttranslational modification, protein turnover, chaperones	Cellular Component: cellular_component (GO:0005575);; Cellular Component: intracellular (GO:0005622);; Cellular Component: cell (GO:0005623);; Cellular Component: cytoplasm (GO:0005737);; Cellular Component: myofibril (GO:0030016);; Cellular Component: sarcomere (GO:0030017);; Cellular Component: Z disc (GO:0030018);; Cellular Component: I band (GO:0031674);; Cellular Component: organelle (GO:004…	K09510|3.3e-12|mdm:103438547|K09510 DnaJ homolog subfamily B member 4 | (RefSeq) dnaJ homolog subfamily B member 1-like	--	[O]	Posttranslational modification, protein turnover, chaperones	DnaJ domain	DnaJ protein P58IPK homolog B OS=Oryza sativa subsp. japonica OX=39947 GN=P58B PE=1 SV=1	O	Posttranslational modification, protein turnover, chaperones	hypothetical protein F2P56_019255, partial [Juglans regia]	cellular component: cell (GO:0005623);; cellular component: cell part (GO:0044464);; cellular component: organelle (GO:0043226);; cellular component: supramolecular complex (GO:0099080);; cellular component: organelle part (GO:0044422)
Juglans_regia_newGene_1308	--	26.54	2727	22.0639	2495	10.8316	1169	10.4167	1192	13.2645	1667	1.98107e-06	-1.13598	down	--	--	Biological Process: fucose metabolic process (GO:0006004);; Cellular Component: integral component of membrane (GO:0016021);; Molecular Function: transferase activity, transferring glycosyl groups (GO:0016757);;	K23280|1.3e-304|jre:108986692|K23280 rhamnogalacturonan I rhamnosyltransferase [EC:2.4.1.351] | (RefSeq) rhamnogalacturonan I rhamnosyltransferase 1-like	--	--	--	GDP-fucose protein O-fucosyltransferase	Rhamnogalacturonan I rhamnosyltransferase 1 OS=Arabidopsis thaliana OX=3702 GN=RRT1 PE=1 SV=1	G	Carbohydrate transport and metabolism	rhamnogalacturonan I rhamnosyltransferase 1-like [Juglans regia]	biological process: metabolic process (GO:0008152);; biological process: single-organism process (GO:0044699);; cellular component: membrane (GO:0016020);; cellular component: membrane part (GO:0044425);; molecular function: catalytic activity (GO:0003824)
Juglans_regia_newGene_3023	--	0.608144	57	0.287604	33	1.18473	137	1.69989	188	1.31454	156	0.00155406	1.64555	up	[V]	Defense mechanisms	Cellular Component: nucleus (GO:0005634);; Molecular Function: metal ion binding (GO:0046872);;	K10638|5.4e-183|jre:109006723|K10638 E3 ubiquitin-protein ligase UHRF1 [EC:2.3.2.27] | (RefSeq) E3 ubiquitin-protein ligase ORTHRUS 2-like	--	--	--	SAD/SRA domain	E3 ubiquitin-protein ligase ORTHRUS 2 OS=Arabidopsis thaliana OX=3702 GN=ORTH2 PE=1 SV=1	K	Transcription	hypothetical protein F2P56_029690 [Juglans regia]	cellular component: cell (GO:0005623);; cellular component: organelle (GO:0043226);; cellular component: cell part (GO:0044464);; molecular function: binding (GO:0005488)
JreChr12G11179	JreChr12G11179	7.7	257	4.95652	182	18.1363	634	17.4782	648	14.8307	604	1.90775e-05	1.3411	up	--	--	Molecular Function: zinc ion binding (GO:0008270);;	--	--	--	--	B-box zinc finger	B-box zinc finger protein 22 OS=Arabidopsis thaliana OX=3702 GN=BBX22 PE=1 SV=2	S	Function unknown	B-box zinc finger protein 22-like [Juglans regia]	molecular function: binding (GO:0005488)
JreChr05G11461	JreChr05G11461	3.55038	132	4.10625	168	7.1028	276	9.30377	383	11.2018	507	0.00147011	1.20406	up	--	--	Cellular Component: integral component of membrane (GO:0016021);;	K10664|7.3e-32|vvi:100854068|K10664 E3 ubiquitin-protein ligase ATL6/9/15/31/42/55 [EC:2.3.2.27] | (RefSeq) RING-H2 finger protein ATL54	--	[O]	Posttranslational modification, protein turnover, chaperones	Ring finger domain	E3 ubiquitin-protein ligase RING1 OS=Arabidopsis thaliana OX=3702 GN=ATL55 PE=1 SV=1	O	Posttranslational modification, protein turnover, chaperones	RING-H2 finger protein ATL54-like [Juglans regia]	cellular component: membrane (GO:0016020);; cellular component: membrane part (GO:0044425)
JreChr13G11961	JreChr13G11961	13.1007	236	12.2342	243	5.7318	109	2.39962	49	2.77882	62	0.00124557	-1.85293	down	[O]	Posttranslational modification, protein turnover, chaperones	Biological Process: response to reactive oxygen species (GO:0000302);; Cellular Component: cellular_component (GO:0005575);; Cellular Component: intracellular (GO:0005622);; Cellular Component: cell (GO:0005623);; Cellular Component: cytoplasm (GO:0005737);; Biological Process: response to stress (GO:0006950);; Biological Process: response to oxidative stress (GO:0006979);; Biological Process: bi…	K13993|2.0e-83|jre:109014708|K13993 HSP20 family protein | (RefSeq) 18.1 kDa class I heat shock protein-like	Protein processing in endoplasmic reticulum (ko04141)	[O]	Posttranslational modification, protein turnover, chaperones	Hsp20/alpha crystallin family	18.2 kDa class I heat shock protein OS=Medicago sativa OX=3879 GN=HSP18.2 PE=2 SV=1	O	Posttranslational modification, protein turnover, chaperones	18.1 kDa class I heat shock protein-like [Juglans regia]	biological process: response to stimulus (GO:0050896);; cellular component: cell (GO:0005623);; cellular component: cell part (GO:0044464);; cellular component: organelle (GO:0043226)
JreChr03G12876	JreChr03G12876	0.210052	7	0.200334	7	1.36416	44	2.21449	76	17.35	649	0.000112442	4.97932	up	--	--	Molecular Function: DNA binding (GO:0003677);; Cellular Component: nucleus (GO:0005634);; Biological Process: regulation of transcription, DNA-templated (GO:0006355);;	K00521|4.2e-17|cmos:111447866|K00521 ferric-chelate reductase [EC:1.16.1.7] | (RefSeq) ferric reduction oxidase 7, chloroplastic-like	--	--	--	No apical meristem (NAM) protein	NAC domain-containing protein 83 OS=Arabidopsis thaliana OX=3702 GN=NAC083 PE=1 SV=1	K	Transcription	NAC domain-containing protein 83-like [Juglans regia]	molecular function: binding (GO:0005488);; cellular component: cell (GO:0005623);; cellular component: organelle (GO:0043226);; cellular component: cell part (GO:0044464);; biological process: biological regulation (GO:0065007)
JreChr04G11366	JreChr04G11366	22.5578	1131	22.9187	1265	48.5767	2557	55.4567	3094	41.403	2539	1.99181e-09	1.02656	up	[OT]	Posttranslational modification, protein turnover, chaperones;; Signal transduction mechanisms	Molecular Function: molecular_function (GO:0003674);; Molecular Function: binding (GO:0005488);; Biological Process: regulation of transcription, DNA-templated (GO:0006355);; Biological Process: cellular protein modification process (GO:0006464);; Biological Process: nitrogen compound metabolic process (GO:0006807);; Biological Process: regulation of nitrogen utilization (GO:0006808);; Biological…	--	--	--	--	ACT domain	ACT domain-containing protein ACR6 OS=Arabidopsis thaliana OX=3702 GN=ACR6 PE=1 SV=1	S	Function unknown	ACT domain-containing protein ACR6-like isoform X1 [Juglans regia]	molecular function: binding (GO:0005488);; biological process: biological regulation (GO:0065007);; biological process: metabolic process (GO:0008152);; biological process: cellular process (GO:0009987);; biological process: response to stimulus (GO:0050896)
JreChr05G12336	JreChr05G12336	40.7789	4981	41.4575	5575	90.2869	11580	87.838	11941	81.4096	12165	3.83693e-26	1.01094	up	[O]	Posttranslational modification, protein turnover, chaperones	Molecular Function: peptidase activity (GO:0008233);; Molecular Function: metal ion binding (GO:0046872);;	K06972|0.0e+00|jre:109002334|K06972 presequence protease [EC:3.4.24.-] | (RefSeq) presequence protease 1, chloroplastic/mitochondrial-like	--	[RO]	General function prediction only;; Posttranslational modification, protein turnover, chaperones	Peptidase M16C associated	Presequence protease 2, chloroplastic/mitochondrial OS=Arabidopsis thaliana OX=3702 GN=PREP2 PE=1 SV=1	O	Posttranslational modification, protein turnover, chaperones	presequence protease 1, chloroplastic/mitochondrial-like [Juglans regia]	molecular function: catalytic activity (GO:0003824);; molecular function: binding (GO:0005488)
JreChr15G11364	JreChr15G11364	327.754	16647	395.566	22116	767.864	40952	888.055	50200	642.654	39932	5.86974e-08	1.01869	up	--	--	Molecular Function: GTPase activity (GO:0003924);; Molecular Function: structural constituent of cytoskeleton (GO:0005200);; Molecular Function: GTP binding (GO:0005525);; Cellular Component: cytoplasm (GO:0005737);; Cellular Component: microtubule (GO:0005874);; Biological Process: microtubule-based process (GO:0007017);;	K07374|1.8e-259|aof:109833162|K07374 tubulin alpha | (RefSeq) tubulin alpha chain	Phagosome (ko04145)	[Z]	Cytoskeleton	Tubulin/FtsZ family, GTPase domain	Tubulin alpha chain OS=Prunus dulcis OX=3755 GN=TUBA PE=2 SV=1	Z	Cytoskeleton	tubulin alpha chain [Ricinus communis]	molecular function: catalytic activity (GO:0003824);; molecular function: structural molecule activity (GO:0005198);; molecular function: binding (GO:0005488);; cellular component: cell (GO:0005623);; cellular component: cell part (GO:0044464);; cellular component: organelle (GO:0043226);; cellular component: organelle part (GO:0044422);; cellular component: supramolecular complex (GO:0099080);; …
JreChr14G10228	JreChr14G10228	0.058659	2	0.261513	10	7.02531	233	1.03258	37	60.211	2326	0.00174102	7.01182	up	[IQR]	Lipid transport and metabolism;; Secondary metabolites biosynthesis, transport and catabolism;; General function prediction only	Molecular Function: oxidoreductase activity (GO:0016491);;	K13070|1.3e-74|dosa:Os04t0179200-01|K13070 momilactone-A synthase [EC:1.1.1.295] | (RefSeq) Os04g0179200, MAS, MOMILACTONE_A_SYNTHASE; Similar to Stem secoisolariciresinol dehydrogenase (Fragment).	Diterpenoid biosynthesis (ko00904)	[R]	General function prediction only	Enoyl-(Acyl carrier protein) reductase	Secoisolariciresinol dehydrogenase (Fragment) OS=Podophyllum peltatum OX=35933 PE=1 SV=1	Q	Secondary metabolites biosynthesis, transport and catabolism	hypothetical protein F2P56_011267, partial [Juglans regia]	molecular function: catalytic activity (GO:0003824)
JreChr03G13277	JreChr03G13277	32.3634	2502	35.2295	2998	8.83419	718	12.5536	1081	8.0969	766	3.74242e-15	-1.84742	down	[O]	Posttranslational modification, protein turnover, chaperones	Molecular Function: ATP binding (GO:0005524);; Cellular Component: cytoplasm (GO:0005737);; Biological Process: response to heat (GO:0009408);; Biological Process: protein refolding (GO:0042026);;	K03695|0.0e+00|jre:108988124|K03695 ATP-dependent Clp protease ATP-binding subunit ClpB | (RefSeq) chaperone protein ClpB3, chloroplastic-like	--	[O]	Posttranslational modification, protein turnover, chaperones	AAA domain (Cdc48 subfamily)	Chaperone protein ClpB3, chloroplastic OS=Arabidopsis thaliana OX=3702 GN=CLPB3 PE=1 SV=1	O	Posttranslational modification, protein turnover, chaperones	chaperone protein ClpB3, chloroplastic-like [Juglans regia]	molecular function: binding (GO:0005488);; cellular component: cell (GO:0005623);; cellular component: cell part (GO:0044464);; biological process: response to stimulus (GO:0050896);; biological process: cellular process (GO:0009987)
JreChr01G10650	JreChr01G10650	20.18	1048	21.9266	1253	63.7929	3478	54.7665	3165	81.9571	5206	7.1351e-10	1.61371	up	[I]	Lipid transport and metabolism	Molecular Function: transferase activity, transferring acyl groups other than amino-acyl groups (GO:0016747);;	K07513|1.2e-258|jre:108988454|K07513 acetyl-CoA acyltransferase 1 [EC:2.3.1.16] | (RefSeq) 3-ketoacyl-CoA thiolase 2, peroxisomal	Fatty acid degradation (ko00071);; Valine, leucine and isoleucine degradation (ko00280);; alpha-Linolenic acid metabolism (ko00592);; Biosynthesis of unsaturated fatty acids (ko01040);; Fatty acid metabolism (ko01212);; Peroxisome (ko04146)	[I]	Lipid transport and metabolism	Thiolase, N-terminal domain	3-ketoacyl-CoA thiolase 2, peroxisomal OS=Arabidopsis thaliana OX=3702 GN=PED1 PE=1 SV=2	I	Lipid transport and metabolism	3-ketoacyl-CoA thiolase 2, peroxisomal [Juglans regia]	molecular function: catalytic activity (GO:0003824)
JreChr16G10512	JreChr16G10512	12.3277	1211	15.2446	1649	43.9449	4532	39.5833	4327	39.7702	4779	7.36949e-22	1.51572	up	--	--	Molecular Function: protein serine/threonine kinase activity (GO:0004674);; Molecular Function: ATP binding (GO:0005524);; Cellular Component: integral component of membrane (GO:0016021);;	K00924|6.0e-49|boe:106295014|K00924 kinase [EC:2.7.1.-] | (RefSeq) receptor-like protein kinase HSL1	--	--	--	Leucine rich repeat	Receptor-like protein kinase 7 OS=Arabidopsis thaliana OX=3702 GN=RLK7 PE=1 SV=1	T	Signal transduction mechanisms	receptor-like protein kinase 7 [Juglans regia]	molecular function: catalytic activity (GO:0003824);; biological process: metabolic process (GO:0008152);; biological process: cellular process (GO:0009987);; molecular function: binding (GO:0005488);; cellular component: membrane (GO:0016020);; cellular component: membrane part (GO:0044425)
JreChr08G10613	JreChr08G10613	347.367	10188	288.493	9314	87.6227	2699	86.0267	2808	70.3609	2525	3.59322e-33	-2.03262	down	--	--	--	--	--	[K]	Transcription	--	--	K	Transcription	uncharacterized protein LOC108988732 [Juglans regia]	--
JreChr14G10880	JreChr14G10880	8.40449	493	8.73458	563	20.7072	1273	13.4724	878	24.1881	1733	0.00279393	1.12998	up	[F]	Nucleotide transport and metabolism	Molecular Function: NAD+ kinase activity (GO:0003951);; Biological Process: NADP biosynthetic process (GO:0006741);; Biological Process: NAD metabolic process (GO:0019674);;	K00858|1.6e-299|jre:109005323|K00858 NAD+ kinase [EC:2.7.1.23] | (RefSeq) NAD(H) kinase 1 isoform X1	Nicotinate and nicotinamide metabolism (ko00760)	[G]	Carbohydrate transport and metabolism	ATP-NAD kinase	NAD(H) kinase 1 OS=Arabidopsis thaliana OX=3702 GN=NADK1 PE=1 SV=2	G	Carbohydrate transport and metabolism	NAD(H) kinase 1 isoform X4 [Juglans regia]	molecular function: catalytic activity (GO:0003824);; biological process: metabolic process (GO:0008152);; biological process: cellular process (GO:0009987);; biological process: single-organism process (GO:0044699)
JreChr01G13820	JreChr01G13820	404.122	12988	493.179	17447	253.131	8542	177.256	6340	255.783	10057	0.000174769	-1.02603	down	[G]	Carbohydrate transport and metabolism	Molecular Function: channel activity (GO:0015267);; Cellular Component: integral component of membrane (GO:0016021);;	K09872|5.0e-162|jre:108981659|K09872 aquaporin PIP | (RefSeq) aquaporin PIP1-1	--	[G]	Carbohydrate transport and metabolism	Major intrinsic protein	Aquaporin PIP1-1 OS=Arabidopsis thaliana OX=3702 GN=PIP1-1 PE=1 SV=1	G	Carbohydrate transport and metabolism	aquaporin PIP1-1 [Juglans regia]	molecular function: transporter activity (GO:0005215);; biological process: localization (GO:0051179);; cellular component: membrane (GO:0016020);; cellular component: membrane part (GO:0044425)
JreChr09G12022	JreChr09G12022	22.1155	2413	20.7471	2492	58.3583	6686	73.7354	8954	44.145	5893	2.12999e-08	1.38528	up	[G]	Carbohydrate transport and metabolism	Molecular Function: 4-alpha-glucanotransferase activity (GO:0004134);; Molecular Function: starch binding (GO:2001070);;	K00705|0.0e+00|jre:109008132|K00705 4-alpha-glucanotransferase [EC:2.4.1.25] | (RefSeq) 4-alpha-glucanotransferase DPE2	Starch and sucrose metabolism (ko00500)	--	--	4-alpha-glucanotransferase	4-alpha-glucanotransferase DPE2 OS=Arabidopsis thaliana OX=3702 GN=DPE2 PE=1 SV=1	G	Carbohydrate transport and metabolism	4-alpha-glucanotransferase DPE2 [Juglans regia]	molecular function: catalytic activity (GO:0003824);; biological process: metabolic process (GO:0008152);; biological process: cellular process (GO:0009987);; biological process: single-organism process (GO:0044699);; molecular function: binding (GO:0005488)
JreChr03G11489	JreChr03G11489	5.7946	186	6.25558	221	50.1624	1687	76.7666	2737	44.1209	1729	9.55019e-29	3.17058	up	[O]	Posttranslational modification, protein turnover, chaperones	--	--	--	[O]	Posttranslational modification, protein turnover, chaperones	Hsp20/alpha crystallin family	--	O	Posttranslational modification, protein turnover, chaperones	uncharacterized protein LOC108982757 [Juglans regia]	--
JreChr03G10513	JreChr03G10513	10.2973	898	11.0328	1059	23.9889	2197	27.1943	2640	20.9978	2240	6.8385e-12	1.1095	up	--	--	Biological Process: reproduction (GO:0000003);; Biological Process: response to acid chemical (GO:0001101);; Biological Process: regulation of cell growth (GO:0001558);; Biological Process: response to hypoxia (GO:0001666);; Biological Process: regionalization (GO:0003002);; Biological Process: developmental process involved in reproduction (GO:0003006);; Molecular Function: protein binding (GO:0…	K14963|3.2e-86|hbr:110647338|K14963 COMPASS component SWD3 | (RefSeq) transcriptional corepressor LEUNIG-like	--	[R]	General function prediction only	WD domain, G-beta repeat	Transcriptional corepressor LEUNIG_HOMOLOG OS=Arabidopsis thaliana OX=3702 GN=LUH PE=1 SV=1	S	Function unknown	transcriptional corepressor LEUNIG_HOMOLOG-like isoform X1 [Juglans regia]	biological process: reproduction (GO:0000003);; biological process: response to stimulus (GO:0050896);; biological process: biological regulation (GO:0065007);; biological process: multicellular organismal process (GO:0032501);; biological process: developmental process (GO:0032502);; biological process: single-organism process (GO:0044699);; biological process: reproductive process (GO:0022414);…
JreChr11G11590	JreChr11G11590	0.528289	12	0.26848	7	22.9445	537	2.06097	52	22.0929	602	8.39797e-07	5.20998	up	--	--	Molecular Function: endopeptidase inhibitor activity (GO:0004866);;	--	--	--	--	Trypsin and protease inhibitor	Kunitz type trypsin inhibitor 104 OS=Medicago truncatula OX=3880 GN=KPI104 PE=1 SV=1	S	Function unknown	hypothetical protein F2P56_005056, partial [Juglans regia]	molecular function: molecular function regulator (GO:0098772);; biological process: biological regulation (GO:0065007)
Juglans_regia_newGene_2786	--	74.111	2082	67.4946	2088	35.2665	1041	30.8078	964	40.1643	1381	3.63222e-06	-1.05579	down	--	--	Biological Process: phloem development (GO:0010088);;	--	--	--	--	Sieve element occlusion C-terminus	--	S	Function unknown	hypothetical protein F2P56_015988 [Juglans regia]	biological process: developmental process (GO:0032502)
JreChr03G13407	JreChr03G13407	47.9428	1881	57.6294	2488	25.4586	1049	20.5458	897	20.094	965	2.84518e-11	-1.32094	down	--	--	Molecular Function: chaperone binding (GO:0051087);;	--	--	[T]	Signal transduction mechanisms	BAG domain	BAG family molecular chaperone regulator 1 OS=Arabidopsis thaliana OX=3702 GN=BAG1 PE=1 SV=1	T	Signal transduction mechanisms	BAG family molecular chaperone regulator 1-like [Juglans regia]	molecular function: binding (GO:0005488)
Juglans_regia_newGene_6363	--	0	0	0	0	1.70047	80	5.02902	251	2.09793	115	1.00116e-07	9.48146	up	--	--	Cellular Component: nucleus (GO:0005634);; Biological Process: regulation of transcription, DNA-templated (GO:0006355);; Molecular Function: sequence-specific DNA binding (GO:0043565);;	K09338|3.9e-125|jre:108999469|K09338 homeobox-leucine zipper protein | (RefSeq) homeobox-leucine zipper protein ATHB-12-like	--	[K]	Transcription	Homeobox associated leucine zipper	Homeobox-leucine zipper protein HOX6 OS=Oryza sativa subsp. indica OX=39946 GN=HOX6 PE=2 SV=2	K	Transcription	homeobox-leucine zipper protein ATHB-12-like [Juglans regia]	cellular component: cell (GO:0005623);; cellular component: organelle (GO:0043226);; cellular component: cell part (GO:0044464);; biological process: biological regulation (GO:0065007);; molecular function: binding (GO:0005488)
Juglans_regia_newGene_5943	--	71.8729	1960	47.0179	1412	208.908	5982	635.066	19273	340.053	11344	5.41122e-08	2.65739	up	--	--	--	--	--	--	--	--	--	--	--	--	--
JreChr06G10060	JreChr06G10060	0.286932	12	0.766865	33	2.35922	96	1.26224	54	15.0199	707	0.00671822	3.49572	up	[Q]	Secondary metabolites biosynthesis, transport and catabolism	Molecular Function: metal ion binding (GO:0046872);; Molecular Function: dioxygenase activity (GO:0051213);;	K04125|9.8e-197|jre:108993447|K04125 gibberellin 2beta-dioxygenase [EC:1.14.11.13] | (RefSeq) gibberellin 2-beta-dioxygenase 6-like	Diterpenoid biosynthesis (ko00904)	[QR]	Secondary metabolites biosynthesis, transport and catabolism;; General function prediction only	2OG-Fe(II) oxygenase superfamily	Gibberellin 2-beta-dioxygenase 6 OS=Oryza sativa subsp. japonica OX=39947 GN=GA2OX6 PE=1 SV=1	Q	Secondary metabolites biosynthesis, transport and catabolism	gibberellin 2-beta-dioxygenase 6-like [Juglans regia]	molecular function: binding (GO:0005488);; molecular function: catalytic activity (GO:0003824);; biological process: metabolic process (GO:0008152);; biological process: single-organism process (GO:0044699)
JreChr15G10394	JreChr15G10394	0.654232	18	0.372334	11	6.11576	169	1.41289	42	5.65484	182	0.00156284	3.00058	up	[I]	Lipid transport and metabolism	Molecular Function: isomerase activity (GO:0016853);;	K07517|1.2e-126|jre:108994670|K07517 Delta3-Delta2-enoyl-CoA isomerase [EC:5.3.3.8] | (RefSeq) enoyl-CoA delta isomerase 1, peroxisomal-like	Fatty acid degradation (ko00071)	--	--	Enoyl-CoA hydratase/isomerase	Enoyl-CoA delta isomerase 1, peroxisomal OS=Arabidopsis thaliana OX=3702 GN=ECI1 PE=1 SV=1	I	Lipid transport and metabolism	enoyl-CoA delta isomerase 1, peroxisomal-like [Juglans regia]	molecular function: catalytic activity (GO:0003824)
JreChr16G10224	JreChr16G10224	1.74761	234	2.46994	364	4.57521	643	5.96334	889	5.00829	820	6.59346e-06	1.236	up	[P]	Inorganic ion transport and metabolism	Molecular Function: magnesium ion binding (GO:0000287);; Molecular Function: ATP binding (GO:0005524);; Biological Process: phospholipid transport (GO:0015914);; Cellular Component: integral component of membrane (GO:0016021);;	K01530|0.0e+00|jre:108986694|K01530 phospholipid-translocating ATPase [EC:7.6.2.1] | (RefSeq) putative phospholipid-transporting ATPase 9	--	[R]	General function prediction only	Phospholipid-translocating P-type ATPase C-terminal	Putative phospholipid-transporting ATPase 9 OS=Arabidopsis thaliana OX=3702 GN=ALA9 PE=3 SV=1	P	Inorganic ion transport and metabolism	putative phospholipid-transporting ATPase 9 [Juglans regia]	molecular function: binding (GO:0005488);; biological process: single-organism process (GO:0044699);; biological process: localization (GO:0051179);; cellular component: membrane (GO:0016020);; cellular component: membrane part (GO:0044425)
Juglans_regia_newGene_6332	--	18.8491	1033	18.2998	1049	9.02255	488	10.0916	585	5.88277	395	6.70597e-06	-1.2513	down	--	--	Molecular Function: isomerase activity (GO:0016853);;	--	--	--	--	--	--	S	Function unknown	beta-carotene isomerase D27, chloroplastic [Juglans regia]	molecular function: catalytic activity (GO:0003824)
JreChr10G11771	JreChr10G11771	7.88956	404	8.42438	475	27.6337	1484	28.8362	1641	22.1663	1387	8.31732e-20	1.61697	up	--	--	Cellular Component: ubiquitin ligase complex (GO:0000151);; Cellular Component: nuclear ubiquitin ligase complex (GO:0000152);; Biological Process: cell fate determination (GO:0001709);; Cellular Component: cellular_component (GO:0005575);; Cellular Component: intracellular (GO:0005622);; Cellular Component: cell (GO:0005623);; Cellular Component: nucleus (GO:0005634);; Biological Process: regula…	K10695|2.9e-252|jre:109020785|K10695 E3 ubiquitin-protein ligase RNF1/2 [EC:2.3.2.27] | (RefSeq) putative E3 ubiquitin-protein ligase RING1a isoform X1	--	[O]	Posttranslational modification, protein turnover, chaperones	Zinc finger, C3HC4 type (RING finger)	Putative E3 ubiquitin-protein ligase RING1a OS=Arabidopsis thaliana OX=3702 GN=RING1A PE=1 SV=2	O	Posttranslational modification, protein turnover, chaperones	putative E3 ubiquitin-protein ligase RING1a isoform X1 [Juglans regia]	cellular component: cell (GO:0005623);; cellular component: macromolecular complex (GO:0032991);; cellular component: cell part (GO:0044464);; cellular component: organelle (GO:0043226);; cellular component: organelle part (GO:0044422);; biological process: cellular process (GO:0009987);; biological process: developmental process (GO:0032502);; biological process: single-organism process (GO:0044…
Juglans_regia_newGene_2559	--	1.68664	173	2.5136	295	5.14641	507	6.81597	776	8.32432	1035	0.00014141	1.56284	up	--	--	Cellular Component: integral component of membrane (GO:0016021);;	K14207|4.8e-247|jre:109021475|K14207 solute carrier family 38 (sodium-coupled neutral amino acid transporter), member 2 | (RefSeq) amino acid transporter AVT6A-like	--	[E]	Amino acid transport and metabolism	Transmembrane amino acid transporter protein	Amino acid transporter AVT6A OS=Arabidopsis thaliana OX=3702 GN=AVT6A PE=2 SV=1	E	Amino acid transport and metabolism	amino acid transporter AVT6A-like [Juglans regia]	cellular component: membrane (GO:0016020);; cellular component: membrane part (GO:0044425)
JreChr08G11574	JreChr08G11574	1.28314	57	1.81212	88	4.82615	222	19.4237	945	5.45981	292	0.000762171	2.58274	up	[G]	Carbohydrate transport and metabolism	Biological Process: biosynthetic process (GO:0009058);; Cellular Component: integral component of membrane (GO:0016021);; Molecular Function: strictosidine synthase activity (GO:0016844);;	K01757|6.2e-22|ath:AT1G74010|K01757 strictosidine synthase [EC:4.3.3.2] | (RefSeq) Calcium-dependent phosphotriesterase superfamily protein	Indole alkaloid biosynthesis (ko00901)	[R]	General function prediction only	Strictosidine synthase	Protein STRICTOSIDINE SYNTHASE-LIKE 6 OS=Arabidopsis thaliana OX=3702 GN=SSL6 PE=2 SV=1	J	Translation, ribosomal structure and biogenesis	protein STRICTOSIDINE SYNTHASE-LIKE 5-like [Juglans regia]	biological process: metabolic process (GO:0008152);; cellular component: membrane (GO:0016020);; cellular component: membrane part (GO:0044425);; molecular function: catalytic activity (GO:0003824)
JreChr07G12423	JreChr07G12423	4.08504	208	2.81201	158	58.7334	3133	11.457	648	156.565	9729	0.0027704	4.41832	up	--	--	Molecular Function: transaminase activity (GO:0008483);; Molecular Function: carbon-sulfur lyase activity (GO:0016846);;	K14548|3.8e-172|mesc:110609029|K14548 U3 small nucleolar RNA-associated protein 4 | (RefSeq) LOW QUALITY PROTEIN: U3 small nucleolar RNA-associated protein 4 homolog	Ribosome biogenesis in eukaryotes (ko03008)	--	--	Allinase	Tryptophan aminotransferase-related protein 4 OS=Arabidopsis thaliana OX=3702 GN=TAR4 PE=2 SV=2	S	Function unknown	tryptophan aminotransferase-related protein 4-like [Juglans regia]	molecular function: catalytic activity (GO:0003824)
JreChr09G12271	JreChr09G12271	8.38962	237	10.1528	316	20.4964	608	20.1103	632	46.1798	1594	0.00377493	1.59764	up	--	--	Molecular Function: transcription factor activity, sequence-specific DNA binding (GO:0003700);; Cellular Component: nucleus (GO:0005634);; Molecular Function: sequence-specific DNA binding (GO:0043565);;	K13425|8.1e-31|adu:107485852|K13425 WRKY transcription factor 22 | (RefSeq) WRKY transcription factor 22	MAPK signaling pathway - plant (ko04016);; Plant-pathogen interaction (ko04626)	--	--	WRKY DNA -binding domain	Probable WRKY transcription factor 65 OS=Arabidopsis thaliana OX=3702 GN=WRKY65 PE=2 SV=1	K	Transcription	probable WRKY transcription factor 65 [Juglans regia]	molecular function: nucleic acid binding transcription factor activity (GO:0001071);; biological process: biological regulation (GO:0065007);; cellular component: cell (GO:0005623);; cellular component: organelle (GO:0043226);; cellular component: cell part (GO:0044464);; molecular function: binding (GO:0005488)
JreChr15G10109	JreChr15G10109	2.48221	157	2.98347	208	49.9807	3309	74.1028	5199	206.765	15946	4.09019e-08	5.29318	up	[DPM]	Cell cycle control, cell division, chromosome partitioning;; Inorganic ion transport and metabolism;; Cell wall/membrane/envelope biogenesis	Molecular Function: copper ion binding (GO:0005507);; Biological Process: lignin catabolic process (GO:0046274);; Cellular Component: apoplast (GO:0048046);; Molecular Function: hydroquinone:oxygen oxidoreductase activity (GO:0052716);;	K05909|0.0e+00|jre:109014678|K05909 laccase [EC:1.10.3.2] | (RefSeq) laccase-15-like	--	[Q]	Secondary metabolites biosynthesis, transport and catabolism	Multicopper oxidase	Laccase-15 OS=Arabidopsis thaliana OX=3702 GN=TT10 PE=1 SV=1	Q	Secondary metabolites biosynthesis, transport and catabolism	laccase-15-like [Juglans regia]	molecular function: binding (GO:0005488);; biological process: metabolic process (GO:0008152);; biological process: cellular process (GO:0009987);; biological process: single-organism process (GO:0044699);; cellular component: extracellular region (GO:0005576);; molecular function: catalytic activity (GO:0003824)
JreChr01G11592	JreChr01G11592	40.9003	4458	47.6867	5722	15.5047	1775	25.3013	3070	14.7655	1969	1.00832e-05	-1.32509	down	[G]	Carbohydrate transport and metabolism	Molecular Function: ATP binding (GO:0005524);; Biological Process: pyruvate metabolic process (GO:0006090);; Molecular Function: kinase activity (GO:0016301);; Molecular Function: metal ion binding (GO:0046872);; Molecular Function: pyruvate, phosphate dikinase activity (GO:0050242);;	K01006|0.0e+00|jre:108995034|K01006 pyruvate, orthophosphate dikinase [EC:2.7.9.1] | (RefSeq) pyruvate, phosphate dikinase, chloroplastic	Glycolysis / Gluconeogenesis (ko00010);; Pyruvate metabolism (ko00620);; Carbon fixation in photosynthetic organisms (ko00710);; Carbon metabolism (ko01200)	--	--	PEP-utilising enzyme, PEP-binding domain	Pyruvate, phosphate dikinase, chloroplastic OS=Mesembryanthemum crystallinum OX=3544 GN=PPD PE=2 SV=1	T	Signal transduction mechanisms	pyruvate, phosphate dikinase, chloroplastic [Juglans regia]	molecular function: binding (GO:0005488);; biological process: metabolic process (GO:0008152);; biological process: cellular process (GO:0009987);; biological process: single-organism process (GO:0044699);; molecular function: catalytic activity (GO:0003824)
Juglans_regia_newGene_4325	--	0.099737	8	0.079402	8	0.975037	80	0.272064	25	1.71638	163	0.00286573	3.30357	up	--	--	Molecular Function: protein dimerization activity (GO:0046983);;	K16190|7.1e-12|bdi:100843665|K16190 glucuronokinase [EC:2.7.1.43] | (RefSeq) transcription factor TDR	Pentose and glucuronate interconversions (ko00040);; Ascorbate and aldarate metabolism (ko00053);; Amino sugar and nucleotide sugar metabolism (ko00520)	--	--	Helix-loop-helix DNA-binding domain	Transcription factor bHLH35 OS=Arabidopsis thaliana OX=3702 GN=BHLH35 PE=2 SV=1	K	Transcription	transcription factor bHLH35-like [Juglans regia]	molecular function: binding (GO:0005488)
JreChr07G10984	JreChr07G10984	0.062694	2	0	0	4.25126	82	0.681815	14	5.94745	133	0.000552976	6.05211	up	--	--	Molecular Function: protein phosphatase inhibitor activity (GO:0004864);; Biological Process: defense response (GO:0006952);; Biological Process: abscisic acid-activated signaling pathway (GO:0009738);; Molecular Function: abscisic acid binding (GO:0010427);; Molecular Function: signaling receptor activity (GO:0038023);;	--	--	--	--	Pathogenesis-related protein Bet v 1 family	Major strawberry allergen Fra a 1-3 OS=Fragaria ananassa OX=3747 GN=FRAA3 PE=1 SV=1	J	Translation, ribosomal structure and biogenesis	major strawberry allergen Fra a 1-3-like [Juglans regia]	molecular function: molecular function regulator (GO:0098772);; biological process: biological regulation (GO:0065007);; biological process: response to stimulus (GO:0050896);; biological process: cellular process (GO:0009987);; biological process: signaling (GO:0023052);; biological process: single-organism process (GO:0044699);; molecular function: binding (GO:0005488);; molecular function: sig…
JreChr04G12481	JreChr04G12481	1.34788	61	1.57974	78	14.9069	699	2.51849	126	10.1191	553	0.0016847	2.58718	up	--	--	Molecular Function: DNA binding (GO:0003677);; Molecular Function: transcription factor activity, sequence-specific DNA binding (GO:0003700);; Cellular Component: nucleus (GO:0005634);;	K12900|8.6e-27|lang:109341833|K12900 FUS-interacting serine-arginine-rich protein 1 | (RefSeq) serine/arginine-rich SC35-like splicing factor SCL30A	Spliceosome (ko03040)	--	--	AP2 domain	Ethylene-responsive transcription factor ABR1 OS=Arabidopsis thaliana OX=3702 GN=ABR1 PE=2 SV=1	K	Transcription	ethylene-responsive transcription factor ABR1-like [Juglans regia]	molecular function: binding (GO:0005488);; molecular function: nucleic acid binding transcription factor activity (GO:0001071);; biological process: biological regulation (GO:0065007);; cellular component: cell (GO:0005623);; cellular component: organelle (GO:0043226);; cellular component: cell part (GO:0044464)
JreChr05G12032	JreChr05G12032	25.3101	697	16.3194	495	6.48117	188	3.08165	95	4.92055	166	3.57989e-06	-2.16505	down	--	--	Molecular Function: DNA binding (GO:0003677);; Cellular Component: nucleus (GO:0005634);;	K09422|2.0e-143|jre:109008155|K09422 transcription factor MYB, plant | (RefSeq) transcription factor MYB8-like	--	[K]	Transcription	Myb-like DNA-binding domain	Transcription repressor MYB4 OS=Arabidopsis thaliana OX=3702 GN=MYB4 PE=1 SV=1	--	--	transcription factor MYB8-like [Juglans regia]	molecular function: binding (GO:0005488);; cellular component: cell (GO:0005623);; cellular component: organelle (GO:0043226);; cellular component: cell part (GO:0044464)
JreChr06G10054	JreChr06G10054	47.8697	3292	52.1482	3948	12.1497	878	15.2143	1165	12.0041	1010	9.82186e-36	-1.99291	down	[K]	Transcription	Molecular Function: transcription factor activity, sequence-specific DNA binding (GO:0003700);; Biological Process: DNA-templated transcription, initiation (GO:0006352);;	K03093|7.4e-288|jre:109004224|K03093 RNA polymerase sigma factor | (RefSeq) RNA polymerase sigma factor sigE, chloroplastic/mitochondrial-like	--	--	--	Sigma-70 region 3	RNA polymerase sigma factor sigE, chloroplastic/mitochondrial OS=Arabidopsis thaliana OX=3702 GN=SIGE PE=1 SV=1	K	Transcription	RNA polymerase sigma factor sigE, chloroplastic/mitochondrial-like [Juglans regia]	molecular function: nucleic acid binding transcription factor activity (GO:0001071);; biological process: biological regulation (GO:0065007);; biological process: metabolic process (GO:0008152);; biological process: cellular process (GO:0009987)
JreChr04G12464	JreChr04G12464	1.05251	84	1.057	92	2.56144	213	2.18623	192	2.2428	217	0.000871319	1.07572	up	--	--	Molecular Function: molecular_function (GO:0003674);; Molecular Function: nucleic acid binding (GO:0003676);; Molecular Function: RNA binding (GO:0003723);; Molecular Function: catalytic activity (GO:0003824);; Molecular Function: nuclease activity (GO:0004518);; Molecular Function: endonuclease activity (GO:0004519);; Molecular Function: binding (GO:0005488);; Cellular Component: cellular_compon…	K22733|9.4e-61|cit:102612526|K22733 magnesium transporter | (RefSeq) uncharacterized protein LOC102612526	--	[R]	General function prediction only	PPR repeat family	Pentatricopeptide repeat-containing protein At1g71460, chloroplastic OS=Arabidopsis thaliana OX=3702 GN=PCMP-A3 PE=2 SV=1	S	Function unknown	pentatricopeptide repeat-containing protein At1g71460, chloroplastic-like [Juglans regia]	molecular function: binding (GO:0005488);; molecular function: catalytic activity (GO:0003824);; biological process: metabolic process (GO:0008152);; biological process: cellular process (GO:0009987);; cellular component: cell (GO:0005623);; cellular component: cell part (GO:0044464);; cellular component: organelle (GO:0043226)
JreChr15G11460	JreChr15G11460	3.60503	195	5.24111	312	23.1561	1315	10.2365	616	45.5018	3009	0.000178788	2.53641	up	[QV]	Secondary metabolites biosynthesis, transport and catabolism;; Defense mechanisms	Molecular Function: monooxygenase activity (GO:0004497);; Molecular Function: iron ion binding (GO:0005506);; Cellular Component: integral component of membrane (GO:0016021);; Molecular Function: oxidoreductase activity, acting on paired donors, with incorporation or reduction of molecular oxygen (GO:0016705);; Molecular Function: heme binding (GO:0020037);;	K20667|1.5e-288|jre:108989520|K20667 beta-amyrin 28-monooxygenase [EC:1.14.14.126] | (RefSeq) beta-amyrin 28-monooxygenase-like	--	[QI]	Secondary metabolites biosynthesis, transport and catabolism;; Lipid transport and metabolism	Cytochrome P450	Beta-amyrin 28-monooxygenase OS=Vitis vinifera OX=29760 GN=CYP716A15 PE=1 SV=1	Q	Secondary metabolites biosynthesis, transport and catabolism	beta-amyrin 28-monooxygenase-like [Juglans regia]	molecular function: catalytic activity (GO:0003824);; biological process: metabolic process (GO:0008152);; biological process: single-organism process (GO:0044699);; molecular function: binding (GO:0005488);; cellular component: membrane (GO:0016020);; cellular component: membrane part (GO:0044425)
JreChr01G12830	JreChr01G12830	116.824	21897	104.151	21488	57.3659	11290	55.0266	11479	41.6496	9551	6.67676e-10	-1.1723	down	--	--	--	K03255|0.0e+00|jre:108980357|K03255 protein TIF31 | (RefSeq) protein TSS	--	[R]	General function prediction only	Tetratricopeptide repeat	Protein TSS OS=Arabidopsis thaliana OX=3702 GN=TSS PE=1 SV=1	S	Function unknown	protein TSS [Juglans regia]	--
JreChr15G11487	JreChr15G11487	7.05433	779	6.04983	735	22.6134	2621	21.5722	2650	17.0819	2306	4.29023e-16	1.57375	up	[K]	Transcription	Molecular Function: DNA binding (GO:0003677);; Molecular Function: DNA-directed 5'-3' RNA polymerase activity (GO:0003899);; Biological Process: transcription, DNA-templated (GO:0006351);;	K10908|0.0e+00|jre:108989527|K10908 DNA-directed RNA polymerase, mitochondrial [EC:2.7.7.6] | (RefSeq) DNA-directed RNA polymerase 3, chloroplastic isoform X1	--	[KL]	Transcription;; Replication, recombination and repair	DNA-dependent RNA polymerase	DNA-directed RNA polymerase 3A, chloroplastic OS=Nicotiana tabacum OX=4097 GN=RPOT3-SYL PE=3 SV=1	K	Transcription	DNA-directed RNA polymerase 3, chloroplastic isoform X1 [Juglans regia]	molecular function: binding (GO:0005488);; molecular function: catalytic activity (GO:0003824);; biological process: metabolic process (GO:0008152);; biological process: cellular process (GO:0009987)
JreChr04G12456	JreChr04G12456	0.283555	12	0.548807	25	3.37127	144	1.60808	73	11.7299	584	0.000374736	3.68159	up	--	--	Molecular Function: protein serine/threonine kinase activity (GO:0004674);; Molecular Function: ATP binding (GO:0005524);; Cellular Component: integral component of membrane (GO:0016021);; Molecular Function: carbohydrate binding (GO:0030246);;	--	--	--	--	PAN-like domain	G-type lectin S-receptor-like serine/threonine-protein kinase LECRK2 OS=Oryza sativa subsp. indica OX=39946 GN=LECRK2 PE=2 SV=1	T	Signal transduction mechanisms	G-type lectin S-receptor-like serine/threonine-protein kinase LECRK1 [Juglans regia]	molecular function: catalytic activity (GO:0003824);; biological process: metabolic process (GO:0008152);; biological process: cellular process (GO:0009987);; molecular function: binding (GO:0005488);; cellular component: membrane (GO:0016020);; cellular component: membrane part (GO:0044425)
JreChr09G10319	JreChr09G10319	0.973696	33	0.770634	29	4.38682	154	2.18141	82	5.41317	222	0.00158665	2.12622	up	--	--	Cellular Component: integral component of membrane (GO:0016021);; Molecular Function: kinase activity (GO:0016301);;	--	--	--	--	Leucine rich repeat	Probable leucine-rich repeat receptor-like serine/threonine-protein kinase At3g14840 OS=Arabidopsis thaliana OX=3702 GN=LRR-RLK PE=1 SV=1	T	Signal transduction mechanisms	hypothetical protein F2P56_007123 [Juglans regia]	cellular component: membrane (GO:0016020);; cellular component: membrane part (GO:0044425);; molecular function: catalytic activity (GO:0003824)
JreChr01G13967	JreChr01G13967	15.3945	601	19.7026	846	5.99722	246	10.1783	442	4.59433	220	0.00149295	-1.41149	down	--	--	--	K03038|1.9e-22|egu:105058033|K03038 26S proteasome regulatory subunit N8 | (RefSeq) uncharacterized protein LOC105058033	Proteasome (ko03050)	--	--	--	--	--	--	uncharacterized protein LOC109013873 [Juglans regia]	--
JreChr09G10357	JreChr09G10357	25.3623	1810	22.2929	1751	54.3724	4074	41.8075	3321	53.8994	4705	1.25318e-05	1.01179	up	--	--	Molecular Function: calcium ion binding (GO:0005509);; Cellular Component: integral component of membrane (GO:0016021);;	K01859|3.5e-232|sita:101771169|K01859 chalcone isomerase [EC:5.5.1.6] | (RefSeq) vacuolar-sorting receptor 1	Flavonoid biosynthesis (ko00941)	--	--	PA domain	Vacuolar-sorting receptor 6 OS=Arabidopsis thaliana OX=3702 GN=VSR6 PE=2 SV=3	T	Signal transduction mechanisms	hypothetical protein F2P56_007161 [Juglans regia]	molecular function: binding (GO:0005488);; cellular component: membrane (GO:0016020);; cellular component: membrane part (GO:0044425)
JreChr01G11622	JreChr01G11622	0.352761	14	0.368956	16	1.54405	61	2.37091	98	1.4912	68	0.000554493	2.16944	up	[J]	Translation, ribosomal structure and biogenesis	Biological Process: tRNA processing (GO:0008033);; Molecular Function: transferase activity (GO:0016740);;	K10760|2.0e-186|jre:108994970|K10760 adenylate dimethylallyltransferase (cytokinin synthase) [EC:2.5.1.27 2.5.1.112] | (RefSeq) adenylate isopentenyltransferase 5, chloroplastic-like	Zeatin biosynthesis (ko00908)	[J]	Translation, ribosomal structure and biogenesis	IPP transferase	Adenylate isopentenyltransferase 5, chloroplastic OS=Arabidopsis thaliana OX=3702 GN=IPT5 PE=1 SV=2	J	Translation, ribosomal structure and biogenesis	adenylate isopentenyltransferase 5, chloroplastic-like [Juglans regia]	biological process: metabolic process (GO:0008152);; biological process: cellular process (GO:0009987);; molecular function: catalytic activity (GO:0003824)
JreChr01G13080	JreChr01G13080	4.97351	567	8.71402	1093	3.44588	413	3.12736	397	3.33496	465	0.00156284	-1.10577	down	--	--	Molecular Function: microtubule motor activity (GO:0003777);; Molecular Function: ATP binding (GO:0005524);; Biological Process: microtubule-based movement (GO:0007018);; Molecular Function: microtubule binding (GO:0008017);; Biological Process: regulation of microtubule-based process (GO:0032886);; Biological Process: root development (GO:0048364);;	K10396|0.0e+00|qsu:112023716|K10396 kinesin family member 5 | (RefSeq) kinesin-like protein KIN-UC isoform X1	Endocytosis (ko04144)	[Z]	Cytoskeleton	Kinesin motor domain	Kinesin-like protein KIN-UC OS=Arabidopsis thaliana OX=3702 GN=KINUC PE=1 SV=2	Z	Cytoskeleton	kinesin-like protein KIN-UC isoform X2 [Juglans regia]	molecular function: catalytic activity (GO:0003824);; molecular function: binding (GO:0005488);; biological process: cellular process (GO:0009987);; biological process: single-organism process (GO:0044699);; biological process: biological regulation (GO:0065007);; biological process: developmental process (GO:0032502)
JreChr02G10475	JreChr02G10475	6.70351	122	7.27205	145	99.5496	1892	21.2872	429	189.573	4196	0.00238516	3.85039	up	--	--	Molecular Function: protein phosphatase inhibitor activity (GO:0004864);; Biological Process: defense response (GO:0006952);; Biological Process: abscisic acid-activated signaling pathway (GO:0009738);; Molecular Function: abscisic acid binding (GO:0010427);; Molecular Function: signaling receptor activity (GO:0038023);;	K05387|3.7e-13|peq:110030824|K05387 glutamate receptor, ionotropic, plant | (RefSeq) LOW QUALITY PROTEIN: glutamate receptor 2.3-like	--	--	--	Pathogenesis-related protein Bet v 1 family	Major allergen Pru av 1 OS=Prunus avium OX=42229 GN=PRUA1 PE=1 SV=1	S	Function unknown	hypothetical protein F2P56_027311, partial [Juglans regia]	molecular function: molecular function regulator (GO:0098772);; biological process: biological regulation (GO:0065007);; biological process: response to stimulus (GO:0050896);; biological process: cellular process (GO:0009987);; biological process: signaling (GO:0023052);; biological process: single-organism process (GO:0044699);; molecular function: binding (GO:0005488);; molecular function: sig…
JreChr05G11546	JreChr05G11546	57.9101	6234	63.9709	7581	11.5332	1304	8.29975	995	10.5865	1395	2.26155e-37	-2.64393	down	[L]	Replication, recombination and repair	Molecular Function: DNA binding (GO:0003677);;	K19036|2.6e-93|boe:106318554|K19036 ATP-dependent RNA/DNA helicase IGHMBP2 [EC:3.6.4.12 3.6.4.13] | (RefSeq) DNA-binding protein SMUBP-2	--	[L]	Replication, recombination and repair	AAA domain	Regulator of nonsense transcripts 1 homolog OS=Arabidopsis thaliana OX=3702 GN=UPF1 PE=1 SV=2	L	Replication, recombination and repair	DNA-binding protein SMUBP-2 [Juglans regia]	molecular function: binding (GO:0005488)
JreChr02G11664	JreChr02G11664	0.673811	25	0.381303	16	4.35218	166	10.2611	414	4.23162	188	6.79743e-08	3.45405	up	--		Molecular Function: protein serine/threonine kinase activity (GO:0004674);; Molecular Function: ATP binding (GO:0005524);; Cellular Component: integral component of membrane (GO:0016021);;	K00924|1.6e-87|ath:AT3G55450|K00924 kinase [EC:2.7.1.-] | (RefSeq) PBL1; PBS1-like 1	--	[T]	Signal transduction mechanisms	Protein kinase domain	Receptor-like cytoplasmic kinase 176 OS=Oryza sativa subsp. japonica OX=39947 GN=RLCK176 PE=1 SV=1	T	Signal transduction mechanisms	receptor-like cytoplasmic kinase 176 isoform X1 [Juglans regia]	molecular function: catalytic activity (GO:0003824);; biological process: metabolic process (GO:0008152);; biological process: cellular process (GO:0009987);; molecular function: binding (GO:0005488);; cellular component: membrane (GO:0016020);; cellular component: membrane part (GO:0044425)
JreChr04G12150	JreChr04G12150	63.1154	3199	69.4394	3874	27.7899	1479	32.2957	1822	24.2889	1506	2.23253e-15	-1.30115	down	[C]	Energy production and conversion	--	K17908|1.7e-10|mng:MNEG_2141|K17908 autophagy-related protein 18 | (RefSeq) WD repeat domain phosphoinositide-interacting protein 2	Autophagy - other (ko04136)	--	--	Domain of unknown function (DUF4336)	--	S	Function unknown	uncharacterized protein LOC108991542 [Juglans regia]	--
JreChr01G10772	JreChr01G10772	16.6056	387	16.4464	422	6.50116	159	5.18821	135	7.71835	220	2.19207e-05	-1.40634	down	--	--	--	--	--	--	--	--	--	--	--	uncharacterized protein LOC108982934 [Juglans regia]	--
JreChr06G11649	JreChr06G11649	6.42125	303	7.47347	388	27.3753	1354	14.3131	751	38.4269	2214	0.000169136	1.89571	up	--	--	Molecular Function: UDP-glycosyltransferase activity (GO:0008194);;	K23260|5.4e-229|jre:108999144|K23260 scopoletin glucosyltransferase [EC:2.4.1.128] | (RefSeq) scopoletin glucosyltransferase-like	Phenylpropanoid biosynthesis (ko00940)	[GC]	Carbohydrate transport and metabolism;; Energy production and conversion	UDP-glucoronosyl and UDP-glucosyl transferase	Scopoletin glucosyltransferase OS=Nicotiana tabacum OX=4097 GN=TOGT1 PE=1 SV=1	--	--	scopoletin glucosyltransferase-like [Juglans regia]	molecular function: catalytic activity (GO:0003824)
JreChr14G11295	JreChr14G11295	4.42956	276	4.05549	278	13.5294	885	10.8964	755	10.785	822	2.39032e-10	1.40565	up	--	--	Biological Process: regulation of transcription, DNA-templated (GO:0006355);; Molecular Function: protein dimerization activity (GO:0046983);;	K18878|1.4e-30|cann:107866053|K18878 BHLH transcription factor Upa20 | (RefSeq) Upa20; transcription factor bHLH137-like	Plant-pathogen interaction (ko04626)	--	--	Helix-loop-helix DNA-binding domain	Transcription factor bHLH62 OS=Arabidopsis thaliana OX=3702 GN=BHLH62 PE=2 SV=1	K	Transcription	transcription factor bHLH62-like [Juglans regia]	biological process: biological regulation (GO:0065007);; molecular function: binding (GO:0005488)
JreChr11G12443	JreChr11G12443	13.8237	369	17.3502	509	104.052	2910	31.4528	933	112.386	3662	7.95197e-05	2.36	up	[O]	Posttranslational modification, protein turnover, chaperones	Molecular Function: transferase activity (GO:0016740);;	K00799|5.3e-133|jre:108995469|K00799 glutathione S-transferase [EC:2.5.1.18] | (RefSeq) glutathione S-transferase U9-like	Glutathione metabolism (ko00480)	[O]	Posttranslational modification, protein turnover, chaperones	Glutathione S-transferase, N-terminal domain	Glutathione S-transferase U9 OS=Arabidopsis thaliana OX=3702 GN=GSTU9 PE=2 SV=1	O	Posttranslational modification, protein turnover, chaperones	glutathione S-transferase U9-like [Juglans regia]	molecular function: catalytic activity (GO:0003824)
JreChr06G11940	JreChr06G11940	8.45629	499	8.99764	585	14.1676	878	27.5161	1807	22.4058	1618	0.000902523	1.22946	up	[QV]	Secondary metabolites biosynthesis, transport and catabolism;; Defense mechanisms	Molecular Function: monooxygenase activity (GO:0004497);; Molecular Function: iron ion binding (GO:0005506);; Molecular Function: oxidoreductase activity, acting on paired donors, with incorporation or reduction of molecular oxygen (GO:0016705);; Molecular Function: heme binding (GO:0020037);;	K24184|5.4e-287|jre:109004267|K24184 cytochrome P450 family 89 subfamily A [EC:1.14.-.-] | (RefSeq) cytochrome P450 89A2-like	--	[Q]	Secondary metabolites biosynthesis, transport and catabolism	Cytochrome P450	Cytochrome P450 89A2 OS=Arabidopsis thaliana OX=3702 GN=CYP89A2 PE=2 SV=2	Q	Secondary metabolites biosynthesis, transport and catabolism	cytochrome P450 89A2-like [Juglans regia]	molecular function: catalytic activity (GO:0003824);; biological process: metabolic process (GO:0008152);; biological process: single-organism process (GO:0044699);; molecular function: binding (GO:0005488)
JreChr06G11266	JreChr06G11266	11.7488	98	14.8139	136	4.30181	38	3.22297	30	2.02786	21	0.000218731	-2.12056	down	--	--	--	--	--	--	--	--	--	--	--	--	--
JreChr08G11858	JreChr08G11858	4.7164	171	5.42506	216	18.8404	714	21.1515	850	21.4588	947	1.91261e-22	1.9499	up	--	--	--	K23050|4.9e-182|jre:109000989|K23050 phenylcoumaran benzylic ether reductase [EC:1.3.1.-] | (RefSeq) eugenol synthase 1-like isoform X1	--	--	--	NmrA-like family	Eugenol synthase 1 OS=Ocimum basilicum OX=39350 GN=EGS1 PE=1 SV=1	S	Function unknown	eugenol synthase 1-like isoform X1 [Juglans regia]	--
JreChr03G10682	JreChr03G10682	5.32284	338	4.95671	347	0.294012	20	0.540422	39	0.141885	12	5.6486e-13	-4.01946	down	[C]	Energy production and conversion	Molecular Function: isocitrate lyase activity (GO:0004451);; Biological Process: carboxylic acid metabolic process (GO:0019752);; Molecular Function: metal ion binding (GO:0046872);;	K01637|0.0e+00|jre:108985254|K01637 isocitrate lyase [EC:4.1.3.1] | (RefSeq) isocitrate lyase	Glyoxylate and dicarboxylate metabolism (ko00630);; Carbon metabolism (ko01200)	[C]	Energy production and conversion	Isocitrate lyase family	Isocitrate lyase OS=Gossypium hirsutum OX=3635 PE=2 SV=1	C	Energy production and conversion	isocitrate lyase [Juglans regia]	molecular function: catalytic activity (GO:0003824);; biological process: metabolic process (GO:0008152);; biological process: cellular process (GO:0009987);; biological process: single-organism process (GO:0044699);; molecular function: binding (GO:0005488)
JreChr10G12315	JreChr10G12315	5.08577	322	3.21971	225	35.9858	2391	36.9853	2605	16.6015	1285	7.12154e-11	2.7671	up	[E]	Amino acid transport and metabolism	Biological Process: cellular amino acid metabolic process (GO:0006520);; Molecular Function: carboxy-lyase activity (GO:0016831);; Molecular Function: pyridoxal phosphate binding (GO:0030170);;	K01593|0.0e+00|jre:108990273|K01593 aromatic-L-amino-acid/L-tryptophan decarboxylase [EC:4.1.1.28 4.1.1.105] | (RefSeq) tyrosine decarboxylase 1-like	Tyrosine metabolism (ko00350);; Phenylalanine metabolism (ko00360);; Tryptophan metabolism (ko00380);; Isoquinoline alkaloid biosynthesis (ko00950);; Betalain biosynthesis (ko00965)	[E]	Amino acid transport and metabolism	Pyridoxal-dependent decarboxylase conserved domain	Tyrosine/DOPA decarboxylase 2 OS=Papaver somniferum OX=3469 GN=TYDC2 PE=1 SV=1	E	Amino acid transport and metabolism	tyrosine decarboxylase 1-like [Juglans regia]	biological process: metabolic process (GO:0008152);; biological process: cellular process (GO:0009987);; biological process: single-organism process (GO:0044699);; molecular function: catalytic activity (GO:0003824);; molecular function: binding (GO:0005488)
Juglans_regia_newGene_5382	--	0.511196	19	0.904645	36	4.89055	179	1.16193	44	18.8672	782	0.00509761	3.43282	up	--	--	--	--	--	--	--	--	--	--	--	uncharacterized protein LOC108988651 isoform X1 [Juglans regia]	--
JreChr09G12388	JreChr09G12388	11.6275	378	15.0004	537	30.5616	1043	31.7433	1148	29.6383	1178	1.8134e-09	1.14111	up	--	--	Molecular Function: protein kinase activity (GO:0004672);; Molecular Function: ATP binding (GO:0005524);; Cellular Component: integral component of membrane (GO:0016021);;	--	--	--	--	Salt stress response/antifungal	Cysteine-rich receptor-like protein kinase 25 OS=Arabidopsis thaliana OX=3702 GN=CRK25 PE=3 SV=1	T	Signal transduction mechanisms	putative receptor-like protein kinase At4g00960 isoform X1 [Juglans regia]	molecular function: catalytic activity (GO:0003824);; biological process: metabolic process (GO:0008152);; biological process: cellular process (GO:0009987);; molecular function: binding (GO:0005488);; cellular component: membrane (GO:0016020);; cellular component: membrane part (GO:0044425)
JreChr02G10483	JreChr02G10483	7.66728	138	9.0052	179	48.5366	917	18.0891	362	34.0316	749	0.000187795	1.95065	up	--	--	Molecular Function: protein phosphatase inhibitor activity (GO:0004864);; Biological Process: defense response (GO:0006952);; Biological Process: abscisic acid-activated signaling pathway (GO:0009738);; Molecular Function: abscisic acid binding (GO:0010427);; Molecular Function: signaling receptor activity (GO:0038023);;	K05387|4.4e-14|peq:110030824|K05387 glutamate receptor, ionotropic, plant | (RefSeq) LOW QUALITY PROTEIN: glutamate receptor 2.3-like	--	--	--	Pathogenesis-related protein Bet v 1 family	Major allergen Pru av 1 OS=Prunus avium OX=42229 GN=PRUA1 PE=1 SV=1	S	Function unknown	major allergen Mal d 1-like [Juglans regia]	molecular function: molecular function regulator (GO:0098772);; biological process: biological regulation (GO:0065007);; biological process: response to stimulus (GO:0050896);; biological process: cellular process (GO:0009987);; biological process: signaling (GO:0023052);; biological process: single-organism process (GO:0044699);; molecular function: binding (GO:0005488);; molecular function: sig…
JreChr03G12717	JreChr03G12717	3.81544	226	3.53734	230	12.1984	756	12.448	818	9.30009	672	7.25576e-12	1.5532	up	--	--	Molecular Function: protein binding (GO:0005515);; Cellular Component: cellular_component (GO:0005575);; Cellular Component: intracellular (GO:0005622);; Cellular Component: cell (GO:0005623);; Cellular Component: nucleus (GO:0005634);; Cellular Component: nucleoplasm (GO:0005654);; Cellular Component: cytoplasm (GO:0005737);; Cellular Component: cytosol (GO:0005829);; Cellular Component: membran…	K22382|5.0e-293|jre:109012672|K22382 WD repeat-containing protein 26 | (RefSeq) WD repeat-containing protein WDS homolog isoform X1	--	[S]	Function unknown	WD domain, G-beta repeat	WD repeat-containing protein WDS homolog OS=Arabidopsis thaliana OX=3702 GN=WDS PE=1 SV=1	S	Function unknown	WD repeat-containing protein WDS homolog isoform X2 [Juglans regia]	molecular function: binding (GO:0005488);; cellular component: cell (GO:0005623);; cellular component: cell part (GO:0044464);; cellular component: organelle (GO:0043226);; cellular component: organelle part (GO:0044422);; cellular component: membrane-enclosed lumen (GO:0031974)
JreChr01G11647	JreChr01G11647	1.52472	77	1.33691	74	3.56675	188	5.25281	293	6.46564	396	8.026e-05	1.76989	up	--	--	Cellular Component: integral component of membrane (GO:0016021);;	K23877|7.3e-51|lja:Lj0g3v0355939.2|K23877 xyloglucan O-acetyltransferase | (RefSeq) Lj0g3v0355939.2; -	--	--	--	GDSL/SGNH-like Acyl-Esterase family found in Pmr5 and Cas1p	Protein trichome birefringence-like 10 OS=Arabidopsis thaliana OX=3702 GN=TBL10 PE=2 SV=1	S	Function unknown	protein trichome birefringence-like 10 [Juglans regia]	cellular component: membrane (GO:0016020);; cellular component: membrane part (GO:0044425)
JreChr06G10598	JreChr06G10598	5.60282	148	3.09201	90	13.9843	387	18.0814	530	54.904	1767	0.000358621	2.69137	up	--	--	Molecular Function: RNA binding (GO:0003723);; Molecular Function: ribonuclease T2 activity (GO:0033897);;	K01166|2.7e-137|jre:109009258|K01166 ribonuclease T2 [EC:4.6.1.19] | (RefSeq) extracellular ribonuclease LE-like	--	[A]	RNA processing and modification	Ribonuclease T2 family	Extracellular ribonuclease LE OS=Solanum lycopersicum OX=4081 PE=1 SV=2	A	RNA processing and modification	extracellular ribonuclease LE-like [Juglans regia]	molecular function: binding (GO:0005488);; molecular function: catalytic activity (GO:0003824);; biological process: metabolic process (GO:0008152);; biological process: cellular process (GO:0009987)
JreChr06G12210	JreChr06G12210	49.4628	1357	57.8289	1746	25.173	725	21.9989	672	27.1208	910	3.31981e-08	-1.17121	down	--	--	--	--	--	[I]	Lipid transport and metabolism	CRAL/TRIO domain	--	I	Lipid transport and metabolism	CRAL-TRIO domain-containing protein YKL091C [Juglans regia]	--
JreChr05G12499	JreChr05G12499	3.94794	348	3.20497	311	0.933911	87	1.18905	117	1.00598	109	1.02811e-09	-1.83424	down	--	--	Molecular Function: protein serine/threonine kinase activity (GO:0004674);; Molecular Function: ATP binding (GO:0005524);; Cellular Component: integral component of membrane (GO:0016021);;	K13435|1.9e-54|sly:101268866|K13435 serine/threonine-protein kinase Pto | (RefSeq) Pto; serine/threonine protein kinase Pto	Plant-pathogen interaction (ko04626)	[T]	Signal transduction mechanisms	Malectin-like domain	Probable receptor-like protein kinase At4g39110 OS=Arabidopsis thaliana OX=3702 GN=At4g39110 PE=3 SV=1	T	Signal transduction mechanisms	probable receptor-like protein kinase At4g39110 [Juglans regia]	molecular function: catalytic activity (GO:0003824);; biological process: metabolic process (GO:0008152);; biological process: cellular process (GO:0009987);; molecular function: binding (GO:0005488);; cellular component: membrane (GO:0016020);; cellular component: membrane part (GO:0044425)
JreChr01G13054	JreChr01G13054	2.1705	148	1.06822	80	8.14462	580	3.29175	249	15.6814	1300	0.00238155	2.43138	up	--	--	Cellular Component: integral component of membrane (GO:0016021);;	--	--	--	--	Nodulin-like	--	S	Function unknown	protein NUCLEAR FUSION DEFECTIVE 4-like [Juglans regia]	cellular component: membrane (GO:0016020);; cellular component: membrane part (GO:0044425)
JreChr03G12026	JreChr03G12026	7.55689	249	8.11625	295	2.11883	74	2.49001	92	3.91765	158	0.00136594	-1.50661	down	--	--	Molecular Function: iron ion binding (GO:0005506);; Cellular Component: cytoplasm (GO:0005737);; Biological Process: inositol catabolic process (GO:0019310);; Molecular Function: inositol oxygenase activity (GO:0050113);;	K00469|9.1e-167|jre:109010257|K00469 inositol oxygenase [EC:1.13.99.1] | (RefSeq) inositol oxygenase 4-like	Ascorbate and aldarate metabolism (ko00053);; Inositol phosphate metabolism (ko00562)	[R]	General function prediction only	Myo-inositol oxygenase	Inositol oxygenase 4 OS=Arabidopsis thaliana OX=3702 GN=MIOX4 PE=2 SV=1	S	Function unknown	inositol oxygenase 4-like [Juglans regia]	molecular function: binding (GO:0005488);; cellular component: cell (GO:0005623);; cellular component: cell part (GO:0044464);; biological process: metabolic process (GO:0008152);; biological process: cellular process (GO:0009987);; biological process: single-organism process (GO:0044699);; molecular function: catalytic activity (GO:0003824)
JreChr12G11692	JreChr12G11692	2.48617	271	2.22987	268	11.4495	1310	5.97046	724	11.5223	1535	9.27221e-07	1.97736	up	[V]	Defense mechanisms	Molecular Function: ATP binding (GO:0005524);; Cellular Component: integral component of membrane (GO:0016021);; Molecular Function: ATPase activity (GO:0016887);; Molecular Function: ATPase activity, coupled to transmembrane movement of substances (GO:0042626);;	K05643|2.2e-76|peq:110031584|K05643 ATP-binding cassette, subfamily A (ABC1), member 3 | (RefSeq) ABC transporter A family member 1 isoform X1	ABC transporters (ko02010)	[IR]	Lipid transport and metabolism;; General function prediction only	ABC transporter	ABC transporter A family member 2 OS=Arabidopsis thaliana OX=3702 GN=ABCA2 PE=2 SV=1	I	Lipid transport and metabolism	ABC transporter A family member 2-like [Juglans regia]	molecular function: binding (GO:0005488);; cellular component: membrane (GO:0016020);; cellular component: membrane part (GO:0044425);; molecular function: catalytic activity (GO:0003824);; molecular function: transporter activity (GO:0005215);; biological process: localization (GO:0051179)
JreChr09G10146	JreChr09G10146	94.9264	2336	92.586	2508	26.4413	684	24.4993	671	28.1261	847	6.61899e-32	-1.88852	down	--	--	Molecular Function: tubulin binding (GO:0015631);; Molecular Function: ubiquitin protein ligase binding (GO:0031625);; Molecular Function: S100 protein binding (GO:0044548);;	--	--	[T]	Signal transduction mechanisms	CS domain	--	T	Signal transduction mechanisms	calcyclin-binding protein-like [Juglans regia]	molecular function: binding (GO:0005488)
JreChr07G11778	JreChr07G11778	8.63196	331	8.01558	339	25.4004	1022	26.944	1150	20.1917	947	5.08785e-13	1.47082	up	[H]	Coenzyme transport and metabolism	Molecular Function: methyltransferase activity (GO:0008168);; Biological Process: methylation (GO:0032259);;	K08242|2.9e-07|zju:107427347|K08242 24-methylenesterol C-methyltransferase [EC:2.1.1.143] | (RefSeq) 24-methylenesterol C-methyltransferase 2-like	Steroid biosynthesis (ko00100)	--	--	Methyltransferase domain	Uncharacterized methyltransferase At1g78140, chloroplastic OS=Arabidopsis thaliana OX=3702 GN=At1g78140 PE=1 SV=1	H	Coenzyme transport and metabolism	uncharacterized methyltransferase At1g78140, chloroplastic isoform X1 [Juglans regia]	molecular function: catalytic activity (GO:0003824);; biological process: metabolic process (GO:0008152)
JreChr04G12198	JreChr04G12198	3.72748	58	3.40026	59	9.97388	163	13.1798	228	9.98575	190	1.63349e-05	1.55854	up	--	--	--	--	--	--	--	--	--	--	--	hypothetical protein F2P56_021813, partial [Juglans regia]	--
JreChr03G10215	JreChr03G10215	1.3644	66	1.43376	76	7.85551	393	7.25493	385	22.9169	1336	1.66478e-06	3.12407	up	[HC]	Coenzyme transport and metabolism;; Energy production and conversion	Molecular Function: FAD binding (GO:0071949);;	K09838|1.2e-21|egu:105058237|K09838 zeaxanthin epoxidase [EC:1.14.15.21] | (RefSeq) zeaxanthin epoxidase, chloroplastic isoform X1	Carotenoid biosynthesis (ko00906)	[CR]	Energy production and conversion;; General function prediction only	FAD binding domain	Monooxygenase 2 OS=Arabidopsis thaliana OX=3702 GN=MO2 PE=2 SV=1	C	Energy production and conversion	monooxygenase 2-like [Juglans regia]	molecular function: binding (GO:0005488)
JreChr15G11514	JreChr15G11514	23.2306	1217	29.6093	1707	14.1326	778	8.31632	485	12.9306	829	0.000614218	-1.21652	down	[E]	Amino acid transport and metabolism	Molecular Function: serine-type carboxypeptidase activity (GO:0004185);;	K16297|4.7e-234|tcc:18587826|K16297 serine carboxypeptidase-like clade II [EC:3.4.16.-] | (RefSeq) serine carboxypeptidase 24	--	[OE]	Posttranslational modification, protein turnover, chaperones;; Amino acid transport and metabolism	Serine carboxypeptidase	Serine carboxypeptidase 24 OS=Arabidopsis thaliana OX=3702 GN=SCPL24 PE=1 SV=1	O	Posttranslational modification, protein turnover, chaperones	serine carboxypeptidase 24-like [Juglans regia]	molecular function: catalytic activity (GO:0003824);; biological process: metabolic process (GO:0008152)
JreChr06G10964	JreChr06G10964	0	0	0	0	1.50854	43	0.114422	4	21.9278	721	0.00937816	10.225	up	--	--	--	--	--	--	--	Domain of unknown function (DUF4228)	Uncharacterized protein At1g66480 OS=Arabidopsis thaliana OX=3702 GN=At1g66480 PE=2 SV=1	S	Function unknown	uncharacterized protein At1g66480-like [Juglans regia]	--
JreChr06G11560	JreChr06G11560	0.769354	19	0.889181	24	2.47618	63	2.57172	69	4.64377	136	0.00778393	1.88205	up	--	--	Molecular Function: kinase activity (GO:0016301);;	K13418|1.9e-28|egu:105056517|K13418 somatic embryogenesis receptor kinase 1 [EC:2.7.10.1 2.7.11.1] | (RefSeq) somatic embryogenesis receptor kinase 2-like	--	[R]	General function prediction only	Leucine rich repeat	Leucine-rich repeat protein 1 OS=Arabidopsis thaliana OX=3702 GN=LRR1 PE=1 SV=1	S	Function unknown	leucine-rich repeat protein 2-like [Juglans regia]	molecular function: catalytic activity (GO:0003824)
JreChr09G10093	JreChr09G10093	1.65385	30	1.38644	28	6.74342	129	3.49382	71	7.9205	176	0.0040229	1.94146	up	--	--	--	--	--	--	--	--	--	--	--	uncharacterized protein LOC109011076 [Juglans regia]	--
JreChr06G11368	JreChr06G11368	6.55449	172	5.65004	163	19.3235	532	20.8773	609	14.3622	461	6.7577e-08	1.50787	up	--	--	Cellular Component: cellular_component (GO:0005575);; Cellular Component: intracellular (GO:0005622);; Cellular Component: cell (GO:0005623);; Cellular Component: cytoplasm (GO:0005737);; Cellular Component: chloroplast (GO:0009507);; Cellular Component: plastid stroma (GO:0009532);; Cellular Component: chloroplast thylakoid (GO:0009534);; Cellular Component: chloroplast thylakoid membrane (GO:00…	--	--	--	--	PAP_fibrillin	Probable plastid-lipid-associated protein 4, chloroplastic OS=Arabidopsis thaliana OX=3702 GN=PAP4 PE=1 SV=1	S	Function unknown	probable plastid-lipid-associated protein 4, chloroplastic [Juglans regia]	cellular component: cell (GO:0005623);; cellular component: cell part (GO:0044464);; cellular component: organelle (GO:0043226);; cellular component: organelle part (GO:0044422);; cellular component: membrane (GO:0016020)
JreChr01G10510	JreChr01G10510	12.2009	933	14.2702	1201	50.2861	4035	36.2143	3080	73.2941	6852	1.30842e-07	1.96038	up	[G]	Carbohydrate transport and metabolism	Molecular Function: sucrose alpha-glucosidase activity (GO:0004575);; Biological Process: sucrose catabolic process (GO:0005987);; Molecular Function: glycopeptide alpha-N-acetylgalactosaminidase activity (GO:0033926);;	K03884|1.7e-22|nau:109243048|K03884 NADH-ubiquinone oxidoreductase chain 6 [EC:7.1.1.2] | (RefSeq) uncharacterized protein LOC109243048	Oxidative phosphorylation (ko00190)	--	--	Alkaline and neutral invertase	Alkaline/neutral invertase C, mitochondrial OS=Arabidopsis thaliana OX=3702 GN=INVC PE=1 SV=1	S	Function unknown	alkaline/neutral invertase A, mitochondrial-like [Juglans regia]	molecular function: catalytic activity (GO:0003824);; biological process: metabolic process (GO:0008152);; biological process: cellular process (GO:0009987);; biological process: single-organism process (GO:0044699)
JreChr10G10111	JreChr10G10111	21.5701	2737	24.6518	3443	10.8634	1448	11.3548	1604	9.27171	1439	4.9144e-16	-1.20162	down	[T]	Signal transduction mechanisms	Molecular Function: phosphorelay sensor kinase activity (GO:0000155);; Biological Process: regulation of transcription, DNA-templated (GO:0006355);; Biological Process: detection of visible light (GO:0009584);; Biological Process: red, far-red light phototransduction (GO:0009585);; Molecular Function: photoreceptor activity (GO:0009881);; Biological Process: protein-tetrapyrrole linkage (GO:00170…	K12123|0.0e+00|jre:109000711|K12123 phytochrome E | (RefSeq) phytochrome E	--	--	--	Phytochrome region	Phytochrome E OS=Ipomoea nil OX=35883 GN=PHYE PE=2 SV=1	T	Signal transduction mechanisms	phytochrome E [Juglans regia]	molecular function: catalytic activity (GO:0003824);; molecular function: signal transducer activity (GO:0004871);; molecular function: molecular transducer activity (GO:0060089);; biological process: metabolic process (GO:0008152);; biological process: cellular process (GO:0009987);; biological process: signaling (GO:0023052);; biological process: single-organism process (GO:0044699);; biologica…
JreChr16G10449	JreChr16G10449	10.5426	504	13.727	722	23.2636	1167	24.3195	1293	35.2155	2058	0.000836309	1.13385	up	[F]	Nucleotide transport and metabolism	Cellular Component: cytoplasm (GO:0005737);; Molecular Function: oxidoreductase activity, acting on the CH-CH group of donors (GO:0016627);;	K00207|3.9e-243|jre:108993229|K00207 dihydropyrimidine dehydrogenase (NADP+) [EC:1.3.1.2] | (RefSeq) dihydropyrimidine dehydrogenase (NADP(+)), chloroplastic-like	Pyrimidine metabolism (ko00240);; beta-Alanine metabolism (ko00410);; Pantothenate and CoA biosynthesis (ko00770)	[F]	Nucleotide transport and metabolism	Dihydroorotate dehydrogenase	Dihydropyrimidine dehydrogenase (NADP(+)), chloroplastic OS=Arabidopsis thaliana OX=3702 GN=PYD1 PE=1 SV=1	F	Nucleotide transport and metabolism	dihydropyrimidine dehydrogenase (NADP(+)), chloroplastic-like [Juglans regia]	cellular component: cell (GO:0005623);; cellular component: cell part (GO:0044464);; molecular function: catalytic activity (GO:0003824);; biological process: metabolic process (GO:0008152);; biological process: single-organism process (GO:0044699)
JreChr03G10096	JreChr03G10096	0.406359	27	0.261578	19	1.00523	69	1.56968	114	1.05891	85	0.00419196	1.77543	up	--	--	Molecular Function: molecular_function (GO:0003674);; Molecular Function: nucleic acid binding (GO:0003676);; Molecular Function: RNA binding (GO:0003723);; Molecular Function: catalytic activity (GO:0003824);; Molecular Function: nuclease activity (GO:0004518);; Molecular Function: endonuclease activity (GO:0004519);; Molecular Function: binding (GO:0005488);; Cellular Component: cellular_compon…	K23541|4.9e-71|egu:105049642|K23541 Ca2+/H+ antiporter, TMEM165/GDT1 family | (RefSeq) pentatricopeptide repeat-containing protein At3g24000, mitochondrial-like	--	[R]	General function prediction only	PPR repeat	Pentatricopeptide repeat-containing protein At3g46790, chloroplastic OS=Arabidopsis thaliana OX=3702 GN=CRR2 PE=2 SV=1	S	Function unknown	pentatricopeptide repeat-containing protein At2g13600-like [Juglans regia]	molecular function: binding (GO:0005488);; molecular function: catalytic activity (GO:0003824);; biological process: metabolic process (GO:0008152);; biological process: cellular process (GO:0009987);; cellular component: cell (GO:0005623);; cellular component: cell part (GO:0044464);; cellular component: organelle (GO:0043226)
JreChr06G10883	JreChr06G10883	26.2544	762	24.4657	781	52.4234	1596	60.2103	1943	50.9702	1808	1.4277e-11	1.04045	up	--	--	Molecular Function: DNA binding (GO:0003677);; Cellular Component: nucleus (GO:0005634);; Biological Process: regulation of transcription, DNA-templated (GO:0006355);;	K00521|1.7e-31|cmos:111447866|K00521 ferric-chelate reductase [EC:1.16.1.7] | (RefSeq) ferric reduction oxidase 7, chloroplastic-like	--	--	--	No apical meristem (NAM) protein	NAC domain-containing protein 83 OS=Arabidopsis thaliana OX=3702 GN=NAC083 PE=1 SV=1	K	Transcription	NAC domain-containing protein 83-like [Juglans regia]	molecular function: binding (GO:0005488);; cellular component: cell (GO:0005623);; cellular component: organelle (GO:0043226);; cellular component: cell part (GO:0044464);; biological process: biological regulation (GO:0065007)
JreChr11G11699	JreChr11G11699	20.5299	870	28.3205	1321	48.4736	2157	78.2024	3688	51.8892	2690	8.95709e-05	1.22089	up	[E]	Amino acid transport and metabolism	Biological Process: cellular amino acid metabolic process (GO:0006520);; Molecular Function: transaminase activity (GO:0008483);; Biological Process: biosynthetic process (GO:0009058);; Molecular Function: pyridoxal phosphate binding (GO:0030170);;	K00815|2.6e-219|jre:109012863|K00815 tyrosine aminotransferase [EC:2.6.1.5] | (RefSeq) probable aminotransferase TAT2	Ubiquinone and other terpenoid-quinone biosynthesis (ko00130);; Cysteine and methionine metabolism (ko00270);; Tyrosine metabolism (ko00350);; Phenylalanine metabolism (ko00360);; Phenylalanine, tyrosine and tryptophan biosynthesis (ko00400);; Isoquinoline alkaloid biosynthesis (ko00950);; Tropane, piperidine and pyridine alkaloid biosynthesis (ko00960)	[E]	Amino acid transport and metabolism	Aminotransferase class I and II	Probable aminotransferase TAT2 OS=Arabidopsis thaliana OX=3702 GN=At5g53970 PE=2 SV=1	E	Amino acid transport and metabolism	probable aminotransferase TAT2 [Juglans regia]	biological process: metabolic process (GO:0008152);; biological process: cellular process (GO:0009987);; biological process: single-organism process (GO:0044699);; molecular function: catalytic activity (GO:0003824);; molecular function: binding (GO:0005488)
JreChr06G11142	JreChr06G11142	63.1946	1492	52.5186	1365	25.4728	632	30.4178	799	21.6557	626	7.79631e-08	-1.22947	down	--	--	Molecular Function: zinc ion binding (GO:0008270);;	--	--	--	--	B-box zinc finger	B-box zinc finger protein 19 OS=Arabidopsis thaliana OX=3702 GN=BBX19 PE=1 SV=1	S	Function unknown	B-box zinc finger protein 19-like isoform X2 [Juglans regia]	molecular function: binding (GO:0005488)
JreChr10G11483	JreChr10G11483	10.8974	223	17.5355	395	7.22329	156	5.79943	133	5.80122	146	0.00177737	-1.23109	down	--	--	Biological Process: response to acid chemical (GO:0001101);; Molecular Function: molecular_function (GO:0003674);; Molecular Function: enzyme inhibitor activity (GO:0004857);; Molecular Function: protein phosphatase inhibitor activity (GO:0004864);; Molecular Function: binding (GO:0005488);; Molecular Function: protein binding (GO:0005515);; Cellular Component: cellular_component (GO:0005575);; C…	K14496|2.8e-97|jre:108995100|K14496 abscisic acid receptor PYR/PYL family | (RefSeq) abscisic acid receptor PYL4-like	MAPK signaling pathway - plant (ko04016);; Plant hormone signal transduction (ko04075)	--	--	Polyketide cyclase / dehydrase and lipid transport	Abscisic acid receptor PYL4 OS=Arabidopsis thaliana OX=3702 GN=PYL4 PE=1 SV=1	S	Function unknown	hypothetical protein F2P56_008280, partial [Juglans regia]	biological process: response to stimulus (GO:0050896);; molecular function: molecular function regulator (GO:0098772);; biological process: biological regulation (GO:0065007);; molecular function: binding (GO:0005488);; cellular component: cell (GO:0005623);; cellular component: cell part (GO:0044464);; cellular component: organelle (GO:0043226);; biological process: cellular process (GO:0009987)…
JreChr12G11494	JreChr12G11494	6.24364	231	6.12357	250	13.3167	517	14.1682	583	12.5235	567	3.31066e-08	1.04415	up	--	--	Cellular Component: integral component of membrane (GO:0016021);; Cellular Component: chloroplast membrane (GO:0031969);;	--	--	--	--	Chloroplast import apparatus Tic20-like	Protein TIC 20-v, chloroplastic OS=Arabidopsis thaliana OX=3702 GN=TIC20-V PE=2 SV=1	S	Function unknown	protein TIC 20-v, chloroplastic [Juglans regia]	cellular component: membrane (GO:0016020);; cellular component: membrane part (GO:0044425);; cellular component: cell (GO:0005623);; cellular component: organelle (GO:0043226);; cellular component: organelle part (GO:0044422);; cellular component: cell part (GO:0044464)
JreChr06G11102	JreChr06G11102	126.873	5161	190.188	8516	700.229	29909	396.392	17946	269.7	13422	0.00206754	1.45695	up	--	--	Cellular Component: cellular_component (GO:0005575);; Cellular Component: cell wall (GO:0005618);; Cellular Component: cell (GO:0005623);; Biological Process: biological_process (GO:0008150);; Biological Process: plant-type cell wall organization (GO:0009664);; Biological Process: cellular process (GO:0009987);; Biological Process: cellular component organization (GO:0016043);; Cellular Component…	--	--	--	--	Pollen protein Ole e 1 like	Proline-rich protein 4 OS=Arabidopsis thaliana OX=3702 GN=PRP4 PE=2 SV=1	S	Function unknown	proline-rich protein 4-like [Juglans regia]	cellular component: cell (GO:0005623);; cellular component: cell part (GO:0044464);; biological process: cellular process (GO:0009987);; biological process: cellular component organization or biogenesis (GO:0071840)
JreChr07G11456	JreChr07G11456	3.50639	215	4.88	329	21.3702	1372	21.255	1447	75.2893	5631	0.00147412	3.19318	up	[O]	Posttranslational modification, protein turnover, chaperones	--	--	--	--	--	Glyoxal oxidase N-terminus	Aldehyde oxidase GLOX1 OS=Arabidopsis thaliana OX=3702 GN=GLOX1 PE=2 SV=1	S	Function unknown	aldehyde oxidase GLOX1-like [Juglans regia]	--
JreChr04G12029	JreChr04G12029	38.6374	2141	38.6964	2360	12.8808	750	16.3293	1007	9.51701	645	2.54218e-10	-1.65187	down	--	--	Molecular Function: DNA binding (GO:0003677);; Cellular Component: nucleus (GO:0005634);;	K12133|6.9e-34|ppp:112280611|K12133 MYB-related transcription factor LHY | (RefSeq) uncharacterized protein LOC112280611	Circadian rhythm - plant (ko04712)	[O]	Posttranslational modification, protein turnover, chaperones	Myb-like DNA-binding domain	Protein REVEILLE 1 OS=Arabidopsis thaliana OX=3702 GN=RVE1 PE=1 SV=1	K	Transcription	protein REVEILLE 1-like isoform X1 [Juglans regia]	molecular function: binding (GO:0005488);; cellular component: cell (GO:0005623);; cellular component: organelle (GO:0043226);; cellular component: cell part (GO:0044464)
JreChr06G12037	JreChr06G12037	17.0728	659	23.4131	994	51.987	2104	129.302	5547	117.636	5547	5.23931e-07	2.24129	up	--	--	Cellular Component: nucleus (GO:0005634);; Biological Process: regulation of transcription, DNA-templated (GO:0006355);; Molecular Function: sequence-specific DNA binding (GO:0043565);;	K09338|4.0e-105|jre:109007543|K09338 homeobox-leucine zipper protein | (RefSeq) homeobox-leucine zipper protein ATHB-12-like	--	[K]	Transcription	Homeodomain	Homeobox-leucine zipper protein ATHB-7 OS=Arabidopsis thaliana OX=3702 GN=ATHB-7 PE=1 SV=2	K	Transcription	homeobox-leucine zipper protein ATHB-12-like [Juglans regia]	cellular component: cell (GO:0005623);; cellular component: organelle (GO:0043226);; cellular component: cell part (GO:0044464);; biological process: biological regulation (GO:0065007);; molecular function: binding (GO:0005488)
JreChr01G10237	JreChr01G10237	259.438	24693	238.659	25004	15.1886	1518	17.1673	1819	15.2258	1773	5.22215e-248	-4.03569	down	--	--	Molecular Function: DNA binding (GO:0003677);; Cellular Component: nucleus (GO:0005634);;	K12133|0.0e+00|jre:108988289|K12133 MYB-related transcription factor LHY | (RefSeq) protein LHY-like	Circadian rhythm - plant (ko04712)	[O]	Posttranslational modification, protein turnover, chaperones	Myb-like DNA-binding domain	Protein LHY OS=Arabidopsis thaliana OX=3702 GN=LHY PE=1 SV=2	K	Transcription	protein LHY-like [Juglans regia]	molecular function: binding (GO:0005488);; cellular component: cell (GO:0005623);; cellular component: organelle (GO:0043226);; cellular component: cell part (GO:0044464)
JreChr12G10458	JreChr12G10458	386.916	7218	326.88	6712	246.97	4838	170.937	3549	140.436	3205	0.00156585	-1.00644	down	--	--	--	--	--	--	--	--	--	--	--	glycine-rich protein 5-like [Juglans regia]	--
Juglans_regia_newGene_40	--	0.334205	46	0.369855	56	1.20141	166	1.00449	161	2.48069	361	0.000470837	1.99473	up	--	--	Biological Process: signal transduction (GO:0007165);; Molecular Function: ADP binding (GO:0043531);;	K23533|6.7e-30|nta:107799167|K23533 leucine-rich repeat and immunoglobulin-like domain-containing nogo receptor-interacting protein | (RefSeq) disease resistance protein TAO1-like	--	--	--	Leucine rich repeat	Disease resistance-like protein CSA1 OS=Arabidopsis thaliana OX=3702 GN=CSA1 PE=3 SV=1	--	--	disease resistance protein RUN1-like isoform X1 [Juglans regia]	biological process: cellular process (GO:0009987);; biological process: biological regulation (GO:0065007);; molecular function: binding (GO:0005488)
JreChr05G11608	JreChr05G11608	1.2997	47	2.45938	98	4.49096	171	4.54114	183	6.45399	285	0.00928326	1.40596	up	[QV]	Secondary metabolites biosynthesis, transport and catabolism;; Defense mechanisms	Molecular Function: monooxygenase activity (GO:0004497);; Molecular Function: iron ion binding (GO:0005506);; Molecular Function: oxidoreductase activity, acting on paired donors, with incorporation or reduction of molecular oxygen (GO:0016705);; Molecular Function: heme binding (GO:0020037);;	K24184|4.7e-116|jre:109015566|K24184 cytochrome P450 family 89 subfamily A [EC:1.14.-.-] | (RefSeq) cytochrome P450 89A2-like	--	[Q]	Secondary metabolites biosynthesis, transport and catabolism	Cytochrome P450	Cytochrome P450 89A2 OS=Arabidopsis thaliana OX=3702 GN=CYP89A2 PE=2 SV=2	Q	Secondary metabolites biosynthesis, transport and catabolism	cytochrome P450 89A2-like [Juglans regia]	molecular function: catalytic activity (GO:0003824);; biological process: metabolic process (GO:0008152);; biological process: single-organism process (GO:0044699);; molecular function: binding (GO:0005488)
JreChr07G12714	JreChr07G12714	0	0	0	0	0.889949	39	0.393057	19	5.27768	268	4.27056e-05	9.00125	up	[I]	Lipid transport and metabolism	Molecular Function: methyltransferase activity (GO:0008168);; Biological Process: methylation (GO:0032259);;	K21483|1.6e-213|jre:108991173|K21483 salicylate 1-O-methyltransferase [EC:2.1.1.274] | (RefSeq) salicylate carboxymethyltransferase-like	--	--	--	SAM dependent carboxyl methyltransferase	Salicylate carboxymethyltransferase OS=Clarkia breweri OX=36903 GN=SAMT PE=1 SV=1	S	Function unknown	salicylate carboxymethyltransferase-like [Juglans regia]	molecular function: catalytic activity (GO:0003824);; biological process: metabolic process (GO:0008152)
JreChr08G10046	JreChr08G10046	596.827	5567	492.881	5061	1390.19	13615	1904.31	19767	1275.8	14557	1.1415e-09	1.41473	up	[T]	Signal transduction mechanisms	Molecular Function: molecular_function (GO:0003674);; Molecular Function: binding (GO:0005488);; Molecular Function: copper ion binding (GO:0005507);; Molecular Function: protein binding (GO:0005515);; Cellular Component: cellular_component (GO:0005575);; Cellular Component: intracellular (GO:0005622);; Cellular Component: cell (GO:0005623);; Cellular Component: cytoplasm (GO:0005737);; Biologica…	--	--	--	--	CP12 domain	Calvin cycle protein CP12-2, chloroplastic OS=Arabidopsis thaliana OX=3702 GN=CP12-2 PE=1 SV=1	S	Function unknown	calvin cycle protein CP12-1, chloroplastic [Juglans regia]	molecular function: binding (GO:0005488);; cellular component: cell (GO:0005623);; cellular component: cell part (GO:0044464);; biological process: metabolic process (GO:0008152);; biological process: biological regulation (GO:0065007);; biological process: cellular process (GO:0009987);; biological process: response to stimulus (GO:0050896);; cellular component: organelle (GO:0043226);; cellular…
JreChr05G11307	JreChr05G11307	72.2107	4033	42.9776	2643	24.3262	1427	18.1619	1129	17.9139	1224	1.2251e-06	-1.58299	down	[G]	Carbohydrate transport and metabolism	Molecular Function: cellulase activity (GO:0008810);; Biological Process: cellulose catabolic process (GO:0030245);;	K01179|5.1e-295|jre:109003965|K01179 endoglucanase [EC:3.2.1.4] | (RefSeq) endoglucanase 8-like	Starch and sucrose metabolism (ko00500)	--	--	Glycosyl hydrolase family 9	Endoglucanase 8 OS=Arabidopsis thaliana OX=3702 GN=CEL1 PE=2 SV=1	G	Carbohydrate transport and metabolism	hypothetical protein F2P56_030716 [Juglans regia]	molecular function: catalytic activity (GO:0003824);; biological process: metabolic process (GO:0008152);; biological process: cellular process (GO:0009987)
JreChr13G11902	JreChr13G11902	4.98272	363	5.67987	455	27.0118	2063	16.7819	1358	20.6143	1834	4.0531e-12	1.9492	up	--	--	--	--	--	--	--	Tetratricopeptide repeat	--	S	Function unknown	uncharacterized protein LOC108999612 [Juglans regia]	--
JreChr13G11542	JreChr13G11542	17.273	942	19.3984	1164	78.0669	4468	47.6316	2890	138.085	9207	7.47328e-06	2.21919	up	[G]	Carbohydrate transport and metabolism	Cellular Component: integral component of membrane (GO:0016021);; Molecular Function: transmembrane transporter activity (GO:0022857);;	K12818|2.3e-90|smo:SELMODRAFT_429199|K12818 ATP-dependent RNA helicase DHX8/PRP22 [EC:3.6.4.13] | (RefSeq) hypothetical protein	Spliceosome (ko03040)	[R]	General function prediction only	Major Facilitator Superfamily	Protein ZINC INDUCED FACILITATOR-LIKE 1 OS=Arabidopsis thaliana OX=3702 GN=ZIFL1 PE=2 SV=1	J	Translation, ribosomal structure and biogenesis	protein ZINC INDUCED FACILITATOR-LIKE 1-like [Juglans regia]	cellular component: membrane (GO:0016020);; cellular component: membrane part (GO:0044425);; molecular function: transporter activity (GO:0005215);; biological process: localization (GO:0051179)
JreChr11G10571	JreChr11G10571	13.6618	522	14.2052	598	50.8815	2042	63.706	2709	38.9557	1821	1.68638e-13	1.80817	up	[M]	Cell wall/membrane/envelope biogenesis	Molecular Function: protein serine/threonine kinase activity (GO:0004674);; Molecular Function: ATP binding (GO:0005524);;	K14498|1.7e-193|jre:109020484|K14498 serine/threonine-protein kinase SRK2 [EC:2.7.11.1] | (RefSeq) serine/threonine-protein kinase SAPK3-like	MAPK signaling pathway - plant (ko04016);; Plant hormone signal transduction (ko04075)	[T]	Signal transduction mechanisms	Protein kinase domain	Serine/threonine-protein kinase SAPK3 OS=Oryza sativa subsp. indica OX=39946 GN=SAPK3 PE=1 SV=2	T	Signal transduction mechanisms	serine/threonine-protein kinase SAPK3-like [Juglans regia]	molecular function: catalytic activity (GO:0003824);; biological process: metabolic process (GO:0008152);; biological process: cellular process (GO:0009987);; molecular function: binding (GO:0005488)
JreChr04G12549	JreChr04G12549	6.73474	380	7.20784	448	15.0393	891	40.4371	2539	16.1421	1114	0.00149211	1.70078	up	[QV]	Secondary metabolites biosynthesis, transport and catabolism;; Defense mechanisms	Molecular Function: monooxygenase activity (GO:0004497);; Molecular Function: iron ion binding (GO:0005506);; Cellular Component: integral component of membrane (GO:0016021);; Molecular Function: oxidoreductase activity, acting on paired donors, with incorporation or reduction of molecular oxygen (GO:0016705);; Molecular Function: heme binding (GO:0020037);;	K20562|3.7e-208|rcu:8286271|K20562 biphenyl-4-hydroxylase | (RefSeq) cytochrome P450 CYP736A12	--	[Q]	Secondary metabolites biosynthesis, transport and catabolism	Cytochrome P450	Cytochrome P450 71AU50 OS=Prunus mume OX=102107 GN=CYP71AU50 PE=2 SV=1	Q	Secondary metabolites biosynthesis, transport and catabolism	hypothetical protein F2P56_022142 [Juglans regia]	molecular function: catalytic activity (GO:0003824);; biological process: metabolic process (GO:0008152);; biological process: single-organism process (GO:0044699);; molecular function: binding (GO:0005488);; cellular component: membrane (GO:0016020);; cellular component: membrane part (GO:0044425)
JreChr12G11642	JreChr12G11642	3.22246	111	2.08736	79	8.58483	309	24.7363	944	13.9802	587	8.35033e-06	2.49413	up	--	--	Molecular Function: DNA binding (GO:0003677);; Cellular Component: nucleus (GO:0005634);; Biological Process: regulation of transcription, DNA-templated (GO:0006355);;	K00521|1.4e-32|cmos:111447866|K00521 ferric-chelate reductase [EC:1.16.1.7] | (RefSeq) ferric reduction oxidase 7, chloroplastic-like	--	--	--	No apical meristem (NAM) protein	NAC domain-containing protein 21/22 OS=Arabidopsis thaliana OX=3702 GN=NAC021 PE=1 SV=2	K	Transcription	NAC domain-containing protein 21/22 [Juglans regia]	molecular function: binding (GO:0005488);; cellular component: cell (GO:0005623);; cellular component: organelle (GO:0043226);; cellular component: cell part (GO:0044464);; biological process: biological regulation (GO:0065007)
JreChr12G10226	JreChr12G10226	0.28781	4	0.419095	6	4.04018	52	2.10442	29	7.79799	115	0.000929666	3.539	up	--	--	--	--	--	--	--	--	--	--	--	uncharacterized protein LOC108981453 [Juglans regia]	--
JreChr05G10036	JreChr05G10036	6.19908	475	5.13082	433	16.8618	1355	14.051	1197	11.9876	1123	2.15307e-07	1.26863	up	[O]	Posttranslational modification, protein turnover, chaperones	Molecular Function: ATP binding (GO:0005524);; Biological Process: protein refolding (GO:0042026);;	K04077|0.0e+00|jre:108989425|K04077 chaperonin GroEL | (RefSeq) chaperonin 60 subunit beta 4, chloroplastic-like isoform X1	RNA degradation (ko03018)	[O]	Posttranslational modification, protein turnover, chaperones	TCP-1/cpn60 chaperonin family	Chaperonin 60 subunit beta 4, chloroplastic OS=Arabidopsis thaliana OX=3702 GN=CPN60B4 PE=1 SV=1	O	Posttranslational modification, protein turnover, chaperones	chaperonin 60 subunit beta 4, chloroplastic-like isoform X1 [Juglans regia]	molecular function: binding (GO:0005488);; biological process: cellular process (GO:0009987)
Juglans_regia_newGene_4970	--	0.069757	8	0	0	0.627496	52	0.383575	49	0.991505	137	0.00355018	4.0642	up	--	--	--	--	--	--	--	--	--	--	--	--	--
JreChr10G11696	JreChr10G11696	6.43	172	9.32119	275	14.5997	410	19.7893	590	26.3508	863	0.00267332	1.31092	up	--	--	--	--	--	--	--	VQ motif	Calmodulin-binding protein 25 OS=Arabidopsis thaliana OX=3702 GN=CAMBP25 PE=1 SV=1	S	Function unknown	calmodulin-binding protein 25-like [Juglans regia]	--
JreChr14G11175	JreChr14G11175	0.209088	3	0	0	9.63227	141	2.97837	47	16.1924	277	1.62477e-06	6.48255	up	--	--	--	--	--	--	--	--	--	--	--	uncharacterized protein LOC118344507 [Juglans regia]	--
JreChr08G11882	JreChr08G11882	60.3711	2829	63.7487	3289	29.8696	1470	33.2933	1737	26.5499	1522	3.02659e-15	-1.11719	down	--	--	Biological Process: lipid metabolic process (GO:0006629);; Molecular Function: O-acyltransferase activity (GO:0008374);;	K06129|1.1e-27|csl:COCSUDRAFT_65109|K06129 lysophospholipase III [EC:3.1.1.5] | (RefSeq) Lecithin:cholesterol acyltransferase	Glycerophospholipid metabolism (ko00564)	[I]	Lipid transport and metabolism	Lecithin:cholesterol acyltransferase	Lecithin-cholesterol acyltransferase-like 1 OS=Arabidopsis thaliana OX=3702 GN=LCAT1 PE=2 SV=1	I	Lipid transport and metabolism	lecithin-cholesterol acyltransferase-like 1 [Juglans regia]	biological process: metabolic process (GO:0008152);; biological process: single-organism process (GO:0044699);; molecular function: catalytic activity (GO:0003824)
JreChr11G11413	JreChr11G11413	7.99503	266	8.32528	305	14.6504	512	24.0661	891	13.5526	552	0.00750832	1.02527	up	--	--	Molecular Function: molecular_function (GO:0003674);; Molecular Function: binding (GO:0005488);; Molecular Function: carbohydrate binding (GO:0030246);;	--	--	--	--	Phloem protein 2	F-box protein PP2-A12 OS=Arabidopsis thaliana OX=3702 GN=P2A12 PE=2 SV=1	S	Function unknown	F-box protein PP2-A12-like [Juglans regia]	molecular function: binding (GO:0005488)
JreChr01G11217	JreChr01G11217	3.17035	71	2.25606	55	8.7111	203	8.15665	201	5.49046	149	0.00306995	1.38148	up	--	--	Molecular Function: DNA binding (GO:0003677);; Molecular Function: transcription factor activity, sequence-specific DNA binding (GO:0003700);; Cellular Component: nucleus (GO:0005634);;	K09286|2.1e-18|jre:108995675|K09286 EREBP-like factor | (RefSeq) dehydration-responsive element-binding protein 2C-like	--	--	--	--	Dehydration-responsive element-binding protein 2B OS=Oryza sativa subsp. japonica OX=39947 GN=DREB2B PE=2 SV=2	K	Transcription	dehydration-responsive element-binding protein 2C-like [Juglans regia]	molecular function: binding (GO:0005488);; molecular function: nucleic acid binding transcription factor activity (GO:0001071);; biological process: biological regulation (GO:0065007);; cellular component: cell (GO:0005623);; cellular component: organelle (GO:0043226);; cellular component: cell part (GO:0044464)
JreChr06G10758	JreChr06G10758	1.12475	21	0.779647	17	3.32011	66	4.21614	88	2.6121	60	0.00680034	1.73786	up	--	--	Molecular Function: adenosylmethionine decarboxylase activity (GO:0004014);; Biological Process: spermine biosynthetic process (GO:0006597);; Biological Process: spermidine biosynthetic process (GO:0008295);;	K01611|1.9e-49|tcc:18610119|K01611 S-adenosylmethionine decarboxylase [EC:4.1.1.50] | (RefSeq) S-adenosylmethionine decarboxylase proenzyme	Cysteine and methionine metabolism (ko00270);; Arginine and proline metabolism (ko00330)	[T]	Signal transduction mechanisms	Adenosylmethionine decarboxylase	S-adenosylmethionine decarboxylase proenzyme OS=Vicia faba OX=3906 GN=SAMDC PE=2 SV=1	T	Signal transduction mechanisms	PREDICTED: S-adenosylmethionine decarboxylase proenzyme [Theobroma cacao]	molecular function: catalytic activity (GO:0003824);; biological process: metabolic process (GO:0008152);; biological process: cellular process (GO:0009987)
JreChr11G11438	JreChr11G11438	2.22674	225	2.62613	292	9.26057	980	8.19147	918	13.8413	1705	3.48312e-09	2.04977	up	[I]	Lipid transport and metabolism	Molecular Function: phospholipase D activity (GO:0004630);; Molecular Function: calcium ion binding (GO:0005509);; Cellular Component: membrane (GO:0016020);; Biological Process: lipid catabolic process (GO:0016042);; Biological Process: phosphatidylcholine metabolic process (GO:0046470);; Molecular Function: N-acylphosphatidylethanolamine-specific phospholipase D activity (GO:0070290);;	K01115|0.0e+00|jre:108990691|K01115 phospholipase D1/2 [EC:3.1.4.4] | (RefSeq) phospholipase D beta 1-like	Glycerophospholipid metabolism (ko00564);; Ether lipid metabolism (ko00565);; Endocytosis (ko04144)	[I]	Lipid transport and metabolism	Phospholipase D C terminal	Phospholipase D beta 1 OS=Arabidopsis thaliana OX=3702 GN=PLDBETA1 PE=1 SV=4	I	Lipid transport and metabolism	phospholipase D beta 1-like [Juglans regia]	molecular function: catalytic activity (GO:0003824);; molecular function: binding (GO:0005488);; cellular component: membrane (GO:0016020);; biological process: metabolic process (GO:0008152);; biological process: single-organism process (GO:0044699);; biological process: cellular process (GO:0009987)
JreChr14G10021	JreChr14G10021	1.82051	59	1.93916	69	6.8698	232	9.12531	327	7.67858	302	9.59588e-11	1.99868	up	--	--	Cellular Component: integral component of membrane (GO:0016021);;	--	--	--	--	Tetraspanin family	Tetraspanin-3 OS=Arabidopsis thaliana OX=3702 GN=TET3 PE=1 SV=1	S	Function unknown	tetraspanin-3-like [Juglans regia]	cellular component: membrane (GO:0016020);; cellular component: membrane part (GO:0044425)
JreChr02G10906	JreChr02G10906	67.0688	453	77.8692	578	161.596	1144	376.341	2824	197.009	1625	9.89296e-05	1.68674	up	[S]	Function unknown	Cellular Component: integral component of membrane (GO:0016021);;	K03260|7.3e-07|pda:103710480|K03260 translation initiation factor 4G | (RefSeq) eukaryotic translation initiation factor-like	RNA transport (ko03013)	[R]	General function prediction only	Proteolipid membrane potential modulator	Hydrophobic protein LTI6B OS=Oryza sativa subsp. indica OX=39946 GN=LTI6B PE=3 SV=2	S	Function unknown	hydrophobic protein LTI6B [Juglans regia]	cellular component: membrane (GO:0016020);; cellular component: membrane part (GO:0044425)
JreChr06G10374	JreChr06G10374	3.88746	178	4.00465	202	16.3793	785	20.0767	1020	11.6559	651	6.46495e-11	1.94857	up	[I]	Lipid transport and metabolism	--	K07393|6.3e-33|zma:103649984|K07393 glutathionyl-hydroquinone reductase [EC:1.8.5.7] | (RefSeq) uncharacterized protein LOC103649984	--	--	--	--	--	S	Function unknown	lipase-like [Juglans regia]	--
JreChr03G10233	JreChr03G10233	0.1682	8	0.51142	25	1.95831	91	5.65824	279	4.07254	221	6.61115e-06	3.42699	up	--	--	Molecular Function: DNA binding (GO:0003677);; Molecular Function: transcription factor activity, sequence-specific DNA binding (GO:0003700);; Cellular Component: nucleus (GO:0005634);;	K12900|8.5e-27|lang:109341833|K12900 FUS-interacting serine-arginine-rich protein 1 | (RefSeq) serine/arginine-rich SC35-like splicing factor SCL30A	Spliceosome (ko03040)	--	--	AP2 domain	Ethylene-responsive transcription factor ABR1 OS=Arabidopsis thaliana OX=3702 GN=ABR1 PE=2 SV=1	K	Transcription	ethylene-responsive transcription factor ABR1-like [Juglans regia]	molecular function: binding (GO:0005488);; molecular function: nucleic acid binding transcription factor activity (GO:0001071);; biological process: biological regulation (GO:0065007);; cellular component: cell (GO:0005623);; cellular component: organelle (GO:0043226);; cellular component: cell part (GO:0044464)
JreChr04G10427	JreChr04G10427	3.35342	120	3.96713	156	13.3306	498	16.6105	657	15.1905	660	3.48819e-17	1.96956	up	--	--	Molecular Function: structural molecule activity (GO:0005198);; Biological Process: intracellular protein transport (GO:0006886);; Biological Process: vesicle-mediated transport (GO:0016192);; Cellular Component: clathrin coat of trans-Golgi network vesicle (GO:0030130);; Cellular Component: clathrin coat of coated pit (GO:0030132);;	K04645|3.4e-50|bna:106370661|K04645 clathrin light chain B | (RefSeq) clathrin light chain 2	Endocytosis (ko04144)	--	--	Clathrin light chain	Clathrin light chain 1 OS=Arabidopsis thaliana OX=3702 GN=At2g20760 PE=2 SV=1	U	Intracellular trafficking, secretion, and vesicular transport	clathrin light chain 1-like [Juglans regia]	molecular function: structural molecule activity (GO:0005198);; biological process: localization (GO:0051179);; cellular component: cell (GO:0005623);; cellular component: membrane (GO:0016020);; cellular component: macromolecular complex (GO:0032991);; cellular component: organelle (GO:0043226);; cellular component: organelle part (GO:0044422);; cellular component: membrane part (GO:0044425);; c…
JreChr03G13313	JreChr03G13313	24.1487	1040	20.3392	964	8.13392	368	5.14017	247	6.86843	362	3.31118e-09	-1.78628	down	[G]	Carbohydrate transport and metabolism	Molecular Function: trehalose-phosphatase activity (GO:0004805);; Biological Process: trehalose biosynthetic process (GO:0005992);;	K01087|5.4e-220|jre:108987417|K01087 trehalose 6-phosphate phosphatase [EC:3.1.3.12] | (RefSeq) trehalose-phosphate phosphatase A-like	Starch and sucrose metabolism (ko00500)	[G]	Carbohydrate transport and metabolism	Trehalose-phosphatase	Trehalose-phosphate phosphatase A OS=Arabidopsis thaliana OX=3702 GN=TPPA PE=1 SV=1	G	Carbohydrate transport and metabolism	trehalose-phosphate phosphatase A-like [Juglans regia]	molecular function: catalytic activity (GO:0003824);; biological process: metabolic process (GO:0008152);; biological process: cellular process (GO:0009987);; biological process: single-organism process (GO:0044699)
JreChr08G11874	JreChr08G11874	1.2086	51	1.10361	51	7.92262	348	1.8033	84	10.3368	529	0.00489419	2.48177	up	--	--	Cellular Component: integral component of membrane (GO:0016021);;	--	--	--	--	--	--	--	--	hypothetical protein F2P56_017996 [Juglans regia]	cellular component: membrane (GO:0016020);; cellular component: membrane part (GO:0044425)
JreChr03G12495	JreChr03G12495	0.745689	51	0.509047	39	0.063133	5	0.138219	11	0.044503	4	0.00289923	-2.93418	down	[Q]	Secondary metabolites biosynthesis, transport and catabolism	Molecular Function: cellulase activity (GO:0008810);; Cellular Component: integral component of membrane (GO:0016021);; Biological Process: cellulose catabolic process (GO:0030245);;	K01179|0.0e+00|jre:108981436|K01179 endoglucanase [EC:3.2.1.4] | (RefSeq) endoglucanase 12-like	Starch and sucrose metabolism (ko00500)	--	--	Glycosyl hydrolase family 9	Endoglucanase 12 OS=Oryza sativa subsp. japonica OX=39947 GN=GLU3 PE=2 SV=2	G	Carbohydrate transport and metabolism	endoglucanase 12-like [Juglans regia]	molecular function: catalytic activity (GO:0003824);; cellular component: membrane (GO:0016020);; cellular component: membrane part (GO:0044425);; biological process: metabolic process (GO:0008152);; biological process: cellular process (GO:0009987)
JreChr08G12045	JreChr08G12045	2.8265	134	2.50232	131	0.994502	50	1.1893	63	0.881178	51	0.000489899	-1.44503	down	--	--	Molecular Function: methyltransferase activity (GO:0008168);; Cellular Component: integral component of membrane (GO:0016021);;	--	--	--	--	--	--	S	Function unknown	uncharacterized protein LOC109019427 [Juglans regia]	molecular function: catalytic activity (GO:0003824);; cellular component: membrane (GO:0016020);; cellular component: membrane part (GO:0044425)
Juglans_regia_newGene_5290	--	6.52379	406	5.59198	383	3.00693	197	2.41937	168	1.65623	127	0.000174662	-1.42432	down	--	--	--	--	--	--	--	--	--	--	--	--	--
JreChr01G10512	JreChr01G10512	0.097832	4	0.64606	28	1.5799	64	1.97601	84	12.6681	591	0.00463953	3.79405	up	--	--	Molecular Function: DNA binding (GO:0003677);;	K09422|3.7e-196|jre:109020598|K09422 transcription factor MYB, plant | (RefSeq) transcription factor MYB108-like	--	[K]	Transcription	Myb-like DNA-binding domain	Transcription factor MYB108 OS=Arabidopsis thaliana OX=3702 GN=MYB108 PE=1 SV=1	--	--	transcription factor MYB108-like [Juglans regia]	molecular function: binding (GO:0005488)
JreChr09G11773	JreChr09G11773	0.497312	15	0.375212	13	5.13036	157	1.54305	50	3.50693	125	0.000617264	2.8281	up	--	--	Cellular Component: extracellular region (GO:0005576);; Cellular Component: cell wall (GO:0005618);; Biological Process: plant-type cell wall organization (GO:0009664);; Cellular Component: membrane (GO:0016020);;	K20628|1.9e-123|cic:CICLE_v10013804mg|K20628 expansin | (RefSeq) hypothetical protein	--	--	--	Expansin C-terminal domain	Expansin-A8 OS=Arabidopsis thaliana OX=3702 GN=EXPA8 PE=2 SV=1	S	Function unknown	expansin-A8-like [Juglans regia]	cellular component: extracellular region (GO:0005576);; cellular component: cell (GO:0005623);; cellular component: cell part (GO:0044464);; biological process: cellular process (GO:0009987);; biological process: cellular component organization or biogenesis (GO:0071840);; cellular component: membrane (GO:0016020)
JreChr01G12057	JreChr01G12057	28.8753	383	30.472	445	101.998	1421	160.314	2366	263.939	4282	2.52957e-08	2.51568	up	--	--	--	--	--	--	--	--	--	--	--	hypothetical protein F2P56_015922, partial [Juglans regia]	--
JreChr01G11547	JreChr01G11547	380.14	22939	446.184	29637	66.6944	4226	145.016	9739	102.14	7540	4.06023e-09	-2.04511	down	[G]	Carbohydrate transport and metabolism	Biological Process: polysaccharide catabolic process (GO:0000272);; Molecular Function: beta-amylase activity (GO:0016161);; Molecular Function: amylopectin maltohydrolase activity (GO:0102229);;	K01177|3.7e-97|sbi:8058060|K01177 beta-amylase [EC:3.2.1.2] | (RefSeq) beta-amylase 3, chloroplastic	Starch and sucrose metabolism (ko00500)	--	--	Glycosyl hydrolase family 14	Inactive beta-amylase 9 OS=Arabidopsis thaliana OX=3702 GN=BAM9 PE=2 SV=1	G	Carbohydrate transport and metabolism	inactive beta-amylase 9 [Juglans regia]	biological process: metabolic process (GO:0008152);; molecular function: catalytic activity (GO:0003824)
JreChr07G12291	JreChr07G12291	28.583	2480	28.0583	2680	15.0154	1368	16.7976	1622	10.7825	1145	7.72994e-06	-1.06437	down	--	--	--	--	--	--	--	--	--	--	--	myosin-11 [Juglans regia]	--
JreChr15G11838	JreChr15G11838	40.1498	1192	46.4664	1518	18.5811	579	19.6892	651	19.7859	719	7.39257e-14	-1.22054	down	--	--	Cellular Component: integral component of membrane (GO:0016021);;	K04077|8.8e-28|cpep:111806851|K04077 chaperonin GroEL | (RefSeq) chaperonin CPN60-like 2, mitochondrial	RNA degradation (ko03018)	--	--	Late embryogenesis abundant protein	NDR1/HIN1-like protein 26 OS=Arabidopsis thaliana OX=3702 GN=NHL26 PE=2 SV=1	--	--	NDR1/HIN1-like protein 13 [Juglans regia]	cellular component: membrane (GO:0016020);; cellular component: membrane part (GO:0044425)
Juglans_regia_newGene_171	--	2.20649	125	1.74516	120	6.47495	321	3.90435	247	6.84319	405	0.00134449	1.23549	up	--	--	--	--	--	--	--	--	--	--	--	--	--
JreChr09G10010	JreChr09G10010	1.71106	144	1.43582	133	5.10263	448	4.95493	462	7.78617	797	8.17711e-07	1.85824	up	--	--	Cellular Component: integral component of membrane (GO:0016021);; Biological Process: transmembrane transport (GO:0055085);;	--	--	[T]	Signal transduction mechanisms	OPT oligopeptide transporter protein	Oligopeptide transporter 1 OS=Arabidopsis thaliana OX=3702 GN=OPT1 PE=2 SV=1	U	Intracellular trafficking, secretion, and vesicular transport	oligopeptide transporter 1-like [Juglans regia]	cellular component: membrane (GO:0016020);; cellular component: membrane part (GO:0044425);; biological process: localization (GO:0051179)
JreChr09G10019	JreChr09G10019	0.440885	22	0.341554	19	9.26337	485	1.8553	103	10.5824	645	5.47024e-07	4.15582	up	--	--	--	K16280|1.9e-245|jre:108996483|K16280 E3 ubiquitin-protein ligase RGLG [EC:2.3.2.27] | (RefSeq) E3 ubiquitin-protein ligase RGLG2-like	--	[T]	Signal transduction mechanisms	Copine	E3 ubiquitin-protein ligase RGLG2 OS=Arabidopsis thaliana OX=3702 GN=RGLG2 PE=1 SV=1	O	Posttranslational modification, protein turnover, chaperones	E3 ubiquitin-protein ligase RGLG2-like [Juglans regia]	--
JreChr09G11529	JreChr09G11529	1.10079	12	1.62536	19	10.7389	115	6.59153	75	20.4063	253	7.69262e-05	3.08645	up	--	--	--	--	--	--	--	--	--	--	--	S-adenosylmethionine carrier 1, chloroplastic/mitochondrial [Morella rubra]	--
JreChr15G11930	JreChr15G11930	0.549633	25	0.431461	21	1.62834	75	2.37572	116	4.14709	223	0.000829233	2.39059	up	--	--	Cellular Component: integral component of membrane (GO:0016021);;	K10664|5.5e-220|jre:108987460|K10664 E3 ubiquitin-protein ligase ATL6/9/15/31/42/55 [EC:2.3.2.27] | (RefSeq) RING-H2 finger protein ATL11-like	--	[O]	Posttranslational modification, protein turnover, chaperones	Ring finger domain	RING-H2 finger protein ATL11 OS=Arabidopsis thaliana OX=3702 GN=ATL11 PE=2 SV=2	O	Posttranslational modification, protein turnover, chaperones	RING-H2 finger protein ATL11-like [Juglans regia]	cellular component: membrane (GO:0016020);; cellular component: membrane part (GO:0044425)
JreChr01G10535	JreChr01G10535	3.81928	200	4.37908	252	1.22835	68	0.698506	41	0.470991	31	1.03536e-05	-2.41314	down	[G]	Carbohydrate transport and metabolism	Molecular Function: polygalacturonase activity (GO:0004650);; Cellular Component: extracellular region (GO:0005576);; Biological Process: carbohydrate metabolic process (GO:0005975);; Biological Process: cell wall organization (GO:0071555);;	K01213|1.7e-138|aip:107645968|K01213 galacturan 1,4-alpha-galacturonidase [EC:3.2.1.67] | (RefSeq) polygalacturonase At1g48100-like	Pentose and glucuronate interconversions (ko00040)	--	--	Glycosyl hydrolases family 28	Polygalacturonase At1g48100 OS=Arabidopsis thaliana OX=3702 GN=At1g48100 PE=2 SV=1	G	Carbohydrate transport and metabolism	polygalacturonase At1g48100-like [Juglans regia]	molecular function: catalytic activity (GO:0003824);; cellular component: extracellular region (GO:0005576);; biological process: metabolic process (GO:0008152);; biological process: cellular process (GO:0009987);; biological process: cellular component organization or biogenesis (GO:0071840)
JreChr11G11819	JreChr11G11819	67.8192	2721	73.6209	3251	25.5658	1077	27.7147	1238	16.6954	820	6.2036e-11	-1.66839	down	--	--	Molecular Function: zinc ion binding (GO:0008270);;	--	--	--	--	B-box zinc finger	--	S	Function unknown	zinc finger protein CONSTANS-LIKE 4-like isoform X2 [Juglans regia]	molecular function: binding (GO:0005488)
JreChr01G12528	JreChr01G12528	95.5458	6399	62.9067	4638	35.5085	2498	27.4397	2046	34.7504	2848	4.06809e-06	-1.34328	down	[IR]	Lipid transport and metabolism;; General function prediction only	Molecular Function: oxidoreductase activity, acting on CH-OH group of donors (GO:0016614);; Molecular Function: flavin adenine dinucleotide binding (GO:0050660);;	K15403|4.7e-287|qsu:112040673|K15403 fatty acid omega-hydroxy dehydrogenase [EC:1.1.-.-] | (RefSeq) protein HOTHEAD	Cutin, suberine and wax biosynthesis (ko00073)	[R]	General function prediction only	GMC oxidoreductase	Protein HOTHEAD OS=Arabidopsis thaliana OX=3702 GN=HTH PE=1 SV=1	J	Translation, ribosomal structure and biogenesis	protein HOTHEAD-like [Juglans regia]	molecular function: catalytic activity (GO:0003824);; biological process: metabolic process (GO:0008152);; biological process: single-organism process (GO:0044699);; molecular function: binding (GO:0005488)
JreChr06G11156	JreChr06G11156	1.99327	136	1.93196	145	7.97004	569	6.26505	475	6.44284	536	2.13891e-12	1.74714	up	[NW]	Cell motility;; Extracellular structures	Molecular Function: protein serine/threonine kinase activity (GO:0004674);; Molecular Function: ATP binding (GO:0005524);; Cellular Component: integral component of membrane (GO:0016021);; Biological Process: recognition of pollen (GO:0048544);;	K24104|4.0e-76|thj:104799061|K24104 GPN-loop GTPase | (RefSeq) LOW QUALITY PROTEIN: uncharacterized protein LOC104799061	--	--	--	Protein tyrosine and serine/threonine kinase	G-type lectin S-receptor-like serine/threonine-protein kinase At1g11330 OS=Arabidopsis thaliana OX=3702 GN=At1g11330 PE=1 SV=3	T	Signal transduction mechanisms	hypothetical protein F2P56_036391 [Juglans regia]	molecular function: catalytic activity (GO:0003824);; biological process: metabolic process (GO:0008152);; biological process: cellular process (GO:0009987);; molecular function: binding (GO:0005488);; cellular component: membrane (GO:0016020);; cellular component: membrane part (GO:0044425);; biological process: reproduction (GO:0000003);; biological process: reproductive process (GO:0022414);; …
JreChr15G10265	JreChr15G10265	34.1177	4482	32.9982	4772	150.418	20748	194.11	28378	132.413	21279	4.76904e-31	2.17702	up	--	--	Biological Process: regulation of photoperiodism, flowering (GO:2000028);;	K12124|0.0e+00|jre:109011385|K12124 GIGANTEA | (RefSeq) protein GIGANTEA-like isoform X1	Circadian rhythm - plant (ko04712)	--	--	--	Protein GIGANTEA OS=Arabidopsis thaliana OX=3702 GN=GI PE=1 SV=2	S	Function unknown	protein GIGANTEA-like isoform X2 [Juglans regia]	biological process: biological regulation (GO:0065007)
JreChr04G11947	JreChr04G11947	27.7284	549	23.9869	523	11.4758	239	4.93927	109	6.25631	152	0.000175155	-1.83572	down	[FR]	Nucleotide transport and metabolism;; General function prediction only	Molecular Function: hydrolase activity (GO:0016787);;	K07766|1.0e-96|jre:109018802|K07766 diphosphoinositol-polyphosphate diphosphatase [EC:3.6.1.52] | (RefSeq) nudix hydrolase 18, mitochondrial-like	--	[T]	Signal transduction mechanisms	NUDIX domain	Nudix hydrolase 17, mitochondrial OS=Arabidopsis thaliana OX=3702 GN=NUDT17 PE=2 SV=1	T	Signal transduction mechanisms	nudix hydrolase 18, mitochondrial-like [Juglans regia]	molecular function: catalytic activity (GO:0003824)
JreChr16G10740	JreChr16G10740	3.60714	230	3.46614	243	1.88155	126	1.35681	97	1.39715	109	0.000298987	-1.25391	down	--	--	Molecular Function: protein serine/threonine kinase activity (GO:0004674);; Molecular Function: ATP binding (GO:0005524);; Cellular Component: integral component of membrane (GO:0016021);; Biological Process: recognition of pollen (GO:0048544);;	K13420|5.0e-12|mesc:110601988|K13420 LRR receptor-like serine/threonine-protein kinase FLS2 [EC:2.7.11.1] | (RefSeq) LRR receptor-like serine/threonine-protein kinase FLS2	MAPK signaling pathway - plant (ko04016);; Plant-pathogen interaction (ko04626)	--	--	D-mannose binding lectin	Putative receptor protein kinase ZmPK1 OS=Zea mays OX=4577 GN=PK1 PE=2 SV=2	T	Signal transduction mechanisms	putative receptor protein kinase ZmPK1 [Juglans regia]	molecular function: catalytic activity (GO:0003824);; biological process: metabolic process (GO:0008152);; biological process: cellular process (GO:0009987);; molecular function: binding (GO:0005488);; cellular component: membrane (GO:0016020);; cellular component: membrane part (GO:0044425);; biological process: reproduction (GO:0000003);; biological process: reproductive process (GO:0022414);; …
JreChr11G10444	JreChr11G10444	1.27267	74	1.49163	96	2.54539	155	2.99607	194	3.52433	250	0.008964	1.06627	up	[QV]	Secondary metabolites biosynthesis, transport and catabolism;; Defense mechanisms	Molecular Function: monooxygenase activity (GO:0004497);; Molecular Function: iron ion binding (GO:0005506);; Molecular Function: oxidoreductase activity, acting on paired donors, with incorporation or reduction of molecular oxygen (GO:0016705);; Molecular Function: heme binding (GO:0020037);;	K20617|3.3e-228|qsu:112001163|K20617 cytochrome P450 family 71 subfamily A | (RefSeq) cytochrome P450 71A1-like	--	[Q]	Secondary metabolites biosynthesis, transport and catabolism	Cytochrome P450	Cytochrome P450 71AP13 OS=Prunus mume OX=102107 GN=CYP71AP13 PE=2 SV=1	Q	Secondary metabolites biosynthesis, transport and catabolism	hypothetical protein F2P56_003398 [Juglans regia]	molecular function: catalytic activity (GO:0003824);; biological process: metabolic process (GO:0008152);; biological process: single-organism process (GO:0044699);; molecular function: binding (GO:0005488)
Juglans_regia_newGene_1116	--	5.4795	295	7.284	432	13.3838	757	10.6678	640	17.9829	1185	0.00620732	1.08527	up	[G]	Carbohydrate transport and metabolism	Molecular Function: hydrolase activity, hydrolyzing O-glycosyl compounds (GO:0004553);; Biological Process: carbohydrate metabolic process (GO:0005975);; Molecular Function: chitin binding (GO:0008061);;	K01183|1.0e-229|jre:109019484|K01183 chitinase [EC:3.2.1.14] | (RefSeq) class V chitinase CHIT5b-like	Amino sugar and nucleotide sugar metabolism (ko00520)	[G]	Carbohydrate transport and metabolism	Glycosyl hydrolases family 18	Class V chitinase CHIT5b OS=Medicago truncatula OX=3880 GN=CHIT5B PE=1 SV=1	G	Carbohydrate transport and metabolism	class V chitinase CHIT5b-like [Juglans regia]	molecular function: catalytic activity (GO:0003824);; biological process: metabolic process (GO:0008152);; molecular function: binding (GO:0005488)
JreChr08G11802	JreChr08G11802	26.5479	705	40.2752	1176	15.0605	420	12.9345	382	17.6411	573	0.000388798	-1.18668	down	--	--	Molecular Function: DNA binding (GO:0003677);; Molecular Function: transcription factor activity, sequence-specific DNA binding (GO:0003700);; Cellular Component: nucleus (GO:0005634);;	K09286|1.6e-36|pmum:103333393|K09286 EREBP-like factor | (RefSeq) ethylene-responsive transcription factor ERF105	--	--	--	AP2 domain	Ethylene-responsive transcription factor ERF106 OS=Arabidopsis thaliana OX=3702 GN=ERF106 PE=2 SV=1	K	Transcription	ethylene-responsive transcription factor ERF106-like [Juglans regia]	molecular function: binding (GO:0005488);; molecular function: nucleic acid binding transcription factor activity (GO:0001071);; biological process: biological regulation (GO:0065007);; cellular component: cell (GO:0005623);; cellular component: organelle (GO:0043226);; cellular component: cell part (GO:0044464)
JreChr15G10385	JreChr15G10385	0.530756	27	0.359919	21	1.30324	70	1.89267	107	1.17222	73	0.00909727	1.62001	up	--	--	--	K15382|6.1e-29|spen:107015960|K15382 solute carrier family 50 (sugar transporter) | (RefSeq) bidirectional sugar transporter SWEET1-like isoform X1	--	[R]	General function prediction only	PPR repeat family	Pentatricopeptide repeat-containing protein At2g20540 OS=Arabidopsis thaliana OX=3702 GN=PCMP-E78 PE=2 SV=1	S	Function unknown	pentatricopeptide repeat-containing protein At1g08070, chloroplastic-like [Juglans regia]	--
JreChr11G11400	JreChr11G11400	0.563126	15	0.344628	11	2.25846	63	5.47084	162	7.29654	237	1.64617e-05	3.36408	up	--	--	--	--	--	--	--	C2 domain	--	--	--	BON1-associated protein 2-like [Juglans regia]	--
JreChr16G10484	JreChr16G10484	0.318192	7	0.410476	10	3.81569	86	1.89496	46	33.5965	878	0.00605412	5.10815	up	--	--	--	--	--	--	--	VWA / Hh protein intein-like	--	W	Extracellular structures	E3 ubiquitin-protein ligase WAV3-like isoform X1 [Juglans regia]	--
JreChr05G12302	JreChr05G12302	0.36036	11	0.405417	14	3.29608	102	1.57355	52	3.46846	125	0.00021265	2.73848	up	--	--	--	--	--	--	--	--	--	--	--	uncharacterized protein LOC109006972 [Juglans regia]	--
JreChr16G10517	JreChr16G10517	15.2531	446	14.4967	467	40.5195	1244	33.6929	1096	37.1649	1329	3.57691e-11	1.25864	up	[P]	Inorganic ion transport and metabolism	Molecular Function: inorganic phosphate transmembrane transporter activity (GO:0005315);; Molecular Function: ATP binding (GO:0005524);; Cellular Component: membrane (GO:0016020);; Molecular Function: ATPase activity (GO:0016887);; Biological Process: phosphate ion transmembrane transport (GO:0035435);;	K05658|1.8e-33|han:110908135|K05658 ATP-binding cassette, subfamily B (MDR/TAP), member 1 [EC:7.6.2.2] | (RefSeq) ABC transporter B family member 13-like	ABC transporters (ko02010)	[Q]	Secondary metabolites biosynthesis, transport and catabolism	ABC transporter	ABC transporter I family member 17 OS=Arabidopsis thaliana OX=3702 GN=ABCI17 PE=2 SV=1	Q	Secondary metabolites biosynthesis, transport and catabolism	ABC transporter I family member 17-like [Juglans regia]	molecular function: transporter activity (GO:0005215);; biological process: localization (GO:0051179);; molecular function: binding (GO:0005488);; cellular component: membrane (GO:0016020);; molecular function: catalytic activity (GO:0003824)
JreChr04G12276	JreChr04G12276	0.488252	6	1.14913	15	6.50983	80	2.82273	37	37.9762	538	0.00132574	4.2036	up	--	--	Cellular Component: integral component of membrane (GO:0016021);;	K03363|1.5e-07|mtr:MTR_7g055590|K03363 cell division cycle 20, cofactor of APC complex | (RefSeq) transducin family protein/WD-40 repeat protein	Ubiquitin mediated proteolysis (ko04120)	--	--	LysM domain	--	S	Function unknown	uncharacterized protein LOC108983283 [Juglans regia]	cellular component: membrane (GO:0016020);; cellular component: membrane part (GO:0044425)
JreChr02G11106	JreChr02G11106	50.7381	1243	50.849	1372	20.9528	539	22.2776	608	13.6124	408	3.92519e-08	-1.49177	down	[O]	Posttranslational modification, protein turnover, chaperones	Molecular Function: molecular_function (GO:0003674);; Molecular Function: binding (GO:0005488);; Molecular Function: protein binding (GO:0005515);; Molecular Function: chaperone binding (GO:0051087);;	K09523|1.6e-11|ccaj:109798154|K09523 DnaJ homolog subfamily C member 3 | (RefSeq) dnaJ protein P58IPK homolog	Protein processing in endoplasmic reticulum (ko04141)	[O]	Posttranslational modification, protein turnover, chaperones	DnaJ domain	DnaJ protein P58IPK homolog A OS=Oryza sativa subsp. japonica OX=39947 GN=P58A PE=1 SV=1	O	Posttranslational modification, protein turnover, chaperones	dnaJ homolog subfamily B member 6-like [Juglans regia]	molecular function: binding (GO:0005488)
JreChr05G10682	JreChr05G10682	114.7	5929	147.49	8392	83.7215	4544	48.6948	2802	62.8746	3976	0.00102735	-1.06686	down	--	--	Molecular Function: serine-type carboxypeptidase activity (GO:0004185);;	K16296|4.3e-272|jre:108983123|K16296 serine carboxypeptidase-like clade I [EC:3.4.16.-] | (RefSeq) serine carboxypeptidase-like 1	--	[OE]	Posttranslational modification, protein turnover, chaperones;; Amino acid transport and metabolism	Serine carboxypeptidase	Serine carboxypeptidase-like 18 OS=Arabidopsis thaliana OX=3702 GN=SCPL18 PE=2 SV=2	--	--	serine carboxypeptidase-like 1 [Juglans regia]	molecular function: catalytic activity (GO:0003824);; biological process: metabolic process (GO:0008152)
JreChr09G10439	JreChr09G10439	0.43863	27	1.2218	82	5.74953	364	7.90002	530	21.0434	1551	5.02874e-07	3.74641	up	[C]	Energy production and conversion	Molecular Function: oxidoreductase activity (GO:0016491);; Molecular Function: FAD binding (GO:0071949);;	K22395|5.0e-163|sind:105167246|K22395 cinnamyl-alcohol dehydrogenase [EC:1.1.1.195] | (RefSeq) berberine bridge enzyme-like 13	Phenylpropanoid biosynthesis (ko00940)	--	--	FAD binding domain	Berberine bridge enzyme-like 8 OS=Arabidopsis thaliana OX=3702 GN=At1g30700 PE=2 SV=1	C	Energy production and conversion	berberine bridge enzyme-like 8 [Juglans regia]	molecular function: catalytic activity (GO:0003824);; molecular function: binding (GO:0005488)
JreChr04G10003	JreChr04G10003	8.68711	206	12.2259	320	3.46277	87	2.54387	68	2.44759	71	4.07152e-07	-1.94572	down	--	--	--	--	--	--	--	--	--	S	Function unknown	uncharacterized protein LOC109001573 [Juglans regia]	--
JreChr11G12067	JreChr11G12067	3.92709	93	6.23222	162	33.0618	816	34.5435	903	28.5674	821	1.49842e-22	2.5851	up	--	--	Cellular Component: integral component of membrane (GO:0016021);; Cellular Component: chloroplast membrane (GO:0031969);;	--	--	--	--	Chloroplast import apparatus Tic20-like	Protein TIC 20-v, chloroplastic OS=Arabidopsis thaliana OX=3702 GN=TIC20-V PE=2 SV=1	S	Function unknown	protein TIC 20-v, chloroplastic-like [Juglans regia]	cellular component: membrane (GO:0016020);; cellular component: membrane part (GO:0044425);; cellular component: cell (GO:0005623);; cellular component: organelle (GO:0043226);; cellular component: organelle part (GO:0044422);; cellular component: cell part (GO:0044464)
JreChr01G12395	JreChr01G12395	3.0644	130	5.51442	256	15.3312	679	11.8318	555	22.7897	1175	6.0181e-05	1.90757	up	[IR]	Lipid transport and metabolism;; General function prediction only	Biological Process: lipid metabolic process (GO:0006629);; Molecular Function: lipase activity (GO:0016298);;	K00679|4.3e-44|cic:CICLE_v10027727mg|K00679 phospholipid:diacylglycerol acyltransferase [EC:2.3.1.158] | (RefSeq) hypothetical protein	Glycerolipid metabolism (ko00561)	--	--	GDSL-like Lipase/Acylhydrolase	GDSL esterase/lipase 2 OS=Arabidopsis thaliana OX=3702 GN=GLIP2 PE=2 SV=1	S	Function unknown	GDSL esterase/lipase 2-like [Juglans regia]	biological process: metabolic process (GO:0008152);; biological process: single-organism process (GO:0044699);; molecular function: catalytic activity (GO:0003824)
JreChr11G11216	JreChr11G11216	5.44461	262	5.23449	277	13.0982	660	20.4437	1092	9.6119	565	0.000958917	1.35421	up	--	--	Cellular Component: integral component of membrane (GO:0016021);;	--	--	[E]	Amino acid transport and metabolism	Transmembrane amino acid transporter protein	Probable GABA transporter 2 OS=Arabidopsis thaliana OX=3702 GN=At5g41800 PE=1 SV=1	E	Amino acid transport and metabolism	probable GABA transporter 2 [Juglans regia]	cellular component: membrane (GO:0016020);; cellular component: membrane part (GO:0044425)
JreChr06G11155	JreChr06G11155	0.112619	11	0.188676	20	4.62392	456	1.28743	135	7.81377	897	4.66191e-09	4.84361	up	[T]	Signal transduction mechanisms	Molecular Function: protein serine/threonine kinase activity (GO:0004674);; Molecular Function: ATP binding (GO:0005524);; Cellular Component: integral component of membrane (GO:0016021);; Molecular Function: carbohydrate binding (GO:0030246);; Biological Process: recognition of pollen (GO:0048544);;	K24104|1.6e-75|thj:104799061|K24104 GPN-loop GTPase | (RefSeq) LOW QUALITY PROTEIN: uncharacterized protein LOC104799061	--	--	--	Protein tyrosine and serine/threonine kinase	Receptor-like serine/threonine-protein kinase SD1-8 OS=Arabidopsis thaliana OX=3702 GN=SD18 PE=1 SV=1	T	Signal transduction mechanisms	hypothetical protein F2P56_036390 [Juglans regia]	molecular function: catalytic activity (GO:0003824);; biological process: metabolic process (GO:0008152);; biological process: cellular process (GO:0009987);; molecular function: binding (GO:0005488);; cellular component: membrane (GO:0016020);; cellular component: membrane part (GO:0044425);; biological process: reproduction (GO:0000003);; biological process: reproductive process (GO:0022414);; …
JreChr02G10259	JreChr02G10259	4.77121	113	4.92577	128	12.6635	314	13.0627	344	10.6824	309	8.22232e-07	1.25914	up	[O]	Posttranslational modification, protein turnover, chaperones	Cellular Component: cellular_component (GO:0005575);; Cellular Component: intracellular (GO:0005622);; Cellular Component: cell (GO:0005623);; Cellular Component: nucleus (GO:0005634);; Cellular Component: cytoplasm (GO:0005737);; Biological Process: regulation of carbohydrate metabolic process (GO:0006109);; Biological Process: protein folding (GO:0006457);; Biological Process: biological_proces…	K03686|8.3e-13|cam:101509769|K03686 molecular chaperone DnaJ | (RefSeq) dnaJ homolog 1, mitochondrial	--	[O]	Posttranslational modification, protein turnover, chaperones	DnaJ domain	Chaperone protein dnaJ 20, chloroplastic OS=Arabidopsis thaliana OX=3702 GN=ATJ20 PE=1 SV=2	O	Posttranslational modification, protein turnover, chaperones	chaperone protein dnaJ 20, chloroplastic-like [Juglans regia]	cellular component: cell (GO:0005623);; cellular component: cell part (GO:0044464);; cellular component: organelle (GO:0043226);; biological process: biological regulation (GO:0065007);; biological process: cellular process (GO:0009987)
JreChr05G11248	JreChr05G11248	0.961551	34	0.858077	34	6.86952	255	5.66422	223	6.82537	295	2.05981e-15	2.75686	up	--	--	Molecular Function: DNA binding (GO:0003677);; Molecular Function: transcription factor activity, sequence-specific DNA binding (GO:0003700);; Cellular Component: nucleus (GO:0005634);;	K09286|9.7e-159|jre:108983897|K09286 EREBP-like factor | (RefSeq) dehydration-responsive element-binding protein 2A-like	--	--	--	AP2 domain	Dehydration-responsive element-binding protein 2A OS=Arabidopsis thaliana OX=3702 GN=DREB2A PE=1 SV=1	K	Transcription	dehydration-responsive element-binding protein 2A-like [Juglans regia]	molecular function: binding (GO:0005488);; molecular function: nucleic acid binding transcription factor activity (GO:0001071);; biological process: biological regulation (GO:0065007);; cellular component: cell (GO:0005623);; cellular component: organelle (GO:0043226);; cellular component: cell part (GO:0044464)
JreChr05G12233	JreChr05G12233	103.069	2792	85.7782	2557	43.9982	1252	52.4145	1580	31.5146	1045	1.08572e-05	-1.21691	down	--	--	Cellular Component: integral component of membrane (GO:0016021);;	K13496|1.4e-61|atr:18422858|K13496 UDP-glucosyltransferase 73C [EC:2.4.1.-] | (RefSeq) scopoletin glucosyltransferase	Zeatin biosynthesis (ko00908)	--	--	--	--	--	--	uncharacterized protein LOC108982679 [Juglans regia]	cellular component: membrane (GO:0016020);; cellular component: membrane part (GO:0044425)
JreChr07G10260	JreChr07G10260	16.4138	663	18.4575	820	33.9146	1437	27.0595	1215	48.9468	2416	0.00906795	1.02111	up	[E]	Amino acid transport and metabolism	Biological Process: cellular amino acid metabolic process (GO:0006520);; Molecular Function: lyase activity (GO:0016829);;	K01620|6.9e-201|jre:109004212|K01620 threonine aldolase [EC:4.1.2.48] | (RefSeq) probable low-specificity L-threonine aldolase 1	Glycine, serine and threonine metabolism (ko00260);; Biosynthesis of amino acids (ko01230)	[E]	Amino acid transport and metabolism	Beta-eliminating lyase	Probable low-specificity L-threonine aldolase 1 OS=Arabidopsis thaliana OX=3702 GN=THA1 PE=1 SV=1	E	Amino acid transport and metabolism	probable low-specificity L-threonine aldolase 1 [Juglans regia]	biological process: metabolic process (GO:0008152);; biological process: cellular process (GO:0009987);; biological process: single-organism process (GO:0044699);; molecular function: catalytic activity (GO:0003824)
JreChr10G11726	JreChr10G11726	37.2963	935	41.5017	1145	96.425	2538	90.9942	2538	159.556	4892	2.84704e-05	1.50462	up	[O]	Posttranslational modification, protein turnover, chaperones	Molecular Function: transferase activity (GO:0016740);;	K00799|8.6e-101|jre:108979255|K00799 glutathione S-transferase [EC:2.5.1.18] | (RefSeq) glutathione S-transferase U24-like	Glutathione metabolism (ko00480)	[O]	Posttranslational modification, protein turnover, chaperones	Glutathione S-transferase, N-terminal domain	Probable glutathione S-transferase parC OS=Nicotiana tabacum OX=4097 GN=PARC PE=2 SV=1	O	Posttranslational modification, protein turnover, chaperones	probable glutathione S-transferase isoform X1 [Juglans regia]	molecular function: catalytic activity (GO:0003824)
JreChr03G10419	JreChr03G10419	50.947	2130	45.2884	2084	29.663	1302	21.5077	1001	21.2721	1088	1.78211e-05	-1.05825	down	[IR]	Lipid transport and metabolism;; General function prediction only	Molecular Function: hydrolase activity, acting on ester bonds (GO:0016788);;	K00679|2.2e-48|cic:CICLE_v10027727mg|K00679 phospholipid:diacylglycerol acyltransferase [EC:2.3.1.158] | (RefSeq) hypothetical protein	Glycerolipid metabolism (ko00561)	--	--	GDSL-like Lipase/Acylhydrolase	GDSL esterase/lipase At1g33811 OS=Arabidopsis thaliana OX=3702 GN=At1g33811 PE=2 SV=1	S	Function unknown	hypothetical protein F2P56_000247 [Juglans regia]	molecular function: catalytic activity (GO:0003824)
JreChr13G12001	JreChr13G12001	3.5097	165	3.69007	190	8.61999	424	9.06594	472	7.43838	426	2.13037e-07	1.15155	up	[T]	Signal transduction mechanisms	Molecular Function: protein serine/threonine phosphatase activity (GO:0004722);; Molecular Function: metal ion binding (GO:0046872);;	K14497|3.9e-240|jre:108998487|K14497 protein phosphatase 2C [EC:3.1.3.16] | (RefSeq) probable protein phosphatase 2C 24	MAPK signaling pathway - plant (ko04016);; Plant hormone signal transduction (ko04075)	[T]	Signal transduction mechanisms	Protein phosphatase 2C	Probable protein phosphatase 2C 24 OS=Arabidopsis thaliana OX=3702 GN=At2g29380 PE=1 SV=1	T	Signal transduction mechanisms	probable protein phosphatase 2C 24 [Juglans regia]	molecular function: catalytic activity (GO:0003824);; biological process: metabolic process (GO:0008152);; biological process: cellular process (GO:0009987);; molecular function: binding (GO:0005488)
JreChr13G10983	JreChr13G10983	966.725	43669	990.988	49276	293.342	13914	351.093	17651	270.772	14964	1.39883e-35	-1.74647	down	[EF]	Amino acid transport and metabolism;; Nucleotide transport and metabolism	Molecular Function: transaminase activity (GO:0008483);;	K00830|4.1e-234|jre:108994646|K00830 alanine-glyoxylate transaminase / serine-glyoxylate transaminase / serine-pyruvate transaminase [EC:2.6.1.44 2.6.1.45 2.6.1.51] | (RefSeq) serine--glyoxylate aminotransferase	Alanine, aspartate and glutamate metabolism (ko00250);; Glycine, serine and threonine metabolism (ko00260);; Glyoxylate and dicarboxylate metabolism (ko00630);; Carbon metabolism (ko01200);; Peroxisome (ko04146)	[R]	General function prediction only	Aminotransferase class-V	Serine--glyoxylate aminotransferase OS=Arabidopsis thaliana OX=3702 GN=AGT1 PE=1 SV=2	E	Amino acid transport and metabolism	serine--glyoxylate aminotransferase [Juglans regia]	molecular function: catalytic activity (GO:0003824)
JreChr12G10644	JreChr12G10644	61.3174	2054	51.0024	1880	15.4046	542	16.0772	600	16.9948	697	1.48114e-23	-1.85642	down	--	--	Cellular Component: integral component of membrane (GO:0016021);;	K15109|1.4e-162|jre:108984095|K15109 solute carrier family 25 (mitochondrial carnitine/acylcarnitine transporter), member 20/29 | (RefSeq) mitochondrial carnitine/acylcarnitine carrier-like protein	--	[C]	Energy production and conversion	Mitochondrial carrier protein	Mitochondrial carnitine/acylcarnitine carrier-like protein OS=Arabidopsis thaliana OX=3702 GN=BOU PE=1 SV=1	C	Energy production and conversion	mitochondrial carnitine/acylcarnitine carrier-like protein [Juglans regia]	cellular component: membrane (GO:0016020);; cellular component: membrane part (GO:0044425)
JreChr01G13524	JreChr01G13524	170.74	3492	196.513	4424	40.9424	880	39.9947	911	41.2893	1034	5.31598e-61	-2.22999	down	--	--	Molecular Function: DNA binding (GO:0003677);; Cellular Component: nucleus (GO:0005634);; Molecular Function: zinc ion binding (GO:0008270);; Biological Process: positive regulation of transcription, DNA-templated (GO:0045893);;	--	--	--	--	GATA-type transcription activator, N-terminal	--	--	--	uncharacterized protein LOC108991867 [Juglans regia]	molecular function: binding (GO:0005488);; cellular component: cell (GO:0005623);; cellular component: organelle (GO:0043226);; cellular component: cell part (GO:0044464);; biological process: biological regulation (GO:0065007)
JreChr05G10536	JreChr05G10536	35.2855	2411	39.3033	2956	12.7339	914	11.2761	858	12.1244	1014	9.22799e-30	-1.68898	down	--	--	Biological Process: positive gravitropism (GO:0009958);;	--	--	--	--	NPH3 family	BTB/POZ domain-containing protein NPY2 OS=Arabidopsis thaliana OX=3702 GN=NPY2 PE=2 SV=1	S	Function unknown	BTB/POZ domain-containing protein NPY2-like isoform X1 [Juglans regia]	biological process: response to stimulus (GO:0050896)
JreChr04G12240	JreChr04G12240	5.97069	345	5.05633	321	12.8997	781	14.375	923	10.5544	745	2.23558e-06	1.1258	up	--	--	--	K19044|3.9e-290|jre:109020506|K19044 E3 ubiquitin-protein ligase XBAT32/33 [EC:2.3.2.27] | (RefSeq) E3 ubiquitin-protein ligase XBAT33-like	--	--	--	Ankyrin repeats (3 copies)	E3 ubiquitin-protein ligase XBAT33 OS=Arabidopsis thaliana OX=3702 GN=XBAT33 PE=2 SV=1	O	Posttranslational modification, protein turnover, chaperones	E3 ubiquitin-protein ligase XBAT33-like [Juglans regia]	--
JreChr05G12500	JreChr05G12500	54.892	562	57.665	650	10.3008	111	7.77066	89	7.21641	91	2.98764e-27	-2.79804	down	--	--	--	--	--	--	--	--	--	--	--	uncharacterized protein LOC108986971 isoform X1 [Juglans regia]	--
JreChr01G13934	JreChr01G13934	11.5045	178	18.8104	319	67.7744	1096	31.9867	549	135.94	2561	0.000742512	2.337	up	--	--	Molecular Function: hydrolase activity, hydrolyzing O-glycosyl compounds (GO:0004553);; Biological Process: carbohydrate metabolic process (GO:0005975);;	K01183|2.2e-62|jre:109004164|K01183 chitinase [EC:3.2.1.14] | (RefSeq) acidic endochitinase-like	Amino sugar and nucleotide sugar metabolism (ko00520)	[M]	Cell wall/membrane/envelope biogenesis	Glycosyl hydrolases family 18	Acidic endochitinase OS=Nicotiana tabacum OX=4097 PE=1 SV=1	G	Carbohydrate transport and metabolism	acidic endochitinase-like [Juglans regia]	molecular function: catalytic activity (GO:0003824);; biological process: metabolic process (GO:0008152)
JreChr03G11967	JreChr03G11967	33.5363	3173	26.2642	2736	48.992	4868	63.4462	6681	91.707	10615	0.00327504	1.13242	up	[G]	Carbohydrate transport and metabolism	Molecular Function: beta-galactosidase activity (GO:0004565);; Biological Process: carbohydrate metabolic process (GO:0005975);; Molecular Function: carbohydrate binding (GO:0030246);;	K12309|0.0e+00|brp:103872148|K12309 beta-galactosidase [EC:3.2.1.23] | (RefSeq) beta-galactosidase 2	Galactose metabolism (ko00052);; Other glycan degradation (ko00511);; Glycosaminoglycan degradation (ko00531);; Sphingolipid metabolism (ko00600);; Glycosphingolipid biosynthesis - ganglio series (ko00604)	[G]	Carbohydrate transport and metabolism	Glycosyl hydrolases family 35	Beta-galactosidase OS=Solanum lycopersicum OX=4081 PE=1 SV=1	G	Carbohydrate transport and metabolism	beta-galactosidase-like [Juglans regia]	molecular function: catalytic activity (GO:0003824);; biological process: metabolic process (GO:0008152);; molecular function: binding (GO:0005488)
JreChr12G10273	JreChr12G10273	54.2166	1182	67.7059	1625	116.71	2672	178.81	4339	113.574	3029	0.000147746	1.09569	up	[O]	Posttranslational modification, protein turnover, chaperones	Molecular Function: peptide-methionine (S)-S-oxide reductase activity (GO:0008113);;	K07304|2.1e-111|jre:108986724|K07304 peptide-methionine (S)-S-oxide reductase [EC:1.8.4.11] | (RefSeq) peptide methionine sulfoxide reductase-like	--	[O]	Posttranslational modification, protein turnover, chaperones	Peptide methionine sulfoxide reductase	Peptide methionine sulfoxide reductase OS=Fragaria ananassa OX=3747 PE=2 SV=2	O	Posttranslational modification, protein turnover, chaperones	peptide methionine sulfoxide reductase-like [Juglans regia]	molecular function: catalytic activity (GO:0003824);; biological process: metabolic process (GO:0008152);; biological process: single-organism process (GO:0044699)
JreChr15G11746	JreChr15G11746	22.7433	535	43.9233	1136	17.1818	424	8.42699	221	13.9568	401	0.00852987	-1.38838	down	--	--	Molecular Function: peroxidase activity (GO:0004601);; Cellular Component: extracellular region (GO:0005576);; Biological Process: response to oxidative stress (GO:0006979);; Cellular Component: integral component of membrane (GO:0016021);; Molecular Function: heme binding (GO:0020037);; Biological Process: hydrogen peroxide catabolic process (GO:0042744);; Molecular Function: metal ion binding (…	K00430|8.0e-101|jre:108982307|K00430 peroxidase [EC:1.11.1.7] | (RefSeq) peroxidase 47	Phenylpropanoid biosynthesis (ko00940)	--	--	Peroxidase	Peroxidase 47 OS=Arabidopsis thaliana OX=3702 GN=PER47 PE=2 SV=2	Q	Secondary metabolites biosynthesis, transport and catabolism	peroxidase 47 [Juglans regia]	molecular function: catalytic activity (GO:0003824);; molecular function: antioxidant activity (GO:0016209);; biological process: metabolic process (GO:0008152);; biological process: cellular process (GO:0009987);; biological process: single-organism process (GO:0044699);; biological process: response to stimulus (GO:0050896);; biological process: detoxification (GO:0098754);; cellular component:…
JreChr07G10015	JreChr07G10015	19.6705	767	19.6905	846	9.83384	403	10.987	477	9.71911	464	8.2001e-10	-1.01286	down	[QR]	Secondary metabolites biosynthesis, transport and catabolism;; General function prediction only	Molecular Function: oxidoreductase activity (GO:0016491);;	K19825|3.8e-95|nto:104093506|K19825 2-alkenal reductase (NADP+) [EC:1.3.1.102] | (RefSeq) 2-alkenal reductase (NADP(+)-dependent) isoform X1	--	[R]	General function prediction only	Zinc-binding dehydrogenase	2-alkenal reductase (NADP(+)-dependent) OS=Nicotiana tabacum OX=4097 GN=DBR PE=1 SV=1	S	Function unknown	2-alkenal reductase (NADP(+)-dependent)-like [Juglans regia]	molecular function: catalytic activity (GO:0003824)
JreChr07G11544	JreChr07G11544	142.782	8600	125.325	8309	37.4222	2367	39.5804	2654	39.3028	2896	1.39753e-41	-1.85119	down	[H]	Coenzyme transport and metabolism	Biological Process: protoporphyrinogen IX biosynthetic process (GO:0006782);; Molecular Function: glutamyl-tRNA reductase activity (GO:0008883);; Molecular Function: NADP binding (GO:0050661);;	K02492|1.3e-291|jre:108991350|K02492 glutamyl-tRNA reductase [EC:1.2.1.70] | (RefSeq) glutamyl-tRNA reductase 1, chloroplastic-like	Porphyrin and chlorophyll metabolism (ko00860)	--	--	Shikimate / quinate 5-dehydrogenase	Glutamyl-tRNA reductase 1, chloroplastic OS=Cucumis sativus OX=3659 GN=HEMA1 PE=2 SV=1	H	Coenzyme transport and metabolism	glutamyl-tRNA reductase 1, chloroplastic-like [Juglans regia]	biological process: metabolic process (GO:0008152);; biological process: cellular process (GO:0009987);; molecular function: catalytic activity (GO:0003824);; biological process: single-organism process (GO:0044699);; molecular function: binding (GO:0005488)
JreChr01G12042	JreChr01G12042	20.7937	592	25.4365	797	52.3229	1562	41.9356	1327	51.4183	1789	1.43113e-05	1.01253	up	[T]	Signal transduction mechanisms	Molecular Function: protein serine/threonine kinase activity (GO:0004674);; Molecular Function: ATP binding (GO:0005524);;	K08794|5.5e-136|jre:108991068|K08794 calcium/calmodulin-dependent protein kinase I [EC:2.7.11.17] | (RefSeq) phosphoenolpyruvate carboxylase kinase 1-like	--	[T]	Signal transduction mechanisms	Protein kinase domain	Phosphoenolpyruvate carboxylase kinase 1 OS=Arabidopsis thaliana OX=3702 GN=PPCK1 PE=1 SV=1	T	Signal transduction mechanisms	hypothetical protein F2P56_015906, partial [Juglans regia]	molecular function: catalytic activity (GO:0003824);; biological process: metabolic process (GO:0008152);; biological process: cellular process (GO:0009987);; molecular function: binding (GO:0005488)
JreChr09G10678	JreChr09G10678	0.376457	6	0.566541	10	3.54589	56	2.01206	34	12.8745	234	0.00231239	3.57552	up	--	--	Cellular Component: integral component of membrane (GO:0016021);; Biological Process: vesicle-mediated transport (GO:0016192);;	K08486|2.7e-62|jre:108982857|K08486 syntaxin 1B/2/3 | (RefSeq) syntaxin-121-like	SNARE interactions in vesicular transport (ko04130)	[U]	Intracellular trafficking, secretion, and vesicular transport	Syntaxin	Syntaxin-121 OS=Arabidopsis thaliana OX=3702 GN=SYP121 PE=1 SV=1	U	Intracellular trafficking, secretion, and vesicular transport	syntaxin-121-like [Juglans regia]	cellular component: membrane (GO:0016020);; cellular component: membrane part (GO:0044425);; biological process: localization (GO:0051179)
JreChr01G13882	JreChr01G13882	0.120983	7	0.216597	13	11.6786	669	0.087051	6	67.4238	4496	0.00573459	7.24586	up	[E]	Amino acid transport and metabolism	Molecular Function: catalytic activity (GO:0003824);; Biological Process: biosynthetic process (GO:0009058);; Molecular Function: pyridoxal phosphate binding (GO:0030170);;	K20772|6.1e-285|jre:109006403|K20772 1-aminocyclopropane-1-carboxylate synthase 1/2/6 [EC:4.4.1.14] | (RefSeq) 1-aminocyclopropane-1-carboxylate synthase	Cysteine and methionine metabolism (ko00270);; MAPK signaling pathway - plant (ko04016)	[T]	Signal transduction mechanisms	Aminotransferase class I and II	1-aminocyclopropane-1-carboxylate synthase 1 OS=Prunus mume OX=102107 GN=ACS1 PE=2 SV=1	T	Signal transduction mechanisms	1-aminocyclopropane-1-carboxylate synthase [Juglans regia]	molecular function: catalytic activity (GO:0003824);; biological process: metabolic process (GO:0008152);; molecular function: binding (GO:0005488)
JreChr13G12127	JreChr13G12127	287.598	2489	367.442	3500	48.7468	443	75.8132	731	36.6988	389	1.07352e-15	-2.67596	down	[O]	Posttranslational modification, protein turnover, chaperones	--	K03283|1.1e-34|jre:108992981|K03283 heat shock 70kDa protein 1/2/6/8 | (RefSeq) heat shock 70 kDa protein 4-like	Spliceosome (ko03040);; Protein processing in endoplasmic reticulum (ko04141);; Endocytosis (ko04144)	[O]	Posttranslational modification, protein turnover, chaperones	Hsp70 protein	Heat shock 70 kDa protein OS=Zea mays OX=4577 GN=HSP70 PE=3 SV=2	O	Posttranslational modification, protein turnover, chaperones	hypothetical protein FH972_011483 [Carpinus fangiana]	--
JreChr03G12702	JreChr03G12702	148.219	2982	112.77	2497	61.9265	1308	59.8195	1340	60.9462	1500	1.15652e-08	-1.16194	down	--	--	Cellular Component: photosystem II oxygen evolving complex (GO:0009654);; Biological Process: photosynthesis (GO:0015979);;	K08903|9.3e-98|jre:108996055|K08903 photosystem II 13kDa protein | (RefSeq) photosystem II reaction center PSB28 protein, chloroplastic	Photosynthesis (ko00195)	--	--	Psb28 protein	Photosystem II reaction center PSB28 protein, chloroplastic OS=Oryza sativa subsp. japonica OX=39947 GN=PSB28 PE=2 SV=2	S	Function unknown	photosystem II reaction center PSB28 protein, chloroplastic [Juglans regia]	cellular component: cell (GO:0005623);; cellular component: membrane (GO:0016020);; cellular component: macromolecular complex (GO:0032991);; cellular component: membrane part (GO:0044425);; cellular component: cell part (GO:0044464);; biological process: metabolic process (GO:0008152);; biological process: cellular process (GO:0009987)
JreChr09G11674	JreChr09G11674	5.42003	298	4.76575	288	12.0553	695	9.11399	557	24.3968	1637	0.00830713	1.53112	up	[P]	Inorganic ion transport and metabolism	Cellular Component: integral component of plasma membrane (GO:0005887);; Molecular Function: ammonium transmembrane transporter activity (GO:0008519);;	K03320|3.6e-285|jre:108994933|K03320 ammonium transporter, Amt family | (RefSeq) ammonium transporter 2-like	--	[P]	Inorganic ion transport and metabolism	Ammonium Transporter Family	Ammonium transporter 2 OS=Arabidopsis thaliana OX=3702 GN=AMT2 PE=1 SV=2	P	Inorganic ion transport and metabolism	ammonium transporter 2-like [Juglans regia]	cellular component: cell (GO:0005623);; cellular component: membrane (GO:0016020);; cellular component: membrane part (GO:0044425);; cellular component: cell part (GO:0044464);; molecular function: transporter activity (GO:0005215);; biological process: localization (GO:0051179)
JreChr01G12828	JreChr01G12828	83.9097	3668	82.4253	3966	43.515	1998	43.5128	2117	34.1686	1828	3.61721e-12	-1.10664	down	[I]	Lipid transport and metabolism	Molecular Function: catalytic activity (GO:0003824);;	K08726|4.8e-06|bdi:100841009|K08726 soluble epoxide hydrolase / lipid-phosphate phosphatase [EC:3.3.2.10 3.1.3.76] | (RefSeq) uncharacterized protein LOC100841009	Arachidonic acid metabolism (ko00590);; Peroxisome (ko04146)	[R]	General function prediction only	alpha/beta hydrolase fold	--	S	Function unknown	cis-3-alkyl-4-alkyloxetan-2-one decarboxylase isoform X2 [Juglans regia]	molecular function: catalytic activity (GO:0003824)
JreChr03G11858	JreChr03G11858	0.334963	5	0.327798	5	3.75483	49	1.25419	18	13.4958	205	0.0034807	3.98403	up	--	--	--	--	--	--	--	--	--	--	--	--	--
JreChr04G10891	JreChr04G10891	2.42033	75	2.22759	76	17.2782	557	12.6721	433	73.5469	2761	0.00178037	3.84887	up	--	--	Biological Process: reproduction (GO:0000003);; Biological Process: response to acid chemical (GO:0001101);; Biological Process: developmental process involved in reproduction (GO:0003006);; Molecular Function: molecular_function (GO:0003674);; Molecular Function: transcription cofactor activity (GO:0003712);; Molecular Function: transcription corepressor activity (GO:0003714);; Cellular Componen…	K13464|1.8e-145|jre:108979265|K13464 jasmonate ZIM domain-containing protein | (RefSeq) protein TIFY 10A-like isoform X1	Plant hormone signal transduction (ko04075)	--	--	tify domain	Protein TIFY 10A OS=Arabidopsis thaliana OX=3702 GN=TIFY10A PE=1 SV=1	S	Function unknown	protein TIFY 10A-like isoform X1 [Juglans regia]	biological process: reproduction (GO:0000003);; biological process: response to stimulus (GO:0050896);; biological process: reproductive process (GO:0022414);; biological process: developmental process (GO:0032502);; molecular function: transcription factor activity, protein binding (GO:0000988);; biological process: biological regulation (GO:0065007);; cellular component: cell (GO:0005623);; cel…
JreChr13G11197	JreChr13G11197	14.4427	622	7.81001	370	4.51325	204	2.95295	142	4.3473	229	0.000985084	-1.55801	down	[I]	Lipid transport and metabolism	Biological Process: lipid metabolic process (GO:0006629);; Cellular Component: integral component of membrane (GO:0016021);; Molecular Function: oxidoreductase activity, acting on paired donors, with oxidation of a pair of donors resulting in the reduction of molecular oxygen to two molecules of water (GO:0016717);;	K10256|3.6e-232|jre:109001694|K10256 omega-6 fatty acid desaturase / acyl-lipid omega-6 desaturase (Delta-12 desaturase) [EC:1.14.19.6 1.14.19.22] | (RefSeq) delta(12)-acyl-lipid-desaturase-like	Biosynthesis of unsaturated fatty acids (ko01040);; Fatty acid metabolism (ko01212)	--	--	Fatty acid desaturase	Delta(12)-acyl-lipid-desaturase OS=Punica granatum OX=22663 GN=FAD12 PE=2 SV=2	I	Lipid transport and metabolism	delta(12)-acyl-lipid-desaturase-like [Juglans regia]	biological process: metabolic process (GO:0008152);; biological process: single-organism process (GO:0044699);; cellular component: membrane (GO:0016020);; cellular component: membrane part (GO:0044425);; molecular function: catalytic activity (GO:0003824)
JreChr08G11519	JreChr08G11519	95.6351	3719	105.226	4504	35.2166	1438	25.805	1117	26.981	1284	1.05727e-19	-1.83617	down	--	--	--	--	--	--	--	Fantastic Four meristem regulator	--	S	Function unknown	hypothetical protein F2P56_019381 [Juglans regia]	--
JreChr01G13612	JreChr01G13612	16.921	1147	24.1431	1801	7.10364	506	12.2002	921	5.51945	458	0.00156585	-1.38005	down	--	--	Molecular Function: manganese ion transmembrane transporter activity (GO:0005384);; Cellular Component: integral component of membrane (GO:0016021);; Biological Process: cellular manganese ion homeostasis (GO:0030026);;	--	--	--	--	--	Membrane protein of ER body-like protein OS=Arabidopsis thaliana OX=3702 GN=MEBL PE=2 SV=1	S	Function unknown	membrane protein of ER body 2-like [Juglans regia]	molecular function: transporter activity (GO:0005215);; biological process: localization (GO:0051179);; cellular component: membrane (GO:0016020);; cellular component: membrane part (GO:0044425);; biological process: cellular process (GO:0009987);; biological process: single-organism process (GO:0044699);; biological process: biological regulation (GO:0065007)
JreChr09G11605	JreChr09G11605	0.67761	19	1.15966	35	6.14571	175	4.50312	136	7.01226	233	2.9802e-07	2.59779	up	--	--	Molecular Function: DNA binding (GO:0003677);; Cellular Component: nucleus (GO:0005634);;	K10802|3.0e-51|jre:108995197|K10802 high mobility group protein B1 | (RefSeq) high mobility group B protein 1-like isoform X1	Base excision repair (ko03410)	[R]	General function prediction only	HMG (high mobility group) box	High mobility group B protein 3 OS=Arabidopsis thaliana OX=3702 GN=HMGB3 PE=1 SV=1	K	Transcription	high mobility group B protein 3-like [Juglans regia]	molecular function: binding (GO:0005488);; cellular component: cell (GO:0005623);; cellular component: organelle (GO:0043226);; cellular component: cell part (GO:0044464)
JreChr01G13673	JreChr01G13673	2.63611	330	2.38109	329	8.13511	1070	4.48294	625	17.0347	2609	0.00316534	1.93752	up	--	--	Cellular Component: integral component of membrane (GO:0016021);; Molecular Function: kinase activity (GO:0016301);;	K17550|2.2e-27|qsu:111989606|K17550 protein phosphatase 1 regulatory subunit 7 | (RefSeq) probable LRR receptor-like serine/threonine-protein kinase At2g24230	--	[R]	General function prediction only	Leucine rich repeat	Receptor-like protein 13 OS=Arabidopsis thaliana OX=3702 GN=RLP13 PE=3 SV=1	A	RNA processing and modification	receptor-like protein 1 [Juglans regia]	cellular component: membrane (GO:0016020);; cellular component: membrane part (GO:0044425);; molecular function: catalytic activity (GO:0003824)
JreChr12G10350	JreChr12G10350	17.1807	439	11.6259	327	6.37629	171	3.93704	112	6.54556	205	0.0021868	-1.41377	down	--	--	Cellular Component: integral component of membrane (GO:0016021);;	--	--	--	--	Plant protein of unknown function	Putative UPF0481 protein At3g02645 OS=Arabidopsis thaliana OX=3702 GN=At3g02645 PE=3 SV=1	S	Function unknown	uncharacterized protein LOC108994363 [Juglans regia]	cellular component: membrane (GO:0016020);; cellular component: membrane part (GO:0044425)
JreChr11G11877	JreChr11G11877	7.04102	206	5.19061	167	41.0091	1259	53.0512	1725	32.7196	1170	4.86317e-21	2.71836	up	--	--	--	K09287|3.7e-55|boe:106300667|K09287 RAV-like factor | (RefSeq) AP2/ERF and B3 domain-containing transcription factor At1g51120-like	--	--	--	--	--	M	Cell wall/membrane/envelope biogenesis	uncharacterized protein LOC109014956 [Juglans regia]	--
JreChr10G11732	JreChr10G11732	2.15135	119	2.02855	123	4.86335	282	4.58981	282	5.00812	338	2.13184e-05	1.14676	up	--	--	Cellular Component: integral component of membrane (GO:0016021);;	--	--	--	--	D-mannose binding lectin	PAN domain-containing protein At5g03700 OS=Arabidopsis thaliana OX=3702 GN=At5g03700 PE=1 SV=1	S	Function unknown	PAN domain-containing protein At5g03700-like [Juglans regia]	cellular component: membrane (GO:0016020);; cellular component: membrane part (GO:0044425)
JreChr09G12601	JreChr09G12601	40.7319	2115	41.8848	2394	16.0403	875	20.8051	1203	19.4345	1235	1.99968e-10	-1.19835	down	--	--	Molecular Function: protein binding (GO:0005515);; Cellular Component: cellular_component (GO:0005575);; Cellular Component: intracellular (GO:0005622);; Cellular Component: cell (GO:0005623);; Cellular Component: nucleus (GO:0005634);; Cellular Component: organelle (GO:0043226);; Cellular Component: membrane-bounded organelle (GO:0043227);; Cellular Component: intracellular organelle (GO:0043229…	K05857|5.9e-11|bna:106388063|K05857 phosphatidylinositol phospholipase C, delta [EC:3.1.4.11] | (RefSeq) phosphoinositide phospholipase C 4	Inositol phosphate metabolism (ko00562);; Phosphatidylinositol signaling system (ko04070)	[S]	Function unknown	Armadillo/beta-catenin-like repeat	U-box domain-containing protein 10 OS=Arabidopsis thaliana OX=3702 GN=PUB10 PE=2 SV=1	S	Function unknown	U-box domain-containing protein 4-like [Juglans regia]	molecular function: binding (GO:0005488);; cellular component: cell (GO:0005623);; cellular component: cell part (GO:0044464);; cellular component: organelle (GO:0043226)
JreChr06G10021	JreChr06G10021	588.724	26793	579.013	29006	54.1048	2586	77.7692	3939	45.0075	2506	1.31565e-44	-3.37715	down	--	--	Biological Process: regulation of transcription, DNA-templated (GO:0006355);; Biological Process: circadian rhythm (GO:0007623);;	--	--	--	--	--	Protein LNK3 OS=Arabidopsis thaliana OX=3702 GN=LNK3 PE=1 SV=1	--	--	protein LNK3-like isoform X1 [Juglans regia]	biological process: biological regulation (GO:0065007);; biological process: rhythmic process (GO:0048511)
JreChr01G12738	JreChr01G12738	10.417	390	13.3636	551	5.568	219	5.0793	212	5.43616	249	2.02759e-06	-1.20701	down	[Q]	Secondary metabolites biosynthesis, transport and catabolism	Molecular Function: metal ion binding (GO:0046872);; Molecular Function: dioxygenase activity (GO:0051213);;	K04124|1.6e-188|jre:108996105|K04124 gibberellin 3beta-dioxygenase [EC:1.14.11.15] | (RefSeq) gibberellin 3-beta-dioxygenase 1-like	Diterpenoid biosynthesis (ko00904)	[QR]	Secondary metabolites biosynthesis, transport and catabolism;; General function prediction only	2OG-Fe(II) oxygenase superfamily	Gibberellin 3-beta-dioxygenase 1 OS=Pisum sativum OX=3888 GN=LE PE=1 SV=1	Q	Secondary metabolites biosynthesis, transport and catabolism	gibberellin 3-beta-dioxygenase 1-like [Juglans regia]	molecular function: binding (GO:0005488);; molecular function: catalytic activity (GO:0003824);; biological process: metabolic process (GO:0008152);; biological process: single-organism process (GO:0044699)
JreChr08G11754	JreChr08G11754	4.04155	129	4.63552	162	1.27001	43	0.583838	21	1.7421	68	0.00840709	-1.88778	down	--	--	Molecular Function: DNA binding (GO:0003677);; Molecular Function: transcription factor activity, sequence-specific DNA binding (GO:0003700);; Cellular Component: nucleus (GO:0005634);;	K09286|2.8e-157|jre:109002491|K09286 EREBP-like factor | (RefSeq) ethylene-responsive transcription factor 5	--	--	--	AP2 domain	Ethylene-responsive transcription factor 5 OS=Nicotiana tabacum OX=4097 GN=ERF5 PE=2 SV=1	K	Transcription	ethylene-responsive transcription factor 5 [Juglans regia]	molecular function: binding (GO:0005488);; molecular function: nucleic acid binding transcription factor activity (GO:0001071);; biological process: biological regulation (GO:0065007);; cellular component: cell (GO:0005623);; cellular component: organelle (GO:0043226);; cellular component: cell part (GO:0044464)
JreChr06G11058	JreChr06G11058	505.686	15968	538.792	18727	290.009	9616	169.221	5947	219.149	8466	1.25318e-05	-1.26599	down	[G]	Carbohydrate transport and metabolism	Molecular Function: channel activity (GO:0015267);; Cellular Component: integral component of membrane (GO:0016021);;	K09872|3.0e-151|jre:108993396|K09872 aquaporin PIP | (RefSeq) probable aquaporin PIP2-8	--	[G]	Carbohydrate transport and metabolism	Major intrinsic protein	Aquaporin PIP2-7 OS=Arabidopsis thaliana OX=3702 GN=PIP2-7 PE=1 SV=2	G	Carbohydrate transport and metabolism	hypothetical protein F2P56_036303 [Juglans regia]	molecular function: transporter activity (GO:0005215);; biological process: localization (GO:0051179);; cellular component: membrane (GO:0016020);; cellular component: membrane part (GO:0044425)
JreChr16G10498	JreChr16G10498	51.6339	2687	46.8548	2684	10.6233	581	14.1093	817	8.90511	567	3.33758e-21	-2.20328	down	--	--	Molecular Function: DNA binding (GO:0003677);; Cellular Component: nucleus (GO:0005634);;	K12133|1.5e-35|ppp:112280611|K12133 MYB-related transcription factor LHY | (RefSeq) uncharacterized protein LOC112280611	Circadian rhythm - plant (ko04712)	[O]	Posttranslational modification, protein turnover, chaperones	Myb-like DNA-binding domain	Protein REVEILLE 7 OS=Arabidopsis thaliana OX=3702 GN=RVE7 PE=2 SV=1	K	Transcription	protein REVEILLE 7-like isoform X2 [Juglans regia]	molecular function: binding (GO:0005488);; cellular component: cell (GO:0005623);; cellular component: organelle (GO:0043226);; cellular component: cell part (GO:0044464)
JreChr01G13097	JreChr01G13097	11.8053	264	16.4524	405	36.0673	847	46.5086	1158	42.9871	1176	4.09242e-09	1.50768	up	--	--	Molecular Function: molecular_function (GO:0003674);; Molecular Function: catalytic activity (GO:0003824);; Molecular Function: thioredoxin-disulfide reductase activity (GO:0004791);; Cellular Component: cellular_component (GO:0005575);; Cellular Component: intracellular (GO:0005622);; Cellular Component: cell (GO:0005623);; Cellular Component: cytoplasm (GO:0005737);; Biological Process: respons…	--	--	[O]	Posttranslational modification, protein turnover, chaperones	Thioredoxin	Thioredoxin-like 3-2, chloroplastic OS=Arabidopsis thaliana OX=3702 GN=WCRKC2 PE=2 SV=1	O	Posttranslational modification, protein turnover, chaperones	thioredoxin-like 3-2, chloroplastic isoform X1 [Juglans regia]	molecular function: catalytic activity (GO:0003824);; molecular function: antioxidant activity (GO:0016209);; biological process: metabolic process (GO:0008152);; biological process: cellular process (GO:0009987);; biological process: single-organism process (GO:0044699);; biological process: response to stimulus (GO:0050896);; biological process: detoxification (GO:0098754);; cellular component:…
JreChr05G11958	JreChr05G11958	41.7643	944	52.4152	1304	97.0585	2302	145.738	3664	104.053	2876	2.05065e-06	1.23137	up	--	--	Cellular Component: integral component of membrane (GO:0016021);;	--	--	--	--	Protein of unknown function (DUF1218)	--	S	Function unknown	uncharacterized protein LOC108979904 [Juglans regia]	cellular component: membrane (GO:0016020);; cellular component: membrane part (GO:0044425)
JreChr08G12165	JreChr08G12165	9.09579	709	8.22136	705	19.2011	1571	22.5521	1955	16.2926	1553	1.00711e-07	1.09318	up	--	--	Molecular Function: molecular_function (GO:0003674);; Molecular Function: nucleic acid binding (GO:0003676);; Molecular Function: RNA binding (GO:0003723);; Molecular Function: single-stranded RNA binding (GO:0003727);; Molecular Function: mRNA binding (GO:0003729);; Molecular Function: catalytic activity (GO:0003824);; Molecular Function: nuclease activity (GO:0004518);; Molecular Function: endo…	--	--	[R]	General function prediction only	PPR repeat family	Pentatricopeptide repeat-containing protein At5g42310, chloroplastic OS=Arabidopsis thaliana OX=3702 GN=CRP1 PE=1 SV=1	S	Function unknown	pentatricopeptide repeat-containing protein At5g42310, chloroplastic [Juglans regia]	molecular function: binding (GO:0005488);; molecular function: catalytic activity (GO:0003824);; biological process: metabolic process (GO:0008152);; biological process: cellular process (GO:0009987);; cellular component: cell (GO:0005623);; cellular component: cell part (GO:0044464);; biological process: biological regulation (GO:0065007);; biological process: cellular component organization or …
JreChr01G13418	JreChr01G13418	41.6464	787	59.2298	1231	136.931	2715	190.182	3996	107.042	2473	5.22625e-06	1.45312	up	--	--	Molecular Function: DNA binding (GO:0003677);; Cellular Component: nucleus (GO:0005634);;	K10802|4.5e-46|pop:7474442|K10802 high mobility group protein B1 | (RefSeq) high mobility group B protein 1	Base excision repair (ko03410)	[R]	General function prediction only	HMG (high mobility group) box	HMG1/2-like protein OS=Ipomoea nil OX=35883 PE=2 SV=1	K	Transcription	high mobility group B protein 1-like isoform X2 [Juglans regia]	molecular function: binding (GO:0005488);; cellular component: cell (GO:0005623);; cellular component: organelle (GO:0043226);; cellular component: cell part (GO:0044464)
JreChr15G11131	JreChr15G11131	1.83071	69	2.26444	94	5.26061	208	3.68803	155	5.79926	268	0.00889713	1.21121	up	--	--	Molecular Function: protein kinase activity (GO:0004672);; Molecular Function: ATP binding (GO:0005524);; Cellular Component: integral component of membrane (GO:0016021);;	--	--	--	--	Wall-associated receptor kinase C-terminal	--	T	Signal transduction mechanisms	LEAF RUST 10 DISEASE-RESISTANCE LOCUS RECEPTOR-LIKE PROTEIN KINASE-like 2.1 [Juglans regia]	molecular function: catalytic activity (GO:0003824);; biological process: metabolic process (GO:0008152);; biological process: cellular process (GO:0009987);; molecular function: binding (GO:0005488);; cellular component: membrane (GO:0016020);; cellular component: membrane part (GO:0044425)
JreChr14G11580	JreChr14G11580	30.6239	389	14.583	204	100.897	1346	48.1066	680	100.88	1568	0.00104512	1.82461	up	--	--	Molecular Function: copper ion transmembrane transporter activity (GO:0005375);; Biological Process: cellular copper ion homeostasis (GO:0006878);; Cellular Component: integral component of membrane (GO:0016021);;	K14686|4.4e-53|jre:109015685|K14686 solute carrier family 31 (copper transporter), member 1 | (RefSeq) copper transporter 6-like	--	[P]	Inorganic ion transport and metabolism	Ctr copper transporter family	Copper transporter 1 OS=Arabidopsis thaliana OX=3702 GN=COPT1 PE=2 SV=2	P	Inorganic ion transport and metabolism	copper transporter 6-like [Juglans regia]	molecular function: transporter activity (GO:0005215);; biological process: localization (GO:0051179);; biological process: cellular process (GO:0009987);; biological process: single-organism process (GO:0044699);; biological process: biological regulation (GO:0065007);; cellular component: membrane (GO:0016020);; cellular component: membrane part (GO:0044425)
JreChr07G12026	JreChr07G12026	2.24555	149	2.81409	206	9.66229	673	4.12808	305	11.3517	921	0.00399774	1.67989	up	[C]	Energy production and conversion	Molecular Function: malate dehydrogenase (decarboxylating) (NAD+) activity (GO:0004471);; Molecular Function: metal ion binding (GO:0046872);; Molecular Function: NAD binding (GO:0051287);;	K00029|0.0e+00|jre:109009468|K00029 malate dehydrogenase (oxaloacetate-decarboxylating)(NADP+) [EC:1.1.1.40] | (RefSeq) NADP-dependent malic enzyme	Pyruvate metabolism (ko00620);; Carbon fixation in photosynthetic organisms (ko00710);; Carbon metabolism (ko01200)	[C]	Energy production and conversion	Malic enzyme, NAD binding domain	NADP-dependent malic enzyme OS=Vitis vinifera OX=29760 PE=2 SV=1	C	Energy production and conversion	NADP-dependent malic enzyme [Juglans regia]	molecular function: catalytic activity (GO:0003824);; biological process: metabolic process (GO:0008152);; biological process: single-organism process (GO:0044699);; molecular function: binding (GO:0005488)
JreChr13G10738	JreChr13G10738	16.4535	603	20.4568	825	4.26211	164	7.39157	302	4.56627	205	1.30409e-07	-1.83499	down	--	--	--	K13161|4.3e-40|csv:101218373|K13161 heterogeneous nuclear ribonucleoprotein R | (RefSeq) heterogeneous nuclear ribonucleoprotein Q	--	--	--	Fantastic Four meristem regulator	--	S	Function unknown	histone H3.v1-like [Juglans regia]	--
JreChr04G10061	JreChr04G10061	0.292716	16	0.455511	28	0.780817	45	4.1791	253	2.74302	183	0.00388723	2.69266	up	--	--	Molecular Function: UDP-glycosyltransferase activity (GO:0008194);;	K16266|9.0e-188|mesc:110627793|K16266 cyanohydrin UDP-glucosyltransferase [EC:2.4.1.-] | (RefSeq) linamarin synthase 2	Cyanoamino acid metabolism (ko00460)	[GC]	Carbohydrate transport and metabolism;; Energy production and conversion	UDP-glucoronosyl and UDP-glucosyl transferase	Linamarin synthase 2 OS=Manihot esculenta OX=3983 GN=UGT85K5 PE=1 SV=1	--	--	linamarin synthase 2-like [Juglans regia]	molecular function: catalytic activity (GO:0003824)
JreChr01G13735	JreChr01G13735	33.6797	704	50.9536	1173	13.7799	303	17.0141	396	10.4552	268	3.21322e-07	-1.68574	down	--	--	Cellular Component: cellular_component (GO:0005575);; Cellular Component: intracellular (GO:0005622);; Cellular Component: cell (GO:0005623);; Cellular Component: cytoplasm (GO:0005737);; Cellular Component: vacuole (GO:0005773);; Cellular Component: plasma membrane (GO:0005886);; Cellular Component: cell-cell junction (GO:0005911);; Cellular Component: plasmodesma (GO:0009506);; Cellular Compone…	--	--	--	--	Remorin, C-terminal region	Remorin OS=Arabidopsis thaliana OX=3702 GN=DBP PE=1 SV=1	S	Function unknown	remorin-like [Juglans regia]	cellular component: cell (GO:0005623);; cellular component: cell part (GO:0044464);; cellular component: organelle (GO:0043226);; cellular component: membrane (GO:0016020);; cellular component: cell junction (GO:0030054);; cellular component: symplast (GO:0055044)
JreChr05G12574	JreChr05G12574	4.05916	105	5.60586	160	9.09023	247	12.8984	372	10.225	324	0.00279698	1.08929	up	--	--	Cellular Component: integral component of membrane (GO:0016021);;	K01510|4.2e-34|peq:110028934|K01510 apyrase [EC:3.6.1.5] | (RefSeq) probable apyrase 6 isoform X1	Purine metabolism (ko00230);; Pyrimidine metabolism (ko00240)	--	--	Protein of unknown function (DUF679)	Protein DMP3 OS=Arabidopsis thaliana OX=3702 GN=DMP3 PE=2 SV=1	S	Function unknown	protein DMP3-like [Juglans regia]	cellular component: membrane (GO:0016020);; cellular component: membrane part (GO:0044425)
JreChr14G10580	JreChr14G10580	22.3124	883	22.9414	999	11.8101	491	13.6629	602	8.31814	403	0.000157894	-1.07425	down	--	--	Molecular Function: hydrolase activity, hydrolyzing O-glycosyl compounds (GO:0004553);; Biological Process: carbohydrate metabolic process (GO:0005975);; Cellular Component: integral component of membrane (GO:0016021);;	K19891|1.2e-69|ath:AT2G01630|K19891 glucan endo-1,3-beta-glucosidase 1/2/3 [EC:3.2.1.39] | (RefSeq) O-Glycosyl hydrolases family 17 protein	Starch and sucrose metabolism (ko00500)	--	--	Glycosyl hydrolases family 17	Glucan endo-1,3-beta-glucosidase 14 OS=Arabidopsis thaliana OX=3702 GN=At2g27500 PE=2 SV=2	G	Carbohydrate transport and metabolism	glucan endo-1,3-beta-glucosidase 14-like isoform X3 [Juglans regia]	molecular function: catalytic activity (GO:0003824);; biological process: metabolic process (GO:0008152);; cellular component: membrane (GO:0016020);; cellular component: membrane part (GO:0044425)
JreChr07G10710	JreChr07G10710	4.7282	200	5.05351	236	19.262	855	19.1244	900	13.9207	720	4.37385e-14	1.76463	up	--	--	--	K14495|1.1e-07|smo:SELMODRAFT_423923|K14495 F-box protein GID2 | (RefSeq) GID2a-1; hypothetical protein	Plant hormone signal transduction (ko04075)	--	--	--	F-box protein At2g27310 OS=Arabidopsis thaliana OX=3702 GN=At2g27310 PE=2 SV=1	S	Function unknown	F-box protein At2g27310-like [Juglans regia]	--
JreChr07G10847	JreChr07G10847	0	0	0	0	1.63144	20	2.79737	37	7.50003	107	9.99071e-05	8.01738	up	--	--	Molecular Function: electron carrier activity (GO:0009055);; Molecular Function: protein disulfide oxidoreductase activity (GO:0015035);;	K03676|4.9e-51|jre:109008240|K03676 glutaredoxin 3 | (RefSeq) monothiol glutaredoxin-S6-like	--	[O]	Posttranslational modification, protein turnover, chaperones	Glutaredoxin	Monothiol glutaredoxin-S6 OS=Arabidopsis thaliana OX=3702 GN=GRXS6 PE=3 SV=1	O	Posttranslational modification, protein turnover, chaperones	monothiol glutaredoxin-S6-like [Juglans regia]	molecular function: electron carrier activity (GO:0009055);; molecular function: catalytic activity (GO:0003824);; biological process: metabolic process (GO:0008152);; biological process: single-organism process (GO:0044699)
JreChr03G13376	JreChr03G13376	7.85461	338	6.19256	293	15.847	715	17.5342	838	12.4986	657	0.00012484	1.05341	up	[Q]	Secondary metabolites biosynthesis, transport and catabolism	Molecular Function: oxidoreductase activity (GO:0016491);; Molecular Function: metal ion binding (GO:0046872);;	K05282|1.7e-221|jre:108998668|K05282 gibberellin-44 dioxygenase [EC:1.14.11.12] | (RefSeq) gibberellin 20 oxidase 1	Diterpenoid biosynthesis (ko00904)	[QR]	Secondary metabolites biosynthesis, transport and catabolism;; General function prediction only	2OG-Fe(II) oxygenase superfamily	Gibberellin 20 oxidase 1 OS=Arabidopsis thaliana OX=3702 GN=GA20OX1 PE=2 SV=2	Q	Secondary metabolites biosynthesis, transport and catabolism	gibberellin 20 oxidase 1 [Juglans regia]	molecular function: catalytic activity (GO:0003824);; molecular function: binding (GO:0005488)
JreChr10G11233	JreChr10G11233	57.7605	5011	61.8599	5907	263.827	24032	324.14	31295	183.945	19521	3.45107e-16	2.03568	up	[G]	Carbohydrate transport and metabolism	Molecular Function: transferase activity, transferring glycosyl groups (GO:0016757);;	K06617|0.0e+00|jre:109001550|K06617 raffinose synthase [EC:2.4.1.82] | (RefSeq) probable galactinol--sucrose galactosyltransferase 2	Galactose metabolism (ko00052)	--	--	Raffinose synthase or seed imbibition protein Sip1	Probable galactinol--sucrose galactosyltransferase 2 OS=Arabidopsis thaliana OX=3702 GN=RFS2 PE=2 SV=2	S	Function unknown	probable galactinol--sucrose galactosyltransferase 2 [Juglans regia]	molecular function: catalytic activity (GO:0003824)
JreChr04G10229	JreChr04G10229	20.2819	1151	20.1255	1258	9.92023	592	10.8047	683	7.9451	552	4.09242e-09	-1.14516	down	--	--	Molecular Function: DNA binding (GO:0003677);; Cellular Component: nucleus (GO:0005634);; Biological Process: regulation of transcription, DNA-templated (GO:0006355);;	K16222|5.4e-58|csat:104726841|K16222 Dof zinc finger protein DOF5.5 | (RefSeq) cyclic dof factor 1-like	Circadian rhythm - plant (ko04712)	--	--	Dof domain, zinc finger	Cyclic dof factor 2 OS=Arabidopsis thaliana OX=3702 GN=CDF2 PE=1 SV=2	K	Transcription	cyclic dof factor 2-like [Juglans regia]	molecular function: binding (GO:0005488);; cellular component: cell (GO:0005623);; cellular component: organelle (GO:0043226);; cellular component: cell part (GO:0044464);; biological process: biological regulation (GO:0065007)
JreChr08G11707	JreChr08G11707	82.4323	1816	81.8986	1986	24.9374	577	17.1216	420	11.392	307	2.03668e-10	-2.27443	down	[S]	Function unknown	Cellular Component: extracellular region (GO:0005576);;	K13449|1.7e-39|egu:105031941|K13449 pathogenesis-related protein 1 | (RefSeq) pathogenesis-related protein PRB1-3-like	MAPK signaling pathway - plant (ko04016);; Plant hormone signal transduction (ko04075);; Plant-pathogen interaction (ko04626)	[S]	Function unknown	Cysteine-rich secretory protein family	Pathogenesis-related protein PR-1 OS=Medicago truncatula OX=3880 GN=PR-1 PE=2 SV=1	S	Function unknown	pathogenesis-related protein PR-1 [Juglans regia]	cellular component: extracellular region (GO:0005576)
JreChr01G13106	JreChr01G13106	9.11069	159	8.6908	167	17.7949	326	21.5627	418	26.3711	562	0.000247891	1.24205	up	--	--	--	--	--	--	--	--	--	--	--	hypothetical protein F2P56_016956 [Juglans regia]	--
JreChr01G12904	JreChr01G12904	31.9463	578	35.2774	703	10.6893	204	12.38	250	10.6575	236	4.11677e-17	-1.63862	down	[O]	Posttranslational modification, protein turnover, chaperones	Cellular Component: cellular_component (GO:0005575);; Cellular Component: intracellular (GO:0005622);; Cellular Component: cell (GO:0005623);; Cellular Component: nucleus (GO:0005634);; Cellular Component: cytoplasm (GO:0005737);; Biological Process: biological_process (GO:0008150);; Biological Process: response to radiation (GO:0009314);; Biological Process: response to light stimulus (GO:000941…	--	--	[O]	Posttranslational modification, protein turnover, chaperones	DnaJ domain	Chaperone protein dnaJ 8, chloroplastic OS=Arabidopsis thaliana OX=3702 GN=ATJ8 PE=2 SV=1	O	Posttranslational modification, protein turnover, chaperones	chaperone protein dnaJ 8, chloroplastic [Juglans regia]	cellular component: cell (GO:0005623);; cellular component: cell part (GO:0044464);; cellular component: organelle (GO:0043226);; biological process: response to stimulus (GO:0050896);; cellular component: organelle part (GO:0044422)
JreChr03G12877	JreChr03G12877	0.425361	4	0.518744	5	3.99672	35	6.47939	60	3.71945	38	0.000678997	3.13674	up	--	--	Molecular Function: RNA polymerase II regulatory region sequence-specific DNA binding (GO:0000977);; Molecular Function: transcription factor activity, sequence-specific DNA binding (GO:0003700);; Cellular Component: nucleus (GO:0005634);; Biological Process: positive regulation of transcription from RNA polymerase II promoter (GO:0045944);; Molecular Function: protein dimerization activity (GO:0…	--	--	--	--	--	--	--	--	hypothetical protein F2P56_000628 [Juglans regia]	molecular function: binding (GO:0005488);; molecular function: nucleic acid binding transcription factor activity (GO:0001071);; biological process: biological regulation (GO:0065007);; cellular component: cell (GO:0005623);; cellular component: organelle (GO:0043226);; cellular component: cell part (GO:0044464)
JreChr09G11431	JreChr09G11431	26.9976	1438	25.4209	1491	1.61607	91	0.60067	36	1.55578	102	5.22498e-23	-4.4228	down	[G]	Carbohydrate transport and metabolism	Molecular Function: ATP binding (GO:0005524);;	K09753|2.6e-06|dosa:Os09t0262000-00|K09753 cinnamoyl-CoA reductase [EC:1.2.1.44] | (RefSeq) Os09g0262000; Similar to Cinnamoyl CoA reductase.	Phenylpropanoid biosynthesis (ko00940)	[O]	Posttranslational modification, protein turnover, chaperones	ATPase family associated with various cellular activities (AAA)	Ribulose bisphosphate carboxylase/oxygenase activase 1, chloroplastic OS=Larrea tridentata OX=66636 GN=RCA1 PE=1 SV=1	O	Posttranslational modification, protein turnover, chaperones	Ribulose bisphosphate carboxylase/oxygenase activase 1, chloroplastic [Vitis vinifera]	molecular function: binding (GO:0005488)
JreChr13G11932	JreChr13G11932	53.4227	1033	61.9947	1319	762.582	15476	968.819	20840	652.901	15438	1.02974e-81	3.71745	up	--	--	--	--	--	--	--	--	--	--	--	uncharacterized protein LOC109002246 [Juglans regia]	--
Juglans_regia_newGene_1842	--	0.38377	11	0.276826	8	1.50735	42	1.89736	56	3.96211	106	0.00177579	2.64672	up	--	--	--	--	--	--	--	--	--	--	--	hypothetical protein FH972_001402 [Carpinus fangiana]	--
JreChr05G11748	JreChr05G11748	0.185878	9	0	0	1.62035	75	1.36283	67	1.05862	57	0.00524478	3.665	up	[GER]	Carbohydrate transport and metabolism;; Amino acid transport and metabolism;; General function prediction only	Cellular Component: integral component of membrane (GO:0016021);; Molecular Function: transmembrane transporter activity (GO:0022857);;	K17500|2.4e-58|nto:104085001|K17500 integrin-linked kinase-associated serine/threonine phosphatase 2C [EC:3.1.3.16] | (RefSeq) WAT1-related protein At3g18200 isoform X1	--	--	--	EamA-like transporter family	WAT1-related protein At4g08300 OS=Arabidopsis thaliana OX=3702 GN=At4g08300 PE=2 SV=1	S	Function unknown	WAT1-related protein At4g08300-like [Juglans regia]	cellular component: membrane (GO:0016020);; cellular component: membrane part (GO:0044425);; molecular function: transporter activity (GO:0005215);; biological process: localization (GO:0051179)
Juglans_regia_newGene_223	--	9.29704	88	7.07604	74	25.5088	253	15.6224	165	18.6054	215	0.00954039	1.21746	up	--	--	--	--	--	--	--	--	--	--	--	--	--
JreChr05G12605	JreChr05G12605	849.498	16705	722.642	15643	145.555	3006	134.997	2955	103.005	2478	5.56747e-44	-2.6873	down	[O]	Posttranslational modification, protein turnover, chaperones	Cellular Component: cellular_component (GO:0005575);; Cellular Component: intracellular (GO:0005622);; Cellular Component: cell (GO:0005623);; Cellular Component: nucleus (GO:0005634);; Cellular Component: cytoplasm (GO:0005737);; Cellular Component: chloroplast (GO:0009507);; Cellular Component: plastid (GO:0009536);; Cellular Component: organelle (GO:0043226);; Cellular Component: membrane-boun…	K03686|9.0e-13|ath:AT1G80030|K03686 molecular chaperone DnaJ | (RefSeq) Molecular chaperone Hsp40/DnaJ family protein	--	[O]	Posttranslational modification, protein turnover, chaperones	DnaJ domain	Chaperone protein dnaJ 11, chloroplastic OS=Arabidopsis thaliana OX=3702 GN=ATJ11 PE=1 SV=2	O	Posttranslational modification, protein turnover, chaperones	chaperone protein dnaJ 11, chloroplastic-like [Juglans regia]	cellular component: cell (GO:0005623);; cellular component: cell part (GO:0044464);; cellular component: organelle (GO:0043226)
Juglans_regia_newGene_3984	--	0.121029	12	0.185803	22	0.953005	104	0.361448	43	1.58625	193	0.00606727	2.58262	up	--	--	Cellular Component: integral component of membrane (GO:0016021);;	K24195|4.7e-75|ppp:112273420|K24195 xenotropic and polytropic retrovirus receptor 1 | (RefSeq) phosphate transporter PHO1-like	--	[U]	Intracellular trafficking, secretion, and vesicular transport	SPX domain	Phosphate transporter PHO1 homolog 3 OS=Arabidopsis thaliana OX=3702 GN=PHO1;H3 PE=2 SV=2	U	Intracellular trafficking, secretion, and vesicular transport	phosphate transporter PHO1 homolog 3-like [Juglans regia]	cellular component: membrane (GO:0016020);; cellular component: membrane part (GO:0044425)
JreChr16G10630	JreChr16G10630	6.48154	118	4.39868	89	0.798705	16	0.646935	14	0.812469	19	5.58171e-07	-2.84231	down	--	--	Cellular Component: nucleus (GO:0005634);; Biological Process: mitotic DNA replication termination (GO:1902979);;	--	--	[S]	Function unknown	Rtf2 RING-finger	--	S	Function unknown	replication termination factor 2 [Juglans regia]	cellular component: cell (GO:0005623);; cellular component: organelle (GO:0043226);; cellular component: cell part (GO:0044464);; biological process: metabolic process (GO:0008152);; biological process: cellular process (GO:0009987);; biological process: single-organism process (GO:0044699)
JreChr07G11025	JreChr07G11025	61.9963	4668	56.8428	4711	17.0566	1349	9.51698	798	15.2857	1408	7.09423e-12	-2.14616	down	--	--	--	K09527|2.9e-19|ini:109154521|K09527 DnaJ homolog subfamily C member 7 | (RefSeq) uncharacterized LOC109154521	--	--	--	Tetratricopeptide repeat	--	O	Posttranslational modification, protein turnover, chaperones	uncharacterized protein LOC109009929 [Juglans regia]	--
JreChr05G10063	JreChr05G10063	11.1111	968	16.4023	1573	5.80552	531	5.55964	539	6.34562	677	1.60637e-06	-1.27533	down	[R]	General function prediction only	Molecular Function: protein kinase activity (GO:0004672);; Molecular Function: ATP binding (GO:0005524);; Cellular Component: integral component of membrane (GO:0016021);;	K01180|7.8e-32|cmax:111487562|K01180 endo-1,3(4)-beta-glucanase [EC:3.2.1.6] | (RefSeq) uncharacterized protein LOC111487562	--	--	--	Protein kinase domain	Receptor protein kinase-like protein At4g34220 OS=Arabidopsis thaliana OX=3702 GN=At4g34220 PE=2 SV=1	T	Signal transduction mechanisms	receptor protein kinase-like protein At4g34220 [Juglans regia]	molecular function: catalytic activity (GO:0003824);; biological process: metabolic process (GO:0008152);; biological process: cellular process (GO:0009987);; molecular function: binding (GO:0005488);; cellular component: membrane (GO:0016020);; cellular component: membrane part (GO:0044425)
JreChr07G12181	JreChr07G12181	4.46014	322	5.20981	414	12.182	923	9.16299	736	11.4482	1011	1.54365e-05	1.11914	up	[G]	Carbohydrate transport and metabolism	Molecular Function: sucrose alpha-glucosidase activity (GO:0004575);; Biological Process: sucrose catabolic process (GO:0005987);; Molecular Function: glycopeptide alpha-N-acetylgalactosaminidase activity (GO:0033926);;	K03884|3.5e-22|nau:109243048|K03884 NADH-ubiquinone oxidoreductase chain 6 [EC:7.1.1.2] | (RefSeq) uncharacterized protein LOC109243048	Oxidative phosphorylation (ko00190)	--	--	Alkaline and neutral invertase	Alkaline/neutral invertase A, mitochondrial OS=Arabidopsis thaliana OX=3702 GN=INVA PE=1 SV=1	S	Function unknown	alkaline/neutral invertase A, mitochondrial [Juglans regia]	molecular function: catalytic activity (GO:0003824);; biological process: metabolic process (GO:0008152);; biological process: cellular process (GO:0009987);; biological process: single-organism process (GO:0044699)
JreChr16G10232	JreChr16G10232	13.4928	270	15.3752	339	8.37773	176	6.426	144	5.72016	140	0.000559916	-1.13989	down	--	--	--	--	--	--	--	Universal stress protein family	--	S	Function unknown	uncharacterized protein LOC108994577 [Juglans regia]	--
JreChr01G12129	JreChr01G12129	21.7228	1087	20.6967	1140	10.0297	527	11.6106	647	9.35779	573	1.79349e-10	-1.10127	down	--	--	Molecular Function: DNA binding (GO:0003677);;	--	--	--	--	Plus-3 domain	--	S	Function unknown	uncharacterized protein LOC108985527 isoform X1 [Juglans regia]	molecular function: binding (GO:0005488)
JreChr05G11493	JreChr05G11493	4.31578	336	5.52953	474	67.3622	5501	92.1505	7975	56.8773	5411	2.24416e-54	3.80437	up	[T]	Signal transduction mechanisms	Biological Process: phosphorelay signal transduction system (GO:0000160);; Cellular Component: nucleus (GO:0005634);;	K12130|0.0e+00|jre:108992288|K12130 pseudo-response regulator 5 | (RefSeq) two-component response regulator-like PRR95 isoform X1	Circadian rhythm - plant (ko04712)	[K]	Transcription	Response regulator receiver domain	Two-component response regulator-like APRR5 OS=Arabidopsis thaliana OX=3702 GN=APRR5 PE=1 SV=2	K	Transcription	two-component response regulator-like PRR95 isoform X1 [Juglans regia]	biological process: cellular process (GO:0009987);; biological process: signaling (GO:0023052);; biological process: single-organism process (GO:0044699);; biological process: response to stimulus (GO:0050896);; biological process: biological regulation (GO:0065007);; cellular component: cell (GO:0005623);; cellular component: organelle (GO:0043226);; cellular component: cell part (GO:0044464)
Juglans_regia_newGene_888	--	0.581727	32	0.55458	34	2.21485	107	2.67355	150	3.10219	183	1.68051e-05	1.97789	up	--	--	--	--	--	--	--	--	--	--	--	disease resistance protein RPP2B-like [Juglans regia]	--
JreChr05G11426	JreChr05G11426	25.4239	2217	27.1992	2611	12.7742	1170	12.8335	1246	11.3905	1216	1.12941e-21	-1.15512	down	--	--	Molecular Function: protein binding (GO:0005515);;	K20241|3.8e-111|vvi:100247276|K20241 WD repeat-containing protein 44 | (RefSeq) WD repeat-containing protein YMR102C	--	[S]	Function unknown	WD domain, G-beta repeat	--	S	Function unknown	uncharacterized protein LOC108994078 isoform X2 [Juglans regia]	molecular function: binding (GO:0005488)
JreChr06G11346	JreChr06G11346	29.4041	2845	31.6814	3374	15.0664	1531	12.8545	1385	11.9825	1419	3.5776e-15	-1.26102	down	[T]	Signal transduction mechanisms	Molecular Function: voltage-gated potassium channel activity (GO:0005249);; Cellular Component: integral component of membrane (GO:0016021);; Biological Process: regulation of ion transmembrane transport (GO:0034765);;	K21867|0.0e+00|jre:109002296|K21867 potassium channel | (RefSeq) potassium channel AKT2/3-like	--	[PT]	Inorganic ion transport and metabolism;; Signal transduction mechanisms	Ion transport protein	Potassium channel AKT2/3 OS=Arabidopsis thaliana OX=3702 GN=AKT2 PE=1 SV=1	--	--	potassium channel AKT2/3-like [Juglans regia]	molecular function: transporter activity (GO:0005215);; biological process: cellular process (GO:0009987);; biological process: single-organism process (GO:0044699);; biological process: localization (GO:0051179);; biological process: biological regulation (GO:0065007);; cellular component: membrane (GO:0016020);; cellular component: membrane part (GO:0044425)
JreChr03G12964	JreChr03G12964	0.827614	10	1.40298	18	8.21176	96	2.70771	34	20.4249	278	0.00561745	3.11327	up	--	--	Biological Process: lipid transport (GO:0006869);;	--	--	--	--	Probable lipid transfer	Non-specific lipid-transfer protein 2 OS=Prunus armeniaca OX=36596 PE=1 SV=1	S	Function unknown	hypothetical protein FH972_007896 [Carpinus fangiana]	biological process: single-organism process (GO:0044699);; biological process: localization (GO:0051179)
JreChr11G12526	JreChr11G12526	1.13612	20	1.59139	31	12.1762	222	8.21773	159	28.0434	594	9.32411e-07	3.50129	up	--	--	Molecular Function: transcription factor activity, sequence-specific DNA binding (GO:0003700);; Cellular Component: nucleus (GO:0005634);; Molecular Function: sequence-specific DNA binding (GO:0043565);;	K12835|3.4e-24|cmax:111493042|K12835 ATP-dependent RNA helicase DDX42 [EC:3.6.4.13] | (RefSeq) DEAD-box ATP-dependent RNA helicase 24 isoform X1	Spliceosome (ko03040)	--	--	WRKY DNA -binding domain	Probable WRKY transcription factor 75 OS=Arabidopsis thaliana OX=3702 GN=WRKY75 PE=1 SV=1	K	Transcription	probable WRKY transcription factor 43 [Juglans regia]	molecular function: nucleic acid binding transcription factor activity (GO:0001071);; biological process: biological regulation (GO:0065007);; cellular component: cell (GO:0005623);; cellular component: organelle (GO:0043226);; cellular component: cell part (GO:0044464);; molecular function: binding (GO:0005488)
JreChr10G10164	JreChr10G10164	4.21816	54	6.69528	94	19.0443	254	37.5873	532	16.7296	260	0.00011943	2.08564	up	--	--	--	--	--	--	--	Senescence regulator	--	S	Function unknown	uncharacterized protein LOC109002113 [Juglans regia]	--
JreChr01G12122	JreChr01G12122	3.62136	104	5.16406	163	10.8238	326	11.4297	365	8.91483	313	0.000232081	1.17735	up	--	--	Molecular Function: DNA binding (GO:0003677);; Cellular Component: nucleus (GO:0005634);; Biological Process: double-strand break repair (GO:0006302);; Biological Process: DNA recombination (GO:0006310);;	K10886|7.4e-141|jre:108985521|K10886 DNA-repair protein XRCC4 | (RefSeq) DNA repair protein XRCC4	Non-homologous end-joining (ko03450)	--	--	DNA double-strand break repair and V(D)J recombination protein XRCC4	DNA repair protein XRCC4 OS=Arabidopsis thaliana OX=3702 GN=XRCC4 PE=1 SV=2	S	Function unknown	DNA repair protein XRCC4 [Juglans regia]	molecular function: binding (GO:0005488);; cellular component: cell (GO:0005623);; cellular component: organelle (GO:0043226);; cellular component: cell part (GO:0044464);; biological process: metabolic process (GO:0008152);; biological process: cellular process (GO:0009987);; biological process: response to stimulus (GO:0050896)
JreChr12G10748	JreChr12G10748	0.306721	30	0.357011	38	0.887779	89	1.06289	113	0.806829	95	0.00387675	1.38226	up	--	--	Molecular Function: zinc ion binding (GO:0008270);;	K22733|1.7e-128|cit:102612526|K22733 magnesium transporter | (RefSeq) uncharacterized protein LOC102612526	--	[R]	General function prediction only	PPR repeat family	Pentatricopeptide repeat-containing protein At1g71420 OS=Arabidopsis thaliana OX=3702 GN=PCMP-H70 PE=2 SV=1	S	Function unknown	pentatricopeptide repeat-containing protein At1g71420 [Juglans regia]	molecular function: binding (GO:0005488)
JreChr01G11554	JreChr01G11554	5.2969	86	11.4633	203	2.36638	40	2.30082	42	2.47231	49	0.00152728	-1.86206	down	--	--	Cellular Component: integral component of membrane (GO:0016021);;	--	--	--	--	--	Classical arabinogalactan protein 25 OS=Arabidopsis thaliana OX=3702 GN=AGP25 PE=3 SV=1	S	Function unknown	classical arabinogalactan protein 25 [Juglans regia]	cellular component: membrane (GO:0016020);; cellular component: membrane part (GO:0044425)
JreChr16G10450	JreChr16G10450	4.04904	144	5.27553	207	16.0608	599	20.6651	817	46.9284	2039	9.11303e-06	2.53641	up	[U]	Intracellular trafficking, secretion, and vesicular transport	Molecular Function: protein serine/threonine kinase activity (GO:0004674);; Molecular Function: ATP binding (GO:0005524);;	K20604|2.5e-186|jre:108993253|K20604 mitogen-activated protein kinase kinase 9 [EC:2.7.12.2] | (RefSeq) mitogen-activated protein kinase kinase 9-like	MAPK signaling pathway - plant (ko04016)	[T]	Signal transduction mechanisms	Protein kinase domain	Mitogen-activated protein kinase kinase 9 OS=Arabidopsis thaliana OX=3702 GN=MKK9 PE=1 SV=1	T	Signal transduction mechanisms	mitogen-activated protein kinase kinase 9-like [Juglans regia]	molecular function: catalytic activity (GO:0003824);; biological process: metabolic process (GO:0008152);; biological process: cellular process (GO:0009987);; molecular function: binding (GO:0005488)
JreChr01G10563	JreChr01G10563	25.7967	1233	24.6629	1298	8.14669	409	9.18515	489	8.8701	519	3.39556e-23	-1.59023	down	--	--	Molecular Function: protein kinase activity (GO:0004672);; Molecular Function: ATP binding (GO:0005524);; Cellular Component: mitochondrial matrix (GO:0005759);;	K00898|1.4e-213|jre:108981587|K00898 pyruvate dehydrogenase kinase 2/3/4 [EC:2.7.11.2] | (RefSeq) pyruvate dehydrogenase (acetyl-transferring) kinase, mitochondrial-like	--	[T]	Signal transduction mechanisms	Mitochondrial branched-chain alpha-ketoacid dehydrogenase kinase	[Pyruvate dehydrogenase (acetyl-transferring)] kinase, mitochondrial OS=Arabidopsis thaliana OX=3702 GN=PDK PE=1 SV=1	T	Signal transduction mechanisms	pyruvate dehydrogenase (acetyl-transferring) kinase, mitochondrial-like [Juglans regia]	molecular function: catalytic activity (GO:0003824);; biological process: metabolic process (GO:0008152);; biological process: cellular process (GO:0009987);; molecular function: binding (GO:0005488);; cellular component: cell (GO:0005623);; cellular component: membrane-enclosed lumen (GO:0031974);; cellular component: organelle (GO:0043226);; cellular component: organelle part (GO:0044422);; cel…
JreChr13G10067	JreChr13G10067	63.7059	2041	49.5539	1747	128.959	4337	234.128	8345	125.572	4920	5.5879e-05	1.45162	up	--	--	Cellular Component: integral component of membrane (GO:0016021);;	K01184|2.3e-10|hbr:110656842|K01184 polygalacturonase [EC:3.2.1.15] | (RefSeq) polygalacturonase QRT2-like	Pentose and glucuronate interconversions (ko00040)	--	--	Tetraspanin family	Tetraspanin-4 OS=Arabidopsis thaliana OX=3702 GN=TET4 PE=3 SV=1	S	Function unknown	tetraspanin-3-like [Juglans regia]	cellular component: membrane (GO:0016020);; cellular component: membrane part (GO:0044425)
JreChr05G10032	JreChr05G10032	117.015	22314	111.859	23480	73.2725	14672	39.38	8358	45.3972	10591	0.000536643	-1.181	down	[H]	Coenzyme transport and metabolism	Biological Process: cellular amino acid catabolic process (GO:0009063);; Biological Process: menaquinone biosynthetic process (GO:0009234);; Molecular Function: thiamine pyrophosphate binding (GO:0030976);; Molecular Function: 2-succinyl-5-enolpyruvyl-6-hydroxy-3-cyclohexene-1-carboxylic-acid synthase activity (GO:0070204);;	K14759|0.0e+00|jre:108981645|K14759 isochorismate synthase / 2-succinyl-5-enolpyruvyl-6-hydroxy-3-cyclohexene-1-carboxylate synthase / 2-succinyl-6-hydroxy-2,4-cyclohexadiene-1-carboxylate synthase / O-succinylbenzoate synthase [EC:5.4.4.2 2.2.1.9 4.2.99.20 4.2.1.113] | (RefSeq) protein PHYLLO, chloroplastic isoform X1	Ubiquinone and other terpenoid-quinone biosynthesis (ko00130)	[E]	Amino acid transport and metabolism	Thiamine pyrophosphate enzyme, N-terminal TPP binding domain	Protein PHYLLO, chloroplastic OS=Arabidopsis thaliana OX=3702 GN=PHYLLO PE=2 SV=2	E	Amino acid transport and metabolism	protein PHYLLO, chloroplastic isoform X2 [Juglans regia]	biological process: metabolic process (GO:0008152);; biological process: cellular process (GO:0009987);; biological process: single-organism process (GO:0044699);; molecular function: binding (GO:0005488);; molecular function: catalytic activity (GO:0003824)
JreChr04G11674	JreChr04G11674	19.5638	401	15.6826	354	42.1209	905	49.7029	1132	32.453	812	4.51473e-05	1.16127	up	--	--	Cellular Component: integral component of membrane (GO:0016021);; Cellular Component: proton-transporting V-type ATPase, V1 domain (GO:0033180);; Molecular Function: proton-transporting ATPase activity, rotational mechanism (GO:0046961);;	K02151|2.6e-63|jre:109008785|K02151 V-type H+-transporting ATPase subunit F | (RefSeq) V-type proton ATPase subunit F-like isoform X1	Oxidative phosphorylation (ko00190);; Phagosome (ko04145)	[C]	Energy production and conversion	ATP synthase (F/14-kDa) subunit	V-type proton ATPase subunit F OS=Arabidopsis thaliana OX=3702 GN=VHA-F PE=2 SV=1	C	Energy production and conversion	V-type proton ATPase subunit F-like isoform X2 [Juglans regia]	cellular component: membrane (GO:0016020);; cellular component: membrane part (GO:0044425);; cellular component: macromolecular complex (GO:0032991);; molecular function: catalytic activity (GO:0003824);; molecular function: transporter activity (GO:0005215);; biological process: single-organism process (GO:0044699);; biological process: localization (GO:0051179)
JreChr13G10819	JreChr13G10819	1.36997	154	1.65327	205	16.6592	1966	3.28659	412	29.2854	4026	0.00909727	3.40536	up	[T]	Signal transduction mechanisms	Molecular Function: ATP binding (GO:0005524);; Cellular Component: integral component of membrane (GO:0016021);; Molecular Function: ATPase activity (GO:0016887);;	K08711|5.1e-68|qsu:111987600|K08711 ATP-binding cassette, subfamily G (WHITE), member 2, PDR | (RefSeq) LOW QUALITY PROTEIN: ZEB2-regulated ABC transporter 1-like	ABC transporters (ko02010)	[Q]	Secondary metabolites biosynthesis, transport and catabolism	ABC-2 type transporter	Pleiotropic drug resistance protein 2 OS=Nicotiana plumbaginifolia OX=4092 GN=PDR2 PE=2 SV=1	Q	Secondary metabolites biosynthesis, transport and catabolism	pleiotropic drug resistance protein 2-like [Juglans regia]	molecular function: binding (GO:0005488);; cellular component: membrane (GO:0016020);; cellular component: membrane part (GO:0044425);; molecular function: catalytic activity (GO:0003824)
Juglans_regia_newGene_3795	--	1.88348	144	1.66293	140	3.06247	246	5.24807	417	3.62773	335	0.00561576	1.05311	up	[G]	Carbohydrate transport and metabolism	Molecular Function: zinc ion binding (GO:0008270);; Molecular Function: oxidoreductase activity (GO:0016491);;	K00083|6.4e-191|jre:108996320|K00083 cinnamyl-alcohol dehydrogenase [EC:1.1.1.195] | (RefSeq) cinnamyl alcohol dehydrogenase 1	Phenylpropanoid biosynthesis (ko00940)	[Q]	Secondary metabolites biosynthesis, transport and catabolism	Alcohol dehydrogenase GroES-like domain	Cinnamyl alcohol dehydrogenase 1 OS=Ocimum basilicum OX=39350 GN=CAD1 PE=1 SV=1	Q	Secondary metabolites biosynthesis, transport and catabolism	hypothetical protein F2P56_036820, partial [Juglans regia]	molecular function: binding (GO:0005488);; molecular function: catalytic activity (GO:0003824)
JreChr09G11497	JreChr09G11497	3.24801	60	5.24645	106	16.4724	317	18.7342	382	29.6212	664	8.21497e-07	2.29246	up	[T]	Signal transduction mechanisms	--	--	--	--	--	Universal stress protein family	--	S	Function unknown	universal stress protein PHOS32-like [Juglans regia]	--
JreChr03G10027	JreChr03G10027	0.786148	29	0.553252	22	6.26756	238	1.86396	75	5.17906	229	0.00052124	2.65923	up	[H]	Coenzyme transport and metabolism	Biological Process: isoprenoid biosynthetic process (GO:0008299);; Molecular Function: transferase activity (GO:0016740);;	K13789|1.1e-173|jre:108996098|K13789 geranylgeranyl diphosphate synthase, type II [EC:2.5.1.1 2.5.1.10 2.5.1.29] | (RefSeq) geranylgeranyl pyrophosphate synthase, chloroplastic-like	Terpenoid backbone biosynthesis (ko00900)	[H]	Coenzyme transport and metabolism	Polyprenyl synthetase	Geranylgeranyl pyrophosphate synthase, chloroplastic OS=Hevea brasiliensis OX=3981 GN=GGPS PE=1 SV=1	H	Coenzyme transport and metabolism	geranylgeranyl pyrophosphate synthase, chloroplastic-like [Juglans regia]	biological process: metabolic process (GO:0008152);; biological process: cellular process (GO:0009987);; biological process: single-organism process (GO:0044699);; molecular function: catalytic activity (GO:0003824)
JreChr14G10786	JreChr14G10786	0.324986	19	0.663521	43	6.74977	411	1.41871	92	2.25825	160	0.00302681	2.73532	up	--	--	Cellular Component: integral component of membrane (GO:0016021);;	--	--	--	--	Plant protein of unknown function	UPF0481 protein At3g47200 OS=Arabidopsis thaliana OX=3702 GN=At3g47200 PE=2 SV=1	S	Function unknown	UPF0481 protein At3g47200-like [Juglans regia]	cellular component: membrane (GO:0016020);; cellular component: membrane part (GO:0044425)
JreChr04G11713	JreChr04G11713	0	0	0	0	14.5752	123	2.3463	21	49.0595	479	0.000387146	9.94645	up	--	--	Molecular Function: serine-type endopeptidase inhibitor activity (GO:0004867);; Biological Process: response to wounding (GO:0009611);;	K20769|3.5e-16|mesc:110611169|K20769 fatty acid omega-hydroxylase [EC:1.14.-.-] | (RefSeq) cytochrome P450 94A2-like	Cutin, suberine and wax biosynthesis (ko00073)	--	--	Potato inhibitor I family	Inhibitor of trypsin and hageman factor OS=Cucurbita maxima OX=3661 PE=1 SV=1	S	Function unknown	inhibitor of trypsin and hageman factor [Juglans regia]	molecular function: molecular function regulator (GO:0098772);; biological process: biological regulation (GO:0065007);; biological process: response to stimulus (GO:0050896)
JreChr01G13396	JreChr01G13396	4.50484	248	5.92745	359	19.4563	1123	17.2765	1057	9.66419	650	0.000153679	1.49736	up	--	--	Molecular Function: transferase activity, transferring acyl groups other than amino-acyl groups (GO:0016747);;	K19747|8.3e-64|egu:105055610|K19747 BAHD acyltransferase [EC:2.3.1.-] | (RefSeq) BAHD acyltransferase DCR	--	--	--	Transferase family	Uncharacterized acetyltransferase At3g50280 OS=Arabidopsis thaliana OX=3702 GN=At3g50280 PE=3 SV=1	S	Function unknown	uncharacterized acetyltransferase At3g50280-like [Juglans regia]	molecular function: catalytic activity (GO:0003824)
JreChr12G10199	JreChr12G10199	0.652155	47	0.932818	74	2.05722	155	1.84026	147	2.21003	193	0.00202374	1.29438	up	[C]	Energy production and conversion	Molecular Function: molecular_function (GO:0003674);; Molecular Function: transporter activity (GO:0005215);; Cellular Component: cellular_component (GO:0005575);; Cellular Component: intracellular (GO:0005622);; Cellular Component: cell (GO:0005623);; Cellular Component: cytoplasm (GO:0005737);; Biological Process: transport (GO:0006810);; Biological Process: ion transport (GO:0006811);; Biologi…	K10357|4.4e-09|jre:108993191|K10357 myosin V | (RefSeq) myosin-2-like	--	[P]	Inorganic ion transport and metabolism	--	K(+) efflux antiporter 3, chloroplastic OS=Arabidopsis thaliana OX=3702 GN=KEA3 PE=1 SV=2	P	Inorganic ion transport and metabolism	K(+) efflux antiporter 3, chloroplastic-like isoform X2 [Durio zibethinus]	molecular function: transporter activity (GO:0005215);; cellular component: cell (GO:0005623);; cellular component: cell part (GO:0044464);; biological process: localization (GO:0051179);; biological process: cellular process (GO:0009987);; biological process: cellular component organization or biogenesis (GO:0071840);; biological process: response to stimulus (GO:0050896);; cellular component: o…
JreChr02G12141	JreChr02G12141	1.6388	131	1.02847	91	6.41161	537	3.57013	317	7.29328	711	4.05675e-05	2.05047	up	[T]	Signal transduction mechanisms	Molecular Function: ion channel activity (GO:0005216);; Cellular Component: integral component of membrane (GO:0016021);;	K05391|0.0e+00|jre:108985911|K05391 cyclic nucleotide gated channel, plant | (RefSeq) cyclic nucleotide-gated ion channel 1-like isoform X1	Plant-pathogen interaction (ko04626)	[PT]	Inorganic ion transport and metabolism;; Signal transduction mechanisms	Ion transport protein	Cyclic nucleotide-gated ion channel 1 OS=Arabidopsis thaliana OX=3702 GN=CNGC1 PE=1 SV=1	P	Inorganic ion transport and metabolism	cyclic nucleotide-gated ion channel 1-like isoform X1 [Juglans regia]	molecular function: transporter activity (GO:0005215);; biological process: localization (GO:0051179);; cellular component: membrane (GO:0016020);; cellular component: membrane part (GO:0044425)
JreChr03G13456	JreChr03G13456	1691.24	55872	1548.51	56312	840.728	29164	831.977	30590	690.592	27911	2.09771e-15	-1.10491	down	--	--	Cellular Component: photosystem I (GO:0009522);; Cellular Component: photosystem II (GO:0009523);; Cellular Component: chloroplast thylakoid membrane (GO:0009535);; Biological Process: photosynthesis, light harvesting (GO:0009765);; Cellular Component: integral component of membrane (GO:0016021);; Molecular Function: chlorophyll binding (GO:0016168);; Biological Process: protein-chromophore linka…	K08916|5.5e-164|jre:109001370|K08916 light-harvesting complex II chlorophyll a/b binding protein 5 | (RefSeq) chlorophyll a-b binding protein CP26, chloroplastic-like	Photosynthesis - antenna proteins (ko00196)	--	--	Chlorophyll A-B binding protein	Chlorophyll a-b binding protein CP26, chloroplastic OS=Arabidopsis thaliana OX=3702 GN=LHCB5 PE=1 SV=1	C	Energy production and conversion	chlorophyll a-b binding protein CP26, chloroplastic-like [Juglans regia]	cellular component: cell (GO:0005623);; cellular component: membrane (GO:0016020);; cellular component: macromolecular complex (GO:0032991);; cellular component: membrane part (GO:0044425);; cellular component: cell part (GO:0044464);; cellular component: organelle (GO:0043226);; cellular component: organelle part (GO:0044422);; biological process: metabolic process (GO:0008152);; biological proc…
JreChr09G12652	JreChr09G12652	11.8483	705	11.0658	725	4.97177	311	7.96144	527	4.7673	347	0.0031724	-1.02622	down	--	--	Molecular Function: transcription factor activity, sequence-specific DNA binding (GO:0003700);;	--	--	--	--	bZIP transcription factor	--	K	Transcription	uncharacterized protein LOC108995783 isoform X2 [Juglans regia]	molecular function: nucleic acid binding transcription factor activity (GO:0001071);; biological process: biological regulation (GO:0065007)
JreChr07G10735	JreChr07G10735	6.57877	233	2.8826	113	50.2639	1869	87.8523	3461	32.1889	1394	2.61504e-11	3.50048	up	--	--	Biological Process: reproduction (GO:0000003);; Biological Process: response to acid chemical (GO:0001101);; Biological Process: developmental process involved in reproduction (GO:0003006);; Cellular Component: cellular_component (GO:0005575);; Cellular Component: intracellular (GO:0005622);; Cellular Component: cell (GO:0005623);; Cellular Component: nucleus (GO:0005634);; Biological Process: re…	--	--	[O]	Posttranslational modification, protein turnover, chaperones	--	EID1-like F-box protein 3 OS=Arabidopsis thaliana OX=3702 GN=EDL3 PE=2 SV=1	O	Posttranslational modification, protein turnover, chaperones	EID1-like F-box protein 3 [Juglans regia]	biological process: reproduction (GO:0000003);; biological process: response to stimulus (GO:0050896);; biological process: reproductive process (GO:0022414);; biological process: developmental process (GO:0032502);; cellular component: cell (GO:0005623);; cellular component: cell part (GO:0044464);; cellular component: organelle (GO:0043226);; biological process: cellular process (GO:0009987);; …
JreChr07G10187	JreChr07G10187	9.02037	527	7.89671	507	37.2757	2283	16.1983	1052	48.7446	3478	0.000235933	1.96228	up	[E]	Amino acid transport and metabolism	Molecular Function: 3-dehydroquinate dehydratase activity (GO:0003855);; Molecular Function: shikimate 3-dehydrogenase (NADP+) activity (GO:0004764);;	K13832|3.1e-295|jre:109011054|K13832 3-dehydroquinate dehydratase / shikimate dehydrogenase [EC:4.2.1.10 1.1.1.25] | (RefSeq) bifunctional 3-dehydroquinate dehydratase/shikimate dehydrogenase, chloroplastic-like	Phenylalanine, tyrosine and tryptophan biosynthesis (ko00400);; Biosynthesis of amino acids (ko01230)	[E]	Amino acid transport and metabolism	Type I 3-dehydroquinase	Bifunctional 3-dehydroquinate dehydratase/shikimate dehydrogenase, chloroplastic OS=Arabidopsis thaliana OX=3702 GN=EMB3004 PE=1 SV=1	E	Amino acid transport and metabolism	bifunctional 3-dehydroquinate dehydratase/shikimate dehydrogenase, chloroplastic-like [Juglans regia]	molecular function: catalytic activity (GO:0003824);; biological process: metabolic process (GO:0008152);; biological process: single-organism process (GO:0044699)
JreChr02G11338	JreChr02G11338	7.64686	367	4.06949	215	19.0689	959	13.5971	725	12.613	739	0.00314196	1.29464	up	--	--	--	--	--	--	--	NPH3 family	Root phototropism protein 3 OS=Arabidopsis thaliana OX=3702 GN=RPT3 PE=1 SV=2	S	Function unknown	root phototropism protein 3-like [Juglans regia]	--
JreChr11G12015	JreChr11G12015	5.35825	430	8.19681	723	17.4201	1466	11.8396	1056	19.2044	1883	0.00167139	1.20197	up	[I]	Lipid transport and metabolism	Biological Process: lipid metabolic process (GO:0006629);; Molecular Function: phosphoric diester hydrolase activity (GO:0008081);;	K01126|2.5e-16|nnu:104597936|K01126 glycerophosphoryl diester phosphodiesterase [EC:3.1.4.46] | (RefSeq) glycerophosphodiester phosphodiesterase GDPD6-like	Glycerophospholipid metabolism (ko00564)	[C]	Energy production and conversion	Glycerophosphoryl diester phosphodiesterase family	Glycerophosphodiester phosphodiesterase GDPDL3 OS=Arabidopsis thaliana OX=3702 GN=GDPDL3 PE=2 SV=3	C	Energy production and conversion	glycerophosphodiester phosphodiesterase GDPDL3-like [Juglans regia]	biological process: metabolic process (GO:0008152);; biological process: single-organism process (GO:0044699);; molecular function: catalytic activity (GO:0003824)
JreChr04G10062	JreChr04G10062	238.513	8014	224.197	8292	22.4822	794	24.5783	920	16.661	685	1.87506e-76	-3.5121	down	[K]	Transcription	--	K07735|9.4e-95|gab:108453995|K07735 putative transcriptional regulator | (RefSeq) UPF0301 protein BF2109-like	--	--	--	Uncharacterized ACR, COG1678	--	S	Function unknown	UPF0301 protein CHU_1773 [Juglans regia]	--
JreChr04G10980	JreChr04G10980	16.408	305	16.0698	328	4.53011	89	9.83166	203	5.37196	122	0.00628716	-1.37084	down	--	--	Cellular Component: integral component of membrane (GO:0016021);;	K10664|3.1e-15|csat:104708059|K10664 E3 ubiquitin-protein ligase ATL6/9/15/31/42/55 [EC:2.3.2.27] | (RefSeq) E3 ubiquitin-protein ligase RING1	--	[O]	Posttranslational modification, protein turnover, chaperones	Ring finger domain	RING-H2 finger protein ATL52 OS=Arabidopsis thaliana OX=3702 GN=ATL52 PE=2 SV=1	O	Posttranslational modification, protein turnover, chaperones	RING-H2 finger protein ATL52-like [Juglans regia]	cellular component: membrane (GO:0016020);; cellular component: membrane part (GO:0044425)
JreChr02G10361	JreChr02G10361	8.98134	476	3.99315	233	1.12897	63	0.826103	49	1.03377	67	9.25234e-08	-2.76414	down	[G]	Carbohydrate transport and metabolism	Molecular Function: polygalacturonase activity (GO:0004650);; Cellular Component: extracellular region (GO:0005576);; Biological Process: carbohydrate metabolic process (GO:0005975);; Biological Process: cell wall organization (GO:0071555);;	K01213|1.9e-150|aip:107645968|K01213 galacturan 1,4-alpha-galacturonidase [EC:3.2.1.67] | (RefSeq) polygalacturonase At1g48100-like	Pentose and glucuronate interconversions (ko00040)	--	--	Glycosyl hydrolases family 28	Polygalacturonase At1g48100 OS=Arabidopsis thaliana OX=3702 GN=At1g48100 PE=2 SV=1	G	Carbohydrate transport and metabolism	polygalacturonase At1g48100-like [Juglans regia]	molecular function: catalytic activity (GO:0003824);; cellular component: extracellular region (GO:0005576);; biological process: metabolic process (GO:0008152);; biological process: cellular process (GO:0009987);; biological process: cellular component organization or biogenesis (GO:0071840)
JreChr02G10882	JreChr02G10882	0.771551	20	1.602	44	3.75715	98	5.88907	163	26.0013	787	0.00166486	3.2709	up	--	--	Molecular Function: DNA binding (GO:0003677);; Molecular Function: transcription factor activity, sequence-specific DNA binding (GO:0003700);; Cellular Component: nucleus (GO:0005634);;	K14516|7.1e-116|jre:108981543|K14516 ethylene-responsive transcription factor 1 | (RefSeq) ethylene-response factor C3-like	MAPK signaling pathway - plant (ko04016);; Plant hormone signal transduction (ko04075)	--	--	AP2 domain	Ethylene-responsive transcription factor 1B OS=Arabidopsis thaliana OX=3702 GN=ERF1B PE=1 SV=2	K	Transcription	ethylene-response factor C3-like [Juglans regia]	molecular function: binding (GO:0005488);; molecular function: nucleic acid binding transcription factor activity (GO:0001071);; biological process: biological regulation (GO:0065007);; cellular component: cell (GO:0005623);; cellular component: organelle (GO:0043226);; cellular component: cell part (GO:0044464)
JreChr12G11140	JreChr12G11140	0.996844	54	1.17187	69	5.69835	321	6.3272	377	7.7954	511	4.14693e-15	2.54556	up	[P]	Inorganic ion transport and metabolism	Molecular Function: N,N-dimethylaniline monooxygenase activity (GO:0004499);; Molecular Function: flavin adenine dinucleotide binding (GO:0050660);; Molecular Function: NADP binding (GO:0050661);;	K22324|6.0e-160|eus:EUTSA_v10007582mg|K22324 aliphatic glucosinolate S-oxygenase [EC:1.14.13.237] | (RefSeq) hypothetical protein	--	[Q]	Secondary metabolites biosynthesis, transport and catabolism	Flavin-binding monooxygenase-like	Flavin-containing monooxygenase FMO GS-OX-like 4 OS=Arabidopsis thaliana OX=3702 GN=At1g62600 PE=2 SV=1	Q	Secondary metabolites biosynthesis, transport and catabolism	flavin-containing monooxygenase FMO GS-OX-like 4 [Juglans regia]	molecular function: catalytic activity (GO:0003824);; biological process: metabolic process (GO:0008152);; biological process: single-organism process (GO:0044699);; molecular function: binding (GO:0005488)
JreChr05G11550	JreChr05G11550	1.36171	70	2.38014	135	8.77148	472	3.77306	216	13.0819	821	0.00200558	2.14646	up	--	--	Molecular Function: transferase activity, transferring acyl groups other than amino-acyl groups (GO:0016747);;	K19861|5.8e-269|jre:108996627|K19861 benzyl alcohol O-benzoyltransferase [EC:2.3.1.196 2.3.1.232] | (RefSeq) benzyl alcohol O-benzoyltransferase-like	--	--	--	Transferase family	Benzyl alcohol O-benzoyltransferase OS=Nicotiana tabacum OX=4097 GN=HSR201 PE=1 SV=1	S	Function unknown	benzyl alcohol O-benzoyltransferase-like [Juglans regia]	molecular function: catalytic activity (GO:0003824)
JreChr05G10344	JreChr05G10344	3.5946	51	5.78912	91	47.4337	706	11.7519	186	15.5767	270	0.00330767	2.34077	up	[O]	Posttranslational modification, protein turnover, chaperones	Biological Process: cell redox homeostasis (GO:0045454);;	K03671|1.9e-65|jre:108991653|K03671 thioredoxin 1 | (RefSeq) thioredoxin H2-like	--	[O]	Posttranslational modification, protein turnover, chaperones	Thioredoxin	Thioredoxin H2 OS=Arabidopsis thaliana OX=3702 GN=TRX2 PE=1 SV=2	O	Posttranslational modification, protein turnover, chaperones	thioredoxin H2-like [Juglans regia]	biological process: cellular process (GO:0009987);; biological process: single-organism process (GO:0044699);; biological process: biological regulation (GO:0065007)
JreChr02G11570	JreChr02G11570	0.071006	3	0	0	1.23303	55	0.27399	13	0.812243	42	0.00947455	4.42273	up	--	--	--	--	--	--	--	--	--	--	--	uncharacterized protein LOC109002971 [Juglans regia]	--
JreChr03G10804	JreChr03G10804	23.344	176	13.6628	114	141.038	1115	28.1896	237	123.973	1142	0.00308579	2.34519	up	--	--	--	--	--	--	--	--	--	--	--	--	--
JreChr09G12373	JreChr09G12373	30.2138	822	36.7449	1100	15.9656	456	15.7646	478	16.6573	555	1.04466e-08	-1.11045	down	--	--	Molecular Function: protein dimerization activity (GO:0046983);;	--	--	--	--	Helix-loop-helix DNA-binding domain	Transcription factor ILR3 OS=Arabidopsis thaliana OX=3702 GN=ILR3 PE=1 SV=1	K	Transcription	transcription factor ILR3-like isoform X1 [Juglans regia]	molecular function: binding (GO:0005488)
Juglans_regia_newGene_1047	--	30.4661	2511	27.0126	2445	3.13683	275	3.75602	350	4.1299	422	4.42145e-47	-3.00372	down	--	--	Molecular Function: DNA binding (GO:0003677);; Cellular Component: nucleus (GO:0005634);;	K12133|6.7e-34|bdi:100838310|K12133 MYB-related transcription factor LHY | (RefSeq) protein CCA1	Circadian rhythm - plant (ko04712)	[O]	Posttranslational modification, protein turnover, chaperones	Myb-like DNA-binding domain	Protein REVEILLE 7 OS=Arabidopsis thaliana OX=3702 GN=RVE7 PE=2 SV=1	K	Transcription	protein REVEILLE 7-like isoform X2 [Juglans regia]	molecular function: binding (GO:0005488);; cellular component: cell (GO:0005623);; cellular component: organelle (GO:0043226);; cellular component: cell part (GO:0044464)
JreChr10G10051	JreChr10G10051	78.7254	1938	73.1562	1982	28.2175	730	35.7927	981	31.0804	936	9.10223e-14	-1.32239	down	--	--	Molecular Function: tubulin binding (GO:0015631);; Molecular Function: ubiquitin protein ligase binding (GO:0031625);; Molecular Function: S100 protein binding (GO:0044548);;	--	--	[T]	Signal transduction mechanisms	CS domain	--	T	Signal transduction mechanisms	calcyclin-binding protein-like [Juglans regia]	molecular function: binding (GO:0005488)
JreChr16G11215	JreChr16G11215	1.39382	12	1.52357	14	11.54	97	10.8691	97	93.8375	916	5.26578e-05	4.62548	up	--	--	--	--	--	--	--	--	--	--	--	hypothetical protein FH972_018346 [Carpinus fangiana]	--
JreChr10G11745	JreChr10G11745	4.80299	263	5.21314	314	13.228	759	9.89707	602	9.7718	653	5.99787e-05	1.06581	up	--	--	--	--	--	[R]	General function prediction only	PPR repeat	Pentatricopeptide repeat-containing protein At2g20710, mitochondrial OS=Arabidopsis thaliana OX=3702 GN=At2g20710 PE=2 SV=1	S	Function unknown	pentatricopeptide repeat-containing protein At2g20710, mitochondrial-like [Juglans regia]	--
Juglans_regia_newGene_5952	--	1.58381	53	2.59789	95	7.556	264	4.00604	148	12.3018	500	0.00778393	1.88404	up	--	--	Biological Process: metal ion transport (GO:0030001);; Molecular Function: metal ion binding (GO:0046872);;	K10572|3.8e-07|fve:101291401|K10572 inositol-pentakisphosphate 2-kinase [EC:2.7.1.158] | (RefSeq) inositol-pentakisphosphate 2-kinase	Inositol phosphate metabolism (ko00562);; Phosphatidylinositol signaling system (ko04070)	[P]	Inorganic ion transport and metabolism	Heavy-metal-associated domain	Heavy metal-associated isoprenylated plant protein 39 OS=Arabidopsis thaliana OX=3702 GN=HIPP39 PE=2 SV=1	P	Inorganic ion transport and metabolism	heavy metal-associated isoprenylated plant protein 39-like [Juglans regia]	biological process: localization (GO:0051179);; molecular function: binding (GO:0005488)
JreChr11G11811	JreChr11G11811	0.255258	11	0.628556	30	2.209	99	5.11417	242	6.36216	330	8.24352e-06	3.28941	up	--	--	Molecular Function: DNA binding (GO:0003677);; Cellular Component: nucleus (GO:0005634);;	K09422|2.6e-219|jre:109014052|K09422 transcription factor MYB, plant | (RefSeq) transcription factor MYB41-like	--	[K]	Transcription	Myb-like DNA-binding domain	Transcription factor MYB102 OS=Arabidopsis thaliana OX=3702 GN=MYB102 PE=2 SV=1	--	--	transcription factor MYB41-like [Juglans regia]	molecular function: binding (GO:0005488);; cellular component: cell (GO:0005623);; cellular component: organelle (GO:0043226);; cellular component: cell part (GO:0044464)
JreChr02G11212	JreChr02G11212	0.172618	9	0.468877	27	2.03651	109	2.21955	126	6.84751	427	0.000109848	3.4577	up	[R]	General function prediction only	Molecular Function: hydrolase activity (GO:0016787);;	K21604|3.9e-249|jre:109007885|K21604 jasmonoyl-L-amino acid hydrolase [EC:3.5.1.127] | (RefSeq) IAA-amino acid hydrolase ILR1-like 4	--	--	--	Peptidase family M20/M25/M40	IAA-amino acid hydrolase ILR1-like 4 OS=Arabidopsis thaliana OX=3702 GN=ILL4 PE=1 SV=2	G	Carbohydrate transport and metabolism	IAA-amino acid hydrolase ILR1-like 4 [Juglans regia]	molecular function: catalytic activity (GO:0003824)
JreChr03G13109	JreChr03G13109	118.871	7547	117.345	8201	10.9859	733	16.5041	1167	10.7097	832	4.60955e-48	-3.27978	down	--	--	Molecular Function: DNA binding (GO:0003677);; Cellular Component: nucleus (GO:0005634);;	K12133|4.2e-35|ppp:112280611|K12133 MYB-related transcription factor LHY | (RefSeq) uncharacterized protein LOC112280611	Circadian rhythm - plant (ko04712)	[O]	Posttranslational modification, protein turnover, chaperones	Myb-like DNA-binding domain	Protein REVEILLE 1 OS=Arabidopsis thaliana OX=3702 GN=RVE1 PE=1 SV=1	K	Transcription	protein REVEILLE 1-like [Juglans regia]	molecular function: binding (GO:0005488);; cellular component: cell (GO:0005623);; cellular component: organelle (GO:0043226);; cellular component: cell part (GO:0044464)
JreChr02G10249	JreChr02G10249	92.6447	4820	121.394	6953	53.4215	2919	32.4514	1880	36.1825	2303	1.45387e-06	-1.45422	down	[M]	Cell wall/membrane/envelope biogenesis	Cellular Component: integral component of membrane (GO:0016021);;	K08679|2.1e-266|jre:109019357|K08679 UDP-glucuronate 4-epimerase [EC:5.1.3.6] | (RefSeq) UDP-glucuronate 4-epimerase 6-like	Amino sugar and nucleotide sugar metabolism (ko00520)	[M]	Cell wall/membrane/envelope biogenesis	GDP-mannose 4,6 dehydratase	UDP-glucuronate 4-epimerase 6 OS=Arabidopsis thaliana OX=3702 GN=GAE6 PE=1 SV=1	M	Cell wall/membrane/envelope biogenesis	UDP-glucuronate 4-epimerase 6-like [Juglans regia]	cellular component: membrane (GO:0016020);; cellular component: membrane part (GO:0044425)
JreChr15G10442	JreChr15G10442	10.3944	185	10.2911	202	2.09045	39	0.511486	11	0.64918	15	1.01734e-05	-3.29207	down	[O]	Posttranslational modification, protein turnover, chaperones	--	K13993|2.0e-80|jre:108994672|K13993 HSP20 family protein | (RefSeq) 17.3 kDa class II heat shock protein-like	Protein processing in endoplasmic reticulum (ko04141)	[O]	Posttranslational modification, protein turnover, chaperones	Hsp20/alpha crystallin family	17.9 kDa class II heat shock protein OS=Glycine max OX=3847 GN=HSP17.9-D PE=3 SV=1	O	Posttranslational modification, protein turnover, chaperones	17.3 kDa class II heat shock protein-like [Juglans regia]	--
JreChr10G10668	JreChr10G10668	4.83905	35	3.75644	30	12.9929	99	14.9629	120	24.7704	218	0.00102071	1.97724	up	--	--	--	--	--	--	--	--	--	--	--	hypothetical protein FH972_000372 [Carpinus fangiana]	--
JreChr05G11997	JreChr05G11997	2.65192	148	3.03719	187	26.9615	1578	13.4936	838	25.858	1764	9.80699e-14	2.90289	up	[V]	Defense mechanisms	Molecular Function: molecular_function (GO:0003674);; Molecular Function: transporter activity (GO:0005215);; Cellular Component: cellular_component (GO:0005575);; Cellular Component: intracellular (GO:0005622);; Cellular Component: cell (GO:0005623);; Cellular Component: cytoplasm (GO:0005737);; Biological Process: transport (GO:0006810);; Biological Process: drug transmembrane transport (GO:000…	K03327|1.4e-228|jre:109012507|K03327 multidrug resistance protein, MATE family | (RefSeq) protein DETOXIFICATION 12-like isoform X1	--	[R]	General function prediction only	MatE	Protein DETOXIFICATION 12 OS=Arabidopsis thaliana OX=3702 GN=DTX12 PE=2 SV=1	V	Defense mechanisms	protein DETOXIFICATION 12-like isoform X1 [Juglans regia]	molecular function: transporter activity (GO:0005215);; cellular component: cell (GO:0005623);; cellular component: cell part (GO:0044464);; biological process: localization (GO:0051179);; biological process: single-organism process (GO:0044699);; biological process: response to stimulus (GO:0050896);; cellular component: organelle (GO:0043226);; cellular component: membrane (GO:0016020)
JreChr06G10953	JreChr06G10953	41.0369	1084	46.17	1343	88.2818	2448	98.5769	2898	94.7731	3062	2.20212e-13	1.0457	up	[S]	Function unknown	Biological Process: double-strand break repair via homologous recombination (GO:0000724);; Molecular Function: DNA binding (GO:0003677);;	--	--	--	--	--	DNA repair RAD52-like protein 2, chloroplastic OS=Arabidopsis thaliana OX=3702 GN=RAD52-2 PE=1 SV=1	--	--	DNA repair RAD52-like protein 2, chloroplastic [Juglans regia]	biological process: metabolic process (GO:0008152);; biological process: cellular process (GO:0009987);; biological process: response to stimulus (GO:0050896);; molecular function: binding (GO:0005488)
JreChr05G11028	JreChr05G11028	64.7618	2926	100.043	4975	38.3716	1821	42.5395	2139	35.653	1971	3.98111e-06	-1.14422	down	[G]	Carbohydrate transport and metabolism	Molecular Function: pectate lyase activity (GO:0030570);; Biological Process: pectin catabolic process (GO:0045490);; Molecular Function: metal ion binding (GO:0046872);;	K01728|1.3e-240|jre:108990813|K01728 pectate lyase [EC:4.2.2.2] | (RefSeq) probable pectate lyase 5	Pentose and glucuronate interconversions (ko00040)	--	--	Pectate lyase	Probable pectate lyase 5 OS=Arabidopsis thaliana OX=3702 GN=At1g67750 PE=2 SV=2	G	Carbohydrate transport and metabolism	probable pectate lyase 5 [Juglans regia]	molecular function: catalytic activity (GO:0003824);; biological process: metabolic process (GO:0008152);; molecular function: binding (GO:0005488)
JreChr15G10815	JreChr15G10815	6.94389	310	11.5409	567	17.0525	799	25.1064	1247	23.0715	1260	0.00128724	1.17699	up	[R]	General function prediction only	Molecular Function: zinc ion binding (GO:0008270);; Molecular Function: oxidoreductase activity (GO:0016491);;	K18857|2.4e-218|jre:109005403|K18857 alcohol dehydrogenase class-P [EC:1.1.1.1] | (RefSeq) alcohol dehydrogenase 1	Glycolysis / Gluconeogenesis (ko00010);; Fatty acid degradation (ko00071);; Tyrosine metabolism (ko00350);; alpha-Linolenic acid metabolism (ko00592)	[Q]	Secondary metabolites biosynthesis, transport and catabolism	Zinc-binding dehydrogenase	Alcohol dehydrogenase 1 OS=Petunia hybrida OX=4102 GN=ADH1 PE=1 SV=1	Q	Secondary metabolites biosynthesis, transport and catabolism	alcohol dehydrogenase 1 [Juglans regia]	molecular function: binding (GO:0005488);; molecular function: catalytic activity (GO:0003824)
JreChr06G10930	JreChr06G10930	3.228	206	2.65224	186	0.681821	46	1.27393	91	0.611291	48	0.000517823	-1.84369	down	--	--	Molecular Function: molecular_function (GO:0003674);; Molecular Function: catalytic activity (GO:0003824);; Cellular Component: cellular_component (GO:0005575);; Cellular Component: intracellular (GO:0005622);; Cellular Component: cell (GO:0005623);; Cellular Component: nucleus (GO:0005634);; Cellular Component: cytoplasm (GO:0005737);; Biological Process: biological_process (GO:0008150);; Biolog…	K14487|2.7e-308|jre:109006711|K14487 auxin responsive GH3 gene family | (RefSeq) indole-3-acetic acid-amido synthetase GH3.17-like	Plant hormone signal transduction (ko04075)	--	--	GH3 auxin-responsive promoter	Indole-3-acetic acid-amido synthetase GH3.17 OS=Arabidopsis thaliana OX=3702 GN=GH3.17 PE=1 SV=1	S	Function unknown	indole-3-acetic acid-amido synthetase GH3.17-like [Juglans regia]	molecular function: catalytic activity (GO:0003824);; cellular component: cell (GO:0005623);; cellular component: cell part (GO:0044464);; cellular component: organelle (GO:0043226);; biological process: response to stimulus (GO:0050896);; biological process: biological regulation (GO:0065007)
Juglans_regia_newGene_4231	--	3.04844	141	2.06094	105	5.71139	277	12.0975	622	9.20018	520	0.000282876	1.75012	up	[G]	Carbohydrate transport and metabolism	Molecular Function: hydrolase activity, hydrolyzing O-glycosyl compounds (GO:0004553);; Cellular Component: cell wall (GO:0005618);; Biological Process: xyloglucan metabolic process (GO:0010411);; Molecular Function: xyloglucan:xyloglucosyl transferase activity (GO:0016762);; Biological Process: cell wall biogenesis (GO:0042546);; Cellular Component: apoplast (GO:0048046);; Biological Process: ce…	K14504|2.3e-167|jre:109009451|K14504 xyloglucan:xyloglucosyl transferase TCH4 [EC:2.4.1.207] | (RefSeq) probable xyloglucan endotransglucosylase/hydrolase protein 23	Plant hormone signal transduction (ko04075)	--	--	Glycosyl hydrolases family 16	Probable xyloglucan endotransglucosylase/hydrolase protein 23 OS=Arabidopsis thaliana OX=3702 GN=XTH23 PE=2 SV=1	G	Carbohydrate transport and metabolism	probable xyloglucan endotransglucosylase/hydrolase protein 23 [Juglans regia]	molecular function: catalytic activity (GO:0003824);; cellular component: cell (GO:0005623);; cellular component: cell part (GO:0044464);; biological process: metabolic process (GO:0008152);; biological process: cellular process (GO:0009987);; biological process: cellular component organization or biogenesis (GO:0071840);; cellular component: extracellular region (GO:0005576)
JreChr09G12343	JreChr09G12343	0.641687	11	0.304344	6	4.56681	81	0.760605	15	15.7407	325	0.00750622	3.82703	up	--	--	Cellular Component: integral component of membrane (GO:0016021);;	--	--	--	--	--	--	--	--	cysteine-rich and transmembrane domain-containing protein B-like isoform X1 [Juglans regia]	cellular component: membrane (GO:0016020);; cellular component: membrane part (GO:0044425)
JreChr10G11103	JreChr10G11103	45.7581	1363	62.1253	2037	15.9398	499	28.4602	944	17.1678	626	3.67385e-05	-1.45876	down	--	--	--	--	--	--	--	--	--	--	--	uncharacterized protein LOC109019600 [Juglans regia]	--
JreChr09G11523	JreChr09G11523	40.639	932	44.1175	1114	20.7851	501	21.3833	546	16.9836	477	8.41795e-11	-1.16747	down	[L]	Replication, recombination and repair	--	--	--	--	--	SOUL heme-binding protein	Heme-binding-like protein At3g10130, chloroplastic OS=Arabidopsis thaliana OX=3702 GN=At3g10130 PE=1 SV=1	S	Function unknown	heme-binding protein 1 [Juglans regia]	--
JreChr03G13430	JreChr03G13430	0.038462	1	0	0	6.0132	89	15.0528	236	6.28866	109	6.17956e-06	7.99932	up	--	--	--	--	--	--	--	--	--	--	--	uncharacterized protein LOC108998592 [Juglans regia]	--
JreChr06G10427	JreChr06G10427	12.8473	730	22.8206	1426	37.2293	2219	65.9599	4166	87.6037	6082	0.000211642	1.78599	up	[C]	Energy production and conversion	Molecular Function: oxidoreductase activity, acting on the aldehyde or oxo group of donors, NAD or NADP as acceptor (GO:0016620);;	K00128|5.9e-283|jre:109018422|K00128 aldehyde dehydrogenase (NAD+) [EC:1.2.1.3] | (RefSeq) aldehyde dehydrogenase family 2 member B7, mitochondrial-like isoform X1	Glycolysis / Gluconeogenesis (ko00010);; Ascorbate and aldarate metabolism (ko00053);; Fatty acid degradation (ko00071);; Valine, leucine and isoleucine degradation (ko00280);; Lysine degradation (ko00310);; Arginine and proline metabolism (ko00330);; Histidine metabolism (ko00340);; Tryptophan metabolism (ko00380);; beta-Alanine metabolism (ko00410);; Glycerolipid metabolism (ko00561);; Pyruvate…	[C]	Energy production and conversion	Aldehyde dehydrogenase family	Aldehyde dehydrogenase family 2 member B7, mitochondrial OS=Arabidopsis thaliana OX=3702 GN=ALDH2B7 PE=1 SV=2	C	Energy production and conversion	hypothetical protein F2P56_035749, partial [Juglans regia]	molecular function: catalytic activity (GO:0003824);; biological process: metabolic process (GO:0008152);; biological process: single-organism process (GO:0044699)
Juglans_regia_newGene_3044	--	43.2428	1895	47.9088	2304	16.4601	757	20.5652	1006	21.3181	1143	6.33735e-10	-1.28282	down	--	--	Cellular Component: cellular_component (GO:0005575);; Cellular Component: intracellular (GO:0005622);; Cellular Component: cell (GO:0005623);; Cellular Component: cytoplasm (GO:0005737);; Cellular Component: vacuole (GO:0005773);; Cellular Component: endoplasmic reticulum (GO:0005783);; Cellular Component: lipid droplet (GO:0005811);; Biological Process: organelle organization (GO:0006996);; Biol…	K17616|7.2e-34|cqi:110713815|K17616 CTD small phosphatase-like protein 2 [EC:3.1.3.-] | (RefSeq) uncharacterized protein LOC110713815	--	--	--	Rubber elongation factor protein (REF)	REF/SRPP-like protein At1g67360 OS=Arabidopsis thaliana OX=3702 GN=At1g67360 PE=2 SV=1	S	Function unknown	REF/SRPP-like protein At1g67360 isoform X1 [Juglans regia]	cellular component: cell (GO:0005623);; cellular component: cell part (GO:0044464);; cellular component: organelle (GO:0043226);; biological process: cellular process (GO:0009987);; biological process: cellular component organization or biogenesis (GO:0071840);; biological process: multicellular organismal process (GO:0032501);; biological process: developmental process (GO:0032502);; biological …
JreChr04G11506	JreChr04G11506	14.9107	500	14.6283	540	39.7775	1399	21.9839	820	31.7923	1303	0.00620399	1.01917	up	--	--	Biological Process: cellular response to phosphate starvation (GO:0016036);;	--	--	[P]	Inorganic ion transport and metabolism	SPX domain	SPX domain-containing protein 2 OS=Arabidopsis thaliana OX=3702 GN=SPX2 PE=2 SV=1	P	Inorganic ion transport and metabolism	hypothetical protein F2P56_023137, partial [Juglans regia]	biological process: cellular process (GO:0009987);; biological process: response to stimulus (GO:0050896)
Juglans_regia_newGene_1884	--	3.89716	89	9.0775	228	15.081	361	21.9342	556	22.5285	628	0.00261143	1.55748	up	--	--	--	--	--	--	--	--	--	--	--	--	--
JreChr09G12383	JreChr09G12383	3.84713	160	5.16974	236	10.5766	461	9.36142	433	12.7968	650	0.000227324	1.22157	up	[T]	Signal transduction mechanisms	Molecular Function: protein kinase activity (GO:0004672);; Molecular Function: ATP binding (GO:0005524);; Cellular Component: integral component of membrane (GO:0016021);;	K24104|3.2e-84|thj:104799061|K24104 GPN-loop GTPase | (RefSeq) LOW QUALITY PROTEIN: uncharacterized protein LOC104799061	--	--	--	Protein tyrosine and serine/threonine kinase	Cysteine-rich receptor-like protein kinase 8 OS=Arabidopsis thaliana OX=3702 GN=CRK8 PE=3 SV=2	T	Signal transduction mechanisms	putative receptor-like protein kinase At4g00960 [Juglans regia]	molecular function: catalytic activity (GO:0003824);; biological process: metabolic process (GO:0008152);; biological process: cellular process (GO:0009987);; molecular function: binding (GO:0005488);; cellular component: membrane (GO:0016020);; cellular component: membrane part (GO:0044425)
[truncated: 996 more rows]
