# Supplementary material for: Physiological and transcriptomic analyses of response of walnuts (Juglans regia) to Pantoea agglomerans infection
Source: Front Plant Sci. 2023 Dec 5;14:1294643. doi: 10.3389/fpls.2023.1294643 (PMC10728658; doi:10.3389/fpls.2023.1294643)
Supplement: Supplementary Table 5 — DEGs in the C0vsT3. [file Table_5.xls]

## Sheet: biomarker (2)
#ID	gene_name	C0-1_FPKM	C0-1_count	C0-2_FPKM	CO-2_count	T3-1_FPKM	T3-1_count	T3-2_FPKM	T3-2_count	T3-3_FPKM	T3-3_count	FDR	log2FC	regulated	COG_class	COG_class_annotation	GO_annotation	KEGG_annotation	KEGG_pathway_annotation	KOG_class	KOG_class_annotation	Pfam_annotation	Swiss_Prot_annotation	eggNOG_class	eggNOG_class_annotation	NR_annotation	GO_second_level_annotation
JreChr10G10846	JreChr10G10846	6.52199	627	7.08283	750	0.307902	27	0.097737	12	1.58922	154	0.00696495	-2.8443	down	--	--	Cellular Component: spindle pole (GO:0000922);; Cellular Component: cytoplasm (GO:0005737);; Cellular Component: microtubule organizing center (GO:0005815);; Cellular Component: microtubule (GO:0005874);; Biological Process: microtubule nucleation (GO:0007020);; Molecular Function: gamma-tubulin binding (GO:0043015);;	K16570|0.0e+00|jre:108982715|K16570 gamma-tubulin complex component 3 | (RefSeq) gamma-tubulin complex component 3-like isoform X1	--	[Z]	Cytoskeleton	Gamma tubulin complex component N-terminal	Gamma-tubulin complex component 3 OS=Arabidopsis thaliana OX=3702 GN=GCP3 PE=1 SV=1	Z	Cytoskeleton	gamma-tubulin complex component 3-like isoform X1 [Juglans regia]	cellular component: cell (GO:0005623);; cellular component: organelle (GO:0043226);; cellular component: organelle part (GO:0044422);; cellular component: cell part (GO:0044464);; cellular component: supramolecular complex (GO:0099080);; biological process: cellular process (GO:0009987);; biological process: cellular component organization or biogenesis (GO:0071840);; molecular function: binding …
JreChr09G12236	JreChr09G12236	132.047	8280	136.67	9433	5.85124	328	6.55563	485	26.9801	1703	3.5063e-05	-2.77914	down	[O]	Posttranslational modification, protein turnover, chaperones	Molecular Function: cysteine-type peptidase activity (GO:0008234);;	K16290|7.4e-85|egu:105050471|K16290 xylem cysteine proteinase [EC:3.4.22.-] | (RefSeq) cysteine protease XCP1	--	[O]	Posttranslational modification, protein turnover, chaperones	Papain family cysteine protease	Oryzain alpha chain OS=Oryza sativa subsp. japonica OX=39947 GN=Os04g0650000 PE=1 SV=2	O	Posttranslational modification, protein turnover, chaperones	low-temperature-induced cysteine proteinase-like [Juglans regia]	molecular function: catalytic activity (GO:0003824);; biological process: metabolic process (GO:0008152)
JreChr13G10973	JreChr13G10973	0	0	0	0	14.0329	338	11.6584	371	4.89189	133	9.87598e-11	11.481	up	--	--	Molecular Function: DNA binding (GO:0003677);; Molecular Function: transcription factor activity, sequence-specific DNA binding (GO:0003700);; Cellular Component: nucleus (GO:0005634);;	K09286|3.0e-128|jre:109015003|K09286 EREBP-like factor | (RefSeq) ethylene-responsive transcription factor 1-like	--	--	--	AP2 domain	Ethylene-responsive transcription factor 1 OS=Solanum lycopersicum OX=4081 GN=ERF1 PE=2 SV=1	K	Transcription	ethylene-responsive transcription factor 1-like [Juglans regia]	molecular function: binding (GO:0005488);; molecular function: nucleic acid binding transcription factor activity (GO:0001071);; biological process: biological regulation (GO:0065007);; cellular component: cell (GO:0005623);; cellular component: organelle (GO:0043226);; cellular component: cell part (GO:0044464)
JreChr09G10510	JreChr09G10510	3.01327	161	3.19316	187	19.519	927	4.09195	257	15.8154	847	0.000204931	2.78276	up	[QV]	Secondary metabolites biosynthesis, transport and catabolism;; Defense mechanisms	Molecular Function: monooxygenase activity (GO:0004497);; Molecular Function: iron ion binding (GO:0005506);; Molecular Function: oxidoreductase activity, acting on paired donors, with incorporation or reduction of molecular oxygen (GO:0016705);; Molecular Function: heme binding (GO:0020037);;	K20667|1.9e-278|jre:108996978|K20667 beta-amyrin 28-monooxygenase [EC:1.14.14.126] | (RefSeq) beta-amyrin 28-monooxygenase-like	--	[QI]	Secondary metabolites biosynthesis, transport and catabolism;; Lipid transport and metabolism	Cytochrome P450	Beta-amyrin 28-monooxygenase OS=Vitis vinifera OX=29760 GN=CYP716A17 PE=1 SV=2	Q	Secondary metabolites biosynthesis, transport and catabolism	beta-amyrin 28-monooxygenase-like [Juglans regia]	molecular function: catalytic activity (GO:0003824);; biological process: metabolic process (GO:0008152);; biological process: single-organism process (GO:0044699);; molecular function: binding (GO:0005488)
JreChr05G12474	JreChr05G12474	11.1593	387	11.59	442	1.00267	31	0.85775	35	2.407	84	0.000135237	-2.34825	down	[R]	General function prediction only	Molecular Function: molecular_function (GO:0003674);; Molecular Function: catalytic activity (GO:0003824);; Biological Process: biological_process (GO:0008150);; Biological Process: metabolic process (GO:0008152);; Molecular Function: pinoresinol reductase activity (GO:0010283);; Molecular Function: oxidoreductase activity (GO:0016491);; Molecular Function: oxidoreductase activity, acting on the …	K23050|6.3e-94|qsu:112022292|K23050 phenylcoumaran benzylic ether reductase [EC:1.3.1.-] | (RefSeq) isoflavone reductase-like protein	--	--	--	NmrA-like family	Probable pinoresinol-lariciresinol reductase 3 OS=Arabidopsis thaliana OX=3702 GN=PLR3 PE=3 SV=2	S	Function unknown	probable pinoresinol-lariciresinol reductase 3 isoform X1 [Juglans regia]	molecular function: catalytic activity (GO:0003824);; biological process: metabolic process (GO:0008152);; biological process: single-organism process (GO:0044699)
Juglans_regia_newGene_4270	--	9.85381	2927	10.1072	3083	1.54604	495	2.09635	356	2.76234	750	0.000110136	-1.73426	down	--	--	--	K01528|1.0e-147|lja:Lj0g3v0199559.2|K01528 dynamin 1/3 [EC:3.6.5.5] | (RefSeq) Lj0g3v0199559.2; -	Endocytosis (ko04144)	[R]	General function prediction only	Reverse transcriptase (RNA-dependent DNA polymerase)	Retrovirus-related Pol polyprotein from transposon RE2 OS=Arabidopsis thaliana OX=3702 GN=RE2 PE=4 SV=1	L	Replication, recombination and repair	hypothetical protein F2P56_007367 [Juglans regia]	--
JreChr14G10425	JreChr14G10425	3.85708	155	4.87377	216	0.431582	16	0.267152	13	0.451697	19	0.000282185	-2.73441	down	--	--	Biological Process: protein deubiquitination (GO:0016579);; Molecular Function: thiol-dependent ubiquitinyl hydrolase activity (GO:0036459);;	K21343|5.0e-119|qsu:112040836|K21343 ubiquitin carboxyl-terminal hydrolase 15 [EC:3.4.19.12] | (RefSeq) ubiquitin carboxyl-terminal hydrolase 8 isoform X1	--	[O]	Posttranslational modification, protein turnover, chaperones	Ubiquitin carboxyl-terminal hydrolase	Ubiquitin carboxyl-terminal hydrolase 8 OS=Arabidopsis thaliana OX=3702 GN=UBP8 PE=2 SV=2	O	Posttranslational modification, protein turnover, chaperones	hypothetical protein FH972_010206 [Carpinus fangiana]	biological process: metabolic process (GO:0008152);; biological process: cellular process (GO:0009987);; molecular function: catalytic activity (GO:0003824)
JreChr05G12407	JreChr05G12407	25.3991	851	26.0713	961	4.48884	135	5.03169	199	8.84452	299	0.00228275	-1.36584	down	--	--	Biological Process: chloroplast fission (GO:0010020);;	--	--	--	--	--	Plastid division protein PDV2 OS=Arabidopsis thaliana OX=3702 GN=PDV2 PE=1 SV=1	S	Function unknown	hypothetical protein F2P56_029260 [Juglans regia]	biological process: cellular process (GO:0009987);; biological process: cellular component organization or biogenesis (GO:0071840)
JreChr01G10161	JreChr01G10161	7.26484	227	5.39087	185	0.524117	15	0.638434	24	0.2815	9	0.002279	-2.83733	down	[J]	Translation, ribosomal structure and biogenesis	Molecular Function: mRNA binding (GO:0003729);;	K12741|8.4e-21|ppp:112291379|K12741 heterogeneous nuclear ribonucleoprotein A1/A3 | (RefSeq) UBP1-associated protein 2C-like	Spliceosome (ko03040)	[R]	General function prediction only	RNA recognition motif. (a.k.a. RRM, RBD, or RNP domain)	Probable RNA-binding protein ARP1 OS=Arabidopsis thaliana OX=3702 GN=ARP1 PE=2 SV=1	A	RNA processing and modification	RNA-binding protein 38-like isoform X1 [Juglans regia]	molecular function: binding (GO:0005488)
JreChr15G11942	JreChr15G11942	4.22687	143	6.02324	223	7.21864	217	31.0012	1228	11.5959	393	0.00495785	2.57374	up	--	--	Cellular Component: nucleus (GO:0005634);; Biological Process: regulation of transcription, DNA-templated (GO:0006355);; Molecular Function: sequence-specific DNA binding (GO:0043565);;	K09338|1.5e-161|jre:109001192|K09338 homeobox-leucine zipper protein | (RefSeq) homeobox-leucine zipper protein ATHB-6-like isoform X1	--	[K]	Transcription	Homeobox associated leucine zipper	Homeobox-leucine zipper protein ATHB-6 OS=Arabidopsis thaliana OX=3702 GN=ATHB-6 PE=1 SV=1	K	Transcription	homeobox-leucine zipper protein ATHB-6-like isoform X1 [Juglans regia]	cellular component: cell (GO:0005623);; cellular component: organelle (GO:0043226);; cellular component: cell part (GO:0044464);; biological process: biological regulation (GO:0065007);; molecular function: binding (GO:0005488)
JreChr01G13559	JreChr01G13559	46.4998	2268	51.5983	2770	1.48438	65	1.54988	90	3.88463	191	2.48873e-15	-3.74697	down	[G]	Carbohydrate transport and metabolism	Molecular Function: hydrolase activity, hydrolyzing O-glycosyl compounds (GO:0004553);; Biological Process: carbohydrate metabolic process (GO:0005975);;	K19355|2.9e-254|jre:108991268|K19355 mannan endo-1,4-beta-mannosidase [EC:3.2.1.78] | (RefSeq) mannan endo-1,4-beta-mannosidase 7	Fructose and mannose metabolism (ko00051)	--	--	Cellulase (glycosyl hydrolase family 5)	Mannan endo-1,4-beta-mannosidase 7 OS=Arabidopsis thaliana OX=3702 GN=MAN7 PE=2 SV=1	G	Carbohydrate transport and metabolism	mannan endo-1,4-beta-mannosidase 7 [Juglans regia]	molecular function: catalytic activity (GO:0003824);; biological process: metabolic process (GO:0008152)
JreChr04G11692	JreChr04G11692	3.93533	291	3.67598	299	5.01613	331	4.08796	356	6.36571	474	0.00603688	1.16807	up	[M]	Cell wall/membrane/envelope biogenesis	Cellular Component: Golgi membrane (GO:0000139);; Cellular Component: integral component of membrane (GO:0016021);; Biological Process: pectin biosynthetic process (GO:0045489);; Molecular Function: polygalacturonate 4-alpha-galacturonosyltransferase activity (GO:0047262);; Biological Process: cell wall organization (GO:0071555);;	K13648|0.0e+00|jre:108984855|K13648 alpha-1,4-galacturonosyltransferase [EC:2.4.1.43] | (RefSeq) probable galacturonosyltransferase 6	Amino sugar and nucleotide sugar metabolism (ko00520)	--	--	Glycosyl transferase family 8	Probable galacturonosyltransferase 6 OS=Arabidopsis thaliana OX=3702 GN=GAUT6 PE=2 SV=1	G	Carbohydrate transport and metabolism	probable galacturonosyltransferase 6 [Juglans regia]	cellular component: cell (GO:0005623);; cellular component: membrane (GO:0016020);; cellular component: organelle (GO:0043226);; cellular component: organelle part (GO:0044422);; cellular component: cell part (GO:0044464);; cellular component: membrane part (GO:0044425);; biological process: metabolic process (GO:0008152);; biological process: single-organism process (GO:0044699);; molecular func…
JreChr13G10982	JreChr13G10982	1.82902	75	1.43166	64	13.5295	490	19.047	911	7.64877	313	1.15103e-07	3.89863	up	--	--	Cellular Component: cellular_component (GO:0005575);; Cellular Component: cell-cell junction (GO:0005911);; Biological Process: transport (GO:0006810);; Biological Process: cell communication (GO:0007154);; Biological Process: signal transduction (GO:0007165);; Biological Process: biological_process (GO:0008150);; Cellular Component: plasmodesma (GO:0009506);; Biological Process: response to endo…	--	--	--	--	F-box-like	F-box protein At4g18380 OS=Arabidopsis thaliana OX=3702 GN=At4g18380 PE=2 SV=1	S	Function unknown	F-box protein At4g18380-like [Juglans regia]	cellular component: cell junction (GO:0030054);; biological process: localization (GO:0051179);; biological process: cellular process (GO:0009987);; biological process: biological regulation (GO:0065007);; biological process: response to stimulus (GO:0050896);; biological process: signaling (GO:0023052);; biological process: single-organism process (GO:0044699);; cellular component: symplast (GO:…
JreChr16G10276	JreChr16G10276	37.4891	851	26.724	668	1.01348	21	1.37988	37	0.81901	19	6.51472e-10	-4.06956	down	--	--	Molecular Function: DNA binding (GO:0003677);; Cellular Component: nucleus (GO:0005634);;	K11296|1.6e-98|jre:109002847|K11296 high mobility group protein B3 | (RefSeq) high mobility group B protein 7	--	[R]	General function prediction only	HMG (high mobility group) box	High mobility group B protein 7 OS=Arabidopsis thaliana OX=3702 GN=HMGB7 PE=1 SV=1	K	Transcription	high mobility group B protein 7 [Juglans regia]	molecular function: binding (GO:0005488);; cellular component: cell (GO:0005623);; cellular component: organelle (GO:0043226);; cellular component: cell part (GO:0044464)
JreChr02G11231	JreChr02G11231	14.5317	645	8.94243	437	0.151631	7	0	0	0.532596	24	4.10025e-05	-5.10872	down	--	--	Molecular Function: protein binding (GO:0005515);; Cellular Component: cellular_component (GO:0005575);; Cellular Component: intracellular (GO:0005622);; Cellular Component: cell (GO:0005623);; Cellular Component: cytoplasm (GO:0005737);; Cellular Component: cytosol (GO:0005829);; Cellular Component: cytoskeleton (GO:0005856);; Cellular Component: microtubule associated complex (GO:0005875);; Cel…	--	--	--	--	Protein of unknown function (DUF4005)	Protein IQ-DOMAIN 20 OS=Arabidopsis thaliana OX=3702 GN=IQD20 PE=1 SV=1	S	Function unknown	protein IQ-DOMAIN 14-like [Juglans regia]	molecular function: binding (GO:0005488);; cellular component: cell (GO:0005623);; cellular component: cell part (GO:0044464);; cellular component: organelle (GO:0043226);; cellular component: macromolecular complex (GO:0032991);; cellular component: organelle part (GO:0044422);; cellular component: membrane (GO:0016020)
JreChr07G11552	JreChr07G11552	25.1822	889	27.2529	1059	3.55994	113	5.05706	211	9.13351	325	0.00548553	-1.45442	down	[G]	Carbohydrate transport and metabolism	Cellular Component: cellular_component (GO:0005575);; Cellular Component: intracellular (GO:0005622);; Cellular Component: cell (GO:0005623);; Cellular Component: cytoplasm (GO:0005737);; Cellular Component: cytosol (GO:0005829);; Cellular Component: chloroplast (GO:0009507);; Cellular Component: plastid (GO:0009536);; Cellular Component: organelle (GO:0043226);; Cellular Component: membrane-boun…	--	--	[G]	Carbohydrate transport and metabolism	Histidine phosphatase superfamily (branch 1)	Phosphoglycerate mutase-like protein 1 OS=Arabidopsis thaliana OX=3702 GN=At5g64460 PE=2 SV=1	G	Carbohydrate transport and metabolism	phosphoglycerate mutase-like protein 1 [Juglans regia]	cellular component: cell (GO:0005623);; cellular component: cell part (GO:0044464);; cellular component: organelle (GO:0043226)
JreChr10G12027	JreChr10G12027	4.58126	229	4.49348	247	0.763717	35	0.436178	26	0.39972	21	0.00463776	-2.25841	down	--	--	--	--	--	[R]	General function prediction only	--	--	V	Defense mechanisms	uncharacterized protein LOC109013163 [Juglans regia]	--
JreChr11G11490	JreChr11G11490	4.12037	360	3.13199	302	0	0	0.036346	4	0.231278	21	0.000288975	-4.77924	down	--	--	--	K22911|2.8e-37|psom:113299743|K22911 thiamine phosphate phosphatase / amino-HMP aminohydrolase [EC:3.1.3.100 3.5.99.-] | (RefSeq) bifunctional TH2 protein, mitochondrial-like	Thiamine metabolism (ko00730)	--	--	--	--	--	--	uncharacterized protein LOC109011035 isoform X5 [Juglans regia]	--
JreChr06G11541	JreChr06G11541	0	0	0.030785	3	0.567564	31	0.352935	25	0.89201	54	0.000497344	5.39914	up	[F]	Nucleotide transport and metabolism	Cellular Component: integral component of membrane (GO:0016021);; Molecular Function: transmembrane transporter activity (GO:0022857);;	K23717|6.4e-227|gmx:100820533|K23717 solute carrier family 23 (nucleobase transporter), member 2 | (RefSeq) nucleobase-ascorbate transporter 4	--	[F]	Nucleotide transport and metabolism	Permease family	Nucleobase-ascorbate transporter 4 OS=Arabidopsis thaliana OX=3702 GN=NAT4 PE=2 SV=2	F	Nucleotide transport and metabolism	nucleobase-ascorbate transporter 4 [Juglans regia]	cellular component: membrane (GO:0016020);; cellular component: membrane part (GO:0044425);; molecular function: transporter activity (GO:0005215);; biological process: localization (GO:0051179)
JreChr11G10046	JreChr11G10046	21.7883	4481	23.8447	5398	3.71663	683	2.91785	708	8.4904	1758	0.00164812	-1.53259	down	--	--	Molecular Function: guanyl-nucleotide exchange factor activity (GO:0005085);; Biological Process: small GTPase mediated signal transduction (GO:0007264);;	K21852|0.0e+00|jre:109011251|K21852 dedicator of cytokinesis protein 6/7/8 | (RefSeq) guanine nucleotide exchange factor SPIKE 1 isoform X1	--	[T]	Signal transduction mechanisms	Dock homology region 2	Guanine nucleotide exchange factor SPIKE 1 OS=Arabidopsis thaliana OX=3702 GN=SPK1 PE=1 SV=1	T	Signal transduction mechanisms	guanine nucleotide exchange factor SPIKE 1 isoform X1 [Juglans regia]	molecular function: molecular function regulator (GO:0098772);; biological process: biological regulation (GO:0065007);; biological process: cellular process (GO:0009987);; biological process: signaling (GO:0023052);; biological process: single-organism process (GO:0044699);; biological process: response to stimulus (GO:0050896)
JreChr02G10766	JreChr02G10766	58.6454	1549	45.1097	1312	665.914	15696	158.693	4939	412.263	10959	4.26903e-08	3.72743	up	[R]	General function prediction only	Molecular Function: chitinase activity (GO:0004568);; Biological Process: carbohydrate metabolic process (GO:0005975);; Biological Process: chitin catabolic process (GO:0006032);; Biological Process: cell wall macromolecule catabolic process (GO:0016998);;	K01183|2.8e-134|jre:108980812|K01183 chitinase [EC:3.2.1.14] | (RefSeq) endochitinase EP3-like	Amino sugar and nucleotide sugar metabolism (ko00520)	[R]	General function prediction only	Chitinase class I	Endochitinase EP3 OS=Arabidopsis thaliana OX=3702 GN=EP3 PE=1 SV=1	S	Function unknown	endochitinase EP3-like [Juglans regia]	molecular function: catalytic activity (GO:0003824);; biological process: metabolic process (GO:0008152);; biological process: cellular process (GO:0009987)
JreChr10G10168	JreChr10G10168	42.6529	1735	32.4231	1452	0.063837	3	0.392779	19	0.549674	23	2.52633e-17	-6.04424	down	[IR]	Lipid transport and metabolism;; General function prediction only	Molecular Function: hydrolase activity, acting on ester bonds (GO:0016788);;	K00679|2.0e-54|cic:CICLE_v10027727mg|K00679 phospholipid:diacylglycerol acyltransferase [EC:2.3.1.158] | (RefSeq) hypothetical protein	Glycerolipid metabolism (ko00561)	--	--	GDSL-like Lipase/Acylhydrolase	GDSL esterase/lipase At5g45670 OS=Arabidopsis thaliana OX=3702 GN=At5g45670 PE=2 SV=1	L	Replication, recombination and repair	GDSL esterase/lipase At5g45670-like [Juglans regia]	molecular function: catalytic activity (GO:0003824)
JreChr01G13522	JreChr01G13522	1.79425	26	1.76937	29	22.944	295	6.15216	105	22.3381	324	1.93197e-07	3.92922	up	--	--	--	--	--	--	--	--	--	--	--	hypothetical protein F2P56_017340, partial [Juglans regia]	--
JreChr14G11018	JreChr14G11018	0.415683	15	0.703936	28	37.1901	1172	16.5184	687	30.9624	1100	8.84465e-28	6.36023	up	--	--	Cellular Component: integral component of membrane (GO:0016021);;	--	--	--	--	Family of unknown function (DUF716)	--	S	Function unknown	transmembrane protein 45B-like [Juglans regia]	cellular component: membrane (GO:0016020);; cellular component: membrane part (GO:0044425)
JreChr05G10724	JreChr05G10724	5.55684	313	5.41416	335	0.664683	34	0.564519	38	1.43892	82	0.00160337	-1.9435	down	--	--	Molecular Function: protein dimerization activity (GO:0046983);;	K05765|4.6e-17|gra:105781290|K05765 cofilin | (RefSeq) uncharacterized LOC105781290	--	--	--	--	Transcription factor bHLH111 OS=Arabidopsis thaliana OX=3702 GN=BHLH111 PE=2 SV=1	K	Transcription	transcription factor bHLH111 [Juglans regia]	molecular function: binding (GO:0005488)
JreChr06G12126	JreChr06G12126	7.66841	131	4.70341	88	20.1109	305	20.5746	412	17.0847	292	7.23305e-05	2.43026	up	--	--	Molecular Function: molecular_function (GO:0003674);; Molecular Function: GTPase activator activity (GO:0005096);; Molecular Function: binding (GO:0005488);; Molecular Function: phospholipid binding (GO:0005543);; Cellular Component: cellular_component (GO:0005575);; Cellular Component: extracellular region (GO:0005576);; Cellular Component: intracellular (GO:0005622);; Cellular Component: cell (…	K01537|1.8e-30|jcu:105638585|K01537 P-type Ca2+ transporter type 2C [EC:7.2.2.10] | (RefSeq) calcium-transporting ATPase 2, plasma membrane-type isoform X1	--	[R]	General function prediction only	C2 domain	Protein C2-DOMAIN ABA-RELATED 7 OS=Arabidopsis thaliana OX=3702 GN=CAR7 PE=1 SV=1	S	Function unknown	protein C2-DOMAIN ABA-RELATED 7-like isoform X1 [Juglans regia]	molecular function: molecular function regulator (GO:0098772);; biological process: biological regulation (GO:0065007);; molecular function: binding (GO:0005488);; cellular component: extracellular region (GO:0005576);; cellular component: cell (GO:0005623);; cellular component: cell part (GO:0044464);; cellular component: organelle (GO:0043226);; cellular component: membrane (GO:0016020);; biolo…
JreChr13G11670	JreChr13G11670	3.61391	210	5.34384	342	56.0773	2903	10.4231	713	47.2779	2760	4.43047e-07	3.77564	up	[QV]	Secondary metabolites biosynthesis, transport and catabolism;; Defense mechanisms	Molecular Function: monooxygenase activity (GO:0004497);; Molecular Function: iron ion binding (GO:0005506);; Cellular Component: integral component of membrane (GO:0016021);; Molecular Function: oxidoreductase activity, acting on paired donors, with incorporation or reduction of molecular oxygen (GO:0016705);; Molecular Function: heme binding (GO:0020037);;	K20666|7.6e-177|dzi:111309893|K20666 gibberellin 13-oxidase [EC:1.14.-.-] | (RefSeq) cytochrome P450 714B2-like	--	[QI]	Secondary metabolites biosynthesis, transport and catabolism;; Lipid transport and metabolism	Cytochrome P450	Cytochrome P450 714C2 OS=Oryza sativa subsp. japonica OX=39947 GN=CYP714C2 PE=2 SV=1	Q	Secondary metabolites biosynthesis, transport and catabolism	cytochrome P450 714C2-like [Juglans regia]	molecular function: catalytic activity (GO:0003824);; biological process: metabolic process (GO:0008152);; biological process: single-organism process (GO:0044699);; molecular function: binding (GO:0005488);; cellular component: membrane (GO:0016020);; cellular component: membrane part (GO:0044425)
JreChr12G11056	JreChr12G11056	20.2257	669	18.4523	672	28.5025	841	59.5098	2318	40.0131	1331	0.00169185	1.95444	up	--	--	Molecular Function: DNA binding (GO:0003677);; Cellular Component: nucleus (GO:0005634);; Biological Process: regulation of transcription, DNA-templated (GO:0006355);;	--	--	[K]	Transcription	Homeobox KN domain	Homeobox protein HD1 OS=Brassica napus OX=3708 GN=HD1 PE=2 SV=1	K	Transcription	homeobox protein HD1-like isoform X2 [Juglans regia]	molecular function: binding (GO:0005488);; cellular component: cell (GO:0005623);; cellular component: organelle (GO:0043226);; cellular component: cell part (GO:0044464);; biological process: biological regulation (GO:0065007)
JreChr09G10387	JreChr09G10387	302.385	7544	396.034	10875	1017.51	22657	2980.74	87634	1042.05	26167	5.79633e-05	3.15275	up	--	--	Cellular Component: anchored component of plasma membrane (GO:0046658);;	--	--	--	--	DREPP plasma membrane polypeptide	Plasma membrane-associated cation-binding protein 1 OS=Arabidopsis thaliana OX=3702 GN=PCAP1 PE=1 SV=1	S	Function unknown	plasma membrane-associated cation-binding protein 1-like [Juglans regia]	cellular component: cell (GO:0005623);; cellular component: membrane (GO:0016020);; cellular component: membrane part (GO:0044425);; cellular component: cell part (GO:0044464)
JreChr04G12448	JreChr04G12448	273.788	11630	373.057	17443	76.2261	2890	64.7671	3243	131.315	5615	0.00429399	-1.1387	down	[Z]	Cytoskeleton	Molecular Function: ATP binding (GO:0005524);; Cellular Component: cytoplasm (GO:0005737);; Cellular Component: cytoskeleton (GO:0005856);;	K10355|5.0e-218|dzi:111291706|K10355 actin, other eukaryote | (RefSeq) actin-7-like	--	[Z]	Cytoskeleton	Actin	Actin-7 OS=Arabidopsis thaliana OX=3702 GN=ACT7 PE=1 SV=1	Z	Cytoskeleton	hypothetical protein GH714_021090 [Hevea brasiliensis]	molecular function: binding (GO:0005488);; cellular component: cell (GO:0005623);; cellular component: cell part (GO:0044464);; cellular component: organelle (GO:0043226)
Juglans_regia_newGene_833	--	0.132801	43	0.092386	33	0.703426	204	0.487937	184	1.07175	349	5.1272e-10	3.43018	up	--	--	Molecular Function: nucleic acid binding (GO:0003676);; Molecular Function: RNA-DNA hybrid ribonuclease activity (GO:0004523);; Biological Process: DNA integration (GO:0015074);;	K13457|7.9e-24|pmum:103334684|K13457 disease resistance protein RPM1 | (RefSeq) disease resistance protein RPM1-like	Plant-pathogen interaction (ko04626)	[R]	General function prediction only	Reverse transcriptase (RNA-dependent DNA polymerase)	--	L	Replication, recombination and repair	uncharacterized protein LOC112015361 [Quercus suber]	molecular function: binding (GO:0005488);; molecular function: catalytic activity (GO:0003824);; biological process: metabolic process (GO:0008152);; biological process: cellular process (GO:0009987)
JreChr08G11037	JreChr08G11037	7.50615	102	12.927	192	28.3892	342	64.3868	1024	26.9344	366	0.000339735	2.83269	up	[O]	Posttranslational modification, protein turnover, chaperones	Biological Process: glycerol ether metabolic process (GO:0006662);; Molecular Function: protein disulfide oxidoreductase activity (GO:0015035);; Biological Process: cell redox homeostasis (GO:0045454);;	K03671|1.6e-61|jre:108982359|K03671 thioredoxin 1 | (RefSeq) thioredoxin H-type-like	--	[O]	Posttranslational modification, protein turnover, chaperones	Thioredoxin	Thioredoxin H-type OS=Ricinus communis OX=3988 PE=3 SV=1	O	Posttranslational modification, protein turnover, chaperones	thioredoxin H-type-like [Juglans regia]	biological process: metabolic process (GO:0008152);; biological process: single-organism process (GO:0044699);; molecular function: catalytic activity (GO:0003824);; biological process: cellular process (GO:0009987);; biological process: biological regulation (GO:0065007)
JreChr03G12469	JreChr03G12469	21.3895	1161	18.5628	1109	3.82874	186	2.20623	142	6.75388	369	0.00324005	-1.56969	down	[J]	Translation, ribosomal structure and biogenesis	Molecular Function: RNA binding (GO:0003723);; Molecular Function: tyrosine-tRNA ligase activity (GO:0004831);; Molecular Function: ATP binding (GO:0005524);; Biological Process: tyrosyl-tRNA aminoacylation (GO:0006437);;	K01866|9.4e-270|jre:109012764|K01866 tyrosyl-tRNA synthetase [EC:6.1.1.1] | (RefSeq) tyrosine--tRNA ligase, chloroplastic/mitochondrial	Aminoacyl-tRNA biosynthesis (ko00970)	[J]	Translation, ribosomal structure and biogenesis	tRNA synthetases class I (W and Y)	Tyrosine--tRNA ligase, chloroplastic/mitochondrial OS=Arabidopsis thaliana OX=3702 GN=EMB2768 PE=2 SV=1	J	Translation, ribosomal structure and biogenesis	tyrosine--tRNA ligase, chloroplastic/mitochondrial [Juglans regia]	molecular function: binding (GO:0005488);; molecular function: catalytic activity (GO:0003824);; biological process: metabolic process (GO:0008152);; biological process: cellular process (GO:0009987);; biological process: single-organism process (GO:0044699)
JreChr08G10072	JreChr08G10072	69.2343	2311	63.4661	2332	106.557	3175	170.56	6709	131.751	4427	0.000486038	1.83895	up	[T]	Signal transduction mechanisms	Molecular Function: protein serine/threonine phosphatase activity (GO:0004722);;	K17506|1.4e-167|jre:109000954|K17506 protein phosphatase 1L [EC:3.1.3.16] | (RefSeq) probable protein phosphatase 2C 44	--	[T]	Signal transduction mechanisms	Protein phosphatase 2C	Probable protein phosphatase 2C 44 OS=Oryza sativa subsp. japonica OX=39947 GN=Os04g0609600 PE=2 SV=1	T	Signal transduction mechanisms	probable protein phosphatase 2C 44 [Juglans regia]	molecular function: catalytic activity (GO:0003824);; biological process: metabolic process (GO:0008152);; biological process: cellular process (GO:0009987)
JreChr02G10681	JreChr02G10681	12.1565	235	10.7367	229	20.3244	351	30.3305	691	22.6252	441	0.0011317	1.89822	up	--	--	Molecular Function: translation initiation factor activity (GO:0003743);;	K15025|9.0e-90|jre:109005875|K15025 probable RNA-binding protein EIF1AD | (RefSeq) probable RNA-binding protein EIF1AD	--	[J]	Translation, ribosomal structure and biogenesis	Translation initiation factor 1A / IF-1	F-box protein At2g40910 OS=Arabidopsis thaliana OX=3702 GN=At2g40910 PE=2 SV=1	J	Translation, ribosomal structure and biogenesis	probable RNA-binding protein EIF1AD [Juglans regia]	molecular function: binding (GO:0005488);; biological process: metabolic process (GO:0008152);; biological process: cellular process (GO:0009987)
JreChr13G11208	JreChr13G11208	0.35941	13	0.772632	30	35.5212	1109	21.7481	896	23.134	814	9.59741e-25	6.32947	up	--	--	Biological Process: ubiquitin-dependent protein catabolic process (GO:0006511);; Biological Process: multicellular organism development (GO:0007275);; Molecular Function: zinc ion binding (GO:0008270);; Molecular Function: ligase activity (GO:0016874);; Cellular Component: host cell nucleus (GO:0042025);;	K04506|2.4e-189|jre:109001688|K04506 E3 ubiquitin-protein ligase SIAH1 [EC:2.3.2.27] | (RefSeq) E3 ubiquitin-protein ligase SINAT2-like	Ubiquitin mediated proteolysis (ko04120)	[R]	General function prediction only	Seven in absentia protein family	E3 ubiquitin-protein ligase SINAT2 OS=Arabidopsis thaliana OX=3702 GN=SINAT2 PE=1 SV=1	O	Posttranslational modification, protein turnover, chaperones	E3 ubiquitin-protein ligase SINAT2-like [Juglans regia]	biological process: metabolic process (GO:0008152);; biological process: cellular process (GO:0009987);; biological process: multicellular organismal process (GO:0032501);; biological process: developmental process (GO:0032502);; biological process: single-organism process (GO:0044699);; molecular function: binding (GO:0005488);; molecular function: catalytic activity (GO:0003824);; cellular comp…
JreChr10G10343	JreChr10G10343	10.7881	308	11.678	367	48.9713	1248	67.7098	2278	25.0945	721	4.9778e-05	2.94912	up	[H]	Coenzyme transport and metabolism	Molecular Function: hydrolase activity (GO:0016787);;	--	--	[R]	General function prediction only	haloacid dehalogenase-like hydrolase	--	S	Function unknown	haloacid dehalogenase-like hydrolase domain-containing protein 3 [Juglans regia]	molecular function: catalytic activity (GO:0003824)
JreChr14G10207	JreChr14G10207	0	0	0.234728	9	8.20647	231	1.64503	61	13.5853	431	3.55606e-07	6.51622	up	[IQR]	Lipid transport and metabolism;; Secondary metabolites biosynthesis, transport and catabolism;; General function prediction only	Molecular Function: oxidoreductase activity (GO:0016491);;	K13070|4.0e-71|dosa:Os04t0179200-01|K13070 momilactone-A synthase [EC:1.1.1.295] | (RefSeq) Os04g0179200, MAS, MOMILACTONE_A_SYNTHASE; Similar to Stem secoisolariciresinol dehydrogenase (Fragment).	Diterpenoid biosynthesis (ko00904)	[R]	General function prediction only	Enoyl-(Acyl carrier protein) reductase	Secoisolariciresinol dehydrogenase (Fragment) OS=Podophyllum peltatum OX=35933 PE=1 SV=1	Q	Secondary metabolites biosynthesis, transport and catabolism	secoisolariciresinol dehydrogenase-like [Juglans regia]	molecular function: catalytic activity (GO:0003824)
JreChr09G10571	JreChr09G10571	14.4804	414	14.5478	458	0.872986	23	1.63897	56	4.11436	119	0.00657995	-2.06639	down	--	--	Cellular Component: integral component of membrane (GO:0016021);;	--	--	--	--	Late embryogenesis abundant protein	NDR1/HIN1-like protein 10 OS=Arabidopsis thaliana OX=3702 GN=NHL10 PE=2 SV=1	S	Function unknown	NDR1/HIN1-like protein 26 [Juglans regia]	cellular component: membrane (GO:0016020);; cellular component: membrane part (GO:0044425)
JreChr01G12399	JreChr01G12399	9.2676	374	7.13406	317	0.747445	27	0.123668	6	1.62072	66	0.00864339	-2.7287	down	[IR]	Lipid transport and metabolism;; General function prediction only	Molecular Function: hydrolase activity, acting on ester bonds (GO:0016788);;	K10691|3.8e-42|ats:109762802|K10691 E3 ubiquitin-protein ligase UBR4 [EC:2.3.2.27] | (RefSeq) LOC109762802; auxin transport protein BIG	--	--	--	GDSL-like Lipase/Acylhydrolase	GDSL esterase/lipase 1 OS=Arabidopsis thaliana OX=3702 GN=GLIP1 PE=1 SV=1	S	Function unknown	GDSL esterase/lipase 1-like isoform X2 [Juglans regia]	molecular function: catalytic activity (GO:0003824)
JreChr05G10267	JreChr05G10267	23.5912	1273	23.2279	1380	115.92	5581	69.1979	4399	99.1419	5383	6.73851e-11	2.77166	up	--	--	Cellular Component: ubiquitin ligase complex (GO:0000151);; Molecular Function: molecular_function (GO:0003674);; Molecular Function: binding (GO:0005488);; Molecular Function: protein binding (GO:0005515);; Cellular Component: cellular_component (GO:0005575);; Cellular Component: intracellular (GO:0005622);; Cellular Component: cell (GO:0005623);; Cellular Component: nucleus (GO:0005634);; Cellu…	K01213|1.0e-10|ini:109147380|K01213 galacturan 1,4-alpha-galacturonidase [EC:3.2.1.67] | (RefSeq) exopolygalacturonase-like	Pentose and glucuronate interconversions (ko00040)	[R]	General function prediction only	Kelch motif	F-box/kelch-repeat protein SKIP11 OS=Arabidopsis thaliana OX=3702 GN=SKIP11 PE=1 SV=2	S	Function unknown	F-box/kelch-repeat protein SKIP11-like isoform X2 [Juglans regia]	cellular component: cell (GO:0005623);; cellular component: macromolecular complex (GO:0032991);; cellular component: cell part (GO:0044464);; molecular function: binding (GO:0005488);; cellular component: organelle (GO:0043226);; biological process: metabolic process (GO:0008152);; biological process: cellular process (GO:0009987);; biological process: biological regulation (GO:0065007)
JreChr12G10503	JreChr12G10503	6.30871	384	6.89596	462	1.00194	55	1.26289	91	2.12288	130	0.00749987	-1.46366	down	--	--	Biological Process: fucose metabolic process (GO:0006004);; Cellular Component: integral component of membrane (GO:0016021);; Molecular Function: transferase activity, transferring glycosyl groups (GO:0016757);;	K23280|3.9e-91|dosa:Os03t0328100-01|K23280 rhamnogalacturonan I rhamnosyltransferase [EC:2.4.1.351] | (RefSeq) Os03g0328100; Similar to Axi 1 (Auxin-independent growth promoter)-like protein.	--	--	--	GDP-fucose protein O-fucosyltransferase	O-fucosyltransferase 29 OS=Arabidopsis thaliana OX=3702 GN=OFUT29 PE=2 SV=1	G	Carbohydrate transport and metabolism	O-fucosyltransferase 29-like [Juglans regia]	biological process: metabolic process (GO:0008152);; biological process: single-organism process (GO:0044699);; cellular component: membrane (GO:0016020);; cellular component: membrane part (GO:0044425);; molecular function: catalytic activity (GO:0003824)
JreChr06G10782	JreChr06G10782	18.3948	918	19.4931	1071	23.7	1056	20.7111	1218	26.4182	1327	0.00632692	1.07178	up	[I]	Lipid transport and metabolism	Cellular Component: integral component of membrane (GO:0016021);; Molecular Function: hydrolase activity (GO:0016787);;	K15889|7.1e-248|jre:109015070|K15889 prenylcysteine alpha-carboxyl methylesterase [EC:3.1.1.-] | (RefSeq) probable isoprenylcysteine alpha-carbonyl methylesterase ICMEL1	Terpenoid backbone biosynthesis (ko00900)	[R]	General function prediction only	alpha/beta hydrolase fold	Probable isoprenylcysteine alpha-carbonyl methylesterase ICMEL1 OS=Arabidopsis thaliana OX=3702 GN=ICMEL1 PE=2 SV=1	I	Lipid transport and metabolism	probable isoprenylcysteine alpha-carbonyl methylesterase ICMEL1 [Juglans regia]	cellular component: membrane (GO:0016020);; cellular component: membrane part (GO:0044425);; molecular function: catalytic activity (GO:0003824)
JreChr05G12505	JreChr05G12505	10.7436	1202	10.965	1350	0.429138	43	0.336447	45	0.825447	93	6.81518e-16	-3.67323	down	--		Molecular Function: protein kinase activity (GO:0004672);; Molecular Function: ATP binding (GO:0005524);; Cellular Component: integral component of membrane (GO:0016021);;	K00924|6.1e-130|vvi:100260741|K00924 kinase [EC:2.7.1.-] | (RefSeq) receptor protein kinase CLAVATA1	--	--	--	Protein kinase domain	Leucine-rich repeat receptor-like serine/threonine-protein kinase BAM2 OS=Arabidopsis thaliana OX=3702 GN=BAM2 PE=1 SV=1	T	Signal transduction mechanisms	leucine-rich repeat receptor-like serine/threonine-protein kinase BAM3 [Juglans regia]	molecular function: catalytic activity (GO:0003824);; biological process: metabolic process (GO:0008152);; biological process: cellular process (GO:0009987);; molecular function: binding (GO:0005488);; cellular component: membrane (GO:0016020);; cellular component: membrane part (GO:0044425)
Juglans_regia_newGene_478	--	0.585474	51	0.791512	75	0	0	0	0	0.023154	3	0.00810428	-5.38176	down	--	--	--	K12667|2.9e-21|qsu:112019243|K12667 oligosaccharyltransferase complex subunit delta (ribophorin II) | (RefSeq) dolichyl-diphosphooligosaccharide--protein glycosyltransferase subunit 2	N-Glycan biosynthesis (ko00510);; Various types of N-glycan biosynthesis (ko00513);; Protein processing in endoplasmic reticulum (ko04141)	--	--	--	--	E	Amino acid transport and metabolism	hypothetical protein F2P56_010075, partial [Juglans regia]	--
Juglans_regia_newGene_1016	--	1.3896	170	1.48616	200	0.054616	6	0.027761	5	0	0	0.000594434	-4.70516	down	--	--	--	--	--	--	--	--	--	--	--	--	--
JreChr09G10651	JreChr09G10651	0.207617	10	0.658943	34	166.379	6876	90.946	4963	71.5716	3336	2.05279e-33	8.77988	up	[L]	Replication, recombination and repair	Molecular Function: ubiquitin-protein transferase activity (GO:0004842);;	K10260|2.1e-12|cre:CHLREDRAFT_205525|K10260 F-box and WD-40 domain protein 7 | (RefSeq) predicted protein	Ubiquitin mediated proteolysis (ko04120)	--	--	U-box domain	E3 ubiquitin-protein ligase PUB23 OS=Arabidopsis thaliana OX=3702 GN=PUB23 PE=1 SV=1	H	Coenzyme transport and metabolism	E3 ubiquitin-protein ligase PUB23-like [Juglans regia]	molecular function: catalytic activity (GO:0003824)
JreChr13G10996	JreChr13G10996	21.0644	450	39.2473	923	0.460381	9	0.935274	24	2.10968	46	5.93435e-08	-4.00489	down	--	--	Molecular Function: ATP binding (GO:0005524);; Molecular Function: transferase activity (GO:0016740);;	K06688|6.8e-107|jre:108994600|K06688 ubiquitin-conjugating enzyme E2 C [EC:2.3.2.23] | (RefSeq) ubiquitin-conjugating enzyme E2 20-like	Ubiquitin mediated proteolysis (ko04120)	[O]	Posttranslational modification, protein turnover, chaperones	Ubiquitin-conjugating enzyme	Ubiquitin-conjugating enzyme E2 20 OS=Arabidopsis thaliana OX=3702 GN=UBC20 PE=2 SV=1	O	Posttranslational modification, protein turnover, chaperones	ubiquitin-conjugating enzyme E2 20-like [Juglans regia]	molecular function: binding (GO:0005488);; molecular function: catalytic activity (GO:0003824)
Juglans_regia_newGene_2454	--	32.3749	1970	28.5479	1894	0.769369	44	2.54197	189	4.14749	223	2.09124e-05	-2.97747	down	--	--	--	K23871|9.4e-53|jre:109012728|K23871 putative pectin methylesterase [EC:2.1.1.-] | (RefSeq) probable pectin methylesterase CGR2	--	--	--	--	Probable pectin methylesterase CGR2 OS=Arabidopsis thaliana OX=3702 GN=CGR2 PE=2 SV=1	S	Function unknown	probable pectin methylesterase CGR2 [Juglans regia]	--
JreChr05G12974	JreChr05G12974	45.981	1246	46.7453	1394	2.43782	59	8.45533	270	4.35608	119	0.00340754	-2.34527	down	--	--	Cellular Component: photosystem I (GO:0009522);; Cellular Component: photosystem II (GO:0009523);; Cellular Component: chloroplast thylakoid membrane (GO:0009535);; Biological Process: photosynthesis, light harvesting (GO:0009765);; Cellular Component: integral component of membrane (GO:0016021);; Molecular Function: chlorophyll binding (GO:0016168);; Biological Process: protein-chromophore linka…	K08908|8.4e-94|jre:108980372|K08908 light-harvesting complex I chlorophyll a/b binding protein 2 | (RefSeq) chlorophyll a-b binding protein, chloroplastic	Photosynthesis - antenna proteins (ko00196)	--	--	Chlorophyll A-B binding protein	Chlorophyll a-b binding protein 7, chloroplastic OS=Solanum lycopersicum OX=4081 GN=CAB7 PE=3 SV=1	C	Energy production and conversion	Chlorophyll a-b binding protein 7, chloroplastic [Glycine soja]	cellular component: cell (GO:0005623);; cellular component: membrane (GO:0016020);; cellular component: macromolecular complex (GO:0032991);; cellular component: membrane part (GO:0044425);; cellular component: cell part (GO:0044464);; cellular component: organelle (GO:0043226);; cellular component: organelle part (GO:0044422);; biological process: metabolic process (GO:0008152);; biological proc…
JreChr07G11386	JreChr07G11386	0.381944	29	0.488604	40	6.79977	449	9.17149	800	9.29103	692	7.46904e-24	5.02393	up	[T]	Signal transduction mechanisms	Molecular Function: protein kinase activity (GO:0004672);; Molecular Function: ATP binding (GO:0005524);;	K13430|1.3e-75|nta:107764193|K13430 serine/threonine-protein kinase PBS1 [EC:2.7.11.1] | (RefSeq) serine/threonine-protein kinase PBS1-like	Plant-pathogen interaction (ko04626)	--	--	Protein kinase domain	Proline-rich receptor-like protein kinase PERK1 OS=Arabidopsis thaliana OX=3702 GN=PERK1 PE=1 SV=1	T	Signal transduction mechanisms	probable receptor-like protein kinase At3g17420 [Juglans regia]	molecular function: catalytic activity (GO:0003824);; biological process: metabolic process (GO:0008152);; biological process: cellular process (GO:0009987);; molecular function: binding (GO:0005488)
JreChr13G11359	JreChr13G11359	0.205989	8	0.350773	15	2.07307	69	0.957692	42	2.91796	109	0.000125006	3.44205	up	--	--	Molecular Function: protein kinase activity (GO:0004672);; Molecular Function: ATP binding (GO:0005524);;	K00924|4.8e-23|csat:104729645|K00924 kinase [EC:2.7.1.-] | (RefSeq) probable serine/threonine-protein kinase Cx32, chloroplastic	--	[T]	Signal transduction mechanisms	Protein tyrosine and serine/threonine kinase	Serine/threonine-protein kinase BIK1 OS=Arabidopsis thaliana OX=3702 GN=BIK1 PE=1 SV=1	T	Signal transduction mechanisms	probable serine/threonine-protein kinase PBL12 [Juglans regia]	molecular function: catalytic activity (GO:0003824);; biological process: metabolic process (GO:0008152);; biological process: cellular process (GO:0009987);; molecular function: binding (GO:0005488)
JreChr10G10625	JreChr10G10625	4.3838	259	8.45098	548	10.3105	542	9.25881	643	15.0467	892	0.00207381	1.57043	up	[G]	Carbohydrate transport and metabolism	Cellular Component: integral component of membrane (GO:0016021);; Molecular Function: transmembrane transporter activity (GO:0022857);;	K24193|2.3e-298|jre:108987282|K24193 MFS transporter, SP family, sugar:H+ symporter | (RefSeq) sugar carrier protein C-like	--	[R]	General function prediction only	Sugar (and other) transporter	Sugar carrier protein C OS=Ricinus communis OX=3988 GN=STC PE=2 SV=1	U	Intracellular trafficking, secretion, and vesicular transport	sugar carrier protein C-like [Juglans regia]	cellular component: membrane (GO:0016020);; cellular component: membrane part (GO:0044425);; molecular function: transporter activity (GO:0005215);; biological process: localization (GO:0051179)
JreChr13G11686	JreChr13G11686	74.3631	2206	64.0176	2091	8.12928	216	12.9858	455	13.0448	390	0.000245341	-1.83436	down	--	--	Cellular Component: membrane (GO:0016020);; Molecular Function: oxidoreductase activity, acting on NAD(P)H, quinone or similar compound as acceptor (GO:0016655);;	--	--	--	--	NADH-quinone oxidoreductase cyanobacterial subunit N	NAD(P)H-quinone oxidoreductase subunit N, chloroplastic OS=Arabidopsis thaliana OX=3702 GN=ndhN PE=2 SV=1	S	Function unknown	NAD(P)H-quinone oxidoreductase subunit N, chloroplastic [Juglans regia]	cellular component: membrane (GO:0016020);; molecular function: catalytic activity (GO:0003824);; biological process: metabolic process (GO:0008152);; biological process: single-organism process (GO:0044699)
JreChr01G10057	JreChr01G10057	7.82608	204	6.93558	199	14.9387	347	16.2554	498	28.1595	736	7.07368e-07	2.12081	up	--	--	Biological Process: reproduction (GO:0000003);; Biological Process: developmental process involved in reproduction (GO:0003006);; Molecular Function: molecular_function (GO:0003674);; Molecular Function: transcription factor activity, sequence-specific DNA binding (GO:0003700);; Biological Process: regulation of transcription, DNA-templated (GO:0006355);; Biological Process: multicellular organis…	--	--	--	--	Protein of unknown function (DUF688)	Uncharacterized protein At4g00950 OS=Arabidopsis thaliana OX=3702 GN=At4g00950 PE=2 SV=1	S	Function unknown	uncharacterized protein At4g00950 [Juglans regia]	biological process: reproduction (GO:0000003);; biological process: reproductive process (GO:0022414);; biological process: developmental process (GO:0032502);; molecular function: nucleic acid binding transcription factor activity (GO:0001071);; biological process: biological regulation (GO:0065007);; biological process: multicellular organismal process (GO:0032501);; biological process: single-…
JreChr07G11142	JreChr07G11142	4.08807	600	4.4413	717	78.8282	10318	6.38893	1105	37.6999	5565	2.81055e-05	4.00137	up	[V]	Defense mechanisms	Molecular Function: ATP binding (GO:0005524);; Cellular Component: integral component of membrane (GO:0016021);; Molecular Function: ATPase activity (GO:0016887);; Molecular Function: ATPase activity, coupled to transmembrane movement of substances (GO:0042626);;	K05658|0.0e+00|jre:109007782|K05658 ATP-binding cassette, subfamily B (MDR/TAP), member 1 [EC:7.6.2.2] | (RefSeq) ABC transporter B family member 21-like	ABC transporters (ko02010)	[Q]	Secondary metabolites biosynthesis, transport and catabolism	ABC transporter transmembrane region	ABC transporter B family member 11 OS=Arabidopsis thaliana OX=3702 GN=ABCB11 PE=2 SV=1	Q	Secondary metabolites biosynthesis, transport and catabolism	ABC transporter B family member 21-like [Juglans regia]	molecular function: binding (GO:0005488);; cellular component: membrane (GO:0016020);; cellular component: membrane part (GO:0044425);; molecular function: catalytic activity (GO:0003824);; molecular function: transporter activity (GO:0005215);; biological process: localization (GO:0051179)
JreChr16G10950	JreChr16G10950	8.87604	362	5.35779	240	0.298948	11	0.909189	44	1.42755	59	0.00885219	-2.31861	down	--	--	Molecular Function: DNA binding (GO:0003677);; Cellular Component: nucleus (GO:0005634);;	K14491|2.1e-08|mtr:MTR_4g121020|K14491 two-component response regulator ARR-B family | (RefSeq) two-component response regulator ARR2-like protein	Plant hormone signal transduction (ko04075)	--	--	Myb-like DNA-binding domain	Probable transcription factor KAN4 OS=Arabidopsis thaliana OX=3702 GN=KAN4 PE=1 SV=1	K	Transcription	probable transcription factor KAN4 [Juglans regia]	molecular function: binding (GO:0005488);; cellular component: cell (GO:0005623);; cellular component: organelle (GO:0043226);; cellular component: cell part (GO:0044464)
JreChr04G11401	JreChr04G11401	7.48885	423	9.40527	584	11.0776	558	8.81494	587	15.9552	906	0.00261755	1.21333	up	[C]	Energy production and conversion	Molecular Function: oxidoreductase activity, acting on the aldehyde or oxo group of donors, NAD or NADP as acceptor (GO:0016620);;	K12355|2.7e-288|jre:109004652|K12355 coniferyl-aldehyde dehydrogenase [EC:1.2.1.68] | (RefSeq) aldehyde dehydrogenase family 2 member C4-like isoform X1	Phenylpropanoid biosynthesis (ko00940)	[C]	Energy production and conversion	Aldehyde dehydrogenase family	Aldehyde dehydrogenase family 2 member C4 OS=Arabidopsis thaliana OX=3702 GN=ALDH2C4 PE=1 SV=2	C	Energy production and conversion	aldehyde dehydrogenase family 2 member C4-like isoform X1 [Juglans regia]	molecular function: catalytic activity (GO:0003824);; biological process: metabolic process (GO:0008152);; biological process: single-organism process (GO:0044699)
Juglans_regia_newGene_3736	--	3.39168	168	2.40244	170	0	0	0.057569	4	0.04987	4	7.45588e-06	-5.277	down	--	--	--	--	--	--	--	--	--	--	--	--	--
JreChr12G10413	JreChr12G10413	23.5131	606	15.602	442	3.99071	92	3.08308	94	6.25339	162	0.00833246	-1.4419	down	--	--	Cellular Component: cellular_component (GO:0005575);; Cellular Component: intracellular (GO:0005622);; Cellular Component: cell (GO:0005623);; Cellular Component: cytoplasm (GO:0005737);; Cellular Component: chloroplast (GO:0009507);; Cellular Component: plastid (GO:0009536);; Cellular Component: thylakoid (GO:0009579);; Cellular Component: thylakoid lumen (GO:0031977);; Cellular Component: organ…	--	--	--	--	--	Thylakoid lumenal 17.9 kDa protein, chloroplastic OS=Arabidopsis thaliana OX=3702 GN=At4g24930 PE=1 SV=1	S	Function unknown	thylakoid lumenal 17.9 kDa protein, chloroplastic [Juglans regia]	cellular component: cell (GO:0005623);; cellular component: cell part (GO:0044464);; cellular component: organelle (GO:0043226)
JreChr10G10359	JreChr10G10359	0	0	0	0	58.7828	1351	13.1688	400	30.5909	793	4.05912e-14	13.0496	up	--	--	Cellular Component: integral component of membrane (GO:0016021);;	K04077|8.5e-11|cpep:111806851|K04077 chaperonin GroEL | (RefSeq) chaperonin CPN60-like 2, mitochondrial	RNA degradation (ko03018)	--	--	Late embryogenesis abundant protein	NDR1/HIN1-like protein 3 OS=Arabidopsis thaliana OX=3702 GN=NHL3 PE=1 SV=1	S	Function unknown	NDR1/HIN1-like protein 3 [Juglans regia]	cellular component: membrane (GO:0016020);; cellular component: membrane part (GO:0044425)
JreChr10G11786	JreChr10G11786	7.38232	130	9.80391	190	0.511222	8	0.688955	15	1.29336	23	0.00140595	-2.64907	down	--	--	Cellular Component: integral component of membrane (GO:0016021);;	--	--	--	--	--	--	--	--	uncharacterized protein LOC108983253 [Juglans regia]	cellular component: membrane (GO:0016020);; cellular component: membrane part (GO:0044425)
JreChr15G11495	JreChr15G11495	8.60472	640	7.22959	592	0.134948	9	0.044324	4	0.302445	23	3.58097e-11	-4.99589	down	--	--	Cellular Component: cellular_component (GO:0005575);; Cellular Component: extracellular region (GO:0005576);; Cellular Component: apoplast (GO:0048046);;	K13172|1.3e-67|cmos:111450450|K13172 serine/arginine repetitive matrix protein 2 | (RefSeq) uncharacterized protein LOC111450450 isoform X1	--	--	--	QWRF family	AUGMIN subunit 8 OS=Arabidopsis thaliana OX=3702 GN=AUG8 PE=1 SV=1	S	Function unknown	AUGMIN subunit 8-like [Juglans regia]	cellular component: extracellular region (GO:0005576)
JreChr01G13525	JreChr01G13525	17.596	1175	13.4401	988	4.00321	239	1.20216	95	2.5215	170	0.00994352	-1.84372	down	--	--	Cellular Component: nuclear chromosome (GO:0000228);; Cellular Component: chromatin (GO:0000785);; Cellular Component: nuclear chromatin (GO:0000790);; Biological Process: sister chromatid segregation (GO:0000819);; Molecular Function: molecular_function (GO:0003674);; Molecular Function: chromatin binding (GO:0003682);; Molecular Function: binding (GO:0005488);; Cellular Component: cellular_comp…	--	--	[S]	Function unknown	Mini-chromosome maintenance replisome factor	Mini-chromosome maintenance complex-binding protein OS=Arabidopsis thaliana OX=3702 GN=ETG1 PE=1 SV=1	S	Function unknown	mini-chromosome maintenance complex-binding protein isoform X3 [Juglans regia]	cellular component: cell (GO:0005623);; cellular component: organelle (GO:0043226);; cellular component: organelle part (GO:0044422);; cellular component: cell part (GO:0044464);; cellular component: membrane-enclosed lumen (GO:0031974);; biological process: cellular process (GO:0009987);; biological process: single-organism process (GO:0044699);; biological process: cellular component organizati…
JreChr07G12815	JreChr07G12815	4.29049	154	4.11575	163	9.52748	305	14.2208	601	15.0699	544	1.91e-06	2.38064	up	[HR]	Coenzyme transport and metabolism;; General function prediction only	Molecular Function: hydrolase activity (GO:0016787);;	K08726|8.2e-105|sbi:8071538|K08726 soluble epoxide hydrolase / lipid-phosphate phosphatase [EC:3.3.2.10 3.1.3.76] | (RefSeq) uncharacterized protein LOC8071538	Arachidonic acid metabolism (ko00590);; Peroxisome (ko04146)	[I]	Lipid transport and metabolism	alpha/beta hydrolase fold	--	I	Lipid transport and metabolism	epoxide hydrolase A-like [Juglans regia]	molecular function: catalytic activity (GO:0003824)
JreChr02G10347	JreChr02G10347	6.86244	381	7.34022	449	0.278925	14	0.01421	1	1.04789	59	0.00841081	-3.47907	down	[M]	Cell wall/membrane/envelope biogenesis	Molecular Function: protein serine/threonine kinase activity (GO:0004674);; Molecular Function: ATP binding (GO:0005524);; Cellular Component: integral component of membrane (GO:0016021);;	K01180|3.6e-75|cmax:111487562|K01180 endo-1,3(4)-beta-glucanase [EC:3.2.1.6] | (RefSeq) uncharacterized protein LOC111487562	--	[T]	Signal transduction mechanisms	Protein kinase domain	Probable receptor-like protein kinase At2g42960 OS=Arabidopsis thaliana OX=3702 GN=At2g42960 PE=3 SV=1	T	Signal transduction mechanisms	hypothetical protein F2P56_027219 [Juglans regia]	molecular function: catalytic activity (GO:0003824);; biological process: metabolic process (GO:0008152);; biological process: cellular process (GO:0009987);; molecular function: binding (GO:0005488);; cellular component: membrane (GO:0016020);; cellular component: membrane part (GO:0044425)
JreChr12G10547	JreChr12G10547	4.37511	758	3.72768	711	0.572836	89	0.213359	44	0.882895	154	0.000805299	-2.21398	down	[L]	Replication, recombination and repair	Molecular Function: DNA binding (GO:0003677);; Molecular Function: chromatin binding (GO:0003682);; Molecular Function: DNA (cytosine-5-)-methyltransferase activity (GO:0003886);; Cellular Component: nucleus (GO:0005634);;	K00558|0.0e+00|jre:108991565|K00558 DNA (cytosine-5)-methyltransferase 1 [EC:2.1.1.37] | (RefSeq) DNA (cytosine-5)-methyltransferase 1-like	Cysteine and methionine metabolism (ko00270)	--	--	Cytosine specific DNA methyltransferase replication foci domain	DNA (cytosine-5)-methyltransferase 1 OS=Arabidopsis thaliana OX=3702 GN=DMT1 PE=1 SV=1	B	Chromatin structure and dynamics	DNA (cytosine-5)-methyltransferase 1-like [Juglans regia]	molecular function: binding (GO:0005488);; molecular function: catalytic activity (GO:0003824);; biological process: metabolic process (GO:0008152);; biological process: cellular process (GO:0009987);; cellular component: cell (GO:0005623);; cellular component: organelle (GO:0043226);; cellular component: cell part (GO:0044464)
JreChr08G10852	JreChr08G10852	33.9811	432	48.1995	674	1.35966	16	0	0	4.25452	55	0.00746834	-3.92217	down	--	--	Molecular Function: catalytic activity (GO:0003824);; Biological Process: nucleoside metabolic process (GO:0009116);;	--	--	--	--	Phosphorylase superfamily	--	F	Nucleotide transport and metabolism	5'-methylthioadenosine/S-adenosylhomocysteine nucleosidase-like isoform X2 [Juglans regia]	molecular function: catalytic activity (GO:0003824);; biological process: metabolic process (GO:0008152);; biological process: cellular process (GO:0009987);; biological process: single-organism process (GO:0044699)
JreChr09G12060	JreChr09G12060	132.825	9015	147.38	11011	3.38616	206	7.05523	565	9.58503	655	1.45999e-12	-3.67115	down	--	--	Molecular Function: catechol oxidase activity (GO:0004097);; Biological Process: pigment biosynthetic process (GO:0046148);; Molecular Function: metal ion binding (GO:0046872);;	K00422|0.0e+00|jre:109020781|K00422 polyphenol oxidase [EC:1.10.3.1] | (RefSeq) polyphenol oxidase, chloroplastic	Tyrosine metabolism (ko00350);; Isoquinoline alkaloid biosynthesis (ko00950)	--	--	Protein of unknown function (DUF_B2219)	Polyphenol oxidase, chloroplastic OS=Malus domestica OX=3750 PE=1 SV=1	S	Function unknown	polyphenol oxidase [Juglans regia]	molecular function: catalytic activity (GO:0003824);; biological process: metabolic process (GO:0008152);; biological process: single-organism process (GO:0044699);; molecular function: binding (GO:0005488)
JreChr06G10826	JreChr06G10826	4.1575	243	6.99358	450	0	0	0	0	0	0	5.74906e-11	-10.0615	down	[QV]	Secondary metabolites biosynthesis, transport and catabolism;; Defense mechanisms	Molecular Function: monooxygenase activity (GO:0004497);; Molecular Function: iron ion binding (GO:0005506);; Cellular Component: integral component of membrane (GO:0016021);; Molecular Function: oxidoreductase activity, acting on paired donors, with incorporation or reduction of molecular oxygen (GO:0016705);; Molecular Function: heme binding (GO:0020037);;	K20619|2.1e-158|pda:103704488|K20619 cytochrome P450 family 78 subfamily A | (RefSeq) cytochrome P450 78A5-like	--	[Q]	Secondary metabolites biosynthesis, transport and catabolism	Cytochrome P450	Cytochrome P450 78A5 OS=Arabidopsis thaliana OX=3702 GN=CYP78A5 PE=2 SV=1	Q	Secondary metabolites biosynthesis, transport and catabolism	cytochrome P450 78A5-like [Juglans regia]	molecular function: catalytic activity (GO:0003824);; biological process: metabolic process (GO:0008152);; biological process: single-organism process (GO:0044699);; molecular function: binding (GO:0005488);; cellular component: membrane (GO:0016020);; cellular component: membrane part (GO:0044425)
JreChr01G13930	JreChr01G13930	10.3459	381	10.9212	442	96.3156	3159	67.9167	2942	88.6974	3281	1.14637e-21	3.74514	up	[G]	Carbohydrate transport and metabolism	Molecular Function: hydrolase activity, hydrolyzing O-glycosyl compounds (GO:0004553);; Biological Process: carbohydrate metabolic process (GO:0005975);;	K01183|7.7e-167|jre:109004165|K01183 chitinase [EC:3.2.1.14] | (RefSeq) acidic endochitinase-like	Amino sugar and nucleotide sugar metabolism (ko00520)	[M]	Cell wall/membrane/envelope biogenesis	Glycosyl hydrolases family 18	Acidic endochitinase OS=Nicotiana tabacum OX=4097 PE=1 SV=1	G	Carbohydrate transport and metabolism	acidic endochitinase-like [Juglans regia]	molecular function: catalytic activity (GO:0003824);; biological process: metabolic process (GO:0008152)
JreChr07G11440	JreChr07G11440	6.6318	358	10.8229	643	0.570402	28	1.19223	76	1.55068	85	0.00112316	-2.24013	down	[P]	Inorganic ion transport and metabolism	Biological Process: sulfate assimilation (GO:0000103);; Molecular Function: sulfate adenylyltransferase (ATP) activity (GO:0004781);;	K13811|6.0e-285|jre:108984940|K13811 3'-phosphoadenosine 5'-phosphosulfate synthase [EC:2.7.7.4 2.7.1.25] | (RefSeq) ATP sulfurylase 2-like	Purine metabolism (ko00230);; Monobactam biosynthesis (ko00261);; Selenocompound metabolism (ko00450);; Sulfur metabolism (ko00920)	[P]	Inorganic ion transport and metabolism	ATP-sulfurylase	ATP sulfurylase 2 OS=Arabidopsis thaliana OX=3702 GN=APS2 PE=1 SV=1	P	Inorganic ion transport and metabolism	ATP sulfurylase 2-like [Juglans regia]	biological process: metabolic process (GO:0008152);; biological process: cellular process (GO:0009987);; molecular function: catalytic activity (GO:0003824)
JreChr16G10345	JreChr16G10345	4.41373	63	2.97797	47	0	0	0	0	0	0	0.00176622	-7.44497	down	--	--	Molecular Function: DNA binding (GO:0003677);; Molecular Function: exonuclease activity (GO:0004527);; Cellular Component: nucleus (GO:0005634);;	K10746|6.4e-61|jre:108997727|K10746 exonuclease 1 [EC:3.1.-.-] | (RefSeq) exonuclease 1	Mismatch repair (ko03430)	--	--	--	--	L	Replication, recombination and repair	exonuclease 1 [Juglans regia]	molecular function: binding (GO:0005488);; molecular function: catalytic activity (GO:0003824);; biological process: metabolic process (GO:0008152);; biological process: cellular process (GO:0009987);; cellular component: cell (GO:0005623);; cellular component: organelle (GO:0043226);; cellular component: cell part (GO:0044464)
JreChr11G11718	JreChr11G11718	497.14	3743	626.207	5190	4913.86	33022	800.222	7101	7629.19	57819	9.08275e-06	3.59655	up	--	--	Molecular Function: molecular_function (GO:0003674);; Molecular Function: binding (GO:0005488);; Molecular Function: copper ion binding (GO:0005507);; Biological Process: cellular ion homeostasis (GO:0006873);; Biological Process: cellular metal ion homeostasis (GO:0006875);; Biological Process: cellular copper ion homeostasis (GO:0006878);; Biological Process: biological_process (GO:0008150);; M…	--	--	--	--	--	Metallothionein-like protein type 3 OS=Actinidia deliciosa OX=3627 GN=pKIWI503 PE=2 SV=1	S	Function unknown	hypothetical protein FNV43_RR16807 [Rhamnella rubrinervis]	molecular function: binding (GO:0005488);; biological process: cellular process (GO:0009987);; biological process: single-organism process (GO:0044699);; biological process: biological regulation (GO:0065007)
JreChr03G13185	JreChr03G13185	1.73199	71	2.25652	102	28.8799	1052	26.8555	1292	31.3101	1286	4.67557e-29	4.6193	up	--	--	Molecular Function: intramolecular transferase activity (GO:0016866);; Biological Process: plant-type cell wall organization or biogenesis (GO:0071669);;	K13379|9.4e-222|jre:108988255|K13379 reversibly glycosylated polypeptide / UDP-arabinopyranose mutase [EC:2.4.1.- 5.4.99.30] | (RefSeq) probable UDP-arabinopyranose mutase 2	Amino sugar and nucleotide sugar metabolism (ko00520)	--	--	Reversibly glycosylated polypeptide	Probable UDP-arabinopyranose mutase 2 OS=Solanum tuberosum OX=4113 GN=UPTG2 PE=1 SV=1	S	Function unknown	probable UDP-arabinopyranose mutase 2 [Juglans regia]	molecular function: catalytic activity (GO:0003824);; biological process: cellular process (GO:0009987)
JreChr11G10928	JreChr11G10928	0.036774	3	0.066751	4	12.9711	630	0.368713	24	9.66712	530	9.84687e-09	7.65097	up	[QV]	Secondary metabolites biosynthesis, transport and catabolism;; Defense mechanisms	Molecular Function: monooxygenase activity (GO:0004497);; Molecular Function: iron ion binding (GO:0005506);; Cellular Component: integral component of membrane (GO:0016021);; Molecular Function: oxidoreductase activity, acting on paired donors, with incorporation or reduction of molecular oxygen (GO:0016705);; Molecular Function: heme binding (GO:0020037);;	K15405|3.9e-122|csat:104750245|K15405 midchain alkane hydroxylase | (RefSeq) alkane hydroxylase MAH1-like	Cutin, suberine and wax biosynthesis (ko00073)	[QI]	Secondary metabolites biosynthesis, transport and catabolism;; Lipid transport and metabolism	Cytochrome P450	Alkane hydroxylase MAH1 OS=Arabidopsis thaliana OX=3702 GN=CYP96A15 PE=2 SV=1	Q	Secondary metabolites biosynthesis, transport and catabolism	alkane hydroxylase MAH1-like [Juglans regia]	molecular function: catalytic activity (GO:0003824);; biological process: metabolic process (GO:0008152);; biological process: single-organism process (GO:0044699);; molecular function: binding (GO:0005488);; cellular component: membrane (GO:0016020);; cellular component: membrane part (GO:0044425)
JreChr13G10408	JreChr13G10408	39.0282	1321	46.7644	1742	271.018	8182	284.759	11352	135.92	4628	2.9728e-07	3.2826	up	--	--	Molecular Function: zinc ion binding (GO:0008270);;	K10144|6.4e-168|jre:108989711|K10144 RING finger and CHY zinc finger domain-containing protein 1 [EC:2.3.2.27] | (RefSeq) E3 ubiquitin-protein ligase RZFP34	Ubiquitin mediated proteolysis (ko04120)	[R]	General function prediction only	Zinc-ribbon	E3 ubiquitin-protein ligase RZFP34 OS=Arabidopsis thaliana OX=3702 GN=RZPF34 PE=1 SV=1	O	Posttranslational modification, protein turnover, chaperones	E3 ubiquitin-protein ligase RZFP34 [Juglans regia]	molecular function: binding (GO:0005488)
JreChr06G10579	JreChr06G10579	21.2077	615	19.481	622	74.494	1928	42.0055	1436	53.324	1557	7.32295e-06	2.24756	up	[I]	Lipid transport and metabolism	Molecular Function: monooxygenase activity (GO:0004497);; Molecular Function: iron ion binding (GO:0005506);; Biological Process: lipid biosynthetic process (GO:0008610);; Cellular Component: integral component of membrane (GO:0016021);;	K04713|5.9e-146|jre:109009244|K04713 sphinganine C4-monooxygenase [EC:1.14.18.5] | (RefSeq) sphinganine C4-monooxygenase 1-like	Sphingolipid metabolism (ko00600)	[I]	Lipid transport and metabolism	Fatty acid hydroxylase superfamily	Sphinganine C4-monooxygenase 1 OS=Arabidopsis thaliana OX=3702 GN=SBH1 PE=1 SV=1	I	Lipid transport and metabolism	sphinganine C4-monooxygenase 1-like [Juglans regia]	molecular function: catalytic activity (GO:0003824);; biological process: metabolic process (GO:0008152);; biological process: single-organism process (GO:0044699);; molecular function: binding (GO:0005488);; cellular component: membrane (GO:0016020);; cellular component: membrane part (GO:0044425)
JreChr16G11394	JreChr16G11394	13.3684	480	12.6833	501	428.427	13708	739.887	31257	244.297	8815	8.91714e-18	6.0594	up	--	--	Cellular Component: integral component of membrane (GO:0016021);;	--	--	--	--	--	--	--	--	uncharacterized protein LOC109020083 [Juglans regia]	cellular component: membrane (GO:0016020);; cellular component: membrane part (GO:0044425)
JreChr13G11898	JreChr13G11898	28.4725	877	32.2171	1092	103.076	2833	197.403	7164	92.1704	2857	7.12521e-06	2.96548	up	[C]	Energy production and conversion	Molecular Function: nucleotide binding (GO:0000166);; Molecular Function: molecular_function (GO:0003674);; Molecular Function: catalytic activity (GO:0003824);; Molecular Function: NAD(P)H dehydrogenase (quinone) activity (GO:0003955);; Molecular Function: binding (GO:0005488);; Cellular Component: cellular_component (GO:0005575);; Cellular Component: intracellular (GO:0005622);; Cellular Compon…	K03809|1.2e-88|jre:109009004|K03809 NAD(P)H dehydrogenase (quinone) [EC:1.6.5.2] | (RefSeq) probable NAD(P)H dehydrogenase (quinone) FQR1-like 3 isoform X1	Ubiquinone and other terpenoid-quinone biosynthesis (ko00130)	[R]	General function prediction only	NADPH-dependent FMN reductase	Probable NAD(P)H dehydrogenase (quinone) FQR1-like 3 OS=Arabidopsis thaliana OX=3702 GN=At5g58800 PE=1 SV=1	S	Function unknown	probable NAD(P)H dehydrogenase (quinone) FQR1-like 3 isoform X1 [Juglans regia]	molecular function: binding (GO:0005488);; molecular function: catalytic activity (GO:0003824);; biological process: metabolic process (GO:0008152);; biological process: single-organism process (GO:0044699);; cellular component: cell (GO:0005623);; cellular component: cell part (GO:0044464);; cellular component: membrane (GO:0016020);; biological process: cellular process (GO:0009987);; molecular…
JreChr01G11886	JreChr01G11886	0	0	0.113518	12	0.13274	12	4.58001	515	0.737789	71	0.0011109	5.95945	up	--	--	--	--	--	--	--	--	Protein BLISTER OS=Arabidopsis thaliana OX=3702 GN=BLI PE=1 SV=1	--	--	protein BLISTER-like [Juglans regia]	--
JreChr08G11055	JreChr08G11055	2.33021	69	3.10358	101	2071.98	54240	829.495	28672	1097.76	32409	7.28757e-63	9.71052	up	--	--	Biological Process: response to water (GO:0009415);;	--	--	--	--	Dehydrin	--	--	--	dehydrin DHN1-like [Juglans regia]	biological process: response to stimulus (GO:0050896)
JreChr09G10605	JreChr09G10605	0.902332	43	0.84998	45	0	0	0	0	0	0	0.00607822	-7.10846	down	--	--	Biological Process: malate transport (GO:0015743);; Cellular Component: integral component of membrane (GO:0016021);;	--	--	[R]	General function prediction only	Aluminium activated malate transporter	Aluminum-activated malate transporter 8 OS=Arabidopsis thaliana OX=3702 GN=ALMT8 PE=3 SV=1	S	Function unknown	hypothetical protein F2P56_005889 [Juglans regia]	biological process: single-organism process (GO:0044699);; biological process: localization (GO:0051179);; cellular component: membrane (GO:0016020);; cellular component: membrane part (GO:0044425)
JreChr07G11319	JreChr07G11319	9.52041	658	15.0635	1146	2.10937	131	1.44989	119	3.10204	216	0.00050054	-1.76218	down	--	--	--	--	--	--	--	Protein of unknown function (DUF632)	--	S	Function unknown	nitrate regulatory gene2 protein-like isoform X1 [Juglans regia]	--
JreChr13G12193	JreChr13G12193	0.761705	71	0.72317	74	10.4818	868	2.37234	260	4.50521	421	3.09828e-06	3.73262	up	[R]	General function prediction only	Cellular Component: exocyst (GO:0000145);; Biological Process: exocytosis (GO:0006887);; Biological Process: protein transport (GO:0015031);;	K07195|9.1e-297|jre:109018463|K07195 exocyst complex component 7 | (RefSeq) exocyst complex component EXO70H1-like	--	[U]	Intracellular trafficking, secretion, and vesicular transport	Exo70 exocyst complex subunit	Exocyst complex component EXO70H1 OS=Arabidopsis thaliana OX=3702 GN=EXO70H1 PE=1 SV=1	U	Intracellular trafficking, secretion, and vesicular transport	exocyst complex component EXO70H1-like [Juglans regia]	cellular component: cell (GO:0005623);; cellular component: macromolecular complex (GO:0032991);; cellular component: cell part (GO:0044464);; biological process: cellular process (GO:0009987);; biological process: single-organism process (GO:0044699);; biological process: localization (GO:0051179)
JreChr09G12649	JreChr09G12649	74.2118	2435	80.2724	2900	114.656	3358	91.8473	3552	144.503	4773	6.78293e-05	1.32947	up	--	--	Biological Process: metal ion transport (GO:0030001);; Molecular Function: metal ion binding (GO:0046872);;	--	--	--	--	--	--	--	--	pollen-specific leucine-rich repeat extensin-like protein 2 isoform X1 [Juglans regia]	biological process: localization (GO:0051179);; molecular function: binding (GO:0005488)
JreChr01G13151	JreChr01G13151	21.453	847	21.0423	914	48.5641	1710	38.197	1776	41.3201	1641	6.25925e-05	1.78375	up	--	--	Cellular Component: integral component of membrane (GO:0016021);;	K12897|1.3e-07|mesc:110605429|K12897 transformer-2 protein | (RefSeq) serine/arginine-rich splicing factor SR45a-like	Spliceosome (ko03040)	--	--	--	--	--	--	uncharacterized protein LOC108997056 [Juglans regia]	cellular component: membrane (GO:0016020);; cellular component: membrane part (GO:0044425)
JreChr03G11403	JreChr03G11403	24.4667	1653	21.8683	1626	2.53929	154	2.29497	183	6.31264	430	9.34971e-05	-1.99169	down	[T]	Signal transduction mechanisms	Molecular Function: protein kinase activity (GO:0004672);; Molecular Function: ATP binding (GO:0005524);; Cellular Component: integral component of membrane (GO:0016021);;	K01180|3.6e-77|cmax:111487562|K01180 endo-1,3(4)-beta-glucanase [EC:3.2.1.6] | (RefSeq) uncharacterized protein LOC111487562	--	[T]	Signal transduction mechanisms	Protein kinase domain	Probable receptor-like protein kinase At2g42960 OS=Arabidopsis thaliana OX=3702 GN=At2g42960 PE=3 SV=1	T	Signal transduction mechanisms	hypothetical protein F2P56_002115 [Juglans regia]	molecular function: catalytic activity (GO:0003824);; biological process: metabolic process (GO:0008152);; biological process: cellular process (GO:0009987);; molecular function: binding (GO:0005488);; cellular component: membrane (GO:0016020);; cellular component: membrane part (GO:0044425)
JreChr01G13583	JreChr01G13583	43.6334	1202	27.3058	828	0.701398	18	0.743601	25	2.35025	66	7.72373e-11	-4.14889	down	--	--	Molecular Function: DNA binding (GO:0003677);;	K15777|9.6e-45|mesc:110630336|K15777 4,5-DOPA dioxygenase extradiol [EC:1.13.11.-] | (RefSeq) uncharacterized protein LOC110630336	Betalain biosynthesis (ko00965)	--	--	ZF-HD protein dimerisation region	Zinc-finger homeodomain protein 1 OS=Oryza sativa subsp. japonica OX=39947 GN=ZHD1 PE=2 SV=1	S	Function unknown	zinc-finger homeodomain protein 1-like isoform X1 [Juglans regia]	molecular function: binding (GO:0005488)
JreChr10G10477	JreChr10G10477	0.913887	86	0.704116	73	0.023315	2	0.036391	5	0.047364	5	0.00256691	-3.57008	down	[O]	Posttranslational modification, protein turnover, chaperones	Molecular Function: serine-type endopeptidase activity (GO:0004252);;	K15333|4.1e-164|nsy:104224633|K15333 tRNA guanosine-2'-O-methyltransferase [EC:2.1.1.34] | (RefSeq) uncharacterized protein LOC104224633	--	--	--	Subtilase family	Subtilisin-like protease SBT2.2 OS=Arabidopsis thaliana OX=3702 GN=SBT2.2 PE=3 SV=1	O	Posttranslational modification, protein turnover, chaperones	subtilisin-like protease SBT2.2 isoform X1 [Juglans regia]	molecular function: catalytic activity (GO:0003824);; biological process: metabolic process (GO:0008152)
JreChr16G11088	JreChr16G11088	18.4414	979	17.6844	1033	3.07115	146	2.1464	135	6.40991	343	0.00316644	-1.56782	down	[C]	Energy production and conversion	Molecular Function: transferase activity, transferring acyl groups (GO:0016746);;	K00627|2.3e-236|jre:108986750|K00627 pyruvate dehydrogenase E2 component (dihydrolipoamide acetyltransferase) [EC:2.3.1.12] | (RefSeq) dihydrolipoyllysine-residue acetyltransferase component 5 of pyruvate dehydrogenase complex, chloroplastic	Glycolysis / Gluconeogenesis (ko00010);; Citrate cycle (TCA cycle) (ko00020);; Pyruvate metabolism (ko00620);; Carbon metabolism (ko01200)	[C]	Energy production and conversion	2-oxoacid dehydrogenases acyltransferase (catalytic domain)	Dihydrolipoyllysine-residue acetyltransferase component 5 of pyruvate dehydrogenase complex, chloroplastic OS=Arabidopsis thaliana OX=3702 GN=EMB3003 PE=2 SV=1	C	Energy production and conversion	dihydrolipoyllysine-residue acetyltransferase component 5 of pyruvate dehydrogenase complex, chloroplastic [Juglans regia]	molecular function: catalytic activity (GO:0003824)
JreChr15G11775	JreChr15G11775	0	0	0	0	1.3721	43	1.10716	46	0.078266	3	0.000813006	8.34686	up	[Q]	Secondary metabolites biosynthesis, transport and catabolism	Molecular Function: oxidoreductase activity (GO:0016491);; Molecular Function: metal ion binding (GO:0046872);;	K05933|5.8e-172|jre:109009857|K05933 aminocyclopropanecarboxylate oxidase [EC:1.14.17.4] | (RefSeq) 1-aminocyclopropane-1-carboxylate oxidase 5-like	Cysteine and methionine metabolism (ko00270)	[QR]	Secondary metabolites biosynthesis, transport and catabolism;; General function prediction only	2OG-Fe(II) oxygenase superfamily	1-aminocyclopropane-1-carboxylate oxidase 5 OS=Arabidopsis thaliana OX=3702 GN=At1g77330 PE=2 SV=1	Q	Secondary metabolites biosynthesis, transport and catabolism	1-aminocyclopropane-1-carboxylate oxidase 5-like [Juglans regia]	molecular function: catalytic activity (GO:0003824);; molecular function: binding (GO:0005488)
JreChr12G10310	JreChr12G10310	47.8222	3724	31.8323	2729	5.78481	403	2.8211	259	9.8505	773	0.000321496	-2.04755	down	--	--	Molecular Function: nucleic acid binding (GO:0003676);;	--	--	--	--	--	Protein PLASTID TRANSCRIPTIONALLY ACTIVE 10 OS=Arabidopsis thaliana OX=3702 GN=PTAC10 PE=1 SV=1	S	Function unknown	hypothetical protein F2P56_019909, partial [Juglans regia]	molecular function: binding (GO:0005488)
JreChr13G11907	JreChr13G11907	11.1974	632	9.04671	562	1.37068	70	0.255667	17	1.66815	95	0.00300093	-2.54966	down	[G]	Carbohydrate transport and metabolism	Cellular Component: integral component of membrane (GO:0016021);; Molecular Function: transmembrane transporter activity (GO:0022857);;	K08193|3.7e-293|jre:108980315|K08193 MFS transporter, ACS family, solute carrier family 17 (sodium-dependent inorganic phosphate cotransporter), other | (RefSeq) sodium-dependent phosphate transport protein 1, chloroplastic-like	--	[G]	Carbohydrate transport and metabolism	Major Facilitator Superfamily	Sodium-dependent phosphate transport protein 1, chloroplastic OS=Arabidopsis thaliana OX=3702 GN=ANTR1 PE=1 SV=1	G	Carbohydrate transport and metabolism	sodium-dependent phosphate transport protein 1, chloroplastic-like [Juglans regia]	cellular component: membrane (GO:0016020);; cellular component: membrane part (GO:0044425);; molecular function: transporter activity (GO:0005215);; biological process: localization (GO:0051179)
JreChr08G11558	JreChr08G11558	22.7593	1031	25.5612	1275	40.3377	1631	24.2464	1295	37.0455	1689	0.00631812	1.23552	up	--	--	Biological Process: regulation of transcription, DNA-templated (GO:0006355);;	--	--	--	--	Protein of unknown function, DUF573	Probable transcription factor At3g04930 OS=Arabidopsis thaliana OX=3702 GN=At3g04930 PE=1 SV=1	S	Function unknown	probable transcription factor At3g04930 [Juglans regia]	biological process: biological regulation (GO:0065007)
JreChr12G11090	JreChr12G11090	36.1476	1203	36.5556	1339	46.2119	1372	96.896	3799	56.4071	1889	0.00945782	1.70277	up	--	--	Molecular Function: DNA binding (GO:0003677);; Molecular Function: zinc ion binding (GO:0008270);;	--	--	[R]	General function prediction only	A20-like zinc finger	Zinc finger A20 and AN1 domain-containing stress-associated protein 1 OS=Arabidopsis thaliana OX=3702 GN=SAP1 PE=1 SV=1	S	Function unknown	zinc finger A20 and AN1 domain-containing stress-associated protein 1 [Juglans regia]	molecular function: binding (GO:0005488)
JreChr09G10763	JreChr09G10763	31.3035	2083	31.1588	2282	47.2334	2805	51.9136	4070	59.7073	3999	6.35156e-05	1.52088	up	--	--	--	--	--	--	--	--	--	--	--	uncharacterized protein LOC109010212 [Juglans regia]	--
JreChr08G11881	JreChr08G11881	45.7672	803	56.746	1095	1278.13	19999	3192.87	65963	661.093	11666	1.20059e-12	5.98399	up	--	--	--	--	--	--	--	--	--	S	Function unknown	uncharacterized protein LOC109015906 [Juglans regia]	--
JreChr02G12156	JreChr02G12156	30.591	2049	37.8958	2794	106.671	6377	81.498	6433	85.8993	5791	1.01443e-06	2.19973	up	--	--	Molecular Function: kinase activity (GO:0016301);;	K14544|2.0e-83|csl:COCSUDRAFT_65874|K14544 U3 small nucleolar RNA-associated protein 22 | (RefSeq) hypothetical protein	Ribosome biogenesis in eukaryotes (ko03008)	[T]	Signal transduction mechanisms	Phosphatidylinositol 3- and 4-kinase	Phosphatidylinositol 4-kinase gamma 4 OS=Arabidopsis thaliana OX=3702 GN=PI4KG4 PE=1 SV=1	--	--	phosphatidylinositol 4-kinase gamma 4-like [Juglans regia]	molecular function: catalytic activity (GO:0003824)
Juglans_regia_newGene_3261	--	35.3168	1045	19.0482	618	0.355882	11	0.329598	12	1.12548	36	5.42027e-12	-4.74329	down	--	--	--	K01513|1.9e-08|ats:109769794|K01513 ectonucleotide pyrophosphatase/phosphodiesterase family member 1/3 [EC:3.1.4.1 3.6.1.9] | (RefSeq) uncharacterized protein LOC109769794	Purine metabolism (ko00230);; Pyrimidine metabolism (ko00240);; Starch and sucrose metabolism (ko00500);; Riboflavin metabolism (ko00740);; Nicotinate and nicotinamide metabolism (ko00760);; Pantothenate and CoA biosynthesis (ko00770)	--	--	Plant protein 1589 of unknown function (A_thal_3526)	--	S	Function unknown	uncharacterized protein LOC108979074 [Juglans regia]	--
JreChr11G12669	JreChr11G12669	5.27222	209	8.65798	377	19.5523	691	41.9432	1956	27.6542	1102	6.59158e-06	2.91364	up	--	--	Cellular Component: cellular_component (GO:0005575);; Cellular Component: intracellular (GO:0005622);; Cellular Component: cell (GO:0005623);; Cellular Component: nucleus (GO:0005634);; Cellular Component: organelle (GO:0043226);; Cellular Component: membrane-bounded organelle (GO:0043227);; Cellular Component: intracellular organelle (GO:0043229);; Cellular Component: intracellular membrane-boun…	K14972|1.9e-09|qsu:112038366|K14972 PAX-interacting protein 1 | (RefSeq) mediator of RNA polymerase II transcription subunit 15a-like isoform X1	--	--	--	MYND finger	F-box protein At1g67340 OS=Arabidopsis thaliana OX=3702 GN=At1g67340 PE=1 SV=1	S	Function unknown	F-box protein At5g50450-like [Juglans regia]	cellular component: cell (GO:0005623);; cellular component: cell part (GO:0044464);; cellular component: organelle (GO:0043226)
JreChr09G10168	JreChr09G10168	28.5092	1263	41.8836	2042	5.4547	216	2.7382	143	5.39706	241	1.41786e-05	-2.22947	down	--	--	Cellular Component: integral component of membrane (GO:0016021);;	--	--	--	--	Protein of unknown function (DUF642)	--	S	Function unknown	uncharacterized protein LOC109021376 [Juglans regia]	cellular component: membrane (GO:0016020);; cellular component: membrane part (GO:0044425)
JreChr02G12002	JreChr02G12002	2.63205	154	1.60041	103	11.0904	579	4.67819	323	8.80511	518	1.50591e-05	2.68895	up	--	--	Molecular Function: aspartic-type endopeptidase activity (GO:0004190);; Cellular Component: integral component of membrane (GO:0016021);;	K09597|1.3e-304|jre:109002040|K09597 signal peptide peptidase-like 2B [EC:3.4.23.-] | (RefSeq) signal peptide peptidase-like 4	--	[R]	General function prediction only	Signal peptide peptidase	Signal peptide peptidase-like 4 OS=Arabidopsis thaliana OX=3702 GN=SPPL4 PE=2 SV=1	S	Function unknown	signal peptide peptidase-like 4 [Juglans regia]	molecular function: catalytic activity (GO:0003824);; biological process: metabolic process (GO:0008152);; cellular component: membrane (GO:0016020);; cellular component: membrane part (GO:0044425)
JreChr02G11331	JreChr02G11331	19.1578	911	15.8528	830	0.070821	4	0	0	1.35603	65	0.00232539	-4.76884	down	--	--	--	--	--	--	--	NPH3 family	Root phototropism protein 3 OS=Arabidopsis thaliana OX=3702 GN=RPT3 PE=1 SV=2	S	Function unknown	root phototropism protein 3-like [Juglans regia]	--
JreChr15G11473	JreChr15G11473	32.5219	1192	33.4768	1350	1.13893	38	2.95944	128	6.40568	237	0.000377766	-2.58765	down	[M]	Cell wall/membrane/envelope biogenesis	Biological Process: nucleotide-sugar biosynthetic process (GO:0009226);; Molecular Function: oxidoreductase activity (GO:0016491);;	K02377|4.7e-188|jre:108989545|K02377 GDP-L-fucose synthase [EC:1.1.1.271] | (RefSeq) putative GDP-L-fucose synthase 2	Fructose and mannose metabolism (ko00051);; Amino sugar and nucleotide sugar metabolism (ko00520)	[GO]	Carbohydrate transport and metabolism;; Posttranslational modification, protein turnover, chaperones	NAD dependent epimerase/dehydratase family	Putative GDP-L-fucose synthase 2 OS=Arabidopsis thaliana OX=3702 GN=GER2 PE=1 SV=1	--	--	putative GDP-L-fucose synthase 2 [Juglans regia]	biological process: metabolic process (GO:0008152);; biological process: cellular process (GO:0009987);; molecular function: catalytic activity (GO:0003824)
JreChr13G11016	JreChr13G11016	24.2201	1851	18.9495	1594	0.970438	67	0.454397	41	2.94631	227	6.18373e-06	-3.31446	down	--	--	Molecular Function: RNA binding (GO:0003723);; Molecular Function: metal ion binding (GO:0046872);;	--	--	--	--	RNA recognition motif. (a.k.a. RRM, RBD, or RNP domain)	Zinc finger CCCH domain-containing protein 55 OS=Arabidopsis thaliana OX=3702 GN=At5g12440 PE=2 SV=3	A	RNA processing and modification	zinc finger CCCH domain-containing protein 55-like [Juglans regia]	molecular function: binding (GO:0005488)
JreChr01G10384	JreChr01G10384	10.1846	869	9.77188	918	2.12033	162	1.14098	115	3.3869	291	0.00539142	-1.50334	down	--	--	Cellular Component: nucleus (GO:0005634);; Biological Process: regulation of transcription, DNA-templated (GO:0006355);; Molecular Function: zinc ion binding (GO:0008270);;	K17604|4.0e-65|pmum:103344202|K17604 zinc finger SWIM domain-containing protein 3 | (RefSeq) protein FAR1-RELATED SEQUENCE 5-like	--	--	--	MULE transposase domain	Protein FAR1-RELATED SEQUENCE 11 OS=Arabidopsis thaliana OX=3702 GN=FRS11 PE=1 SV=1	S	Function unknown	protein FAR1-RELATED SEQUENCE 11-like isoform X2 [Juglans regia]	cellular component: cell (GO:0005623);; cellular component: organelle (GO:0043226);; cellular component: cell part (GO:0044464);; biological process: biological regulation (GO:0065007);; molecular function: binding (GO:0005488)
JreChr13G11333	JreChr13G11333	8.66918	277	6.58903	232	0.104852	3	0.163252	7	0.540755	18	3.62514e-06	-4.11665	down	--	--	--	K03283|3.3e-65|mtr:MTR_4g088515|K03283 heat shock 70kDa protein 1/2/6/8 | (RefSeq) DnaK family protein	Spliceosome (ko03040);; Protein processing in endoplasmic reticulum (ko04141);; Endocytosis (ko04144)	--	--	DUF761-associated sequence motif	--	--	--	uncharacterized protein LOC109003417 [Juglans regia]	--
JreChr14G11396	JreChr14G11396	0	0	0	0	16.2176	819	0.724983	49	3.96317	226	3.7332e-09	11.9231	up	[E]	Amino acid transport and metabolism	Molecular Function: serine-type carboxypeptidase activity (GO:0004185);;	K16297|1.6e-299|jre:108988429|K16297 serine carboxypeptidase-like clade II [EC:3.4.16.-] | (RefSeq) serine carboxypeptidase-like 40	--	[OE]	Posttranslational modification, protein turnover, chaperones;; Amino acid transport and metabolism	Serine carboxypeptidase	Serine carboxypeptidase-like 40 OS=Arabidopsis thaliana OX=3702 GN=SCPL40 PE=2 SV=2	O	Posttranslational modification, protein turnover, chaperones	serine carboxypeptidase-like 40 [Juglans regia]	molecular function: catalytic activity (GO:0003824);; biological process: metabolic process (GO:0008152)
JreChr11G11280	JreChr11G11280	9.96044	623	9.73412	670	21.3807	1193	13.0523	962	19.4903	1226	0.000293468	1.61635	up	--	--	--	K06269|2.0e-21|jre:108982072|K06269 serine/threonine-protein phosphatase PP1 catalytic subunit [EC:3.1.3.16] | (RefSeq) serine/threonine-protein phosphatase PP1 isoform X1	mRNA surveillance pathway (ko03015)	--	--	Serine-threonine protein phosphatase N-terminal domain	Serine/threonine-protein phosphatase PP1 isozyme 6 OS=Arabidopsis thaliana OX=3702 GN=TOPP6 PE=1 SV=2	S	Function unknown	uncharacterized protein LOC109021586 [Juglans regia]	--
JreChr13G10702	JreChr13G10702	32.5754	1443	35.7623	1743	42.7945	1692	33.807	1764	58.238	2596	0.00135719	1.11437	up	[R]	General function prediction only	Biological Process: nitrogen compound metabolic process (GO:0006807);; Molecular Function: hydrolase activity, acting on carbon-nitrogen (but not peptide) bonds (GO:0016810);;	K13035|5.6e-196|jre:108998953|K13035 beta-cyano-L-alanine hydratase/nitrilase [EC:3.5.5.4 4.2.1.65] | (RefSeq) bifunctional nitrilase/nitrile hydratase NIT4A	Cyanoamino acid metabolism (ko00460)	[E]	Amino acid transport and metabolism	Carbon-nitrogen hydrolase	Bifunctional nitrilase/nitrile hydratase NIT4A OS=Nicotiana tabacum OX=4097 GN=NIT4A PE=2 SV=1	E	Amino acid transport and metabolism	bifunctional nitrilase/nitrile hydratase NIT4A [Juglans regia]	biological process: metabolic process (GO:0008152);; molecular function: catalytic activity (GO:0003824)
Juglans_regia_newGene_4120	--	34.4485	1152	29.3607	1085	37.2931	1103	53.8872	2087	78.9517	2654	0.000727063	1.52843	up	--	--	--	--	--	--	--	--	--	--	--	--	--
JreChr05G12675	JreChr05G12675	13.1523	806	12.212	824	0.579921	32	2.01085	146	1.89062	117	0.00225233	-2.31524	down	--	--	Cellular Component: integral component of membrane (GO:0016021);;	--	--	--	--	Protein of unknown function (DUF616)	Probable hexosyltransferase MUCI70 OS=Arabidopsis thaliana OX=3702 GN=MUCI70 PE=1 SV=1	S	Function unknown	uncharacterized protein LOC108993421 isoform X1 [Juglans regia]	cellular component: membrane (GO:0016020);; cellular component: membrane part (GO:0044425)
JreChr16G10723	JreChr16G10723	0.438179	13	0.297846	10	1.41265	36	2.27119	75	3.30623	94	0.000184107	3.2902	up	[M]	Cell wall/membrane/envelope biogenesis	Biological Process: regionalization (GO:0003002);; Molecular Function: molecular_function (GO:0003674);; Molecular Function: catalytic activity (GO:0003824);; Cellular Component: cellular_component (GO:0005575);; Cellular Component: intracellular (GO:0005622);; Cellular Component: cell (GO:0005623);; Cellular Component: cytoplasm (GO:0005737);; Cellular Component: cytosol (GO:0005829);; Biologica…	K22419|3.5e-119|jre:109002733|K22419 Delta4-3-oxosteroid 5beta-reductase [EC:1.3.1.3] | (RefSeq) 3-oxo-Delta(4,5)-steroid 5-beta-reductase-like	--	--	--	--	3-oxo-Delta(4,5)-steroid 5-beta-reductase OS=Arabidopsis thaliana OX=3702 GN=VEP1 PE=1 SV=1	S	Function unknown	3-oxo-Delta(4,5)-steroid 5-beta-reductase-like [Juglans regia]	biological process: multicellular organismal process (GO:0032501);; biological process: developmental process (GO:0032502);; biological process: single-organism process (GO:0044699);; molecular function: catalytic activity (GO:0003824);; cellular component: cell (GO:0005623);; cellular component: cell part (GO:0044464);; biological process: metabolic process (GO:0008152);; biological process: res…
JreChr14G10041	JreChr14G10041	3.07382	165	1.83482	109	0.156396	8	0	0	0.013787	1	0.00851018	-4.54967	down	--	--	--	--	--	--	--	--	--	--	--	mediator of DNA damage checkpoint protein 1-like [Juglans regia]	--
JreChr02G10540	JreChr02G10540	19.4066	838	20.0677	954	3.08097	119	2.99828	153	7.29724	317	0.0038291	-1.48397	down	[L]	Replication, recombination and repair	Molecular Function: magnesium ion binding (GO:0000287);; Molecular Function: DNA binding (GO:0003677);; Cellular Component: nucleoplasm (GO:0005654);; Cellular Component: nucleolus (GO:0005730);; Cellular Component: mitochondrion (GO:0005739);; Biological Process: DNA replication (GO:0006260);; Biological Process: base-excision repair (GO:0006284);; Molecular Function: 5'-3' exonuclease activity …	K04799|1.9e-201|jre:109008307|K04799 flap endonuclease-1 [EC:3.-.-.-] | (RefSeq) flap endonuclease 1 isoform X1	DNA replication (ko03030);; Base excision repair (ko03410);; Non-homologous end-joining (ko03450)	[L]	Replication, recombination and repair	XPG I-region	Flap endonuclease 1 OS=Glycine max OX=3847 GN=FEN1 PE=2 SV=1	L	Replication, recombination and repair	flap endonuclease 1 isoform X2 [Juglans regia]	molecular function: binding (GO:0005488);; cellular component: cell (GO:0005623);; cellular component: organelle (GO:0043226);; cellular component: organelle part (GO:0044422);; cellular component: cell part (GO:0044464);; biological process: metabolic process (GO:0008152);; biological process: cellular process (GO:0009987);; biological process: response to stimulus (GO:0050896);; molecular funct…
JreChr09G10623	JreChr09G10623	2.3161	110	2.13457	111	5.74635	243	4.37459	244	11.5174	548	5.68929e-06	2.35502	up	[T]	Signal transduction mechanisms	Molecular Function: protein serine/threonine kinase activity (GO:0004674);; Molecular Function: ATP binding (GO:0005524);; Cellular Component: integral component of membrane (GO:0016021);; Molecular Function: carbohydrate binding (GO:0030246);; Biological Process: recognition of pollen (GO:0048544);;	K24104|5.4e-80|thj:104799061|K24104 GPN-loop GTPase | (RefSeq) LOW QUALITY PROTEIN: uncharacterized protein LOC104799061	--	--	--	Protein tyrosine and serine/threonine kinase	G-type lectin S-receptor-like serine/threonine-protein kinase SD1-1 OS=Arabidopsis thaliana OX=3702 GN=SD11 PE=1 SV=1	T	Signal transduction mechanisms	G-type lectin S-receptor-like serine/threonine-protein kinase At4g27290 isoform X1 [Juglans regia]	molecular function: catalytic activity (GO:0003824);; biological process: metabolic process (GO:0008152);; biological process: cellular process (GO:0009987);; molecular function: binding (GO:0005488);; cellular component: membrane (GO:0016020);; cellular component: membrane part (GO:0044425);; biological process: reproduction (GO:0000003);; biological process: reproductive process (GO:0022414);; …
JreChr01G10647	JreChr01G10647	13.7406	336	14.9841	403	19.3154	421	37.2837	1072	23.0145	565	0.00937698	1.70955	up	--	--	Molecular Function: translation initiation factor activity (GO:0003743);;	K03257|3.9e-90|qsu:112034887|K03257 translation initiation factor 4A | (RefSeq) eukaryotic initiation factor 4A	RNA transport (ko03013)	[J]	Translation, ribosomal structure and biogenesis	--	--	J	Translation, ribosomal structure and biogenesis	eukaryotic initiation factor 4A [Juglans regia]	molecular function: binding (GO:0005488);; biological process: metabolic process (GO:0008152);; biological process: cellular process (GO:0009987)
JreChr10G12230	JreChr10G12230	5.22075	593	5.71321	714	0	0	0.156554	21	0.210331	25	8.40322e-05	-4.75364	down	--	--	Molecular Function: microtubule motor activity (GO:0003777);; Molecular Function: ATP binding (GO:0005524);; Biological Process: microtubule-based movement (GO:0007018);; Molecular Function: microtubule binding (GO:0008017);;	K10398|0.0e+00|qsu:112040237|K10398 kinesin family member 11 | (RefSeq) kinesin-like protein KIN-5C isoform X1	--	[Z]	Cytoskeleton	Kinesin motor domain	Kinesin-like protein KIN-5C OS=Nicotiana tabacum OX=4097 GN=KIN5C PE=1 SV=1	Z	Cytoskeleton	kinesin-like protein KIN-5C [Juglans regia]	molecular function: catalytic activity (GO:0003824);; molecular function: binding (GO:0005488);; biological process: cellular process (GO:0009987);; biological process: single-organism process (GO:0044699)
JreChr01G12676	JreChr01G12676	23.2053	845	10.9288	438	0.061376	2	0	0	0	0	1.56234e-11	-9.10625	down	--	--	Molecular Function: peroxidase activity (GO:0004601);; Cellular Component: extracellular region (GO:0005576);; Biological Process: response to oxidative stress (GO:0006979);; Molecular Function: heme binding (GO:0020037);; Biological Process: hydrogen peroxide catabolic process (GO:0042744);; Molecular Function: metal ion binding (GO:0046872);;	K00430|9.3e-181|jre:109003691|K00430 peroxidase [EC:1.11.1.7] | (RefSeq) peroxidase 29-like isoform X3	Phenylpropanoid biosynthesis (ko00940)	--	--	Peroxidase	Peroxidase 29 OS=Arabidopsis thaliana OX=3702 GN=PER29 PE=2 SV=2	Q	Secondary metabolites biosynthesis, transport and catabolism	hypothetical protein F2P56_016516 [Juglans regia]	molecular function: catalytic activity (GO:0003824);; molecular function: antioxidant activity (GO:0016209);; biological process: metabolic process (GO:0008152);; biological process: cellular process (GO:0009987);; biological process: single-organism process (GO:0044699);; biological process: response to stimulus (GO:0050896);; biological process: detoxification (GO:0098754);; cellular component:…
JreChr11G11334	JreChr11G11334	58.6745	2282	50.8105	2175	59.762	2074	65.7092	3011	84.0814	3291	0.00449099	1.09508	up	[IQR]	Lipid transport and metabolism;; Secondary metabolites biosynthesis, transport and catabolism;; General function prediction only	Molecular Function: molecular_function (GO:0003674);; Molecular Function: catalytic activity (GO:0003824);; Cellular Component: cellular_component (GO:0005575);; Cellular Component: intracellular (GO:0005622);; Cellular Component: cell (GO:0005623);; Cellular Component: cytoplasm (GO:0005737);; Cellular Component: plasma membrane (GO:0005886);; Biological Process: biological_process (GO:0008150);…	K19329|2.6e-197|jre:109014479|K19329 WW domain-containing oxidoreductase | (RefSeq) short-chain dehydrogenase TIC 32, chloroplastic-like	--	[Q]	Secondary metabolites biosynthesis, transport and catabolism	short chain dehydrogenase	Short-chain dehydrogenase TIC 32, chloroplastic OS=Pisum sativum OX=3888 GN=TIC32 PE=1 SV=1	Q	Secondary metabolites biosynthesis, transport and catabolism	hypothetical protein F2P56_004824, partial [Juglans regia]	molecular function: catalytic activity (GO:0003824);; cellular component: cell (GO:0005623);; cellular component: cell part (GO:0044464);; cellular component: membrane (GO:0016020);; biological process: metabolic process (GO:0008152);; cellular component: organelle (GO:0043226);; cellular component: organelle part (GO:0044422);; biological process: single-organism process (GO:0044699)
JreChr07G12135	JreChr07G12135	22.9272	1788	31.5112	2705	0.465954	33	0.475551	44	0.839362	66	3.15914e-29	-4.79718	down	[N]	Cell motility	Cellular Component: integral component of membrane (GO:0016021);; Molecular Function: transferase activity (GO:0016740);;	K20887|6.9e-282|nnu:104595557|K20887 xyloglucan glycosyltransferase 4 [EC:2.4.1.-] | (RefSeq) xyloglucan glycosyltransferase 4	--	--	--	Glycosyl transferase family group 2	Probable xyloglucan glycosyltransferase 5 OS=Arabidopsis thaliana OX=3702 GN=CSLC5 PE=1 SV=1	M	Cell wall/membrane/envelope biogenesis	probable xyloglucan glycosyltransferase 5 [Juglans regia]	cellular component: membrane (GO:0016020);; cellular component: membrane part (GO:0044425);; molecular function: catalytic activity (GO:0003824)
JreChr13G11806	JreChr13G11806	3.02679	74	4.47155	121	5.646	123	24.0498	692	13.5115	332	0.00158114	2.76999	up	--	--	Cellular Component: cellular_component (GO:0005575);; Cellular Component: intracellular (GO:0005622);; Cellular Component: cell (GO:0005623);; Cellular Component: nucleus (GO:0005634);; Biological Process: nucleobase-containing compound metabolic process (GO:0006139);; Biological Process: transcription, DNA-templated (GO:0006351);; Biological Process: cellular aromatic compound metabolic process …	K13413|7.2e-60|sbi:110435403|K13413 mitogen-activated protein kinase kinase 4/5 [EC:2.7.12.2] | (RefSeq) mitogen-activated protein kinase kinase 5-like	MAPK signaling pathway - plant (ko04016);; Plant hormone signal transduction (ko04075);; Plant-pathogen interaction (ko04626)	--	--	Protein of unknown function (DUF640)	Protein LIGHT-DEPENDENT SHORT HYPOCOTYLS 6 OS=Arabidopsis thaliana OX=3702 GN=LSH6 PE=1 SV=1	S	Function unknown	protein LIGHT-DEPENDENT SHORT HYPOCOTYLS 5-like [Juglans regia]	cellular component: cell (GO:0005623);; cellular component: cell part (GO:0044464);; cellular component: organelle (GO:0043226);; biological process: metabolic process (GO:0008152);; biological process: cellular process (GO:0009987);; biological process: response to stimulus (GO:0050896);; biological process: developmental process (GO:0032502)
JreChr02G11891	JreChr02G11891	4.98334	307	6.63615	450	0.036388	3	0.215325	16	0.300614	19	5.78741e-07	-4.18503	down	--	--	--	--	--	--	--	--	--	--	--	uncharacterized protein LOC108998209 [Juglans regia]	--
JreChr14G10957	JreChr14G10957	10.5998	590	11.8256	725	0.368731	19	0.180616	12	1.27271	72	7.44546e-06	-3.61674	down	[G]	Carbohydrate transport and metabolism	Molecular Function: UDP-glycosyltransferase activity (GO:0008194);; Cellular Component: integral component of membrane (GO:0016021);;	K23260|4.0e-74|pop:18102104|K23260 scopoletin glucosyltransferase [EC:2.4.1.128] | (RefSeq) scopoletin glucosyltransferase	Phenylpropanoid biosynthesis (ko00940)	[GC]	Carbohydrate transport and metabolism;; Energy production and conversion	UDP-glucoronosyl and UDP-glucosyl transferase	UDP-glycosyltransferase 92A1 OS=Arabidopsis thaliana OX=3702 GN=UGT92A1 PE=2 SV=1	G	Carbohydrate transport and metabolism	UDP-glycosyltransferase 92A1-like [Juglans regia]	molecular function: catalytic activity (GO:0003824);; cellular component: membrane (GO:0016020);; cellular component: membrane part (GO:0044425)
JreChr13G11948	JreChr13G11948	21.5026	2170	21.3338	2370	1.6292	147	0.615695	74	5.32268	541	0.00190406	-2.53603	down	--	--	--	--	--	--	--	Domain of unknown function (DUF3527)	--	S	Function unknown	uncharacterized protein LOC108998472 [Juglans regia]	--
JreChr16G10623	JreChr16G10623	26.5342	430	27.6594	493	99	1430	146.738	2799	74.9709	1222	6.77398e-06	2.82702	up	--	--	--	--	--	--	--	--	--	--	--	--	--
JreChr04G11246	JreChr04G11246	1.3416	174	1.64847	235	39.5227	4567	11.8967	1815	46.8253	6102	4.7719e-18	5.12323	up	[M]	Cell wall/membrane/envelope biogenesis	Molecular Function: protein serine/threonine kinase activity (GO:0004674);; Molecular Function: ATP binding (GO:0005524);; Cellular Component: integral component of membrane (GO:0016021);;	K00924|5.4e-138|mesc:110603441|K00924 kinase [EC:2.7.1.-] | (RefSeq) receptor-like protein kinase 5	--	--	--	Protein kinase domain	MDIS1-interacting receptor like kinase 1 OS=Arabidopsis thaliana OX=3702 GN=MIK1 PE=1 SV=1	T	Signal transduction mechanisms	receptor-like protein kinase 5 [Juglans regia]	molecular function: catalytic activity (GO:0003824);; biological process: metabolic process (GO:0008152);; biological process: cellular process (GO:0009987);; molecular function: binding (GO:0005488);; cellular component: membrane (GO:0016020);; cellular component: membrane part (GO:0044425)
JreChr12G11303	JreChr12G11303	2.37933	321	2.97731	441	0.211466	26	0.067121	11	0.408462	56	0.000355339	-2.90802	down	--	--	Molecular Function: motor activity (GO:0003774);; Molecular Function: ATP binding (GO:0005524);; Cellular Component: myosin complex (GO:0016459);; Molecular Function: actin filament binding (GO:0051015);;	K10357|0.0e+00|jre:108993191|K10357 myosin V | (RefSeq) myosin-2-like	--	[Z]	Cytoskeleton	Myosin head (motor domain)	Myosin-2 OS=Arabidopsis thaliana OX=3702 GN=VIII-2 PE=2 SV=1	Z	Cytoskeleton	myosin-2-like [Juglans regia]	molecular function: catalytic activity (GO:0003824);; molecular function: binding (GO:0005488);; cellular component: cell (GO:0005623);; cellular component: macromolecular complex (GO:0032991);; cellular component: organelle (GO:0043226);; cellular component: organelle part (GO:0044422);; cellular component: cell part (GO:0044464)
JreChr01G10074	JreChr01G10074	0.874926	57	2.55258	181	0	0	0	0	0	0	1.66428e-05	-8.4997	down	[DPM]	Cell cycle control, cell division, chromosome partitioning;; Inorganic ion transport and metabolism;; Cell wall/membrane/envelope biogenesis	Molecular Function: copper ion binding (GO:0005507);; Biological Process: lignin catabolic process (GO:0046274);; Cellular Component: apoplast (GO:0048046);; Molecular Function: hydroquinone:oxygen oxidoreductase activity (GO:0052716);;	K05909|0.0e+00|jre:108989255|K05909 laccase [EC:1.10.3.2] | (RefSeq) laccase-6	--	[Q]	Secondary metabolites biosynthesis, transport and catabolism	Multicopper oxidase	Laccase-6 OS=Arabidopsis thaliana OX=3702 GN=LAC6 PE=2 SV=1	Q	Secondary metabolites biosynthesis, transport and catabolism	laccase-6 [Juglans regia]	molecular function: binding (GO:0005488);; biological process: metabolic process (GO:0008152);; biological process: cellular process (GO:0009987);; biological process: single-organism process (GO:0044699);; cellular component: extracellular region (GO:0005576);; molecular function: catalytic activity (GO:0003824)
JreChr02G10700	JreChr02G10700	23.0881	2079	18.5449	1838	212.834	17099	132.287	14033	127.676	11568	1.07062e-12	3.71632	up	[I]	Lipid transport and metabolism	Molecular Function: catalytic activity (GO:0003824);;	K01897|0.0e+00|jre:109005861|K01897 long-chain acyl-CoA synthetase [EC:6.2.1.3] | (RefSeq) long chain acyl-CoA synthetase 6, peroxisomal-like	Fatty acid biosynthesis (ko00061);; Fatty acid degradation (ko00071);; Fatty acid metabolism (ko01212);; Peroxisome (ko04146)	[I]	Lipid transport and metabolism	AMP-binding enzyme	Long chain acyl-CoA synthetase 6, peroxisomal OS=Arabidopsis thaliana OX=3702 GN=LACS6 PE=1 SV=1	I	Lipid transport and metabolism	long chain acyl-CoA synthetase 6, peroxisomal-like [Juglans regia]	molecular function: catalytic activity (GO:0003824)
JreChr09G12301	JreChr09G12301	26.2514	717	16.8421	507	0.762061	19	0.211444	7	2.47287	68	9.45351e-05	-3.67707	down	--	--	Biological Process: response to acid chemical (GO:0001101);; Cellular Component: cellular_component (GO:0005575);; Cellular Component: cell wall (GO:0005618);; Cellular Component: intracellular (GO:0005622);; Cellular Component: cell (GO:0005623);; Cellular Component: cytoplasm (GO:0005737);; Cellular Component: vacuole (GO:0005773);; Biological Process: biological_process (GO:0008150);; Biologic…	--	--	--	--	Salt stress response/antifungal	Cysteine-rich repeat secretory protein 38 OS=Arabidopsis thaliana OX=3702 GN=CRRSP38 PE=2 SV=1	S	Function unknown	cysteine-rich repeat secretory protein 38-like [Juglans regia]	biological process: response to stimulus (GO:0050896);; cellular component: cell (GO:0005623);; cellular component: cell part (GO:0044464);; cellular component: organelle (GO:0043226)
JreChr09G11374	JreChr09G11374	88.0085	3531	67.84	2996	3.95924	142	6.01943	285	14.112	570	4.31466e-06	-2.6348	down	--	--	Molecular Function: DNA binding (GO:0003677);; Cellular Component: nucleus (GO:0005634);; Biological Process: transcription, DNA-templated (GO:0006351);; Biological Process: leaf formation (GO:0010338);;	K09422|4.0e-193|jre:108984614|K09422 transcription factor MYB, plant | (RefSeq) transcription factor AS1	--	[K]	Transcription	Myb-like DNA-binding domain	Transcription factor AS1 OS=Arabidopsis thaliana OX=3702 GN=AS1 PE=1 SV=1	--	--	transcription factor AS1 [Juglans regia]	molecular function: binding (GO:0005488);; cellular component: cell (GO:0005623);; cellular component: organelle (GO:0043226);; cellular component: cell part (GO:0044464);; biological process: metabolic process (GO:0008152);; biological process: cellular process (GO:0009987);; biological process: multicellular organismal process (GO:0032501);; biological process: developmental process (GO:0032502…
JreChr07G10910	JreChr07G10910	10.8851	310	7.9558	249	157.587	3999	90.9502	3048	81.5111	2333	6.66482e-14	4.34957	up	--	--	Cellular Component: cellular_component (GO:0005575);; Cellular Component: intracellular (GO:0005622);; Cellular Component: cell (GO:0005623);; Cellular Component: cytoplasm (GO:0005737);; Cellular Component: vacuole (GO:0005773);; Cellular Component: lipid droplet (GO:0005811);; Biological Process: organelle organization (GO:0006996);; Biological Process: biological_process (GO:0008150);; Biologi…	K17616|2.1e-34|oeu:111404463|K17616 CTD small phosphatase-like protein 2 [EC:3.1.3.-] | (RefSeq) uncharacterized protein LOC111404463	--	--	--	Rubber elongation factor protein (REF)	REF/SRPP-like protein At3g05500 OS=Arabidopsis thaliana OX=3702 GN=At3g05500 PE=1 SV=1	S	Function unknown	REF/SRPP-like protein At3g05500 [Juglans regia]	cellular component: cell (GO:0005623);; cellular component: cell part (GO:0044464);; cellular component: organelle (GO:0043226);; biological process: cellular process (GO:0009987);; biological process: cellular component organization or biogenesis (GO:0071840);; biological process: localization (GO:0051179);; biological process: biological regulation (GO:0065007);; biological process: development…
JreChr14G10869	JreChr14G10869	42.4069	2922	44.2096	3353	0.137308	9	0.091237	8	3.20388	223	0.000158331	-4.81834	down	--	--	Molecular Function: RNA binding (GO:0003723);; Molecular Function: metal ion binding (GO:0046872);;	--	--	--	--	Torus domain	Zinc finger CCCH domain-containing protein 53 OS=Oryza sativa subsp. japonica OX=39947 GN=Os07g0682400 PE=2 SV=1	A	RNA processing and modification	zinc finger CCCH domain-containing protein 22-like isoform X3 [Juglans regia]	molecular function: binding (GO:0005488)
JreChr10G10562	JreChr10G10562	6.68757	143	7.60219	178	25.9775	493	26.6387	667	12.0421	258	0.000872358	2.44864	up	--	--	--	--	--	--	--	--	Fra a 1-associated protein OS=Fragaria ananassa OX=3747 GN=AP PE=1 SV=1	S	Function unknown	fra a 1-associated protein [Juglans regia]	--
JreChr08G10873	JreChr08G10873	12.8869	907	14.7896	1146	0.044247	3	0	0	0.835655	60	0.000928911	-5.13028	down	[T]	Signal transduction mechanisms	Molecular Function: protein kinase activity (GO:0004672);; Molecular Function: ATP binding (GO:0005524);;	K08857|0.0e+00|jre:109021926|K08857 NIMA (never in mitosis gene a)-related kinase 1/4/5 [EC:2.7.11.1] | (RefSeq) serine/threonine-protein kinase Nek2-like isoform X1	--	[R]	General function prediction only	Protein kinase domain	Serine/threonine-protein kinase Nek1 OS=Arabidopsis thaliana OX=3702 GN=NEK1 PE=2 SV=2	T	Signal transduction mechanisms	serine/threonine-protein kinase Nek2-like isoform X2 [Juglans regia]	molecular function: catalytic activity (GO:0003824);; biological process: metabolic process (GO:0008152);; biological process: cellular process (GO:0009987);; molecular function: binding (GO:0005488)
JreChr14G10253	JreChr14G10253	5.7907	233	5.37139	238	0.159747	6	0.147778	7	0.641475	26	6.10889e-05	-3.52465	down	[G]	Carbohydrate transport and metabolism	Molecular Function: lyase activity (GO:0016829);;	--	--	--	--	KDPG and KHG aldolase	--	G	Carbohydrate transport and metabolism	putative KHG/KDPG aldolase isoform X1 [Juglans regia]	molecular function: catalytic activity (GO:0003824)
JreChr13G11502	JreChr13G11502	1.54256	131	2.93146	273	12.2854	926	9.57662	953	8.98456	764	1.69148e-07	2.9953	up	--	--	--	--	--	--	--	N-terminal C2 in EEIG1 and EHBP1 proteins	--	S	Function unknown	uncharacterized protein LOC108999360 [Juglans regia]	--
JreChr08G11126	JreChr08G11126	22.6615	1190	21.6668	1252	0.711681	34	0.700563	44	2.43124	129	9.88082e-09	-3.48484	down	--	--	Molecular Function: UDP-glycosyltransferase activity (GO:0008194);;	K18823|1.2e-123|lja:Lj4g3v0338060.1|K18823 soyasaponin III rhamnosyltransferase [EC:2.4.1.273] | (RefSeq) Lj4g3v0338060.1; -	--	[GC]	Carbohydrate transport and metabolism;; Energy production and conversion	UDP-glucoronosyl and UDP-glucosyl transferase	Putative UDP-rhamnose:rhamnosyltransferase 1 OS=Fragaria ananassa OX=3747 GN=GT4 PE=2 SV=1	--	--	putative UDP-rhamnose:rhamnosyltransferase 1 [Juglans regia]	molecular function: catalytic activity (GO:0003824)
JreChr14G10056	JreChr14G10056	18.6414	415	17.7534	435	3.52551	71	3.45443	91	5.25117	118	0.00386469	-1.42296	down	[C]	Energy production and conversion	Molecular Function: oxidoreductase activity (GO:0016491);;	K19784|3.8e-108|jre:108989109|K19784 chromate reductase, NAD(P)H dehydrogenase (quinone) | (RefSeq) NAD(P)H:quinone oxidoreductase-like	--	[R]	General function prediction only	NADPH-dependent FMN reductase	NAD(P)H:quinone oxidoreductase OS=Solanum tuberosum OX=4113 PE=2 SV=1	S	Function unknown	NAD(P)H:quinone oxidoreductase-like [Juglans regia]	molecular function: catalytic activity (GO:0003824)
JreChr03G13164	JreChr03G13164	32.4056	2491	30.9876	2622	3.73486	257	3.38165	307	11.0604	856	0.00191815	-1.76631	down	--	--	Biological Process: fucose metabolic process (GO:0006004);; Cellular Component: integral component of membrane (GO:0016021);; Molecular Function: transferase activity, transferring glycosyl groups (GO:0016757);;	K23280|4.7e-41|nsy:104226425|K23280 rhamnogalacturonan I rhamnosyltransferase [EC:2.4.1.351] | (RefSeq) uncharacterized protein At1g04910	--	--	--	GDP-fucose protein O-fucosyltransferase	O-fucosyltransferase 27 OS=Arabidopsis thaliana OX=3702 GN=OFUT27 PE=2 SV=1	G	Carbohydrate transport and metabolism	O-fucosyltransferase 27-like isoform X1 [Juglans regia]	biological process: metabolic process (GO:0008152);; biological process: single-organism process (GO:0044699);; cellular component: membrane (GO:0016020);; cellular component: membrane part (GO:0044425);; molecular function: catalytic activity (GO:0003824)
JreChr04G12579	JreChr04G12579	24.8314	1348	25.5375	1526	140.639	6814	95.7639	6126	153.536	8389	7.38422e-19	3.10278	up	[E]	Amino acid transport and metabolism	Molecular Function: transaminase activity (GO:0008483);; Biological Process: biosynthetic process (GO:0009058);; Molecular Function: pyridoxal phosphate binding (GO:0030170);;	K15849|3.3e-267|jre:108987596|K15849 bifunctional aspartate aminotransferase and glutamate/aspartate-prephenate aminotransferase [EC:2.6.1.1 2.6.1.78 2.6.1.79] | (RefSeq) bifunctional aspartate aminotransferase and glutamate/aspartate-prephenate aminotransferase-like	Tyrosine metabolism (ko00350);; Phenylalanine metabolism (ko00360);; Phenylalanine, tyrosine and tryptophan biosynthesis (ko00400);; Isoquinoline alkaloid biosynthesis (ko00950);; Tropane, piperidine and pyridine alkaloid biosynthesis (ko00960);; Biosynthesis of amino acids (ko01230)	[E]	Amino acid transport and metabolism	Aminotransferase class I and II	Bifunctional aspartate aminotransferase and glutamate/aspartate-prephenate aminotransferase OS=Petunia hybrida OX=4102 PE=1 SV=1	E	Amino acid transport and metabolism	bifunctional aspartate aminotransferase and glutamate/aspartate-prephenate aminotransferase-like [Juglans regia]	molecular function: catalytic activity (GO:0003824);; biological process: metabolic process (GO:0008152);; molecular function: binding (GO:0005488)
JreChr07G11147	JreChr07G11147	1.14381	26	0.784456	20	4.30531	88	3.42291	92	3.94508	91	0.000168415	2.77805	up	--	--	--	--	--	[AJ]	RNA processing and modification;; Translation, ribosomal structure and biogenesis	Ribosomal protein L7Ae/L30e/S12e/Gadd45 family	--	--	--	uncharacterized protein LOC109007778 isoform X3 [Juglans regia]	--
JreChr12G10582	JreChr12G10582	1.32859	59	1.39615	69	32.2985	1277	17.472	912	20.1173	897	5.19792e-19	4.86861	up	[T]	Signal transduction mechanisms	Molecular Function: protein serine/threonine kinase activity (GO:0004674);; Molecular Function: ATP binding (GO:0005524);;	K00924|1.3e-173|qsu:112032229|K00924 kinase [EC:2.7.1.-] | (RefSeq) probable serine/threonine-protein kinase PBL19	--	[T]	Signal transduction mechanisms	Protein tyrosine and serine/threonine kinase	Probable serine/threonine-protein kinase PBL19 OS=Arabidopsis thaliana OX=3702 GN=PBL19 PE=1 SV=1	T	Signal transduction mechanisms	probable serine/threonine-protein kinase PBL19 [Juglans regia]	molecular function: catalytic activity (GO:0003824);; biological process: metabolic process (GO:0008152);; biological process: cellular process (GO:0009987);; molecular function: binding (GO:0005488)
JreChr07G10147	JreChr07G10147	124.928	2710	132.711	3169	3283.91	63569	10126.2	258820	5169.65	112858	1.50798e-21	6.43227	up	--	--	Molecular Function: chitin binding (GO:0008061);; Biological Process: defense response to bacterium (GO:0042742);; Biological Process: defense response to fungus (GO:0050832);;	K20547|2.6e-13|adu:107477929|K20547 basic endochitinase B [EC:3.2.1.14] | (RefSeq) endochitinase isoform X1	Amino sugar and nucleotide sugar metabolism (ko00520);; MAPK signaling pathway - plant (ko04016)	[R]	General function prediction only	Barwin family	Hevein-like preproprotein OS=Arabidopsis thaliana OX=3702 GN=HEL PE=1 SV=1	S	Function unknown	barwin-like [Juglans regia]	molecular function: binding (GO:0005488);; biological process: response to stimulus (GO:0050896);; biological process: multi-organism process (GO:0051704)
JreChr07G11072	JreChr07G11072	0	0	0	0	2.52474	116	0.437237	27	1.02134	53	3.52639e-06	9.37976	up	--	--	Molecular Function: transferase activity, transferring acyl groups (GO:0016746);;	K13508|1.3e-257|jre:108982040|K13508 glycerol-3-phosphate acyltransferase [EC:2.3.1.15 2.3.1.198] | (RefSeq) probable glycerol-3-phosphate acyltransferase 3	Glycerolipid metabolism (ko00561);; Glycerophospholipid metabolism (ko00564)	--	--	Acyltransferase	Probable glycerol-3-phosphate acyltransferase 2 OS=Arabidopsis thaliana OX=3702 GN=GPAT2 PE=2 SV=1	I	Lipid transport and metabolism	probable glycerol-3-phosphate acyltransferase 3 [Juglans regia]	molecular function: catalytic activity (GO:0003824)
JreChr05G10234	JreChr05G10234	8.45959	216	7.94915	224	13.2992	303	20.063	604	24.5934	632	5.94626e-05	1.97452	up	[J]	Translation, ribosomal structure and biogenesis	Molecular Function: RNA binding (GO:0003723);; Molecular Function: ribonuclease T2 activity (GO:0033897);;	K01166|5.6e-132|jre:108988762|K01166 ribonuclease T2 [EC:4.6.1.19] | (RefSeq) ribonuclease 3-like	--	[A]	RNA processing and modification	Ribonuclease T2 family	Ribonuclease 3 OS=Arabidopsis thaliana OX=3702 GN=RNS3 PE=2 SV=1	A	RNA processing and modification	ribonuclease 3-like [Juglans regia]	molecular function: binding (GO:0005488);; molecular function: catalytic activity (GO:0003824);; biological process: metabolic process (GO:0008152);; biological process: cellular process (GO:0009987)
JreChr14G11059	JreChr14G11059	31.4821	1196	30.2342	1265	1.75413	60	0.635363	29	2.47942	95	1.65816e-09	-3.58175	down	--	--	--	--	--	--	--	--	Protein MET1, chloroplastic OS=Arabidopsis thaliana OX=3702 GN=MET1 PE=1 SV=1	--	--	protein MET1, chloroplastic-like isoform X1 [Juglans regia]	--
JreChr05G10873	JreChr05G10873	0	0	0.074544	2	70.7625	1243	18.0787	419	46.6072	923	4.82735e-16	10.6205	up	[S]	Function unknown	Cellular Component: extracellular region (GO:0005576);;	K13449|1.2e-86|jre:109020655|K13449 pathogenesis-related protein 1 | (RefSeq) pathogenesis-related protein 1-like	MAPK signaling pathway - plant (ko04016);; Plant hormone signal transduction (ko04075);; Plant-pathogen interaction (ko04626)	[S]	Function unknown	Cysteine-rich secretory protein family	Pathogenesis-related protein 1 OS=Arabidopsis thaliana OX=3702 GN=At2g14610 PE=1 SV=1	L	Replication, recombination and repair	pathogenesis-related protein 1-like [Juglans regia]	cellular component: extracellular region (GO:0005576)
JreChr12G11052	JreChr12G11052	42.6145	2787	57.9723	4174	0.576059	34	1.56498	121	7.12394	469	0.000159402	-3.48743	down	[IR]	Lipid transport and metabolism;; General function prediction only	Molecular Function: oxidoreductase activity, acting on CH-OH group of donors (GO:0016614);; Molecular Function: flavin adenine dinucleotide binding (GO:0050660);;	K00108|4.6e-255|pvu:PHAVU_003G213000g|K00108 choline dehydrogenase [EC:1.1.99.1] | (RefSeq) hypothetical protein	Glycine, serine and threonine metabolism (ko00260)	[R]	General function prediction only	GMC oxidoreductase	Protein HOTHEAD OS=Arabidopsis thaliana OX=3702 GN=HTH PE=1 SV=1	E	Amino acid transport and metabolism	protein HOTHEAD-like [Juglans regia]	molecular function: catalytic activity (GO:0003824);; biological process: metabolic process (GO:0008152);; biological process: single-organism process (GO:0044699);; molecular function: binding (GO:0005488)
Juglans_regia_newGene_5726	--	14.9426	509	31.5424	1183	36.3595	1105	112.474	4514	46.3347	1589	0.00498931	2.35901	up	--	--	Cellular Component: integral component of membrane (GO:0016021);;	--	--	--	--	--	--	--	--	cysteine-rich and transmembrane domain-containing protein WIH1-like [Juglans regia]	cellular component: membrane (GO:0016020);; cellular component: membrane part (GO:0044425)
JreChr10G10074	JreChr10G10074	10.8937	961	6.78085	659	0.315153	25	0.14121	15	0.086868	8	4.58978e-09	-4.77342	down	[L]	Replication, recombination and repair	Molecular Function: DNA binding (GO:0003677);; Molecular Function: DNA helicase activity (GO:0003678);; Molecular Function: ATP binding (GO:0005524);; Cellular Component: nucleus (GO:0005634);; Biological Process: DNA replication initiation (GO:0006270);; Cellular Component: MCM complex (GO:0042555);;	K02541|0.0e+00|jre:108990186|K02541 DNA replication licensing factor MCM3 [EC:3.6.4.12] | (RefSeq) DNA replication licensing factor MCM3	DNA replication (ko03030)	[L]	Replication, recombination and repair	MCM P-loop domain	DNA replication licensing factor MCM3 OS=Arabidopsis thaliana OX=3702 GN=MCM3 PE=1 SV=1	L	Replication, recombination and repair	DNA replication licensing factor MCM3 [Juglans regia]	molecular function: binding (GO:0005488);; molecular function: catalytic activity (GO:0003824);; cellular component: cell (GO:0005623);; cellular component: organelle (GO:0043226);; cellular component: cell part (GO:0044464);; biological process: metabolic process (GO:0008152);; biological process: cellular process (GO:0009987);; cellular component: macromolecular complex (GO:0032991)
JreChr06G11794	JreChr06G11794	4.9475	153	5.2468	178	7.18853	198	18.8936	686	9.44252	293	0.00875007	2.0618	up	[O]	Posttranslational modification, protein turnover, chaperones	--	K14431|4.0e-76|mtr:MTR_3g073560|K14431 transcription factor TGA | (RefSeq) transcription factor TGA7, putative	Plant hormone signal transduction (ko04075)	[O]	Posttranslational modification, protein turnover, chaperones	DnaJ domain	Chaperone protein dnaJ A7A, chloroplastic OS=Oryza sativa subsp. japonica OX=39947 GN=DJA7A PE=1 SV=1	O	Posttranslational modification, protein turnover, chaperones	pre-mRNA-splicing factor cwf23-like [Juglans regia]	--
JreChr03G12834	JreChr03G12834	3.07616	152	2.99255	163	5.0358	222	9.82456	570	10.1141	502	0.000150237	2.21066	up	--	--	Cellular Component: ubiquitin ligase complex (GO:0000151);; Molecular Function: molecular_function (GO:0003674);; Molecular Function: binding (GO:0005488);; Molecular Function: protein binding (GO:0005515);; Cellular Component: cellular_component (GO:0005575);; Cellular Component: intracellular (GO:0005622);; Cellular Component: cell (GO:0005623);; Cellular Component: nucleus (GO:0005634);; Cellu…	--	--	[R]	General function prediction only	Kelch motif	F-box/kelch-repeat protein At3g27150 OS=Arabidopsis thaliana OX=3702 GN=At3g27150 PE=2 SV=1	S	Function unknown	F-box/kelch-repeat protein At3g27150 [Juglans regia]	cellular component: cell (GO:0005623);; cellular component: macromolecular complex (GO:0032991);; cellular component: cell part (GO:0044464);; molecular function: binding (GO:0005488);; cellular component: organelle (GO:0043226);; biological process: metabolic process (GO:0008152);; biological process: cellular process (GO:0009987);; biological process: biological regulation (GO:0065007)
JreChr01G11340	JreChr01G11340	1.77789	105	2.15727	140	0.037125	2	0.094112	7	0.084844	5	0.000214664	-3.9382	down	--	--	Biological Process: regulation of transcription, DNA-templated (GO:0006355);;	K23408|2.4e-295|jre:108995272|K23408 cell division cycle-associated protein 7 | (RefSeq) uncharacterized protein LOC108995272	--	--	--	Zinc-finger domain of monoamine-oxidase A repressor R1	--	S	Function unknown	uncharacterized protein LOC118345327 [Juglans regia]	biological process: biological regulation (GO:0065007)
JreChr03G11866	JreChr03G11866	3.6429	127	4.96298	190	0.334278	11	0.334789	14	0.236707	9	0.00080783	-2.96034	down	--	--	Biological Process: auxin-activated signaling pathway (GO:0009734);;	K09285|8.5e-06|obr:102701992|K09285 AP2-like factor, ANT lineage | (RefSeq) AP2-like ethylene-responsive transcription factor ANT	--	--	--	--	Protein BIG GRAIN 1-like A OS=Arabidopsis thaliana OX=3702 GN=At3g13980 PE=3 SV=1	--	--	protein BIG GRAIN 1-like A [Juglans regia]	biological process: cellular process (GO:0009987);; biological process: signaling (GO:0023052);; biological process: single-organism process (GO:0044699);; biological process: response to stimulus (GO:0050896);; biological process: biological regulation (GO:0065007)
JreChr05G11339	JreChr05G11339	0.090235	2	0	0	7.84725	122	1.38709	29	10.5041	183	1.36787e-06	7.5082	up	--	--	Biological Process: defense response (GO:0006952);;	--	--	--	--	Pathogenesis-related protein Bet v 1 family	MLP-like protein 43 OS=Arabidopsis thaliana OX=3702 GN=MLP43 PE=1 SV=1	S	Function unknown	MLP-like protein 43 [Juglans regia]	biological process: response to stimulus (GO:0050896)
JreChr03G11249	JreChr03G11249	6.86296	255	4.42813	181	0.0568	2	0	0	0.306123	12	0.000267246	-4.97331	down	--	--	Molecular Function: transcription factor activity, sequence-specific DNA binding (GO:0003700);;	--	--	--	--	TCP family transcription factor	Transcription factor TCP3 OS=Arabidopsis thaliana OX=3702 GN=TCP3 PE=1 SV=1	K	Transcription	transcription factor TCP4-like [Juglans regia]	molecular function: nucleic acid binding transcription factor activity (GO:0001071);; biological process: biological regulation (GO:0065007)
JreChr10G12081	JreChr10G12081	12.1148	702	18.0421	1150	0.535027	28	0.8032	55	2.64038	154	7.9311e-05	-2.89856	down	--	--	Molecular Function: aspartic-type endopeptidase activity (GO:0004190);; Biological Process: lipid metabolic process (GO:0006629);;	K08245|8.1e-304|jre:109012563|K08245 phytepsin [EC:3.4.23.40] | (RefSeq) aspartic proteinase-like isoform X2	--	[O]	Posttranslational modification, protein turnover, chaperones	Eukaryotic aspartyl protease	Aspartic proteinase OS=Cucurbita pepo OX=3663 PE=2 SV=1	O	Posttranslational modification, protein turnover, chaperones	aspartic proteinase-like isoform X2 [Juglans regia]	molecular function: catalytic activity (GO:0003824);; biological process: metabolic process (GO:0008152);; biological process: single-organism process (GO:0044699)
JreChr15G10318	JreChr15G10318	7.50446	108	11.5414	182	20.7188	264	40.0584	674	26.998	388	0.000278048	2.43022	up	--	--	Biological Process: metal ion transport (GO:0030001);; Molecular Function: metal ion binding (GO:0046872);;	--	--	--	--	--	--	--	--	uncharacterized protein LOC108994522 [Juglans regia]	biological process: localization (GO:0051179);; molecular function: binding (GO:0005488)
JreChr01G13019	JreChr01G13019	13.0199	745	12.5661	792	2.51281	129	2.27061	154	5.03632	290	0.00733846	-1.28548	down	[J]	Translation, ribosomal structure and biogenesis	Biological Process: tRNA threonylcarbamoyladenosine modification (GO:0002949);; Molecular Function: metalloendopeptidase activity (GO:0004222);; Cellular Component: mitochondrion (GO:0005739);; Molecular Function: metal ion binding (GO:0046872);; Molecular Function: N(6)-L-threonylcarbamoyladenine synthase (GO:0061711);;	K01409|2.7e-267|jre:109007361|K01409 N6-L-threonylcarbamoyladenine synthase [EC:2.3.1.234] | (RefSeq) probable tRNA N6-adenosine threonylcarbamoyltransferase, mitochondrial	--	[O]	Posttranslational modification, protein turnover, chaperones	tRNA N6-adenosine threonylcarbamoyltransferase	Probable tRNA N6-adenosine threonylcarbamoyltransferase, mitochondrial OS=Arabidopsis thaliana OX=3702 GN=GCP1 PE=2 SV=2	O	Posttranslational modification, protein turnover, chaperones	probable tRNA N6-adenosine threonylcarbamoyltransferase, mitochondrial [Juglans regia]	biological process: metabolic process (GO:0008152);; biological process: cellular process (GO:0009987);; molecular function: catalytic activity (GO:0003824);; cellular component: cell (GO:0005623);; cellular component: organelle (GO:0043226);; cellular component: cell part (GO:0044464);; molecular function: binding (GO:0005488)
JreChr15G11785	JreChr15G11785	9.82779	590	12.8249	848	28.3075	1517	27.3052	1931	77.1441	4660	2.67915e-07	2.60374	up	--	--	Cellular Component: integral component of membrane (GO:0016021);;	K14209|1.6e-07|peq:110033165|K14209 solute carrier family 36 (proton-coupled amino acid transporter) | (RefSeq) amino acid transporter ANTL3-like	--	[E]	Amino acid transport and metabolism	Transmembrane amino acid transporter protein	Amino acid permease 3 OS=Arabidopsis thaliana OX=3702 GN=AAP3 PE=1 SV=2	E	Amino acid transport and metabolism	amino acid permease 3-like isoform X1 [Juglans regia]	cellular component: membrane (GO:0016020);; cellular component: membrane part (GO:0044425)
JreChr14G11195	JreChr14G11195	6.36241	633	7.08114	776	0.493819	44	0.595927	70	0.975914	98	8.91901e-08	-2.57268	down	--	--	--	K03695|8.3e-22|ini:109162853|K03695 ATP-dependent Clp protease ATP-binding subunit ClpB | (RefSeq) chaperone protein ClpB1-like	--	[O]	Posttranslational modification, protein turnover, chaperones	Clp amino terminal domain, pathogenicity island component	Protein SMAX1-LIKE 3 OS=Arabidopsis thaliana OX=3702 GN=SMXL3 PE=2 SV=1	O	Posttranslational modification, protein turnover, chaperones	protein SMAX1-LIKE 3-like [Juglans regia]	--
JreChr03G12841	JreChr03G12841	2.04435	158	1.61211	137	0.139335	10	0.053716	5	0.220203	18	0.00128912	-3.02218	down	[MDT]	Cell wall/membrane/envelope biogenesis;; Cell cycle control, cell division, chromosome partitioning;; Signal transduction mechanisms	Molecular Function: ATP binding (GO:0005524);;	K22766|0.0e+00|jre:109021891|K22766 fidgetin-like protein 1 [EC:3.6.4.-] | (RefSeq) ATPase family AAA domain-containing protein FIGL1	--	[O]	Posttranslational modification, protein turnover, chaperones	ATPase family associated with various cellular activities (AAA)	ATPase family AAA domain-containing protein FIGL1 OS=Arabidopsis thaliana OX=3702 GN=FIGL1 PE=2 SV=2	O	Posttranslational modification, protein turnover, chaperones	ATPase family AAA domain-containing protein FIGL1 [Juglans regia]	molecular function: binding (GO:0005488)
JreChr09G11748	JreChr09G11748	5.84895	105	2.68164	53	0	0	0	0	0.075259	2	0.00133076	-6.28303	down	--	--	Molecular Function: protein dimerization activity (GO:0046983);;	--	--	--	--	--	--	S	Function unknown	transcription factor SCREAM2-like [Juglans regia]	molecular function: binding (GO:0005488)
JreChr10G10801	JreChr10G10801	5.28361	192	5.68015	227	0.726815	24	0.332279	15	0.835539	31	0.00115747	-2.38583	down	--	--	Molecular Function: DNA binding (GO:0003677);; Cellular Component: nucleus (GO:0005634);;	K09422|1.1e-189|jre:108992533|K09422 transcription factor MYB, plant | (RefSeq) transcription factor MYB60-like	--	[K]	Transcription	Myb-like DNA-binding domain	Transcription factor MYB60 OS=Vitis vinifera OX=29760 GN=MYB60 PE=2 SV=1	--	--	transcription factor MYB60-like [Juglans regia]	molecular function: binding (GO:0005488);; cellular component: cell (GO:0005623);; cellular component: organelle (GO:0043226);; cellular component: cell part (GO:0044464)
JreChr12G10965	JreChr12G10965	3.39128	63	7.46667	153	0.146425	3	0.216514	5	0.515172	10	0.00217196	-3.43135	down	--	--	Molecular Function: molecular_function (GO:0003674);; Molecular Function: catalytic activity (GO:0003824);; Molecular Function: ubiquitin-protein transferase activity (GO:0004842);; Biological Process: cellular protein modification process (GO:0006464);; Biological Process: proteolysis (GO:0006508);; Biological Process: ubiquitin-dependent protein catabolic process (GO:0006511);; Biological Proce…	K16281|4.7e-96|jre:108997441|K16281 RING-H2 zinc finger protein RHA1 | (RefSeq) E3 ubiquitin-protein ligase RHA1B-like	--	[O]	Posttranslational modification, protein turnover, chaperones	Ring finger domain	Brassinosteroid-responsive RING protein 1 OS=Arabidopsis thaliana OX=3702 GN=BRH1 PE=2 SV=1	O	Posttranslational modification, protein turnover, chaperones	E3 ubiquitin-protein ligase RHA1B-like [Juglans regia]	molecular function: catalytic activity (GO:0003824);; biological process: metabolic process (GO:0008152);; biological process: cellular process (GO:0009987);; biological process: response to stimulus (GO:0050896)
JreChr12G11102	JreChr12G11102	9.12137	1033	8.94082	1114	0.488447	50	0.173529	24	1.65655	189	0.000463981	-2.99255	down	--	--	--	K22911|4.0e-36|psom:113299743|K22911 thiamine phosphate phosphatase / amino-HMP aminohydrolase [EC:3.1.3.100 3.5.99.-] | (RefSeq) bifunctional TH2 protein, mitochondrial-like	Thiamine metabolism (ko00730)	--	--	--	--	--	--	uncharacterized protein LOC108981858 isoform X3 [Juglans regia]	--
JreChr13G10844	JreChr13G10844	0	0	0.398095	9	3.72959	69	5.93087	143	3.0227	63	0.000109815	5.25606	up	--	--	Molecular Function: electron carrier activity (GO:0009055);; Cellular Component: integral component of membrane (GO:0016021);;	--	--	--	--	Plastocyanin-like domain	Blue copper protein OS=Pisum sativum OX=3888 PE=2 SV=1	S	Function unknown	stellacyanin-like [Juglans regia]	molecular function: electron carrier activity (GO:0009055);; cellular component: membrane (GO:0016020);; cellular component: membrane part (GO:0044425)
JreChr08G11508	JreChr08G11508	173.554	5773	152.655	5590	18.6028	553	19.75	775	21.0138	704	1.58753e-08	-2.27276	down	[S]	Function unknown	Cellular Component: integral component of membrane (GO:0016021);;	--	--	--	--	TPM domain	UPF0603 protein At1g54780, chloroplastic OS=Arabidopsis thaliana OX=3702 GN=At1g54780 PE=1 SV=1	S	Function unknown	UPF0603 protein At1g54780, chloroplastic [Juglans regia]	cellular component: membrane (GO:0016020);; cellular component: membrane part (GO:0044425)
JreChr11G11949	JreChr11G11949	20.1332	1138	7.84002	488	0.120873	7	0.422803	29	2.03801	116	0.00130202	-3.481	down	[Q]	Secondary metabolites biosynthesis, transport and catabolism	Biological Process: fatty acid biosynthetic process (GO:0006633);; Cellular Component: integral component of membrane (GO:0016021);; Molecular Function: transferase activity, transferring acyl groups other than amino-acyl groups (GO:0016747);;	K15397|1.3e-285|jre:108984225|K15397 3-ketoacyl-CoA synthase [EC:2.3.1.199] | (RefSeq) 3-ketoacyl-CoA synthase 20-like	Fatty acid elongation (ko00062);; Plant-pathogen interaction (ko04626)	--	--	FAE1/Type III polyketide synthase-like protein	3-ketoacyl-CoA synthase 20 OS=Arabidopsis thaliana OX=3702 GN=KCS20 PE=2 SV=1	I	Lipid transport and metabolism	3-ketoacyl-CoA synthase 20-like [Juglans regia]	biological process: metabolic process (GO:0008152);; biological process: cellular process (GO:0009987);; biological process: single-organism process (GO:0044699);; cellular component: membrane (GO:0016020);; cellular component: membrane part (GO:0044425);; molecular function: catalytic activity (GO:0003824)
JreChr05G10001	JreChr05G10001	11.7165	636	12.1444	726	54.495	2640	37.3008	2386	26.8544	1468	2.42635e-05	2.55314	up	[I]	Lipid transport and metabolism	Cellular Component: integral component of membrane (GO:0016021);; Molecular Function: hydrolase activity (GO:0016787);;	K15889|2.0e-259|jre:109004331|K15889 prenylcysteine alpha-carboxyl methylesterase [EC:3.1.1.-] | (RefSeq) probable isoprenylcysteine alpha-carbonyl methylesterase ICMEL2	Terpenoid backbone biosynthesis (ko00900)	[R]	General function prediction only	alpha/beta hydrolase fold	Probable isoprenylcysteine alpha-carbonyl methylesterase ICMEL1 OS=Arabidopsis thaliana OX=3702 GN=ICMEL1 PE=2 SV=1	I	Lipid transport and metabolism	probable isoprenylcysteine alpha-carbonyl methylesterase ICMEL2 [Juglans regia]	cellular component: membrane (GO:0016020);; cellular component: membrane part (GO:0044425);; molecular function: catalytic activity (GO:0003824)
JreChr03G12398	JreChr03G12398	6.02397	369	8.52981	576	0.066102	4	0.140769	11	0.238351	15	7.07924e-12	-4.82393	down	--	--	--	--	--	--	--	Targeting protein for Xklp2 (TPX2) domain	Protein WVD2-like 7 OS=Arabidopsis thaliana OX=3702 GN=WDL7 PE=2 SV=1	S	Function unknown	protein WVD2-like 7 isoform X4 [Juglans regia]	--
JreChr01G13862	JreChr01G13862	77.6687	2889	104.349	4273	462.396	15351	256.695	11253	430.791	16129	9.1281e-11	2.81644	up	--	--	Molecular Function: peroxidase activity (GO:0004601);; Cellular Component: extracellular region (GO:0005576);; Biological Process: response to oxidative stress (GO:0006979);; Molecular Function: heme binding (GO:0020037);; Biological Process: hydrogen peroxide catabolic process (GO:0042744);; Molecular Function: metal ion binding (GO:0046872);;	K00430|2.0e-186|jre:109004171|K00430 peroxidase [EC:1.11.1.7] | (RefSeq) peroxidase 73-like	Phenylpropanoid biosynthesis (ko00940)	--	--	Peroxidase	Peroxidase 73 OS=Arabidopsis thaliana OX=3702 GN=PER73 PE=1 SV=1	Q	Secondary metabolites biosynthesis, transport and catabolism	peroxidase 73-like [Juglans regia]	molecular function: catalytic activity (GO:0003824);; molecular function: antioxidant activity (GO:0016209);; biological process: metabolic process (GO:0008152);; biological process: cellular process (GO:0009987);; biological process: single-organism process (GO:0044699);; biological process: response to stimulus (GO:0050896);; biological process: detoxification (GO:0098754);; cellular component:…
JreChr14G11270	JreChr14G11270	4.98716	207	5.41661	247	0.090178	4	0.213174	11	0.510044	22	4.94807e-05	-3.52255	down	[L]	Replication, recombination and repair	Molecular Function: RNA binding (GO:0003723);; Molecular Function: RNA helicase activity (GO:0003724);; Molecular Function: ATP binding (GO:0005524);; Biological Process: RNA catabolic process (GO:0006401);;	K12598|6.2e-173|jre:109007032|K12598 ATP-dependent RNA helicase DOB1 [EC:3.6.4.13] | (RefSeq) DExH-box ATP-dependent RNA helicase DExH9	RNA degradation (ko03018)	[A]	RNA processing and modification	rRNA-processing arch domain	DExH-box ATP-dependent RNA helicase DExH9 OS=Arabidopsis thaliana OX=3702 GN=MTR4 PE=2 SV=1	A	RNA processing and modification	DExH-box ATP-dependent RNA helicase DExH9 [Juglans regia]	molecular function: binding (GO:0005488);; molecular function: catalytic activity (GO:0003824);; biological process: metabolic process (GO:0008152);; biological process: cellular process (GO:0009987)
JreChr02G11198	JreChr02G11198	39.4911	2281	36.7703	2338	52.5742	2711	65.5145	4460	57.6655	3353	0.00298888	1.40912	up	--	--	Biological Process: ubiquitin-dependent protein catabolic process (GO:0006511);; Biological Process: protein deubiquitination (GO:0016579);; Molecular Function: thiol-dependent ubiquitinyl hydrolase activity (GO:0036459);;	K11843|1.2e-278|jre:109007901|K11843 ubiquitin carboxyl-terminal hydrolase 14 [EC:3.4.19.12] | (RefSeq) ubiquitin carboxyl-terminal hydrolase 6-like isoform X1	--	[O]	Posttranslational modification, protein turnover, chaperones	Ubiquitin carboxyl-terminal hydrolase	Ubiquitin carboxyl-terminal hydrolase 6 OS=Arabidopsis thaliana OX=3702 GN=UBP6 PE=1 SV=1	O	Posttranslational modification, protein turnover, chaperones	ubiquitin carboxyl-terminal hydrolase 6-like isoform X1 [Juglans regia]	biological process: metabolic process (GO:0008152);; biological process: cellular process (GO:0009987);; molecular function: catalytic activity (GO:0003824)
JreChr10G11391	JreChr10G11391	0	0	0	0	9.29392	490	6.53938	455	12.7638	758	1.07313e-14	12.3551	up	[QV]	Secondary metabolites biosynthesis, transport and catabolism;; Defense mechanisms	Molecular Function: monooxygenase activity (GO:0004497);; Molecular Function: iron ion binding (GO:0005506);; Cellular Component: integral component of membrane (GO:0016021);; Molecular Function: oxidoreductase activity, acting on paired donors, with incorporation or reduction of molecular oxygen (GO:0016705);; Molecular Function: heme binding (GO:0020037);;	K20770|4.9e-147|gab:108483715|K20770 (+)-delta-cadinene 8-hydroxylase [EC:1.14.-.-] | (RefSeq) flavonoid 3'-monooxygenase-like	--	[Q]	Secondary metabolites biosynthesis, transport and catabolism	Cytochrome P450	Flavonoid 3'-monooxygenase CYP75B137 OS=Crocosmia x crocosmiiflora OX=1053288 GN=CYP75B137 PE=1 SV=1	Q	Secondary metabolites biosynthesis, transport and catabolism	flavonoid 3'-monooxygenase CYP75B137-like [Juglans regia]	molecular function: catalytic activity (GO:0003824);; biological process: metabolic process (GO:0008152);; biological process: single-organism process (GO:0044699);; molecular function: binding (GO:0005488);; cellular component: membrane (GO:0016020);; cellular component: membrane part (GO:0044425)
JreChr03G12247	JreChr03G12247	27.7972	1584	31.3636	1967	5.88147	300	6.39702	430	11.1722	641	0.00293467	-1.21474	down	--	--	Cellular Component: protein phosphatase type 2A complex (GO:0000159);; Biological Process: signal transduction (GO:0007165);; Molecular Function: protein phosphatase regulator activity (GO:0019888);;	K11584|3.2e-276|jre:108992675|K11584 serine/threonine-protein phosphatase 2A regulatory subunit B' | (RefSeq) serine/threonine protein phosphatase 2A 57 kDa regulatory subunit B' kappa isoform-like	mRNA surveillance pathway (ko03015)	[T]	Signal transduction mechanisms	Protein phosphatase 2A regulatory B subunit (B56 family)	Serine/threonine protein phosphatase 2A 57 kDa regulatory subunit B' kappa isoform OS=Arabidopsis thaliana OX=3702 GN=B'KAPPA PE=1 SV=1	T	Signal transduction mechanisms	serine/threonine protein phosphatase 2A 57 kDa regulatory subunit B' kappa isoform-like [Juglans regia]	cellular component: cell (GO:0005623);; cellular component: macromolecular complex (GO:0032991);; cellular component: cell part (GO:0044464);; biological process: cellular process (GO:0009987);; biological process: biological regulation (GO:0065007);; molecular function: molecular function regulator (GO:0098772)
JreChr12G10641	JreChr12G10641	9.06173	240	4.1623	121	0.169706	5	0	0	0.136189	4	9.74338e-05	-5.13498	down	--	--	--	K08081|2.7e-12|thj:104827446|K08081 tropinone reductase I [EC:1.1.1.206] | (RefSeq) tropinone reductase homolog At5g06060-like	Tropane, piperidine and pyridine alkaloid biosynthesis (ko00960)	--	--	C2H2-type zinc finger	Zinc finger protein 10 OS=Arabidopsis thaliana OX=3702 GN=ZFP10 PE=2 SV=1	S	Function unknown	transcriptional regulator SUPERMAN-like [Juglans regia]	--
JreChr05G11561	JreChr05G11561	0.410459	24	0.467787	30	1.66947	86	1.01614	69	3.95453	229	0.000156859	2.93504	up	[QV]	Secondary metabolites biosynthesis, transport and catabolism;; Defense mechanisms	Molecular Function: monooxygenase activity (GO:0004497);; Molecular Function: iron ion binding (GO:0005506);; Molecular Function: oxidoreductase activity, acting on paired donors, with incorporation or reduction of molecular oxygen (GO:0016705);; Molecular Function: heme binding (GO:0020037);;	K24184|7.2e-236|jre:109015566|K24184 cytochrome P450 family 89 subfamily A [EC:1.14.-.-] | (RefSeq) cytochrome P450 89A2-like	--	[Q]	Secondary metabolites biosynthesis, transport and catabolism	Cytochrome P450	Cytochrome P450 89A9 OS=Arabidopsis thaliana OX=3702 GN=CYP89A9 PE=2 SV=1	Q	Secondary metabolites biosynthesis, transport and catabolism	cytochrome P450 89A2-like [Juglans regia]	molecular function: catalytic activity (GO:0003824);; biological process: metabolic process (GO:0008152);; biological process: single-organism process (GO:0044699);; molecular function: binding (GO:0005488)
JreChr12G10016	JreChr12G10016	1.33545	83	1.45214	99	15.3807	849	11.6666	850	17.0493	1061	1.69161e-26	4.13594	up	[T]	Signal transduction mechanisms	Molecular Function: protein kinase activity (GO:0004672);; Molecular Function: calcium ion binding (GO:0005509);; Molecular Function: ATP binding (GO:0005524);;	K13412|0.0e+00|jre:108990176|K13412 calcium-dependent protein kinase [EC:2.7.11.1] | (RefSeq) calcium-dependent protein kinase 10-like	Plant-pathogen interaction (ko04626)	[T]	Signal transduction mechanisms	Protein kinase domain	Calcium-dependent protein kinase 10 OS=Arabidopsis thaliana OX=3702 GN=CPK10 PE=1 SV=1	T	Signal transduction mechanisms	calcium-dependent protein kinase 10-like [Juglans regia]	molecular function: catalytic activity (GO:0003824);; biological process: metabolic process (GO:0008152);; biological process: cellular process (GO:0009987);; molecular function: binding (GO:0005488)
JreChr01G12086	JreChr01G12086	11.4033	478	10.2018	471	51.214	1916	14.2724	706	33.8051	1427	0.0004487	2.35372	up	[Q]	Secondary metabolites biosynthesis, transport and catabolism	Molecular Function: oxidoreductase activity (GO:0016491);; Molecular Function: metal ion binding (GO:0046872);;	K13229|5.1e-90|ats:109766943|K13229 2,4-dihydroxy-1,4-benzoxazin-3-one-glucoside dioxygenase [EC:1.14.11.59] | (RefSeq) LOC109766943; DIBOA-glucoside dioxygenase BX6-like	Benzoxazinoid biosynthesis (ko00402)	[QR]	Secondary metabolites biosynthesis, transport and catabolism;; General function prediction only	2OG-Fe(II) oxygenase superfamily	1-aminocyclopropane-1-carboxylate oxidase homolog 1 OS=Arabidopsis thaliana OX=3702 GN=At1g06620 PE=2 SV=1	Q	Secondary metabolites biosynthesis, transport and catabolism	1-aminocyclopropane-1-carboxylate oxidase homolog 1-like [Juglans regia]	molecular function: catalytic activity (GO:0003824);; molecular function: binding (GO:0005488)
JreChr07G12600	JreChr07G12600	324.276	18875	265.274	16997	20.2567	1053	19.7749	1357	24.9355	1462	2.09921e-17	-3.01678	down	[E]	Amino acid transport and metabolism	Molecular Function: glycine hydroxymethyltransferase activity (GO:0004372);; Biological Process: glycine biosynthetic process from serine (GO:0019264);; Molecular Function: pyridoxal phosphate binding (GO:0030170);; Biological Process: tetrahydrofolate interconversion (GO:0035999);;	K00600|4.7e-283|qsu:111992070|K00600 glycine hydroxymethyltransferase [EC:2.1.2.1] | (RefSeq) serine hydroxymethyltransferase, mitochondrial isoform X1	Glycine, serine and threonine metabolism (ko00260);; Cyanoamino acid metabolism (ko00460);; Glyoxylate and dicarboxylate metabolism (ko00630);; One carbon pool by folate (ko00670);; Carbon metabolism (ko01200);; Biosynthesis of amino acids (ko01230)	[E]	Amino acid transport and metabolism	Serine hydroxymethyltransferase	Serine hydroxymethyltransferase 1, mitochondrial OS=Flaveria pringlei OX=4226 PE=2 SV=1	E	Amino acid transport and metabolism	serine hydroxymethyltransferase 2, mitochondrial-like [Juglans regia]	molecular function: catalytic activity (GO:0003824);; biological process: metabolic process (GO:0008152);; biological process: cellular process (GO:0009987);; biological process: single-organism process (GO:0044699);; molecular function: binding (GO:0005488)
JreChr05G12578	JreChr05G12578	47.8937	706	56.1181	910	80.1116	1053	85.1197	1477	86.5288	1283	0.000888808	1.4669	up	--	--	Cellular Component: integral component of membrane (GO:0016021);;	--	--	--	--	--	--	--	--	uncharacterized protein LOC108993360 [Juglans regia]	cellular component: membrane (GO:0016020);; cellular component: membrane part (GO:0044425)
JreChr06G11511	JreChr06G11511	201.109	6690	187.053	6849	28.3541	842	28.5931	1121	65.6949	2200	0.000314837	-1.58284	down	[CP]	Energy production and conversion;; Inorganic ion transport and metabolism	Molecular Function: magnesium ion binding (GO:0000287);; Molecular Function: inorganic diphosphatase activity (GO:0004427);; Cellular Component: cytoplasm (GO:0005737);; Biological Process: phosphate-containing compound metabolic process (GO:0006796);;	K01507|1.4e-170|jre:108995721|K01507 inorganic pyrophosphatase [EC:3.6.1.1] | (RefSeq) soluble inorganic pyrophosphatase 6, chloroplastic-like	Oxidative phosphorylation (ko00190)	[C]	Energy production and conversion	Inorganic pyrophosphatase	Soluble inorganic pyrophosphatase 6, chloroplastic OS=Arabidopsis thaliana OX=3702 GN=PPA6 PE=1 SV=1	C	Energy production and conversion	soluble inorganic pyrophosphatase 6, chloroplastic-like [Juglans regia]	molecular function: binding (GO:0005488);; molecular function: catalytic activity (GO:0003824);; cellular component: cell (GO:0005623);; cellular component: cell part (GO:0044464);; biological process: metabolic process (GO:0008152);; biological process: cellular process (GO:0009987)
JreChr09G10473	JreChr09G10473	0	0	0	0	31.2563	229	3.16594	31	18.8873	156	9.78222e-08	10.4167	up	--	--	Cellular Component: host cell nucleus (GO:0042025);;	K21777|2.2e-21|jre:108983792|K21777 G2/mitotic-specific cyclin-B, other | (RefSeq) G2/mitotic-specific cyclin S13-7-like	--	--	--	--	--	--	--	G2/mitotic-specific cyclin S13-7-like [Juglans regia]	cellular component: other organism (GO:0044215);; cellular component: other organism part (GO:0044217)
JreChr01G11803	JreChr01G11803	21.1434	1607	19.7416	1651	3.86366	262	4.1085	368	6.04147	462	0.000260171	-1.40312	down	--	--	--	--	--	--	--	Rhodanese-like domain	--	S	Function unknown	uncharacterized protein LOC108983080 [Juglans regia]	--
JreChr11G12694	JreChr11G12694	0.520127	37	5.60525	435	0.028138	2	0	0	0	0	7.44679e-05	-7.47333	down	[T]	Signal transduction mechanisms	Molecular Function: acid phosphatase activity (GO:0003993);; Molecular Function: metal ion binding (GO:0046872);;	K22390|0.0e+00|jre:108994751|K22390 acid phosphatase type 7 | (RefSeq) probable inactive purple acid phosphatase 27	--	[G]	Carbohydrate transport and metabolism	Fn3-like domain from Purple Acid Phosphatase	Probable inactive purple acid phosphatase 27 OS=Arabidopsis thaliana OX=3702 GN=PAP27 PE=2 SV=1	G	Carbohydrate transport and metabolism	probable inactive purple acid phosphatase 27 [Juglans regia]	molecular function: catalytic activity (GO:0003824);; biological process: metabolic process (GO:0008152);; biological process: cellular process (GO:0009987);; molecular function: binding (GO:0005488)
JreChr11G10913	JreChr11G10913	37.9313	763	36.2725	804	179.909	3230	411.486	9755	204.912	4149	1.83592e-08	3.68624	up	--	--	Molecular Function: hydrolase activity, hydrolyzing O-glycosyl compounds (GO:0004553);; Cellular Component: cell wall (GO:0005618);; Biological Process: cellular glucan metabolic process (GO:0006073);; Molecular Function: xyloglucan:xyloglucosyl transferase activity (GO:0016762);; Cellular Component: apoplast (GO:0048046);;	K08235|1.5e-79|jre:109014291|K08235 xyloglucan:xyloglucosyl transferase [EC:2.4.1.207] | (RefSeq) probable xyloglucan endotransglucosylase/hydrolase protein 30	--	--	--	Xyloglucan endo-transglycosylase (XET) C-terminus	Probable xyloglucan endotransglucosylase/hydrolase protein 30 OS=Arabidopsis thaliana OX=3702 GN=XTH30 PE=2 SV=2	G	Carbohydrate transport and metabolism	probable xyloglucan endotransglucosylase/hydrolase protein 30 [Juglans regia]	molecular function: catalytic activity (GO:0003824);; cellular component: cell (GO:0005623);; cellular component: cell part (GO:0044464);; biological process: metabolic process (GO:0008152);; biological process: cellular process (GO:0009987);; cellular component: extracellular region (GO:0005576)
JreChr03G10356	JreChr03G10356	0	0	0.057728	4	0.981113	46	0.455446	29	1.00305	53	0.000347488	5.25945	up	--	--	Molecular Function: hydrolase activity (GO:0016787);; Biological Process: phosphatidylinositol dephosphorylation (GO:0046856);;	K24221|7.3e-94|lsv:111907353|K24221 type I inositol polyphosphate 5-phosphatase IP5P1/2 [EC:3.1.3.56] | (RefSeq) type I inositol polyphosphate 5-phosphatase 2-like isoform X1	Inositol phosphate metabolism (ko00562)	[U]	Intracellular trafficking, secretion, and vesicular transport	Endonuclease/Exonuclease/phosphatase family	Type I inositol polyphosphate 5-phosphatase 5 OS=Arabidopsis thaliana OX=3702 GN=IP5P5 PE=2 SV=1	T	Signal transduction mechanisms	type I inositol polyphosphate 5-phosphatase 5 isoform X1 [Juglans regia]	molecular function: catalytic activity (GO:0003824);; biological process: metabolic process (GO:0008152);; biological process: cellular process (GO:0009987);; biological process: single-organism process (GO:0044699)
JreChr08G11679	JreChr08G11679	33.4373	910	34.0128	1019	1.2846	32	2.2523	73	4.00757	110	6.34983e-08	-3.04451	down	--	--	--	--	--	--	--	--	--	--	--	uncharacterized protein LOC109013203 [Juglans regia]	--
JreChr09G10909	JreChr09G10909	0.056207	2	0	0	3.07999	71	0.329201	10	2.00261	52	0.000700205	6.27405	up	--	--	Biological Process: phloem development (GO:0010088);;	--	--	--	--	Sieve element occlusion N-terminus	--	S	Function unknown	protein SIEVE ELEMENT OCCLUSION B-like [Juglans regia]	biological process: developmental process (GO:0032502)
JreChr07G11238	JreChr07G11238	50.2738	1537	49.7351	1674	0.800456	22	1.62357	59	2.25485	70	2.3218e-15	-4.27014	down	--	--	Molecular Function: calcium ion binding (GO:0005509);; Cellular Component: photosystem II oxygen evolving complex (GO:0009654);; Biological Process: photosynthesis (GO:0015979);; Cellular Component: extrinsic component of membrane (GO:0019898);;	K09264|3.2e-09|gmx:100784410|K09264 MADS-box transcription factor, plant | (RefSeq) uncharacterized protein LOC100784410	--	--	--	PsbP	PsbP domain-containing protein 3, chloroplastic OS=Arabidopsis thaliana OX=3702 GN=PPD3 PE=1 SV=2	S	Function unknown	psbP domain-containing protein 3, chloroplastic [Juglans regia]	molecular function: binding (GO:0005488);; cellular component: cell (GO:0005623);; cellular component: membrane (GO:0016020);; cellular component: macromolecular complex (GO:0032991);; cellular component: membrane part (GO:0044425);; cellular component: cell part (GO:0044464);; biological process: metabolic process (GO:0008152);; biological process: cellular process (GO:0009987)
JreChr16G11027	JreChr16G11027	9.27544	590	11.3236	793	13.3579	759	17.6981	1327	17.7167	1135	0.00240731	1.43299	up	--	--	Molecular Function: DNA binding (GO:0003677);; Cellular Component: nucleus (GO:0005634);; Biological Process: regulation of transcription, DNA-templated (GO:0006355);; Cellular Component: integral component of membrane (GO:0016021);;	K00521|1.5e-40|cmos:111447866|K00521 ferric-chelate reductase [EC:1.16.1.7] | (RefSeq) ferric reduction oxidase 7, chloroplastic-like	--	--	--	No apical meristem (NAM) protein	NAC domain-containing protein 17 OS=Arabidopsis thaliana OX=3702 GN=NAC017 PE=2 SV=1	G	Carbohydrate transport and metabolism	NAC domain-containing protein 17-like [Juglans regia]	molecular function: binding (GO:0005488);; cellular component: cell (GO:0005623);; cellular component: organelle (GO:0043226);; cellular component: cell part (GO:0044464);; biological process: biological regulation (GO:0065007);; cellular component: membrane (GO:0016020);; cellular component: membrane part (GO:0044425)
JreChr05G12048	JreChr05G12048	20.5019	339	29.817	543	1.31252	20	1.37258	27	5.49009	92	0.0010458	-2.59387	down	--	--	Cellular Component: integral component of membrane (GO:0016021);;	--	--	--	--	--	--	--	--	leucine-rich repeat extensin-like protein 3 [Juglans regia]	cellular component: membrane (GO:0016020);; cellular component: membrane part (GO:0044425)
JreChr13G11696	JreChr13G11696	13.3711	408	15.3146	514	27.6195	751	20.3012	729	47.3939	1453	1.27931e-05	1.82601	up	--	--	Molecular Function: DNA binding (GO:0003677);; Molecular Function: transcription factor activity, sequence-specific DNA binding (GO:0003700);; Cellular Component: nucleus (GO:0005634);;	K13434|1.5e-152|jre:108996915|K13434 pathogenesis-related genes transcriptional activator PTI6 | (RefSeq) pathogenesis-related genes transcriptional activator PTI6-like	Plant-pathogen interaction (ko04626)	--	--	AP2 domain	Pathogenesis-related genes transcriptional activator PTI6 OS=Solanum lycopersicum OX=4081 GN=PTI6 PE=2 SV=1	K	Transcription	pathogenesis-related genes transcriptional activator PTI6-like [Juglans regia]	molecular function: binding (GO:0005488);; molecular function: nucleic acid binding transcription factor activity (GO:0001071);; biological process: biological regulation (GO:0065007);; cellular component: cell (GO:0005623);; cellular component: organelle (GO:0043226);; cellular component: cell part (GO:0044464)
JreChr11G11578	JreChr11G11578	8.67231	114	10.6816	154	38.6089	450	18.2956	282	29.4484	387	6.27501e-05	2.31973	up	--	--	--	--	--	--	--	--	--	--	--	hypothetical protein CMV_016228 [Castanea mollissima]	--
JreChr10G10106	JreChr10G10106	1426.15	42467	966.178	31670	58.1469	1546	133.011	4668	77.0631	2310	7.69188e-06	-2.9137	down	--	--	Cellular Component: photosystem I (GO:0009522);; Cellular Component: photosystem II (GO:0009523);; Cellular Component: chloroplast thylakoid membrane (GO:0009535);; Biological Process: photosynthesis, light harvesting (GO:0009765);; Cellular Component: integral component of membrane (GO:0016021);; Molecular Function: chlorophyll binding (GO:0016168);; Biological Process: protein-chromophore linka…	K08912|1.3e-151|jre:108990238|K08912 light-harvesting complex II chlorophyll a/b binding protein 1 | (RefSeq) chlorophyll a-b binding protein of LHCII type 1-like	Photosynthesis - antenna proteins (ko00196)	--	--	Chlorophyll A-B binding protein	Chlorophyll a-b binding protein 3, chloroplastic OS=Glycine max OX=3847 GN=CAB3 PE=3 SV=1	C	Energy production and conversion	chlorophyll a-b binding protein of LHCII type 1-like [Juglans regia]	cellular component: cell (GO:0005623);; cellular component: membrane (GO:0016020);; cellular component: macromolecular complex (GO:0032991);; cellular component: membrane part (GO:0044425);; cellular component: cell part (GO:0044464);; cellular component: organelle (GO:0043226);; cellular component: organelle part (GO:0044422);; biological process: metabolic process (GO:0008152);; biological proc…
JreChr10G11558	JreChr10G11558	8.48227	434	9.73962	549	0.216789	10	0.183512	12	0.921404	48	1.77199e-06	-3.75099	down	[G]	Carbohydrate transport and metabolism	Molecular Function: hydrolase activity, hydrolyzing O-glycosyl compounds (GO:0004553);; Biological Process: carbohydrate metabolic process (GO:0005975);;	K19355|6.8e-270|jre:108989998|K19355 mannan endo-1,4-beta-mannosidase [EC:3.2.1.78] | (RefSeq) mannan endo-1,4-beta-mannosidase 6 isoform X1	Fructose and mannose metabolism (ko00051)	--	--	Cellulase (glycosyl hydrolase family 5)	Mannan endo-1,4-beta-mannosidase 6 OS=Arabidopsis thaliana OX=3702 GN=MAN6 PE=2 SV=1	G	Carbohydrate transport and metabolism	mannan endo-1,4-beta-mannosidase 6 isoform X1 [Juglans regia]	molecular function: catalytic activity (GO:0003824);; biological process: metabolic process (GO:0008152)
JreChr13G11068	JreChr13G11068	6.29913	358	7.51114	470	12.005	609	7.65216	512	11.1886	640	0.0053146	1.32439	up	--	--	--	K19090|6.5e-72|fve:101300361|K19090 CRISPR-associated protein Cas5t | (RefSeq) putative pentatricopeptide repeat-containing protein At3g05240	--	[R]	General function prediction only	PPR repeat family	Pentatricopeptide repeat-containing protein At4g38010 OS=Arabidopsis thaliana OX=3702 GN=PCMP-E45 PE=3 SV=1	S	Function unknown	pentatricopeptide repeat-containing protein At1g08070, chloroplastic-like [Juglans regia]	--
JreChr12G11251	JreChr12G11251	101.651	777	162.422	1367	373.969	2551	135.809	1224	476.679	3667	0.00107173	1.9903	up	--	--	Molecular Function: molecular_function (GO:0003674);; Molecular Function: binding (GO:0005488);; Molecular Function: copper ion binding (GO:0005507);; Biological Process: cellular ion homeostasis (GO:0006873);; Biological Process: cellular metal ion homeostasis (GO:0006875);; Biological Process: cellular copper ion homeostasis (GO:0006878);; Biological Process: biological_process (GO:0008150);; M…	--	--	--	--	--	Metallothionein-like protein type 3 OS=Malus domestica OX=3750 GN=MT2 PE=3 SV=1	S	Function unknown	hypothetical protein CMV_017026 [Castanea mollissima]	molecular function: binding (GO:0005488);; biological process: cellular process (GO:0009987);; biological process: single-organism process (GO:0044699);; biological process: biological regulation (GO:0065007)
JreChr06G12232	JreChr06G12232	1.25344	140	1.20731	149	0	0	0.090948	12	0.017806	3	0.00967798	-4.06257	down	--	--	Molecular Function: RNA binding (GO:0003723);; Molecular Function: RNA-directed 5'-3' RNA polymerase activity (GO:0003968);; Biological Process: gene silencing by RNA (GO:0031047);;	K11699|0.0e+00|jre:109007793|K11699 RNA-dependent RNA polymerase [EC:2.7.7.48] | (RefSeq) probable RNA-dependent RNA polymerase 1	--	[A]	RNA processing and modification	RNA dependent RNA polymerase	RNA-dependent RNA polymerase 1 OS=Arabidopsis thaliana OX=3702 GN=RDR1 PE=2 SV=1	A	RNA processing and modification	probable RNA-dependent RNA polymerase 1 [Juglans regia]	molecular function: binding (GO:0005488);; molecular function: catalytic activity (GO:0003824);; biological process: cellular process (GO:0009987);; biological process: single-organism process (GO:0044699);; biological process: biological regulation (GO:0065007)
JreChr05G11950	JreChr05G11950	8.10426	1001	9.72634	1323	1.22979	136	0.612995	90	1.90711	238	5.58774e-05	-2.16251	down	--		Molecular Function: protein kinase activity (GO:0004672);; Molecular Function: ATP binding (GO:0005524);; Cellular Component: integral component of membrane (GO:0016021);; Molecular Function: polysaccharide binding (GO:0030247);;	K17500|4.4e-129|dosa:Os09t0459600-01|K17500 integrin-linked kinase-associated serine/threonine phosphatase 2C [EC:3.1.3.16] | (RefSeq) Os09g0459600; Similar to Calmodulin-binding protein phosphatase.	--	[T]	Signal transduction mechanisms	Protein kinase domain	Probable protein phosphatase 2C 15 OS=Arabidopsis thaliana OX=3702 GN=At1g68410 PE=2 SV=1	T	Signal transduction mechanisms	LEAF RUST 10 DISEASE-RESISTANCE LOCUS RECEPTOR-LIKE PROTEIN KINASE-like 2.1 [Juglans regia]	molecular function: catalytic activity (GO:0003824);; biological process: metabolic process (GO:0008152);; biological process: cellular process (GO:0009987);; molecular function: binding (GO:0005488);; cellular component: membrane (GO:0016020);; cellular component: membrane part (GO:0044425)
JreChr09G11851	JreChr09G11851	0.668279	17	0.864365	24	68.0036	1474	18.3086	524	36.98	904	3.20675e-19	6.44444	up	--	--	Molecular Function: calcium ion binding (GO:0005509);;	K13448|3.3e-113|jre:108989537|K13448 calcium-binding protein CML | (RefSeq) calcium-binding allergen Bet v 3	Plant-pathogen interaction (ko04626)	[T]	Signal transduction mechanisms	EF hand	Calcium-binding allergen Bet v 3 OS=Betula pendula OX=3505 GN=BETVIII PE=1 SV=1	T	Signal transduction mechanisms	calcium-binding allergen Bet v 3 [Juglans regia]	molecular function: binding (GO:0005488)
JreChr03G12729	JreChr03G12729	27.9063	3008	27.9626	3317	4.81799	464	4.50031	572	8.23912	894	1.31989e-05	-1.55204	down	--	--	--	--	--	--	--	Domain of unknown function (DUF4378)	--	S	Function unknown	uncharacterized protein LOC109012664 [Juglans regia]	--
JreChr05G11928	JreChr05G11928	180.248	3383	182.871	3778	251.59	4215	407.372	9010	309.783	5852	0.00226435	1.63383	up	[T]	Signal transduction mechanisms	Molecular Function: nucleotide binding (GO:0000166);; Molecular Function: molecular_function (GO:0003674);; Molecular Function: binding (GO:0005488);; Cellular Component: cellular_component (GO:0005575);; Cellular Component: cell (GO:0005623);; Cellular Component: plasma membrane (GO:0005886);; Molecular Function: drug binding (GO:0008144);; Cellular Component: membrane (GO:0016020);; Molecular F…	--	--	--	--	Universal stress protein family	--	T	Signal transduction mechanisms	universal stress protein A-like protein [Juglans regia]	molecular function: binding (GO:0005488);; cellular component: cell (GO:0005623);; cellular component: membrane (GO:0016020);; cellular component: cell part (GO:0044464)
JreChr15G10398	JreChr15G10398	2.66014	93	2.63858	102	11.1921	350	10.0632	415	9.98905	352	5.4139e-08	2.75697	up	--	--	Cellular Component: integral component of membrane (GO:0016021);;	--	--	--	--	--	--	--	--	hypothetical protein F2P56_012730, partial [Juglans regia]	cellular component: membrane (GO:0016020);; cellular component: membrane part (GO:0044425)
JreChr07G10995	JreChr07G10995	42.4292	806	55.8776	1169	0.132359	3	0.683023	16	0.435217	9	4.99866e-16	-5.94078	down	--	--	Cellular Component: nucleosome (GO:0000786);; Molecular Function: DNA binding (GO:0003677);; Cellular Component: nucleus (GO:0005634);; Biological Process: nucleosome assembly (GO:0006334);; Cellular Component: host cell nucleus (GO:0042025);;	K11275|1.4e-58|jre:108994123|K11275 histone H1/5 | (RefSeq) histone H1-like	--	--	--	linker histone H1 and H5 family	Histone H1 OS=Solanum lycopersicum OX=4081 PE=3 SV=1	B	Chromatin structure and dynamics	hypothetical protein F2P56_024919, partial [Juglans regia]	cellular component: cell (GO:0005623);; cellular component: macromolecular complex (GO:0032991);; cellular component: organelle (GO:0043226);; cellular component: organelle part (GO:0044422);; cellular component: cell part (GO:0044464);; molecular function: binding (GO:0005488);; biological process: cellular process (GO:0009987);; biological process: cellular component organization or biogenesis …
JreChr14G10952	JreChr14G10952	22.8826	1309	18.8422	1187	0.055891	3	0.224505	16	1.2461	72	2.44532e-06	-4.81865	down	--	--	Molecular Function: UDP-glycosyltransferase activity (GO:0008194);;	K23260|3.0e-64|zju:107427029|K23260 scopoletin glucosyltransferase [EC:2.4.1.128] | (RefSeq) scopoletin glucosyltransferase-like	Phenylpropanoid biosynthesis (ko00940)	[GC]	Carbohydrate transport and metabolism;; Energy production and conversion	UDP-glucoronosyl and UDP-glucosyl transferase	UDP-glycosyltransferase 92A1 OS=Arabidopsis thaliana OX=3702 GN=UGT92A1 PE=2 SV=1	G	Carbohydrate transport and metabolism	UDP-glycosyltransferase 92A1-like [Juglans regia]	molecular function: catalytic activity (GO:0003824)
JreChr02G10329	JreChr02G10329	43.1209	2825	40.8078	2943	7.04981	413	5.09708	394	14.8966	983	0.00127877	-1.56945	down	[D]	Cell cycle control, cell division, chromosome partitioning	Molecular Function: metal ion binding (GO:0046872);;	K01081|1.0e-52|bpg:Bathy13g00540|K01081 5'-nucleotidase [EC:3.1.3.5] | (RefSeq) hypothetical protein	Purine metabolism (ko00230);; Pyrimidine metabolism (ko00240);; Nicotinate and nicotinamide metabolism (ko00760)	[F]	Nucleotide transport and metabolism	5' nucleotidase family	--	F	Nucleotide transport and metabolism	5'-nucleotidase domain-containing protein 4-like [Juglans regia]	molecular function: binding (GO:0005488)
JreChr08G12303	JreChr08G12303	2.07983	97	2.88342	147	0.117489	5	0.040013	3	0.392018	19	0.00706868	-3.09854	down	--	--	Cellular Component: integral component of membrane (GO:0016021);;	K15285|3.5e-23|aof:109826457|K15285 solute carrier family 35, member E3 | (RefSeq) UDP-galactose transporter 1	--	[GE]	Carbohydrate transport and metabolism;; Amino acid transport and metabolism	Triose-phosphate Transporter family	Probable sugar phosphate/phosphate translocator At3g17430 OS=Arabidopsis thaliana OX=3702 GN=At3g17430 PE=1 SV=1	--	--	probable sugar phosphate/phosphate translocator At3g17430 [Juglans regia]	cellular component: membrane (GO:0016020);; cellular component: membrane part (GO:0044425)
JreChr16G10367	JreChr16G10367	1.95932	63	2.03644	73	15.5316	446	27.444	1040	12.383	401	6.48151e-09	4.05759	up	--	--	Cellular Component: nucleus (GO:0005634);; Biological Process: regulation of transcription, DNA-templated (GO:0006355);; Molecular Function: sequence-specific DNA binding (GO:0043565);;	K09338|1.9e-153|jre:109008842|K09338 homeobox-leucine zipper protein | (RefSeq) homeobox-leucine zipper protein HAT22-like	--	[K]	Transcription	Homeodomain	Homeobox-leucine zipper protein HAT22 OS=Arabidopsis thaliana OX=3702 GN=HAT22 PE=1 SV=1	K	Transcription	homeobox-leucine zipper protein HAT22-like [Juglans regia]	cellular component: cell (GO:0005623);; cellular component: organelle (GO:0043226);; cellular component: cell part (GO:0044464);; biological process: biological regulation (GO:0065007);; molecular function: binding (GO:0005488)
JreChr10G11269	JreChr10G11269	11.1562	1021	13.8591	1396	0.171479	15	0.082747	9	0.529649	49	2.57295e-12	-4.96294	down	--	--	Cellular Component: integral component of membrane (GO:0016021);;	--	--	--	--	Fusaric acid resistance protein-like	--	S	Function unknown	uncharacterized protein LOC109006791 isoform X1 [Juglans regia]	cellular component: membrane (GO:0016020);; cellular component: membrane part (GO:0044425)
JreChr03G12379	JreChr03G12379	3.01913	88	3.27852	105	172.827	4473	13.2118	452	156.274	4561	4.22984e-10	5.83638	up	--	--	Molecular Function: electron carrier activity (GO:0009055);;	--	--	--	--	Plastocyanin-like domain	Cucumber peeling cupredoxin OS=Cucumis sativus OX=3659 PE=1 SV=3	S	Function unknown	cucumber peeling cupredoxin-like [Juglans regia]	molecular function: electron carrier activity (GO:0009055)
JreChr11G10285	JreChr11G10285	18.0417	734	16.3799	734	1.10648	41	1.42421	69	5.1028	209	0.00344977	-2.1571	down	[L]	Replication, recombination and repair	Molecular Function: nuclease activity (GO:0004518);; Biological Process: DNA repair (GO:0006281);; Molecular Function: metal ion binding (GO:0046872);; Molecular Function: class I DNA-(apurinic or apyrimidinic site) lyase activity (GO:0140078);;	K01142|9.2e-28|csat:104785237|K01142 exodeoxyribonuclease III [EC:3.1.11.2] | (RefSeq) DNA-(apurinic or apyrimidinic site) lyase, chloroplastic-like	Base excision repair (ko03410)	[L]	Replication, recombination and repair	Endonuclease/Exonuclease/phosphatase family	DNA-(apurinic or apyrimidinic site) endonuclease OS=Arabidopsis thaliana OX=3702 GN=APE1L PE=1 SV=1	L	Replication, recombination and repair	DNA-(apurinic or apyrimidinic site) endonuclease isoform X2 [Juglans regia]	molecular function: catalytic activity (GO:0003824);; biological process: metabolic process (GO:0008152);; biological process: cellular process (GO:0009987);; biological process: response to stimulus (GO:0050896);; molecular function: binding (GO:0005488)
JreChr03G12775	JreChr03G12775	24.5304	329	25.5649	377	29.5237	353	69.0934	1089	49.7881	671	0.00700371	1.78441	up	--	--	Cellular Component: integral component of membrane (GO:0016021);;	--	--	[S]	Function unknown	Eukaryotic protein of unknown function (DUF872)	--	S	Function unknown	transmembrane protein 230-like [Juglans regia]	cellular component: membrane (GO:0016020);; cellular component: membrane part (GO:0044425)
JreChr07G12243	JreChr07G12243	10.9486	201	19.059	385	0	0	0.457697	10	1.36999	26	0.00369641	-4.00457	down	--	--	Molecular Function: metal ion binding (GO:0046872);;	K19720|2.4e-12|cvr:CHLNCDRAFT_142094|K19720 collagen type III alpha | (RefSeq) hypothetical protein	--	[R]	General function prediction only	Zn-finger in Ran binding protein and others	--	S	Function unknown	uncharacterized RNA-binding protein C17H9.04c-like [Juglans regia]	molecular function: binding (GO:0005488)
JreChr04G11773	JreChr04G11773	0	0	0.170583	7	54.4777	1558	60.7751	2294	46.5387	1501	3.33247e-30	9.86422	up	--	--	Molecular Function: DNA binding (GO:0003677);; Cellular Component: nucleus (GO:0005634);;	K09422|1.8e-167|jre:108989295|K09422 transcription factor MYB, plant | (RefSeq) transcription factor MYB30-like	--	[K]	Transcription	Myb-like DNA-binding domain	Transcription factor MYB30 OS=Oryza sativa subsp. japonica OX=39947 GN=MYB30 PE=1 SV=1	--	--	transcription factor MYB30-like [Juglans regia]	molecular function: binding (GO:0005488);; cellular component: cell (GO:0005623);; cellular component: organelle (GO:0043226);; cellular component: cell part (GO:0044464)
JreChr03G12972	JreChr03G12972	3.20421	51	4.28766	74	39.3181	549	20.4853	378	46.671	734	3.53216e-15	3.93535	up	--	--	--	--	--	--	--	--	--	--	--	uncharacterized protein LOC108988002 [Juglans regia]	--
JreChr07G10991	JreChr07G10991	6.62172	239	8.84554	351	13.4017	431	15.2319	646	13.86	502	0.0014359	1.66043	up	--	--	Cellular Component: integral component of membrane (GO:0016021);; Biological Process: vesicle-mediated transport (GO:0016192);;	K08489|2.7e-164|jre:108994153|K08489 syntaxin 16 | (RefSeq) syntaxin-41-like isoform X1	SNARE interactions in vesicular transport (ko04130)	[U]	Intracellular trafficking, secretion, and vesicular transport	SNARE domain	Syntaxin-41 OS=Arabidopsis thaliana OX=3702 GN=SYP41 PE=1 SV=1	--	--	syntaxin-41-like isoform X1 [Juglans regia]	cellular component: membrane (GO:0016020);; cellular component: membrane part (GO:0044425);; biological process: localization (GO:0051179)
JreChr01G11843	JreChr01G11843	0.267846	3	0.935985	10	105.346	867	23.6463	257	62.8505	583	2.13713e-16	7.34463	up	--	--	Biological Process: defense response (GO:0006952);;	--	--	--	--	--	--	--	--	Uncharacterized protein TCM_019918 [Theobroma cacao]	biological process: response to stimulus (GO:0050896)
JreChr11G11475	JreChr11G11475	75.9577	1503	82.927	1806	210.093	3709	578.016	13473	170.324	3391	0.00039329	2.90617	up	--	--	Molecular Function: DNA binding (GO:0003677);; Molecular Function: zinc ion binding (GO:0008270);;	--	--	[R]	General function prediction only	A20-like zinc finger	Zinc finger A20 and AN1 domain-containing stress-associated protein 1 OS=Arabidopsis thaliana OX=3702 GN=SAP1 PE=1 SV=1	S	Function unknown	zinc finger A20 and AN1 domain-containing stress-associated protein 1-like [Juglans regia]	molecular function: binding (GO:0005488)
JreChr07G10043	JreChr07G10043	17.6558	877	14.4254	789	0.222203	10	0.326416	20	1.8871	95	3.48061e-05	-3.7516	down	--	--	Molecular Function: transferase activity, transferring acyl groups other than amino-acyl groups (GO:0016747);;	K13065|6.2e-26|vvi:100250237|K13065 shikimate O-hydroxycinnamoyltransferase [EC:2.3.1.133] | (RefSeq) shikimate O-hydroxycinnamoyltransferase	Phenylpropanoid biosynthesis (ko00940);; Flavonoid biosynthesis (ko00941);; Stilbenoid, diarylheptanoid and gingerol biosynthesis (ko00945)	--	--	Transferase family	--	S	Function unknown	rosmarinate synthase-like [Juglans regia]	molecular function: catalytic activity (GO:0003824)
JreChr08G12138	JreChr08G12138	37.7862	4505	60.0159	7877	3.32284	354	4.74368	667	6.28691	755	1.69275e-08	-2.61648	down	[O]	Posttranslational modification, protein turnover, chaperones	Molecular Function: copper ion binding (GO:0005507);; Molecular Function: ATP binding (GO:0005524);; Cellular Component: chaperonin-containing T-complex (GO:0005832);; Biological Process: protein folding (GO:0006457);; Molecular Function: oxidoreductase activity (GO:0016491);; Molecular Function: unfolded protein binding (GO:0051082);;	K09494|6.6e-284|jre:108984519|K09494 T-complex protein 1 subunit beta | (RefSeq) T-complex protein 1 subunit beta	--	[O]	Posttranslational modification, protein turnover, chaperones	TCP-1/cpn60 chaperonin family	T-complex protein 1 subunit beta OS=Arabidopsis thaliana OX=3702 GN=CCT2 PE=1 SV=1	O	Posttranslational modification, protein turnover, chaperones	hypothetical protein FH972_014030 [Carpinus fangiana]	molecular function: binding (GO:0005488);; cellular component: cell (GO:0005623);; cellular component: macromolecular complex (GO:0032991);; cellular component: cell part (GO:0044464);; biological process: cellular process (GO:0009987);; molecular function: catalytic activity (GO:0003824)
Juglans_regia_newGene_6434	--	0.892122	25	1.16096	30	2.95911	70	3.11161	82	3.83008	93	0.000710727	2.36408	up	--	--	Molecular Function: DNA binding (GO:0003677);; Molecular Function: translation initiation factor activity (GO:0003743);;	K09422|2.7e-11|fve:101294988|K09422 transcription factor MYB, plant | (RefSeq) MYB-like transcription factor ETC3	--	--	--	Myb-like DNA-binding domain	Transcription factor CPC OS=Arabidopsis thaliana OX=3702 GN=CPC PE=1 SV=1	K	Transcription	hypothetical protein FH972_020406 [Carpinus fangiana]	molecular function: binding (GO:0005488);; biological process: metabolic process (GO:0008152);; biological process: cellular process (GO:0009987)
Juglans_regia_newGene_3844	--	89.4045	6523	94.2995	7588	13.0622	856	12.8118	1091	19.5419	1442	4.84809e-09	-1.87645	down	--	--	Biological Process: intracellular signal transduction (GO:0035556);;	K15042|2.9e-20|gra:105761158|K15042 importin subunit alpha-6/7 | (RefSeq) uncharacterized LOC105761158	--	--	--	C1 domain	--	S	Function unknown	uncharacterized protein LOC109008056 [Juglans regia]	biological process: cellular process (GO:0009987);; biological process: signaling (GO:0023052);; biological process: single-organism process (GO:0044699);; biological process: response to stimulus (GO:0050896);; biological process: biological regulation (GO:0065007)
JreChr09G11546	JreChr09G11546	2.34518	288	1.94607	263	0.246012	27	0.161819	24	0.494359	62	0.00167478	-2.16454	down	[R]	General function prediction only	Molecular Function: kinase activity (GO:0016301);;	K21763|0.0e+00|jre:109000800|K21763 mitogen-activated protein kinase binding protein 1 | (RefSeq) mitogen-activated protein kinase-binding protein 1 isoform X1	--	[S]	Function unknown	WD domain, G-beta repeat	Centriole proteome protein 16 OS=Chlamydomonas reinhardtii OX=3055 GN=POC16 PE=1 SV=1	S	Function unknown	mitogen-activated protein kinase-binding protein 1 isoform X1 [Juglans regia]	molecular function: catalytic activity (GO:0003824)
JreChr04G10921	JreChr04G10921	21.2903	508	22.2259	583	79.6706	1695	89.7925	2521	56.6903	1360	3.48303e-06	2.62116	up	[R]	General function prediction only	Molecular Function: GTPase activity (GO:0003924);; Molecular Function: GTP binding (GO:0005525);;	K07877|7.3e-118|jre:109010185|K07877 Ras-related protein Rab-2A | (RefSeq) ras-related protein RABB1b	--	[U]	Intracellular trafficking, secretion, and vesicular transport	Ras family	Ras-related protein RABB1b OS=Arabidopsis thaliana OX=3702 GN=RABB1B PE=2 SV=1	U	Intracellular trafficking, secretion, and vesicular transport	ras-related protein RABB1b [Juglans regia]	molecular function: catalytic activity (GO:0003824);; molecular function: binding (GO:0005488)
JreChr08G11361	JreChr08G11361	23.5562	871	24.7303	1007	31.0238	1024	31.2281	1361	39.0353	1453	0.00115746	1.23529	up	[V]	Defense mechanisms	Molecular Function: ATP binding (GO:0005524);; Molecular Function: ATPase activity (GO:0016887);;	K12608|2.7e-183|jre:108987765|K12608 CCR4-NOT complex subunit CAF16 | (RefSeq) ABC transporter I family member 20-like	RNA degradation (ko03018)	[RK]	General function prediction only;; Transcription	ABC transporter	ABC transporter I family member 20 OS=Arabidopsis thaliana OX=3702 GN=ABCI20 PE=2 SV=1	K	Transcription	ABC transporter I family member 20-like [Juglans regia]	molecular function: binding (GO:0005488);; molecular function: catalytic activity (GO:0003824)
JreChr05G12553	JreChr05G12553	10.8741	125	9.71856	123	0	0	0	0	0.230553	3	9.00933e-05	-6.332	down	--	--	Biological Process: response to auxin (GO:0009733);;	K14488|8.8e-53|jre:108986948|K14488 SAUR family protein | (RefSeq) auxin-induced protein X15-like	Plant hormone signal transduction (ko04075)	--	--	Auxin responsive protein	Auxin-induced protein 10A5 OS=Glycine max OX=3847 PE=2 SV=1	S	Function unknown	auxin-induced protein X15-like [Juglans regia]	biological process: response to stimulus (GO:0050896)
Juglans_regia_newGene_3938	--	31.9381	2282	30.0257	2358	0.117859	9	1.48916	134	0.932896	68	1.18668e-05	-4.29427	down	--	--	--	K12173|7.1e-11|gmx:100794341|K12173 BRCA1-A complex subunit BRE | (RefSeq) BRISC and BRCA1-A complex member 2	Homologous recombination (ko03440)	--	--	Thaumatin family	Thaumatin-like protein 1 OS=Arabidopsis thaliana OX=3702 GN=TLP1 PE=2 SV=1	T	Signal transduction mechanisms	thaumatin-like protein 1 [Juglans regia]	--
JreChr02G11980	JreChr02G11980	12.539	302	12.5666	333	1.12841	25	1.79767	51	3.28752	80	0.00426921	-1.902	down	--	--	--	--	--	--	--	--	--	--	--	uncharacterized protein LOC108986624 [Juglans regia]	--
JreChr12G11263	JreChr12G11263	6.46069	104	5.66392	101	11.1021	160	34.2143	648	14.1374	229	0.00271122	2.57032	up	--	--	--	--	--	--	--	--	--	--	--	--	--
JreChr01G10230	JreChr01G10230	22.9667	953	23.0752	1054	77.0784	2853	60.3113	2948	100.231	4184	6.07976e-15	2.50534	up	[QR]	Secondary metabolites biosynthesis, transport and catabolism;; General function prediction only	Molecular Function: O-methyltransferase activity (GO:0008171);; Biological Process: methylation (GO:0032259);; Molecular Function: protein dimerization activity (GO:0046983);;	K13066|1.1e-214|jre:109019627|K13066 caffeic acid 3-O-methyltransferase [EC:2.1.1.68] | (RefSeq) caffeic acid 3-O-methyltransferase-like	Phenylpropanoid biosynthesis (ko00940)	[R]	General function prediction only	O-methyltransferase domain	Caffeic acid 3-O-methyltransferase OS=Catharanthus roseus OX=4058 GN=COMT1 PE=2 SV=1	--	--	caffeic acid 3-O-methyltransferase-like [Juglans regia]	molecular function: catalytic activity (GO:0003824);; biological process: metabolic process (GO:0008152);; molecular function: binding (GO:0005488)
JreChr12G11270	JreChr12G11270	0.2631	9	0.08518	3	2.94034	84	5.81717	219	4.57545	147	4.60832e-09	5.39988	up	[T]	Signal transduction mechanisms	Molecular Function: protein serine/threonine phosphatase activity (GO:0004722);;	K17506|1.8e-159|jre:108992910|K17506 protein phosphatase 1L [EC:3.1.3.16] | (RefSeq) probable protein phosphatase 2C 39	--	[T]	Signal transduction mechanisms	Protein phosphatase 2C	Probable protein phosphatase 2C 39 OS=Arabidopsis thaliana OX=3702 GN=At3g15260 PE=2 SV=1	T	Signal transduction mechanisms	probable protein phosphatase 2C 39 [Juglans regia]	molecular function: catalytic activity (GO:0003824);; biological process: metabolic process (GO:0008152);; biological process: cellular process (GO:0009987)
JreChr08G12157	JreChr08G12157	16.1261	809	16.676	920	25.749	1152	15.8336	936	32.7918	1655	0.00165351	1.30227	up	--	--	--	--	--	--	--	--	--	--	--	uncharacterized protein LOC109004293 [Juglans regia]	--
JreChr03G10681	JreChr03G10681	29.0357	1012	34.8545	1337	65.856	2048	106.183	4360	77.0556	2702	5.57244e-05	2.18803	up	--	--	Cellular Component: integral component of membrane (GO:0016021);; Biological Process: vesicle-mediated transport (GO:0016192);;	K08486|4.2e-162|jre:108985258|K08486 syntaxin 1B/2/3 | (RefSeq) syntaxin-132-like isoform X1	SNARE interactions in vesicular transport (ko04130)	[U]	Intracellular trafficking, secretion, and vesicular transport	Syntaxin	Syntaxin-132 OS=Arabidopsis thaliana OX=3702 GN=SYP132 PE=1 SV=1	U	Intracellular trafficking, secretion, and vesicular transport	syntaxin-132-like isoform X1 [Juglans regia]	cellular component: membrane (GO:0016020);; cellular component: membrane part (GO:0044425);; biological process: localization (GO:0051179)
JreChr03G12825	JreChr03G12825	35.5041	2015	28.51	1781	5.75201	292	3.66808	246	10.3679	593	0.00108248	-1.61704	down	--	--	Cellular Component: chloroplast (GO:0009507);; Molecular Function: [ribulose-bisphosphate carboxylase]-lysine N-methyltransferase activity (GO:0030785);; Biological Process: methylation (GO:0032259);;	K19199|1.1e-34|gsl:Gasu_37520|K19199 protein-histidine N-methyltransferase [EC:2.1.1.85] | (RefSeq) ribulose-1,5-bisphosphate carboxylase/oxygenase small subunit N-methyltransferase I	--	[R]	General function prediction only	Rubisco LSMT substrate-binding	Ribulose-1,5 bisphosphate carboxylase/oxygenase large subunit N-methyltransferase, chloroplastic OS=Nicotiana tabacum OX=4097 GN=RBCMT PE=2 SV=1	S	Function unknown	ribulose-1,5 bisphosphate carboxylase/oxygenase large subunit N-methyltransferase, chloroplastic isoform X2 [Juglans regia]	cellular component: cell (GO:0005623);; cellular component: organelle (GO:0043226);; cellular component: cell part (GO:0044464);; molecular function: catalytic activity (GO:0003824);; biological process: metabolic process (GO:0008152)
JreChr05G12360	JreChr05G12360	0	0	0.439769	9	65.9431	1085	61.8977	1345	32.336	600	3.43e-18	8.74632	up	--	--	Molecular Function: electron carrier activity (GO:0009055);; Cellular Component: integral component of membrane (GO:0016021);;	--	--	--	--	Plastocyanin-like domain	--	--	--	uncharacterized protein LOC109002353 [Juglans regia]	molecular function: electron carrier activity (GO:0009055);; cellular component: membrane (GO:0016020);; cellular component: membrane part (GO:0044425)
JreChr14G10322	JreChr14G10322	12.8584	532	17.1705	782	1.71743	64	1.75754	86	2.90699	122	1.23177e-05	-2.09346	down	--	--	Cellular Component: integral component of membrane (GO:0016021);;	K20890|3.1e-55|oeu:111370894|K20890 xylan alpha-glucuronosyltransferase [EC:2.4.1.-] | (RefSeq) UDP-glucuronate:xylan alpha-glucuronosyltransferase 1-like	--	[R]	General function prediction only	Domain of unknown function	--	G	Carbohydrate transport and metabolism	uncharacterized protein LOC109004070 [Juglans regia]	cellular component: membrane (GO:0016020);; cellular component: membrane part (GO:0044425)
JreChr12G10777	JreChr12G10777	0.048105	2	0.403652	19	23.924	888	76.5481	3751	24.7054	1034	1.71105e-16	8.38758	up	[QR]	Secondary metabolites biosynthesis, transport and catabolism;; General function prediction only	Molecular Function: O-methyltransferase activity (GO:0008171);; Biological Process: methylation (GO:0032259);; Molecular Function: protein dimerization activity (GO:0046983);;	K13066|1.7e-207|jre:109001928|K13066 caffeic acid 3-O-methyltransferase [EC:2.1.1.68] | (RefSeq) caffeic acid 3-O-methyltransferase 1-like	Phenylpropanoid biosynthesis (ko00940)	[R]	General function prediction only	O-methyltransferase domain	Caffeic acid 3-O-methyltransferase 1 OS=Populus tremuloides OX=3693 GN=OMT1 PE=1 SV=1	S	Function unknown	caffeic acid 3-O-methyltransferase 1-like [Juglans regia]	molecular function: catalytic activity (GO:0003824);; biological process: metabolic process (GO:0008152);; molecular function: binding (GO:0005488)
JreChr02G11960	JreChr02G11960	27.5208	916	26.2542	962	61.1431	1816	124.984	4900	58.5529	1961	0.000318539	2.45503	up	[IQR]	Lipid transport and metabolism;; Secondary metabolites biosynthesis, transport and catabolism;; General function prediction only	--	K15095|1.0e-117|qsu:112007699|K15095 (+)-neomenthol dehydrogenase [EC:1.1.1.208] | (RefSeq) (+)-neomenthol dehydrogenase-like	--	[Q]	Secondary metabolites biosynthesis, transport and catabolism	short chain dehydrogenase	(+)-neomenthol dehydrogenase OS=Arabidopsis thaliana OX=3702 GN=SDR1 PE=1 SV=1	Q	Secondary metabolites biosynthesis, transport and catabolism	(+)-neomenthol dehydrogenase-like isoform X1 [Juglans regia]	--
JreChr07G11792	JreChr07G11792	198.423	17013	229.668	21676	15.7715	1207	19.9307	2014	40.4073	3488	5.49569e-08	-2.40225	down	[C]	Energy production and conversion	Molecular Function: inorganic diphosphatase activity (GO:0004427);; Molecular Function: hydrogen-translocating pyrophosphatase activity (GO:0009678);; Cellular Component: integral component of membrane (GO:0016021);;	K23025|0.0e+00|jre:108987724|K23025 H+-translocating diphosphatase [EC:7.1.3.1] | (RefSeq) pyrophosphate-energized vacuolar membrane proton pump 1-like	--	--	--	Inorganic H+ pyrophosphatase	Pyrophosphate-energized vacuolar membrane proton pump OS=Vigna radiata var. radiata OX=3916 PE=1 SV=4	C	Energy production and conversion	pyrophosphate-energized vacuolar membrane proton pump-like [Juglans regia]	molecular function: catalytic activity (GO:0003824);; molecular function: transporter activity (GO:0005215);; biological process: localization (GO:0051179);; cellular component: membrane (GO:0016020);; cellular component: membrane part (GO:0044425)
JreChr03G13159	JreChr03G13159	3.44198	26	1.60447	14	1.76488	12	1475.8	13095	8.98987	69	0.002945	8.61748	up	--	--	--	--	--	--	--	--	--	S	Function unknown	--	--
JreChr11G11965	JreChr11G11965	7.62163	315	9.55994	434	16.9815	626	17.4218	847	12.2733	510	0.00465876	1.67735	up	[IR]	Lipid transport and metabolism;; General function prediction only	Cellular Component: integral component of membrane (GO:0016021);; Molecular Function: hydrolase activity, acting on ester bonds (GO:0016788);;	K00679|4.6e-51|cic:CICLE_v10027727mg|K00679 phospholipid:diacylglycerol acyltransferase [EC:2.3.1.158] | (RefSeq) hypothetical protein	Glycerolipid metabolism (ko00561)	--	--	GDSL-like Lipase/Acylhydrolase	GDSL esterase/lipase At5g55050 OS=Arabidopsis thaliana OX=3702 GN=At5g55050 PE=2 SV=1	L	Replication, recombination and repair	GDSL esterase/lipase At5g55050-like [Juglans regia]	cellular component: membrane (GO:0016020);; cellular component: membrane part (GO:0044425);; molecular function: catalytic activity (GO:0003824)
JreChr11G12042	JreChr11G12042	11.5051	858	12.0439	988	1.29217	86	1.89988	167	3.32514	250	0.000927922	-1.7447	down	[R]	General function prediction only	Cellular Component: integral component of membrane (GO:0016021);; Molecular Function: flavin adenine dinucleotide binding (GO:0050660);;	K16302|4.2e-18|gsl:Gasu_53410|K16302 metal transporter CNNM | (RefSeq) metal transporter, ACDP family	--	[S]	Function unknown	Cyclin M transmembrane N-terminal domain	DUF21 domain-containing protein At1g55930, chloroplastic OS=Arabidopsis thaliana OX=3702 GN=CBSDUFCH2 PE=2 SV=2	S	Function unknown	DUF21 domain-containing protein At1g55930, chloroplastic-like isoform X1 [Juglans regia]	cellular component: membrane (GO:0016020);; cellular component: membrane part (GO:0044425);; molecular function: binding (GO:0005488)
JreChr08G12048	JreChr08G12048	0.385698	3	0.357639	3	4.59134	30	6.1937	53	3.21345	24	0.000625708	4.41886	up	--	--	--	--	--	--	--	--	--	--	--	--	--
JreChr01G11428	JreChr01G11428	59.553	5561	61.5445	6326	146.202	12186	259.296	28536	128.106	12042	0.000178068	2.40537	up	[I]	Lipid transport and metabolism	Molecular Function: oxidoreductase activity, acting on the CH-CH group of donors (GO:0016627);; Molecular Function: flavin adenine dinucleotide binding (GO:0050660);;	K00249|0.0e+00|jre:108987299|K00249 acyl-CoA dehydrogenase [EC:1.3.8.7] | (RefSeq) LOW QUALITY PROTEIN: probable acyl-CoA dehydrogenase IBR3	Fatty acid degradation (ko00071);; Valine, leucine and isoleucine degradation (ko00280);; Fatty acid metabolism (ko01212)	[R]	General function prediction only	Phosphotransferase enzyme family	Probable acyl-CoA dehydrogenase IBR3 OS=Arabidopsis thaliana OX=3702 GN=IBR3 PE=1 SV=1	I	Lipid transport and metabolism	LOW QUALITY PROTEIN: probable acyl-CoA dehydrogenase IBR3 [Juglans regia]	molecular function: catalytic activity (GO:0003824);; biological process: metabolic process (GO:0008152);; biological process: single-organism process (GO:0044699);; molecular function: binding (GO:0005488)
JreChr02G12037	JreChr02G12037	35.9582	1374	27.9853	1177	0.492061	17	0.151762	7	1.52547	59	1.78422e-09	-4.89774	down	--	--	Biological Process: reproduction (GO:0000003);; Biological Process: developmental process involved in reproduction (GO:0003006);; Molecular Function: protein binding (GO:0005515);; Cellular Component: cellular_component (GO:0005575);; Cellular Component: cell (GO:0005623);; Biological Process: multicellular organism development (GO:0007275);; Biological Process: biological_process (GO:0008150);; …	--	--	--	--	NPH3 family	BTB/POZ domain-containing protein NPY5 OS=Arabidopsis thaliana OX=3702 GN=NPY5 PE=2 SV=2	S	Function unknown	BTB/POZ domain-containing protein NPY4-like isoform X2 [Juglans regia]	biological process: reproduction (GO:0000003);; biological process: reproductive process (GO:0022414);; biological process: developmental process (GO:0032502);; molecular function: binding (GO:0005488);; cellular component: cell (GO:0005623);; biological process: multicellular organismal process (GO:0032501);; biological process: single-organism process (GO:0044699);; biological process: response…
JreChr01G10965	JreChr01G10965	92.6581	3072	99.6675	3637	17.8069	527	4.66756	183	18.9104	632	0.00152484	-2.12161	down	[IQR]	Lipid transport and metabolism;; Secondary metabolites biosynthesis, transport and catabolism;; General function prediction only	--	K04708|1.2e-09|bvg:104885491|K04708 3-dehydrosphinganine reductase [EC:1.1.1.102] | (RefSeq) 3-dehydrosphinganine reductase TSC10A-like	Sphingolipid metabolism (ko00600)	[I]	Lipid transport and metabolism	short chain dehydrogenase	--	Q	Secondary metabolites biosynthesis, transport and catabolism	ribitol 2-dehydrogenase-like isoform X1 [Juglans regia]	--
JreChr10G10939	JreChr10G10939	15.6802	850	14.0729	840	0.325723	16	0.550508	36	1.08902	60	1.07159e-10	-3.80636	down	[G]	Carbohydrate transport and metabolism	Cellular Component: integral component of membrane (GO:0016021);; Molecular Function: pectate lyase activity (GO:0030570);; Biological Process: pectin catabolic process (GO:0045490);; Molecular Function: metal ion binding (GO:0046872);;	K01728|6.3e-290|jre:108986560|K01728 pectate lyase [EC:4.2.2.2] | (RefSeq) probable pectate lyase 12	Pentose and glucuronate interconversions (ko00040)	--	--	Pectate lyase	Probable pectate lyase 12 OS=Arabidopsis thaliana OX=3702 GN=At3g53190 PE=2 SV=2	G	Carbohydrate transport and metabolism	probable pectate lyase 12 [Juglans regia]	cellular component: membrane (GO:0016020);; cellular component: membrane part (GO:0044425);; molecular function: catalytic activity (GO:0003824);; biological process: metabolic process (GO:0008152);; molecular function: binding (GO:0005488)
JreChr10G10906	JreChr10G10906	9.23029	457	13.1722	717	30.251	1336	23.1331	1348	32.4635	1616	3.70479e-07	2.10253	up	--	--	Molecular Function: GTPase activity (GO:0003924);; Molecular Function: structural constituent of cytoskeleton (GO:0005200);; Molecular Function: GTP binding (GO:0005525);; Cellular Component: microtubule (GO:0005874);; Biological Process: microtubule-based process (GO:0007017);;	K07374|1.7e-225|jre:108990543|K07374 tubulin alpha | (RefSeq) tubulin alpha-5 chain	Phagosome (ko04145)	[Z]	Cytoskeleton	Tubulin/FtsZ family, GTPase domain	Tubulin alpha-3 chain OS=Arabidopsis thaliana OX=3702 GN=TUBA3 PE=1 SV=2	Z	Cytoskeleton	tubulin alpha-3 chain isoform X2 [Prunus persica]	molecular function: catalytic activity (GO:0003824);; molecular function: structural molecule activity (GO:0005198);; molecular function: binding (GO:0005488);; cellular component: cell (GO:0005623);; cellular component: organelle (GO:0043226);; cellular component: organelle part (GO:0044422);; cellular component: cell part (GO:0044464);; cellular component: supramolecular complex (GO:0099080);; …
JreChr01G13677	JreChr01G13677	29.8825	1109	28.5956	1168	1.5332	51	3.57296	157	6.19166	232	0.000572602	-2.27264	down	[G]	Carbohydrate transport and metabolism	Cellular Component: chloroplast (GO:0009507);; Molecular Function: kinase activity (GO:0016301);; Molecular Function: protein-ribulosamine 3-kinase activity (GO:0102193);;	K15523|3.2e-192|jre:108980868|K15523 protein-ribulosamine 3-kinase [EC:2.7.1.172] | (RefSeq) protein-ribulosamine 3-kinase, chloroplastic isoform X1	--	[R]	General function prediction only	Fructosamine kinase	Protein-ribulosamine 3-kinase, chloroplastic OS=Arabidopsis thaliana OX=3702 GN=At3g61080 PE=1 SV=2	G	Carbohydrate transport and metabolism	protein-ribulosamine 3-kinase, chloroplastic isoform X1 [Juglans regia]	cellular component: cell (GO:0005623);; cellular component: organelle (GO:0043226);; cellular component: cell part (GO:0044464);; molecular function: catalytic activity (GO:0003824)
JreChr03G13050	JreChr03G13050	8.90367	986	12.7775	1557	0.201666	20	0.137427	18	0.739107	83	1.57523e-09	-4.32405	down	--	--	Cellular Component: integral component of membrane (GO:0016021);; Molecular Function: myosin binding (GO:0017022);;	K11844|5.4e-14|cmo:103483482|K11844 ubiquitin carboxyl-terminal hydrolase 16/45 [EC:3.4.19.12] | (RefSeq) ubiquitin carboxyl-terminal hydrolase 2	--	--	--	Zein-binding	Myosin-binding protein 2 OS=Arabidopsis thaliana OX=3702 GN=MYOB2 PE=1 SV=1	S	Function unknown	myosin-binding protein 3 [Juglans regia]	cellular component: membrane (GO:0016020);; cellular component: membrane part (GO:0044425);; molecular function: binding (GO:0005488)
JreChr02G11914	JreChr02G11914	6.86131	472	7.50081	568	0.497861	31	0.653851	53	1.54003	107	0.00015729	-2.33723	down	[L]	Replication, recombination and repair	Molecular Function: endonuclease activity (GO:0004519);;	K15338|0.0e+00|jre:108998295|K15338 flap endonuclease GEN [EC:3.1.-.-] | (RefSeq) flap endonuclease GEN-like 1 isoform X1	--	[L]	Replication, recombination and repair	XPG I-region	Flap endonuclease GEN-like 1 OS=Arabidopsis thaliana OX=3702 GN=GEN1 PE=1 SV=3	L	Replication, recombination and repair	flap endonuclease GEN-like 1 isoform X1 [Juglans regia]	molecular function: catalytic activity (GO:0003824);; biological process: metabolic process (GO:0008152);; biological process: cellular process (GO:0009987)
JreChr13G10457	JreChr13G10457	0	0	0	0	2.71074	118	0.034959	2	1.61044	79	0.00011049	9.35492	up	--	--	--	--	--	--	--	Petal formation-expressed	Probable F-box protein At4g22030 OS=Arabidopsis thaliana OX=3702 GN=At4g22030 PE=4 SV=1	S	Function unknown	probable F-box protein At4g22030 [Juglans regia]	--
JreChr11G11677	JreChr11G11677	26.3289	894	28.463	1064	1.17388	36	0.293605	12	1.37529	47	9.02787e-10	-4.1799	down	--	--	Molecular Function: transcription factor activity, sequence-specific DNA binding (GO:0003700);;	K04374|3.3e-55|mus:103997104|K04374 cyclic AMP-dependent transcription factor ATF-4 | (RefSeq) basic leucine zipper 61-like	Protein processing in endoplasmic reticulum (ko04141)	--	--	bZIP transcription factor	Basic leucine zipper 34 OS=Arabidopsis thaliana OX=3702 GN=BZIP34 PE=1 SV=1	K	Transcription	basic leucine zipper 61-like [Juglans regia]	molecular function: nucleic acid binding transcription factor activity (GO:0001071);; biological process: biological regulation (GO:0065007)
JreChr09G10174	JreChr09G10174	0.561311	33	0.467292	30	118.727	6097	40.4843	2746	53.4826	3098	2.25546e-32	7.87011	up	[QV]	Secondary metabolites biosynthesis, transport and catabolism;; Defense mechanisms	Molecular Function: monooxygenase activity (GO:0004497);; Molecular Function: iron ion binding (GO:0005506);; Cellular Component: integral component of membrane (GO:0016021);; Molecular Function: oxidoreductase activity, acting on paired donors, with incorporation or reduction of molecular oxygen (GO:0016705);; Molecular Function: heme binding (GO:0020037);;	K09832|7.3e-297|jre:109021374|K09832 sterol 22-desaturase [EC:1.14.19.41] | (RefSeq) cytochrome P450 710A11-like	Steroid biosynthesis (ko00100)	[QI]	Secondary metabolites biosynthesis, transport and catabolism;; Lipid transport and metabolism	Cytochrome P450	Cytochrome P450 710A11 OS=Solanum lycopersicum OX=4081 GN=CYP710A11 PE=1 SV=1	Q	Secondary metabolites biosynthesis, transport and catabolism	cytochrome P450 710A11-like [Juglans regia]	molecular function: catalytic activity (GO:0003824);; biological process: metabolic process (GO:0008152);; biological process: single-organism process (GO:0044699);; molecular function: binding (GO:0005488);; cellular component: membrane (GO:0016020);; cellular component: membrane part (GO:0044425)
JreChr02G10846	JreChr02G10846	3.40896	262	3.0231	256	0.238722	17	0	0	0.185965	15	0.00845677	-3.7947	down	--	--	Cellular Component: cellular_component (GO:0005575);; Cellular Component: cell wall (GO:0005618);; Cellular Component: cell (GO:0005623);; Cellular Component: external encapsulating structure (GO:0030312);; Cellular Component: cell part (GO:0044464);; Cellular Component: cell periphery (GO:0071944);;	--	--	--	--	--	KIN14B-interacting protein At4g14310 OS=Arabidopsis thaliana OX=3702 GN=At4g14310 PE=1 SV=1	S	Function unknown	KIN14B-interacting protein At4g14310-like [Juglans regia]	cellular component: cell (GO:0005623);; cellular component: cell part (GO:0044464)
JreChr01G12917	JreChr01G12917	53.8603	2518	67.4368	3470	2.56043	107	7.66483	423	10.4492	492	0.000346243	-2.42511	down	--	--	Molecular Function: aspartic-type endopeptidase activity (GO:0004190);;	K22683|5.0e-70|psom:113276415|K22683 aspartyl protease family protein [EC:3.4.23.-] | (RefSeq) aspartyl protease family protein 2	--	[O]	Posttranslational modification, protein turnover, chaperones	Xylanase inhibitor N-terminal	Aspartyl protease family protein At5g10770 OS=Arabidopsis thaliana OX=3702 GN=At5g10770 PE=2 SV=1	O	Posttranslational modification, protein turnover, chaperones	aspartyl protease family protein At5g10770-like [Juglans regia]	molecular function: catalytic activity (GO:0003824);; biological process: metabolic process (GO:0008152)
JreChr01G13615	JreChr01G13615	18.7016	698	18.1689	747	28.7714	959	44.7019	1966	31.5981	1187	0.00209551	1.73751	up	--	--	Biological Process: reproduction (GO:0000003);; Molecular Function: transcription regulatory region sequence-specific DNA binding (GO:0000976);; Molecular Function: RNA polymerase II regulatory region sequence-specific DNA binding (GO:0000977);; Molecular Function: RNA polymerase II core promoter proximal region sequence-specific DNA binding (GO:0000978);; Molecular Function: RNA polymerase II tr…	K00988|8.5e-20|vcn:VOLCADRAFT_92922|K00988 sulfate adenylyltransferase (ADP) / ATP adenylyltransferase [EC:2.7.7.5 2.7.7.53] | (RefSeq) hypothetical protein	Purine metabolism (ko00230);; Sulfur metabolism (ko00920)	[K]	Transcription	FHA domain	FHA domain-containing protein FHA2 OS=Arabidopsis thaliana OX=3702 GN=FHA2 PE=1 SV=1	K	Transcription	FHA domain-containing protein FHA2-like isoform X1 [Juglans regia]	biological process: reproduction (GO:0000003);; molecular function: binding (GO:0005488);; molecular function: nucleic acid binding transcription factor activity (GO:0001071);; biological process: biological regulation (GO:0065007);; biological process: reproductive process (GO:0022414);; biological process: developmental process (GO:0032502);; cellular component: cell (GO:0005623);; cellular com…
JreChr14G10874	JreChr14G10874	27.256	2117	24.551	2099	0	0	0.109278	10	1.29622	102	0.000301658	-5.34944	down	[T]	Signal transduction mechanisms	Molecular Function: ATP binding (GO:0005524);; Cellular Component: integral component of membrane (GO:0016021);; Molecular Function: ATPase activity (GO:0016887);;	K21396|1.7e-59|gsl:Gasu_36200|K21396 ATP-binding cassette, subfamily G (WHITE), eye pigment precursor transporter | (RefSeq) ABC transporter, ATP-binding protein	--	[Q]	Secondary metabolites biosynthesis, transport and catabolism	ABC-2 type transporter	ABC transporter G family member 15 OS=Arabidopsis thaliana OX=3702 GN=ABCG15 PE=2 SV=2	Q	Secondary metabolites biosynthesis, transport and catabolism	ABC transporter G family member 15-like [Juglans regia]	molecular function: binding (GO:0005488);; cellular component: membrane (GO:0016020);; cellular component: membrane part (GO:0044425);; molecular function: catalytic activity (GO:0003824)
JreChr13G11465	JreChr13G11465	5.48313	146	4.75036	139	94.2969	2233	95.1335	2974	70.0325	1870	1.42807e-21	4.88877	up	--	--	Molecular Function: DNA binding (GO:0003677);; Cellular Component: nucleus (GO:0005634);;	K08869|2.1e-28|cre:CHLREDRAFT_165812|K08869 aarF domain-containing kinase | (RefSeq) predicted protein	--	[O]	Posttranslational modification, protein turnover, chaperones	Myb-like DNA-binding domain	Transcription factor DIVARICATA OS=Antirrhinum majus OX=4151 GN=DIVARICATA PE=2 SV=1	K	Transcription	transcription factor DIVARICATA [Juglans regia]	molecular function: binding (GO:0005488);; cellular component: cell (GO:0005623);; cellular component: organelle (GO:0043226);; cellular component: cell part (GO:0044464)
JreChr09G10802	JreChr09G10802	59.5603	2557	62.4115	2949	99.5902	3816	145.532	7363	106.817	4616	0.000907584	1.75323	up	--	--	Biological Process: protein polyubiquitination (GO:0000209);; Molecular Function: molecular_function (GO:0003674);; Molecular Function: catalytic activity (GO:0003824);; Molecular Function: ubiquitin-protein transferase activity (GO:0004842);; Cellular Component: cellular_component (GO:0005575);; Cellular Component: cell (GO:0005623);; Cellular Component: plasma membrane (GO:0005886);; Biological…	K19043|1.1e-212|jre:109011892|K19043 E3 ubiquitin-protein ligase RHF [EC:2.3.2.27] | (RefSeq) E3 ubiquitin-protein ligase RHF2A-like	--	[O]	Posttranslational modification, protein turnover, chaperones	Ring finger domain	E3 ubiquitin-protein ligase RHF2A OS=Arabidopsis thaliana OX=3702 GN=RHF2A PE=2 SV=1	O	Posttranslational modification, protein turnover, chaperones	E3 ubiquitin-protein ligase RHF2A-like [Juglans regia]	biological process: metabolic process (GO:0008152);; biological process: cellular process (GO:0009987);; molecular function: catalytic activity (GO:0003824);; cellular component: cell (GO:0005623);; cellular component: membrane (GO:0016020);; cellular component: cell part (GO:0044464);; biological process: multicellular organismal process (GO:0032501);; biological process: developmental process (…
JreChr07G10971	JreChr07G10971	37.0353	3646	34.6014	3750	118.699	10430	41.318	4794	83.9856	8322	0.00115589	1.92536	up	[TK]	Signal transduction mechanisms;; Transcription	Biological Process: guanosine tetraphosphate metabolic process (GO:0015969);; Molecular Function: kinase activity (GO:0016301);;	K00951|0.0e+00|jre:108994134|K00951 GTP pyrophosphokinase [EC:2.7.6.5] | (RefSeq) putative GTP diphosphokinase RSH1, chloroplastic isoform X1	Purine metabolism (ko00230)	[T]	Signal transduction mechanisms	HD domain	Putative GTP diphosphokinase RSH1, chloroplastic OS=Arabidopsis thaliana OX=3702 GN=RSH1 PE=1 SV=1	T	Signal transduction mechanisms	putative GTP diphosphokinase RSH1, chloroplastic isoform X1 [Juglans regia]	biological process: metabolic process (GO:0008152);; biological process: cellular process (GO:0009987);; biological process: single-organism process (GO:0044699);; molecular function: catalytic activity (GO:0003824)
JreChr02G10186	JreChr02G10186	12.4236	482	14.4098	615	72.2516	2501	61.9807	2832	79.0013	3083	1.23857e-18	3.16089	up	[R]	General function prediction only	--	K01456|9.8e-104|pper:18774423|K01456 peptide-N4-(N-acetyl-beta-glucosaminyl)asparagine amidase [EC:3.5.1.52] | (RefSeq) peptide-N(4)-(N-acetyl-beta- glucosaminyl)asparagine amidase isoform X1	Protein processing in endoplasmic reticulum (ko04141)	[C]	Energy production and conversion	Aldo/keto reductase family	Probable aldo-keto reductase 2 OS=Oryza sativa subsp. japonica OX=39947 GN=Os04g0338000 PE=2 SV=2	C	Energy production and conversion	probable aldo-keto reductase 5 isoform X1 [Juglans regia]	--
JreChr16G10850	JreChr16G10850	0.925008	31	0.962756	35	101.013	2949	59.1598	2280	32.7539	1079	2.75025e-22	6.91361	up	--	--	--	--	--	--	--	--	Cold-regulated protein 27 OS=Arabidopsis thaliana OX=3702 GN=COR27 PE=1 SV=1	S	Function unknown	cold-regulated protein 27 isoform X1 [Juglans regia]	--
JreChr10G10095	JreChr10G10095	9.81551	441	7.53208	372	16.9678	680	28.8497	1525	26.2553	1185	2.59853e-05	2.24524	up	--	--	Molecular Function: DNA binding (GO:0003677);; Cellular Component: nucleus (GO:0005634);;	K09287|2.7e-36|smo:SELMODRAFT_110104|K09287 RAV-like factor | (RefSeq) hypothetical protein	--	--	--	B3 DNA binding domain	B3 domain-containing protein At2g36080 OS=Arabidopsis thaliana OX=3702 GN=ARF31 PE=2 SV=1	K	Transcription	hypothetical protein F2P56_010130, partial [Juglans regia]	molecular function: binding (GO:0005488);; cellular component: cell (GO:0005623);; cellular component: organelle (GO:0043226);; cellular component: cell part (GO:0044464)
JreChr08G11706	JreChr08G11706	0.597884	12	0.346487	8	2.93975	50	3.56873	80	9.95603	190	3.62146e-06	4.06652	up	[S]	Function unknown	Cellular Component: extracellular region (GO:0005576);;	K13449|2.4e-47|egu:105031941|K13449 pathogenesis-related protein 1 | (RefSeq) pathogenesis-related protein PRB1-3-like	MAPK signaling pathway - plant (ko04016);; Plant hormone signal transduction (ko04075);; Plant-pathogen interaction (ko04626)	[S]	Function unknown	Cysteine-rich secretory protein family	Pathogenesis-related protein PR-1 OS=Medicago truncatula OX=3880 GN=PR-1 PE=2 SV=1	S	Function unknown	pathogenesis-related protein PR-1-like [Juglans regia]	cellular component: extracellular region (GO:0005576)
JreChr04G11618	JreChr04G11618	1.24361	159	1.82483	257	3.71235	424	1.48582	224	5.70339	734	0.00360634	1.89749	up	--	--	Cellular Component: integral component of membrane (GO:0016021);; Molecular Function: kinase activity (GO:0016301);;	K17550|1.8e-32|qsu:111989606|K17550 protein phosphatase 1 regulatory subunit 7 | (RefSeq) probable LRR receptor-like serine/threonine-protein kinase At2g24230	--	[R]	General function prediction only	Leucine rich repeat	Receptor-like protein 13 OS=Arabidopsis thaliana OX=3702 GN=RLP13 PE=3 SV=1	A	RNA processing and modification	receptor-like protein 15 isoform X1 [Juglans regia]	cellular component: membrane (GO:0016020);; cellular component: membrane part (GO:0044425);; molecular function: catalytic activity (GO:0003824)
JreChr06G11298	JreChr06G11298	0	0	0	0	1.85852	72	0.72034	37	1.01083	45	3.99965e-06	8.99277	up	--	--	Molecular Function: RNA binding (GO:0003723);; Cellular Component: nucleus (GO:0005634);; Biological Process: RNA processing (GO:0006396);; Cellular Component: ribonucleoprotein complex (GO:1990904);;	K15191|2.3e-186|jre:108984221|K15191 La-related protein 7 | (RefSeq) la-related protein 6C-like isoform X2	--	[R]	General function prediction only	La domain	La-related protein 6C OS=Arabidopsis thaliana OX=3702 GN=LARP6C PE=3 SV=1	A	RNA processing and modification	la-related protein 6C-like isoform X2 [Juglans regia]	molecular function: binding (GO:0005488);; cellular component: cell (GO:0005623);; cellular component: organelle (GO:0043226);; cellular component: cell part (GO:0044464);; biological process: metabolic process (GO:0008152);; biological process: cellular process (GO:0009987);; cellular component: macromolecular complex (GO:0032991)
JreChr02G10620	JreChr02G10620	31.9197	768	41.4	1096	395.435	8488	240.266	6810	290.565	7034	1.32713e-16	3.85087	up	--	--	Cellular Component: integral component of membrane (GO:0016021);;	--	--	--	--	Protein of unknown function (DUF679)	Protein DMP2 OS=Arabidopsis thaliana OX=3702 GN=DMP2 PE=2 SV=1	S	Function unknown	protein DMP2-like [Juglans regia]	cellular component: membrane (GO:0016020);; cellular component: membrane part (GO:0044425)
JreChr13G11107	JreChr13G11107	4.30248	286	4.01915	294	0.274661	17	0.037201	3	0.624947	42	0.00401569	-3.14454	down	--	--	Biological Process: immune system process (GO:0002376);; Cellular Component: cellular_component (GO:0005575);; Cellular Component: cell (GO:0005623);; Cellular Component: plasma membrane (GO:0005886);; Biological Process: response to stress (GO:0006950);; Biological Process: defense response (GO:0006952);; Biological Process: immune response (GO:0006955);; Biological Process: cell communication (…	K15078|2.5e-30|tcc:18614561|K15078 structure-specific endonuclease subunit SLX1 [EC:3.6.1.-] | (RefSeq) putative disease resistance protein RGA3	--	--	--	--	--	T	Signal transduction mechanisms	putative disease resistance protein At3g14460 [Juglans regia]	biological process: immune system process (GO:0002376);; cellular component: cell (GO:0005623);; cellular component: membrane (GO:0016020);; cellular component: cell part (GO:0044464);; biological process: response to stimulus (GO:0050896);; biological process: cellular process (GO:0009987);; biological process: biological regulation (GO:0065007);; biological process: single-organism process (GO:…
JreChr11G11606	JreChr11G11606	2.01585	81	2.39332	106	0.050193	2	0.049258	3	0.211768	9	0.00191528	-3.63962	down	[M]	Cell wall/membrane/envelope biogenesis	Molecular Function: protein kinase activity (GO:0004672);; Molecular Function: ATP binding (GO:0005524);;	K01968|9.6e-54|psom:113350054|K01968 3-methylcrotonyl-CoA carboxylase alpha subunit [EC:6.4.1.4] | (RefSeq) LOW QUALITY PROTEIN: methylcrotonoyl-CoA carboxylase subunit alpha, mitochondrial-like	Valine, leucine and isoleucine degradation (ko00280)	[T]	Signal transduction mechanisms	Protein tyrosine and serine/threonine kinase	Serine/threonine/tyrosine-protein kinase HT1 OS=Arabidopsis thaliana OX=3702 GN=HT1 PE=1 SV=1	T	Signal transduction mechanisms	serine/threonine/tyrosine-protein kinase HT1-like [Juglans regia]	molecular function: catalytic activity (GO:0003824);; biological process: metabolic process (GO:0008152);; biological process: cellular process (GO:0009987);; molecular function: binding (GO:0005488)
JreChr07G10303	JreChr07G10303	31.9621	2619	33.8161	3050	2.90114	213	2.26492	219	5.66467	468	2.65077e-09	-2.51652	down	[J]	Translation, ribosomal structure and biogenesis	--	--	--	--	--	Polyketide cyclase / dehydrase and lipid transport	--	S	Function unknown	uncharacterized protein LOC108995786 isoform X1 [Juglans regia]	--
JreChr09G10318	JreChr09G10318	0.569243	26	0.899521	44	5.25344	207	1.47105	77	6.9295	308	5.29793e-05	3.2623	up	--		Molecular Function: protein kinase activity (GO:0004672);; Molecular Function: ATP binding (GO:0005524);; Cellular Component: integral component of membrane (GO:0016021);;	K13430|1.2e-60|dct:110092571|K13430 serine/threonine-protein kinase PBS1 [EC:2.7.11.1] | (RefSeq) serine/threonine-protein kinase PBS1 isoform X1	Plant-pathogen interaction (ko04626)	--	--	Protein kinase domain	Probable LRR receptor-like serine/threonine-protein kinase At1g53440 OS=Arabidopsis thaliana OX=3702 GN=At1g53440 PE=2 SV=2	T	Signal transduction mechanisms	hypothetical protein GH714_011621 [Hevea brasiliensis]	molecular function: catalytic activity (GO:0003824);; biological process: metabolic process (GO:0008152);; biological process: cellular process (GO:0009987);; molecular function: binding (GO:0005488);; cellular component: membrane (GO:0016020);; cellular component: membrane part (GO:0044425)
JreChr05G11764	JreChr05G11764	35.5358	1845	33.1486	1895	1.16724	55	0.962681	59	3.05895	160	2.45861e-12	-3.67091	down	[E]	Amino acid transport and metabolism	Molecular Function: catalytic activity (GO:0003824);; Biological Process: biosynthetic process (GO:0009058);; Molecular Function: pyridoxal phosphate binding (GO:0030170);;	K23977|2.8e-263|jre:108988346|K23977 L-glutamine---4-(methylsulfanyl)-2-oxobutanoate aminotransferase [EC:2.6.1.117] | (RefSeq) probable N-succinyldiaminopimelate aminotransferase DapC isoform X1	Cysteine and methionine metabolism (ko00270)	[E]	Amino acid transport and metabolism	Aminotransferase class I and II	Aspartate aminotransferase OS=Pinus pinaster OX=71647 GN=AAT PE=1 SV=1	E	Amino acid transport and metabolism	probable N-succinyldiaminopimelate aminotransferase DapC isoform X2 [Juglans regia]	molecular function: catalytic activity (GO:0003824);; biological process: metabolic process (GO:0008152);; molecular function: binding (GO:0005488)
JreChr09G11549	JreChr09G11549	14.4353	1164	14.0075	1243	0.036062	3	0.407217	39	0.908572	74	1.55761e-05	-4.34523	down	--	--	--	--	--	--	--	Protein of unknown function (DUF740)	Protein OCTOPUS OS=Arabidopsis thaliana OX=3702 GN=OPS PE=1 SV=1	S	Function unknown	protein OCTOPUS-like [Juglans regia]	--
JreChr01G11922	JreChr01G11922	0.236607	9	0.152335	7	3.028	102	0.841897	38	1.02419	39	0.000993848	3.80845	up	--	--	--	--	--	--	--	--	--	--	--	uncharacterized protein LOC109010426 isoform X1 [Juglans regia]	--
JreChr09G12358	JreChr09G12358	0.242382	14	0.550812	34	2.59037	128	7.28157	475	3.11763	174	1.8769e-06	4.28459	up	--	--	Cellular Component: integral component of membrane (GO:0016021);;	--	--	--	--	D-mannose binding lectin	PAN domain-containing protein At5g03700 OS=Arabidopsis thaliana OX=3702 GN=At5g03700 PE=1 SV=1	S	Function unknown	PAN domain-containing protein At5g03700-like [Juglans regia]	cellular component: membrane (GO:0016020);; cellular component: membrane part (GO:0044425)
JreChr03G13464	JreChr03G13464	123.881	2645	100.49	2362	3.33251	64	0.203007	6	18.8876	406	0.00852677	-3.45042	down	--	--	--	--	--	--	--	PAR1 protein	--	S	Function unknown	uncharacterized protein LOC108998533 [Juglans regia]	--
JreChr01G12544	JreChr01G12544	39.4204	847	44.0897	1042	90.5852	1736	146.153	3697	61.7119	1334	0.00258636	2.11811	up	--	--	Cellular Component: integral component of membrane (GO:0016021);;	K20359|9.6e-93|jre:108991290|K20359 PRA1 family protein 1 | (RefSeq) PRA1 family protein F3-like	--	[U]	Intracellular trafficking, secretion, and vesicular transport	PRA1 family protein	PRA1 family protein F3 OS=Arabidopsis thaliana OX=3702 GN=PRA1F3 PE=1 SV=1	U	Intracellular trafficking, secretion, and vesicular transport	PRA1 family protein F3-like [Juglans regia]	cellular component: membrane (GO:0016020);; cellular component: membrane part (GO:0044425)
JreChr03G10313	JreChr03G10313	20.0303	1079	23.3251	1382	75.0229	3605	114.362	7255	79.9799	4334	5.65656e-08	2.86529	up	[E]	Amino acid transport and metabolism	Molecular Function: transaminase activity (GO:0008483);; Molecular Function: pyridoxal phosphate binding (GO:0030170);;	K00827|6.2e-274|jre:108982628|K00827 alanine-glyoxylate transaminase / (R)-3-amino-2-methylpropionate-pyruvate transaminase [EC:2.6.1.44 2.6.1.40] | (RefSeq) alanine--glyoxylate aminotransferase 2 homolog 1, mitochondrial	Alanine, aspartate and glutamate metabolism (ko00250);; Glycine, serine and threonine metabolism (ko00260);; Cysteine and methionine metabolism (ko00270);; Valine, leucine and isoleucine degradation (ko00280)	[E]	Amino acid transport and metabolism	Aminotransferase class-III	Alanine--glyoxylate aminotransferase 2 homolog 1, mitochondrial OS=Arabidopsis thaliana OX=3702 GN=AGT2 PE=1 SV=1	E	Amino acid transport and metabolism	alanine--glyoxylate aminotransferase 2 homolog 1, mitochondrial [Juglans regia]	molecular function: catalytic activity (GO:0003824);; molecular function: binding (GO:0005488)
JreChr11G11589	JreChr11G11589	0.450122	11	0.301441	8	9709.48	202560	4254.23	117186	4904.39	115388	3.63286e-107	14.7698	up	--	--	Molecular Function: endopeptidase inhibitor activity (GO:0004866);;	--	--	--	--	Trypsin and protease inhibitor	Kunitz type trypsin inhibitor 104 OS=Medicago truncatula OX=3880 GN=KPI104 PE=1 SV=1	S	Function unknown	kunitz type trypsin inhibitor 104-like [Juglans regia]	molecular function: molecular function regulator (GO:0098772);; biological process: biological regulation (GO:0065007)
JreChr09G10719	JreChr09G10719	16.9826	298	15.619	302	0.270986	5	1.13492	24	3.47211	62	0.0091421	-2.70146	down	--	--	--	--	--	--	--	--	--	S	Function unknown	putative glycine-rich cell wall structural protein 1 [Juglans regia]	--
JreChr11G10054	JreChr11G10054	62.3978	1901	60.1122	2015	129.675	3525	217.261	7798	124.212	3808	0.000288156	2.19328	up	--	--	Cellular Component: nucleus (GO:0005634);; Molecular Function: protein heterodimerization activity (GO:0046982);;	K08066|3.0e-132|jre:109011255|K08066 nuclear transcription factor Y, gamma | (RefSeq) nuclear transcription factor Y subunit C-2	--	[K]	Transcription	Core histone H2A/H2B/H3/H4	Nuclear transcription factor Y subunit C-4 OS=Oryza sativa subsp. japonica OX=39947 GN=NFYC4 PE=1 SV=1	K	Transcription	nuclear transcription factor Y subunit C-2 [Juglans regia]	cellular component: cell (GO:0005623);; cellular component: organelle (GO:0043226);; cellular component: cell part (GO:0044464);; molecular function: binding (GO:0005488)
JreChr12G11373	JreChr12G11373	30.0664	443	28.9396	469	90.0865	1184	306.191	5312	70.6163	1047	0.000247977	3.31674	up	--	--	--	--	--	--	--	--	--	--	--	uncharacterized protein LOC108993715 [Juglans regia]	--
JreChr01G10315	JreChr01G10315	15.5004	633	12.0255	540	1.55441	57	0.744013	36	2.68486	111	0.000164971	-2.39589	down	--	--	Cellular Component: cellular_component (GO:0005575);; Cellular Component: intracellular (GO:0005622);; Cellular Component: cell (GO:0005623);; Cellular Component: cytoplasm (GO:0005737);; Cellular Component: chloroplast (GO:0009507);; Cellular Component: plastid stroma (GO:0009532);; Cellular Component: plastid (GO:0009536);; Cellular Component: chloroplast stroma (GO:0009570);; Cellular Componen…	--	--	--	--	PAP_fibrillin	Probable plastid-lipid-associated protein 10, chloroplastic OS=Arabidopsis thaliana OX=3702 GN=PAP10 PE=1 SV=1	S	Function unknown	probable plastid-lipid-associated protein 10, chloroplastic [Juglans regia]	cellular component: cell (GO:0005623);; cellular component: cell part (GO:0044464);; cellular component: organelle (GO:0043226);; cellular component: organelle part (GO:0044422)
JreChr11G11083	JreChr11G11083	6.98697	164	6.1252	158	0.278017	6	0.036303	2	0.672691	16	0.000672324	-3.65657	down	--	--	--	--	--	--	--	Domain of unknown function (DUF4228)	--	S	Function unknown	uncharacterized protein LOC109021043 [Juglans regia]	--
JreChr11G11205	JreChr11G11205	9.52743	500	7.40493	428	0	0	0	0	0	0	6.38571e-13	-10.5158	down	[L]	Replication, recombination and repair	Molecular Function: DNA primase activity (GO:0003896);;	K02684|6.3e-263|jre:108987131|K02684 DNA primase small subunit [EC:2.7.7.102] | (RefSeq) DNA primase small subunit	DNA replication (ko03030)	[L]	Replication, recombination and repair	DNA primase small subunit	--	L	Replication, recombination and repair	DNA primase small subunit [Juglans regia]	molecular function: catalytic activity (GO:0003824);; biological process: metabolic process (GO:0008152);; biological process: cellular process (GO:0009987)
JreChr06G10550	JreChr06G10550	4.18185	225	5.94074	352	0.180633	9	0.034438	3	0.287688	16	1.56884e-06	-4.20533	down	--	--	Molecular Function: DNA binding (GO:0003677);; Cellular Component: nucleus (GO:0005634);;	K09422|7.6e-272|jre:109019214|K09422 transcription factor MYB, plant | (RefSeq) transcription factor MYB124-like isoform X1	--	[K]	Transcription	Myb-like DNA-binding domain	Transcription factor MYB88 OS=Arabidopsis thaliana OX=3702 GN=MYB88 PE=1 SV=1	--	--	transcription factor MYB124-like isoform X2 [Juglans regia]	molecular function: binding (GO:0005488);; cellular component: cell (GO:0005623);; cellular component: organelle (GO:0043226);; cellular component: cell part (GO:0044464)
JreChr07G11776	JreChr07G11776	100.846	3117	97.9037	3331	12.4308	343	20.0028	729	26.6706	830	0.000708754	-1.60721	down	--	--	--	--	--	--	--	Protein of unknown function (DUF4057)	--	S	Function unknown	uncharacterized protein LOC109013374 [Juglans regia]	--
JreChr01G11838	JreChr01G11838	43.3694	1350	47.1667	1617	137.627	3824	43.0621	1580	97.0381	3041	0.00525699	1.77022	up	[R]	General function prediction only	Molecular Function: chitinase activity (GO:0004568);; Biological Process: carbohydrate metabolic process (GO:0005975);; Biological Process: chitin catabolic process (GO:0006032);; Molecular Function: chitin binding (GO:0008061);; Biological Process: cell wall macromolecule catabolic process (GO:0016998);;	K01183|8.6e-167|jre:108980780|K01183 chitinase [EC:3.2.1.14] | (RefSeq) endochitinase EP3-like	Amino sugar and nucleotide sugar metabolism (ko00520)	[R]	General function prediction only	Chitinase class I	Endochitinase EP3 OS=Arabidopsis thaliana OX=3702 GN=EP3 PE=1 SV=1	S	Function unknown	endochitinase EP3-like [Juglans regia]	molecular function: catalytic activity (GO:0003824);; biological process: metabolic process (GO:0008152);; molecular function: binding (GO:0005488);; biological process: cellular process (GO:0009987)
JreChr03G12167	JreChr03G12167	15.7894	551	18.4676	709	2.46383	77	2.07987	86	5.81689	204	0.00347767	-1.65748	down	--	--	Cellular Component: integral component of membrane (GO:0016021);;	--	--	--	--	Late embryogenesis abundant protein	--	S	Function unknown	uncharacterized protein LOC108979387 [Juglans regia]	cellular component: membrane (GO:0016020);; cellular component: membrane part (GO:0044425)
JreChr15G10054	JreChr15G10054	1.32115	66	2.03319	112	53.5524	2385	78.6613	4626	26.1521	1314	1.55707e-15	5.86057	up	[QV]	Secondary metabolites biosynthesis, transport and catabolism;; Defense mechanisms	Molecular Function: monooxygenase activity (GO:0004497);; Molecular Function: iron ion binding (GO:0005506);; Molecular Function: oxidoreductase activity, acting on paired donors, with incorporation or reduction of molecular oxygen (GO:0016705);; Molecular Function: heme binding (GO:0020037);;	K23136|1.8e-134|vvi:100247206|K23136 fraxetin 5-hydroxylase [EC:1.14.14.164] | (RefSeq) cytochrome P450 82C4	--	[Q]	Secondary metabolites biosynthesis, transport and catabolism	Cytochrome P450	Cytochrome P450 82A3 OS=Glycine max OX=3847 GN=CYP82A3 PE=2 SV=1	Q	Secondary metabolites biosynthesis, transport and catabolism	hypothetical protein F2P56_012519, partial [Juglans regia]	molecular function: catalytic activity (GO:0003824);; biological process: metabolic process (GO:0008152);; biological process: single-organism process (GO:0044699);; molecular function: binding (GO:0005488)
JreChr06G10810	JreChr06G10810	6.41552	517	6.39588	567	0.365947	27	0.092385	9	1.16436	95	0.00197897	-3.00692	down	[R]	General function prediction only	Molecular Function: protein kinase activity (GO:0004672);; Molecular Function: ATP binding (GO:0005524);; Cellular Component: integral component of membrane (GO:0016021);;	K13418|5.9e-42|hbr:110650478|K13418 somatic embryogenesis receptor kinase 1 [EC:2.7.10.1 2.7.11.1] | (RefSeq) somatic embryogenesis receptor kinase 1	--	--	--	Protein kinase domain	Receptor protein kinase-like protein ZAR1 OS=Arabidopsis thaliana OX=3702 GN=ZAR1 PE=1 SV=1	T	Signal transduction mechanisms	receptor protein kinase-like protein ZAR1 [Juglans regia]	molecular function: catalytic activity (GO:0003824);; biological process: metabolic process (GO:0008152);; biological process: cellular process (GO:0009987);; molecular function: binding (GO:0005488);; cellular component: membrane (GO:0016020);; cellular component: membrane part (GO:0044425)
JreChr05G12517	JreChr05G12517	16.8325	2058	16.8835	2273	0.995757	109	0.273714	40	1.86127	230	2.1367e-06	-3.4016	down	--	--	Molecular Function: microtubule motor activity (GO:0003777);; Molecular Function: ATP binding (GO:0005524);; Biological Process: microtubule-based movement (GO:0007018);; Molecular Function: microtubule binding (GO:0008017);;	K11498|0.0e+00|jre:108987004|K11498 centromeric protein E | (RefSeq) kinesin-like protein KIN-7D, mitochondrial isoform X1	--	[Z]	Cytoskeleton	Kinesin motor domain	Kinesin-like protein KIN-7D, mitochondrial OS=Arabidopsis thaliana OX=3702 GN=KIN7D PE=2 SV=1	Z	Cytoskeleton	kinesin-like protein KIN-7D, mitochondrial isoform X1 [Juglans regia]	molecular function: catalytic activity (GO:0003824);; molecular function: binding (GO:0005488);; biological process: cellular process (GO:0009987);; biological process: single-organism process (GO:0044699)
JreChr01G10753	JreChr01G10753	13.725	702	16.0377	903	1.35259	62	2.36866	143	4.31203	222	0.00317635	-1.79098	down	--	--	Molecular Function: molecular_function (GO:0003674);; Molecular Function: GTPase activator activity (GO:0005096);; Molecular Function: binding (GO:0005488);; Molecular Function: protein binding (GO:0005515);; Cellular Component: cellular_component (GO:0005575);; Cellular Component: intracellular (GO:0005622);; Cellular Component: cell (GO:0005623);; Cellular Component: cytoplasm (GO:0005737);; Ce…	K20360|7.5e-27|ccp:CHC_T00007273001|K20360 TBC1 domain family member 2 | (RefSeq) hypothetical protein	--	[R]	General function prediction only	Rab-GTPase-TBC domain	--	S	Function unknown	TBC1 domain family member 13-like [Juglans regia]	molecular function: molecular function regulator (GO:0098772);; biological process: biological regulation (GO:0065007);; molecular function: binding (GO:0005488);; cellular component: cell (GO:0005623);; cellular component: cell part (GO:0044464);; biological process: localization (GO:0051179);; cellular component: membrane (GO:0016020)
Juglans_regia_newGene_6303	--	2.77553	113	3.80869	152	12.7384	407	16.3939	743	10.2586	366	1.37798e-05	2.78211	up	--	--	--	--	--	--	--	--	--	--	--	--	--
Juglans_regia_newGene_3696	--	0	0	0	0	1.53393	36	1.83895	57	0	0	0.00723207	8.35722	up	--	--	--	--	--	--	--	--	--	--	--	--	--
JreChr03G11065	JreChr03G11065	21.1831	557	18.8295	545	0.464426	11	0.193617	6	0.913797	25	5.22866e-11	-4.59327	down	--	--	--	--	--	--	--	--	--	--	--	uncharacterized protein LOC108999561 [Juglans regia]	--
JreChr04G11504	JreChr04G11504	101.926	1512	80.8679	1321	9.09259	121	10.32	181	21.3339	319	1.68246e-05	-2.07157	down	--	--	--	--	--	--	--	--	Protein BUNDLE SHEATH DEFECTIVE 2, chloroplastic OS=Arabidopsis thaliana OX=3702 GN=BSD2 PE=1 SV=1	--	--	protein BUNDLE SHEATH DEFECTIVE 2, chloroplastic-like [Juglans regia]	--
JreChr03G13113	JreChr03G13113	31.9959	2057	39.8228	2818	108.67	6235	138.909	10523	141.001	9123	3.23397e-10	2.62404	up	[C]	Energy production and conversion	Molecular Function: magnesium ion binding (GO:0000287);; Molecular Function: isocitrate dehydrogenase (NADP+) activity (GO:0004450);; Biological Process: tricarboxylic acid cycle (GO:0006099);; Biological Process: isocitrate metabolic process (GO:0006102);; Molecular Function: NAD binding (GO:0051287);;	K00031|7.5e-242|jre:108988131|K00031 isocitrate dehydrogenase [EC:1.1.1.42] | (RefSeq) isocitrate dehydrogenase [NADP]	Citrate cycle (TCA cycle) (ko00020);; Glutathione metabolism (ko00480);; Carbon metabolism (ko01200);; 2-Oxocarboxylic acid metabolism (ko01210);; Biosynthesis of amino acids (ko01230);; Peroxisome (ko04146)	[C]	Energy production and conversion	Isocitrate/isopropylmalate dehydrogenase	Isocitrate dehydrogenase [NADP] OS=Nicotiana tabacum OX=4097 PE=2 SV=1	C	Energy production and conversion	NADP-dependent isocitrate dehydrogenase [Tripterygium wilfordii]	molecular function: binding (GO:0005488);; molecular function: catalytic activity (GO:0003824);; biological process: metabolic process (GO:0008152);; biological process: single-organism process (GO:0044699);; biological process: cellular process (GO:0009987)
JreChr12G11210	JreChr12G11210	13.2872	217	22.1551	398	98.8052	1437	34.478	663	67.906	1114	3.08722e-05	2.66833	up	--	--	Cellular Component: cellular_component (GO:0005575);; Cellular Component: extracellular region (GO:0005576);; Cellular Component: cell wall (GO:0005618);; Cellular Component: intracellular (GO:0005622);; Cellular Component: cell (GO:0005623);; Cellular Component: cytoplasm (GO:0005737);; Cellular Component: vacuole (GO:0005773);; Cellular Component: vacuolar membrane (GO:0005774);; Cellular Compo…	--	--	--	--	--	Epidermis-specific secreted glycoprotein EP1 OS=Daucus carota OX=4039 GN=EP1 PE=1 SV=1	S	Function unknown	epidermis-specific secreted glycoprotein EP1-like [Juglans regia]	cellular component: extracellular region (GO:0005576);; cellular component: cell (GO:0005623);; cellular component: cell part (GO:0044464);; cellular component: organelle (GO:0043226);; cellular component: membrane (GO:0016020);; cellular component: organelle part (GO:0044422);; biological process: localization (GO:0051179);; biological process: single-organism process (GO:0044699)
JreChr07G11668	JreChr07G11668	15.311	794	19.3215	1102	0.694376	33	0.57766	36	2.04459	107	4.12484e-08	-3.32813	down	--	--	Biological Process: regulation of transcription, DNA-templated (GO:0006355);; Molecular Function: protein dimerization activity (GO:0046983);;	K18878|1.3e-31|cann:107866053|K18878 BHLH transcription factor Upa20 | (RefSeq) Upa20; transcription factor bHLH137-like	Plant-pathogen interaction (ko04626)	--	--	Helix-loop-helix DNA-binding domain	Transcription factor bHLH74 OS=Arabidopsis thaliana OX=3702 GN=BHLH74 PE=1 SV=1	K	Transcription	transcription factor bHLH74 [Juglans regia]	biological process: biological regulation (GO:0065007);; molecular function: binding (GO:0005488)
Juglans_regia_newGene_1693	--	0.312569	11	0.198674	8	4.59237	132	17.4974	662	4.28916	139	1.31197e-08	5.86551	up	--	--	--	--	--	--	--	--	--	--	--	--	--
JreChr01G10028	JreChr01G10028	3.20287	187	5.37685	345	0.386235	21	0.676293	47	0.900347	53	0.00796511	-1.95865	down	[Q]	Secondary metabolites biosynthesis, transport and catabolism	Molecular Function: diacylglycerol O-acyltransferase activity (GO:0004144);; Biological Process: glycerolipid biosynthetic process (GO:0045017);;	K15406|2.3e-104|ath:AT5G37300|K15406 wax-ester synthase / diacylglycerol O-acyltransferase [EC:2.3.1.75 2.3.1.20] | (RefSeq) WSD1; O-acyltransferase (WSD1-like) family protein	Cutin, suberine and wax biosynthesis (ko00073)	--	--	WS/DGAT C-terminal domain	O-acyltransferase WSD1 OS=Arabidopsis thaliana OX=3702 GN=WSD1 PE=2 SV=1	S	Function unknown	O-acyltransferase WSD1-like [Juglans regia]	molecular function: catalytic activity (GO:0003824);; biological process: metabolic process (GO:0008152);; biological process: cellular process (GO:0009987);; biological process: single-organism process (GO:0044699)
JreChr11G11844	JreChr11G11844	7.07862	364	9.95299	563	23.3753	1072	15.8415	959	16.5048	854	0.000361983	1.91435	up	[G]	Carbohydrate transport and metabolism	Cellular Component: integral component of membrane (GO:0016021);; Molecular Function: transmembrane transporter activity (GO:0022857);;	K08202|1.1e-222|jre:109014246|K08202 MFS transporter, OCT family, solute carrier family 22 (organic cation transporter), member 4/5 | (RefSeq) organic cation/carnitine transporter 4	--	[R]	General function prediction only	Sugar (and other) transporter	Organic cation/carnitine transporter 4 OS=Arabidopsis thaliana OX=3702 GN=OCT4 PE=2 SV=1	S	Function unknown	organic cation/carnitine transporter 4 [Juglans regia]	cellular component: membrane (GO:0016020);; cellular component: membrane part (GO:0044425);; molecular function: transporter activity (GO:0005215);; biological process: localization (GO:0051179)
JreChr01G13308	JreChr01G13308	72.4954	5589	78.069	6625	466.229	32079	144.248	13105	227.587	17660	5.98959e-05	2.66926	up	--	--	Molecular Function: DNA binding (GO:0003677);;	K03255|7.8e-52|smo:SELMODRAFT_442478|K03255 protein TIF31 | (RefSeq) hypothetical protein	--	--	--	--	Telomere repeat-binding protein 4 OS=Arabidopsis thaliana OX=3702 GN=TRP4 PE=1 SV=1	K	Transcription	telomere repeat-binding protein 4 [Juglans regia]	molecular function: binding (GO:0005488)
JreChr14G10008	JreChr14G10008	64.6133	2723	75.3924	3497	127.39	4792	96.6173	4799	152.006	6448	5.3431e-06	1.57419	up	[J]	Translation, ribosomal structure and biogenesis	Molecular Function: MAP kinase activity (GO:0004707);; Molecular Function: ATP binding (GO:0005524);;	K20536|2.8e-221|jre:109022081|K20536 mitogen-activated protein kinase 3 [EC:2.7.11.24] | (RefSeq) mitogen-activated protein kinase 3-like	MAPK signaling pathway - plant (ko04016);; Plant-pathogen interaction (ko04626)	[T]	Signal transduction mechanisms	Protein kinase domain	Mitogen-activated protein kinase 3 OS=Arabidopsis thaliana OX=3702 GN=MPK3 PE=1 SV=2	T	Signal transduction mechanisms	mitogen-activated protein kinase 3-like [Juglans regia]	molecular function: catalytic activity (GO:0003824);; molecular function: signal transducer activity (GO:0004871);; biological process: metabolic process (GO:0008152);; biological process: cellular process (GO:0009987);; biological process: signaling (GO:0023052);; biological process: single-organism process (GO:0044699);; biological process: response to stimulus (GO:0050896);; biological process…
JreChr03G10965	JreChr03G10965	47.8463	1861	43.3621	1856	339.1	11768	376.563	17255	191.335	7489	4.36444e-09	3.57755	up	--	--	--	K18643|3.3e-59|gra:105795008|K18643 katanin p80 WD40 repeat-containing subunit B1 | (RefSeq) uncharacterized LOC105795008	--	--	--	Protein of unknown function (DUF789)	--	S	Function unknown	uncharacterized protein LOC108996821 [Juglans regia]	--
JreChr13G11480	JreChr13G11480	2.4564	20	1.27484	12	20.8969	151	15.9475	153	8.08029	66	3.95404e-05	3.82389	up	--	--	--	--	--	--	--	--	--	--	--	hypothetical protein CJ030_MR1G017686 [Morella rubra]	--
JreChr16G10657	JreChr16G10657	0.093256	5	0.084657	4	1.1277	44	0.656799	34	0.991788	43	0.000279352	3.97396	up	[G]	Carbohydrate transport and metabolism	Molecular Function: hydrolase activity, hydrolyzing O-glycosyl compounds (GO:0004553);; Biological Process: carbohydrate metabolic process (GO:0005975);; Molecular Function: chitin binding (GO:0008061);;	K01183|3.4e-222|jre:109000756|K01183 chitinase [EC:3.2.1.14] | (RefSeq) class V chitinase CHIT5b-like	Amino sugar and nucleotide sugar metabolism (ko00520)	[G]	Carbohydrate transport and metabolism	Glycosyl hydrolases family 18	Class V chitinase CHIT5b OS=Medicago truncatula OX=3880 GN=CHIT5B PE=1 SV=1	G	Carbohydrate transport and metabolism	class V chitinase CHIT5b-like [Juglans regia]	molecular function: catalytic activity (GO:0003824);; biological process: metabolic process (GO:0008152);; molecular function: binding (GO:0005488)
JreChr04G12196	JreChr04G12196	1662.76	54558	1364.22	49273	164.394	4815	355.639	13753	205.59	6791	0.00553749	-1.81498	down	--	--	Cellular Component: photosystem I (GO:0009522);; Cellular Component: photosystem II (GO:0009523);; Cellular Component: chloroplast thylakoid membrane (GO:0009535);; Biological Process: photosynthesis, light harvesting (GO:0009765);; Cellular Component: integral component of membrane (GO:0016021);; Molecular Function: chlorophyll binding (GO:0016168);; Biological Process: protein-chromophore linka…	K08916|1.9e-164|jre:109001908|K08916 light-harvesting complex II chlorophyll a/b binding protein 5 | (RefSeq) chlorophyll a-b binding protein CP26, chloroplastic	Photosynthesis - antenna proteins (ko00196)	--	--	Chlorophyll A-B binding protein	Chlorophyll a-b binding protein CP26, chloroplastic OS=Arabidopsis thaliana OX=3702 GN=LHCB5 PE=1 SV=1	C	Energy production and conversion	chlorophyll a-b binding protein CP26, chloroplastic [Juglans regia]	cellular component: cell (GO:0005623);; cellular component: membrane (GO:0016020);; cellular component: macromolecular complex (GO:0032991);; cellular component: membrane part (GO:0044425);; cellular component: cell part (GO:0044464);; cellular component: organelle (GO:0043226);; cellular component: organelle part (GO:0044422);; biological process: metabolic process (GO:0008152);; biological proc…
JreChr07G11729	JreChr07G11729	1.18231	28	1.0236	27	5.37004	113	27.6711	763	2.78634	66	0.000293878	4.38055	up	--	--	--	--	--	--	--	Lateral organ boundaries (LOB) domain	LOB domain-containing protein 38 OS=Arabidopsis thaliana OX=3702 GN=LBD38 PE=1 SV=1	S	Function unknown	LOB domain-containing protein 38-like [Juglans regia]	--
JreChr09G12284	JreChr09G12284	3.16832	173	1.53625	92	0.082124	4	0	0	0	0	0.00207276	-5.67466	down	--	--	Molecular Function: polygalacturonase activity (GO:0004650);;	--	--	--	--	--	Polygalacturonase QRT3 OS=Arabidopsis thaliana OX=3702 GN=QRT3 PE=2 SV=1	S	Function unknown	polygalacturonase QRT3 [Juglans regia]	molecular function: catalytic activity (GO:0003824)
JreChr13G11071	JreChr13G11071	60.947	3370	50.8042	3092	0.199945	10	0.299792	20	1.36708	77	1.22027e-15	-5.90235	down	[C]	Energy production and conversion	Biological Process: cellular aldehyde metabolic process (GO:0006081);; Molecular Function: oxidoreductase activity, acting on the aldehyde or oxo group of donors, NAD or NADP as acceptor (GO:0016620);;	K00128|9.2e-281|jre:108998675|K00128 aldehyde dehydrogenase (NAD+) [EC:1.2.1.3] | (RefSeq) aldehyde dehydrogenase family 3 member F1-like isoform X1	Glycolysis / Gluconeogenesis (ko00010);; Ascorbate and aldarate metabolism (ko00053);; Fatty acid degradation (ko00071);; Valine, leucine and isoleucine degradation (ko00280);; Lysine degradation (ko00310);; Arginine and proline metabolism (ko00330);; Histidine metabolism (ko00340);; Tryptophan metabolism (ko00380);; beta-Alanine metabolism (ko00410);; Glycerolipid metabolism (ko00561);; Pyruvate…	[C]	Energy production and conversion	Aldehyde dehydrogenase family	Aldehyde dehydrogenase family 3 member F1 OS=Arabidopsis thaliana OX=3702 GN=ALDH3F1 PE=2 SV=2	C	Energy production and conversion	aldehyde dehydrogenase family 3 member F1-like isoform X2 [Juglans regia]	biological process: metabolic process (GO:0008152);; biological process: cellular process (GO:0009987);; biological process: single-organism process (GO:0044699);; molecular function: catalytic activity (GO:0003824)
JreChr09G11638	JreChr09G11638	4.43147	217	2.83241	153	0	0	0	0	0.227218	12	0.00549272	-5.06557	down	--	--	Cellular Component: integral component of membrane (GO:0016021);;	K23877|6.9e-38|oeu:111400864|K23877 xyloglucan O-acetyltransferase | (RefSeq) protein ALTERED XYLOGLUCAN 4-like	--	--	--	GDSL/SGNH-like Acyl-Esterase family found in Pmr5 and Cas1p	Protein trichome birefringence-like 3 OS=Arabidopsis thaliana OX=3702 GN=TBL3 PE=2 SV=1	S	Function unknown	protein trichome birefringence-like 3 [Juglans regia]	cellular component: membrane (GO:0016020);; cellular component: membrane part (GO:0044425)
JreChr03G10050	JreChr03G10050	14.969	1437	18.357	1940	1.31217	113	0.767663	87	3.35237	324	2.95855e-05	-2.59086	down	[G]	Carbohydrate transport and metabolism	Molecular Function: beta-galactosidase activity (GO:0004565);; Biological Process: carbohydrate metabolic process (GO:0005975);; Molecular Function: carbohydrate binding (GO:0030246);;	K12309|6.4e-237|ath:AT3G52840|K12309 beta-galactosidase [EC:3.2.1.23] | (RefSeq) BGAL2; beta-galactosidase 2	Galactose metabolism (ko00052);; Other glycan degradation (ko00511);; Glycosaminoglycan degradation (ko00531);; Sphingolipid metabolism (ko00600);; Glycosphingolipid biosynthesis - ganglio series (ko00604)	[G]	Carbohydrate transport and metabolism	Glycosyl hydrolases family 35	Beta-galactosidase 3 OS=Oryza sativa subsp. japonica OX=39947 GN=Os01g0875500 PE=3 SV=1	G	Carbohydrate transport and metabolism	beta-galactosidase 10 [Juglans regia]	molecular function: catalytic activity (GO:0003824);; biological process: metabolic process (GO:0008152);; molecular function: binding (GO:0005488)
JreChr09G10512	JreChr09G10512	7.37108	698	9.66359	1007	0.165266	14	0.157755	18	0.578758	56	2.18697e-10	-4.18522	down	[O]	Posttranslational modification, protein turnover, chaperones	Molecular Function: serine-type endopeptidase activity (GO:0004252);;	K15333|6.6e-170|nsy:104224633|K15333 tRNA guanosine-2'-O-methyltransferase [EC:2.1.1.34] | (RefSeq) uncharacterized protein LOC104224633	--	--	--	Subtilase family	Subtilisin-like protease SBT2.2 OS=Arabidopsis thaliana OX=3702 GN=SBT2.2 PE=3 SV=1	O	Posttranslational modification, protein turnover, chaperones	subtilisin-like protease SBT2.2 [Juglans regia]	molecular function: catalytic activity (GO:0003824);; biological process: metabolic process (GO:0008152)
Juglans_regia_newGene_725	--	35.0827	2977	29.0803	3262	1.43635	128	0.659999	75	3.48235	416	3.5321e-06	-3.27239	down	--	--	Molecular Function: microtubule motor activity (GO:0003777);; Molecular Function: ATP binding (GO:0005524);; Biological Process: microtubule-based movement (GO:0007018);; Molecular Function: microtubule binding (GO:0008017);;	K18806|4.4e-56|mis:MICPUN_63076|K18806 kinesin family member 7 | (RefSeq) predicted protein	--	[Z]	Cytoskeleton	Kinesin motor domain	Kinesin-like protein KIN-4A OS=Gossypium hirsutum OX=3635 GN=KIN4A PE=2 SV=1	Z	Cytoskeleton	kinesin-like protein KIN-4A isoform X3 [Juglans regia]	molecular function: catalytic activity (GO:0003824);; molecular function: binding (GO:0005488);; biological process: cellular process (GO:0009987);; biological process: single-organism process (GO:0044699)
JreChr01G13142	JreChr01G13142	11.1596	670	12.1149	801	46.9956	2518	31.0696	2198	37.0328	2237	3.16094e-08	2.49401	up	--	--	--	K14297|1.9e-37|mtr:MTR_1g066430|K14297 nuclear pore complex protein Nup98-Nup96 | (RefSeq) zinc finger, C3HC4 type (RING finger) protein	RNA transport (ko03013)	[O]	Posttranslational modification, protein turnover, chaperones	Ring finger domain	E3 ubiquitin-protein ligase MBR2 OS=Arabidopsis thaliana OX=3702 GN=MBR2 PE=1 SV=1	O	Posttranslational modification, protein turnover, chaperones	uncharacterized protein LOC108997105 [Juglans regia]	--
JreChr07G10970	JreChr07G10970	0	0	0	0	3.61044	216	2.49355	197	2.28171	154	2.13959e-10	10.8612	up	--	--	Molecular Function: protein kinase activity (GO:0004672);; Molecular Function: ATP binding (GO:0005524);;	K13416|4.6e-16|adu:107481749|K13416 brassinosteroid insensitive 1-associated receptor kinase 1 [EC:2.7.10.1 2.7.11.1] | (RefSeq) BRASSINOSTEROID INSENSITIVE 1-associated receptor kinase 1-like isoform X1	MAPK signaling pathway - plant (ko04016);; Plant hormone signal transduction (ko04075);; Plant-pathogen interaction (ko04626)	[T]	Signal transduction mechanisms	Protein tyrosine and serine/threonine kinase	Proline-rich receptor-like protein kinase PERK8 OS=Arabidopsis thaliana OX=3702 GN=PERK8 PE=1 SV=1	T	Signal transduction mechanisms	LRR receptor kinase SERK2-like [Juglans regia]	molecular function: catalytic activity (GO:0003824);; biological process: metabolic process (GO:0008152);; biological process: cellular process (GO:0009987);; molecular function: binding (GO:0005488)
JreChr15G10073	JreChr15G10073	0.527748	7	0.621111	9	4.09192	44	30.9858	431	2.25146	27	0.000195075	5.26361	up	--	--	--	--	--	--	--	--	--	--	--	hypothetical protein F2P56_012529 [Juglans regia]	--
JreChr06G11311	JreChr06G11311	1.49657	67	2.11808	104	3.01743	120	2.93971	155	7.77928	349	0.00190748	1.98868	up	--	--	--	K19042|5.2e-08|nnu:104610044|K19042 E3 ubiquitin-protein ligase BOI and related proteins [EC:2.3.2.27] | (RefSeq) uncharacterized LOC104610044	--	--	--	Protein of unknown function (DUF1645)	--	S	Function unknown	uncharacterized protein LOC109006961 [Juglans regia]	--
JreChr06G11066	JreChr06G11066	0	0	0	0	4.92509	138	8.50466	315	2.81156	89	3.36096e-09	10.8073	up	--	--	--	--	--	--	--	--	--	--	--	uncharacterized protein LOC109006602 [Juglans regia]	--
JreChr06G11788	JreChr06G11788	3.20879	30	5.74306	59	12.227	102	12.1751	134	20.1037	189	0.000126252	2.44562	up	--	--	--	--	--	--	--	--	--	--	--	hypothetical protein FH972_015935 [Carpinus fangiana]	--
JreChr08G12208	JreChr08G12208	10.1755	699	10.8343	819	0.115674	8	0.369768	30	1.23687	86	4.72303e-05	-3.59152	down	--	--	Molecular Function: dolichyl-diphosphooligosaccharide-protein glycotransferase activity (GO:0004579);; Cellular Component: endoplasmic reticulum membrane (GO:0005789);; Biological Process: protein glycosylation (GO:0006486);; Cellular Component: integral component of membrane (GO:0016021);;	K12666|0.0e+00|jre:109022245|K12666 oligosaccharyltransferase complex subunit alpha (ribophorin I) | (RefSeq) dolichyl-diphosphooligosaccharide--protein glycosyltransferase subunit 1A-like isoform X1	N-Glycan biosynthesis (ko00510);; Various types of N-glycan biosynthesis (ko00513);; Protein processing in endoplasmic reticulum (ko04141)	[O]	Posttranslational modification, protein turnover, chaperones	Ribophorin I	Dolichyl-diphosphooligosaccharide--protein glycosyltransferase subunit 1A OS=Arabidopsis thaliana OX=3702 GN=OST1A PE=2 SV=1	O	Posttranslational modification, protein turnover, chaperones	dolichyl-diphosphooligosaccharide--protein glycosyltransferase subunit 1A-like isoform X1 [Juglans regia]	molecular function: catalytic activity (GO:0003824);; cellular component: cell (GO:0005623);; cellular component: membrane (GO:0016020);; cellular component: organelle (GO:0043226);; cellular component: organelle part (GO:0044422);; cellular component: membrane part (GO:0044425);; cellular component: cell part (GO:0044464);; biological process: metabolic process (GO:0008152);; biological process:…
JreChr06G10799	JreChr06G10799	6.81902	278	12.4889	560	0	0	0	0	0.093628	4	6.94445e-10	-7.62122	down	--	--	--	--	--	--	--	Remorin, C-terminal region	--	S	Function unknown	uncharacterized protein At3g61260-like [Juglans regia]	--
JreChr05G10531	JreChr05G10531	31.4817	2201	45.5036	3501	1.78642	112	6.07356	501	3.16789	223	0.0010734	-2.54075	down	--	--	--	K06699|6.9e-23|smo:SELMODRAFT_440226|K06699 proteasome activator subunit 4 | (RefSeq) hypothetical protein	Proteasome (ko03050)	--	--	BURP domain	Polygalacturonase 1 beta-like protein 3 OS=Arabidopsis thaliana OX=3702 GN=PGL3 PE=2 SV=2	S	Function unknown	polygalacturonase 1 beta-like protein 3 [Juglans regia]	--
JreChr12G11217	JreChr12G11217	29.7392	2360	28.8753	2522	3.56142	253	0.514101	49	3.95386	316	0.000838151	-2.79853	down	--	--	Biological Process: response to acid chemical (GO:0001101);; Molecular Function: protein binding (GO:0005515);; Biological Process: response to stress (GO:0006950);; Biological Process: response to osmotic stress (GO:0006970);; Biological Process: biological_process (GO:0008150);; Biological Process: response to abiotic stimulus (GO:0009628);; Biological Process: response to salt stress (GO:00096…	K09527|5.7e-90|mesc:110605894|K09527 DnaJ homolog subfamily C member 7 | (RefSeq) TPR repeat-containing thioredoxin TTL1-like	--	[R]	General function prediction only	Tetratricopeptide repeat	TPR repeat-containing thioredoxin TTL1 OS=Arabidopsis thaliana OX=3702 GN=TTL1 PE=1 SV=1	O	Posttranslational modification, protein turnover, chaperones	TPR repeat-containing thioredoxin TTL1-like [Juglans regia]	biological process: response to stimulus (GO:0050896);; molecular function: binding (GO:0005488);; biological process: biological regulation (GO:0065007);; biological process: cellular process (GO:0009987);; biological process: single-organism process (GO:0044699)
JreChr15G11937	JreChr15G11937	118.07	1871	130.977	2285	4.34468	62	3.82199	72	17.5728	281	1.35576e-06	-3.27503	down	--	--	--	--	--	--	--	--	--	--	--	classical arabinogalactan protein 10-like [Juglans regia]	--
JreChr02G10945	JreChr02G10945	16.569	200	13.0101	173	28.4634	306	68.4137	970	33.0661	401	0.00150688	2.39513	up	--	--	Biological Process: G-protein coupled receptor signaling pathway (GO:0007186);;	K03320|5.5e-29|gra:105803147|K03320 ammonium transporter, Amt family | (RefSeq) ammonium transporter 3 member 3-like	--	--	--	GGL domain	Guanine nucleotide-binding protein subunit gamma 2 OS=Arabidopsis thaliana OX=3702 GN=GG2 PE=1 SV=1	S	Function unknown	guanine nucleotide-binding protein subunit gamma 2-like isoform X2 [Juglans regia]	biological process: cellular process (GO:0009987);; biological process: signaling (GO:0023052);; biological process: single-organism process (GO:0044699);; biological process: response to stimulus (GO:0050896);; biological process: biological regulation (GO:0065007)
JreChr09G11900	JreChr09G11900	238.401	4180	282.642	5454	612.443	9583	1215.51	25112	641.613	11322	8.72664e-05	2.50426	up	--	--	Biological Process: response to acid chemical (GO:0001101);; Cellular Component: cellular_component (GO:0005575);; Cellular Component: intracellular (GO:0005622);; Cellular Component: cell (GO:0005623);; Cellular Component: cytoplasm (GO:0005737);; Biological Process: response to stress (GO:0006950);; Biological Process: biological_process (GO:0008150);; Biological Process: response to radiation …	--	--	--	--	Ataxin-2 C-terminal region	Protein EARLY RESPONSIVE TO DEHYDRATION 15 OS=Arabidopsis thaliana OX=3702 GN=ERD15 PE=1 SV=1	S	Function unknown	protein EARLY RESPONSIVE TO DEHYDRATION 15 [Juglans regia]	biological process: response to stimulus (GO:0050896);; cellular component: cell (GO:0005623);; cellular component: cell part (GO:0044464);; biological process: multi-organism process (GO:0051704)
JreChr14G11037	JreChr14G11037	24.9126	636	27.5049	773	1.33757	31	1.42439	43	4.11998	106	1.97492e-06	-2.86911	down	[PR]	Inorganic ion transport and metabolism;; General function prediction only	Molecular Function: chlorophyllide a oxygenase [overall] activity (GO:0010277);; Molecular Function: 2 iron, 2 sulfur cluster binding (GO:0051537);;	K13071|5.8e-20|obr:102703661|K13071 pheophorbide a oxygenase [EC:1.14.15.17] | (RefSeq) pheophorbide a oxygenase, chloroplastic	Porphyrin and chlorophyll metabolism (ko00860)	--	--	Pheophorbide a oxygenase	Protochlorophyllide-dependent translocon component 52, chloroplastic OS=Arabidopsis thaliana OX=3702 GN=PTC52 PE=2 SV=1	P	Inorganic ion transport and metabolism	protochlorophyllide-dependent translocon component 52, chloroplastic [Juglans regia]	molecular function: catalytic activity (GO:0003824);; biological process: metabolic process (GO:0008152);; biological process: single-organism process (GO:0044699);; molecular function: binding (GO:0005488)
JreChr02G11985	JreChr02G11985	4.09312	92	2.79018	69	20.0471	399	22.3648	587	31.1492	698	7.80561e-15	3.55147	up	[O]	Posttranslational modification, protein turnover, chaperones	Molecular Function: transferase activity (GO:0016740);;	K00799|2.7e-106|jre:109021061|K00799 glutathione S-transferase [EC:2.5.1.18] | (RefSeq) probable glutathione S-transferase	Glutathione metabolism (ko00480)	[O]	Posttranslational modification, protein turnover, chaperones	Glutathione S-transferase, N-terminal domain	Probable glutathione S-transferase OS=Nicotiana tabacum OX=4097 PE=2 SV=1	O	Posttranslational modification, protein turnover, chaperones	hypothetical protein F2P56_026680, partial [Juglans regia]	molecular function: catalytic activity (GO:0003824)
JreChr01G13442	JreChr01G13442	9.21232	393	12.6358	593	19.4089	738	13.5398	680	20.9899	900	0.000929828	1.45792	up	--	--	Molecular Function: dioxygenase activity (GO:0051213);;	K04125|1.1e-10|mus:103991620|K04125 gibberellin 2beta-dioxygenase [EC:1.14.11.13] | (RefSeq) gibberellin 2-beta-dioxygenase 1	Diterpenoid biosynthesis (ko00904)	--	--	non-haem dioxygenase in morphine synthesis N-terminal	Gibberellin 3-beta-dioxygenase 4 OS=Arabidopsis thaliana OX=3702 GN=GA3OX4 PE=1 SV=1	--	--	hypothetical protein F2P56_017272, partial [Juglans regia]	molecular function: catalytic activity (GO:0003824);; biological process: metabolic process (GO:0008152);; biological process: single-organism process (GO:0044699)
Juglans_regia_newGene_1083	--	8.49013	554	10.9475	784	18.6883	2037	24.6681	3733	19.6669	2159	2.08752e-07	2.8206	up	[R]	General function prediction only	Biological Process: signal transduction (GO:0007165);; Molecular Function: ADP binding (GO:0043531);;	K00695|8.7e-105|mtr:MTR_6g478030|K00695 sucrose synthase [EC:2.4.1.13] | (RefSeq) sucrose synthase	Starch and sucrose metabolism (ko00500)	--	--	NB-ARC domain	Disease resistance protein RPV1 OS=Vitis rotundifolia OX=103349 GN=RPV1 PE=1 SV=1	S	Function unknown	hypothetical protein F2P56_013518 [Juglans regia]	biological process: cellular process (GO:0009987);; biological process: biological regulation (GO:0065007);; molecular function: binding (GO:0005488)
JreChr05G10673	JreChr05G10673	1.99013	113	3.13833	195	20.0328	1009	3.82036	254	20.3302	1155	4.89358e-05	3.19253	up	[E]	Amino acid transport and metabolism	Molecular Function: glutamate decarboxylase activity (GO:0004351);; Biological Process: glutamate metabolic process (GO:0006536);; Molecular Function: pyridoxal phosphate binding (GO:0030170);;	K01580|8.5e-290|jre:108997089|K01580 glutamate decarboxylase [EC:4.1.1.15] | (RefSeq) glutamate decarboxylase 4-like	Alanine, aspartate and glutamate metabolism (ko00250);; beta-Alanine metabolism (ko00410);; Taurine and hypotaurine metabolism (ko00430);; Butanoate metabolism (ko00650)	[E]	Amino acid transport and metabolism	Pyridoxal-dependent decarboxylase conserved domain	Glutamate decarboxylase OS=Petunia hybrida OX=4102 GN=GAD PE=1 SV=1	E	Amino acid transport and metabolism	glutamate decarboxylase 4-like [Juglans regia]	molecular function: catalytic activity (GO:0003824);; biological process: metabolic process (GO:0008152);; biological process: cellular process (GO:0009987);; biological process: single-organism process (GO:0044699);; molecular function: binding (GO:0005488)
JreChr02G10240	JreChr02G10240	16.6965	201	42.0606	557	69.1526	743	661.587	9375	587.359	7109	1.54691e-06	4.67129	up	--	--	--	--	--	--	--	--	--	--	--	--	--
JreChr08G10741	JreChr08G10741	191.042	8136	202.653	9501	11.558	440	7.81454	393	49.0527	2103	0.000602397	-2.56188	down	[M]	Cell wall/membrane/envelope biogenesis	Molecular Function: GDP-mannose 3,5-epimerase activity (GO:0047918);; Molecular Function: NAD binding (GO:0051287);;	K10046|1.1e-225|jre:108998187|K10046 GDP-D-mannose 3', 5'-epimerase [EC:5.1.3.18 5.1.3.-] | (RefSeq) GDP-mannose 3,5-epimerase 2	Ascorbate and aldarate metabolism (ko00053);; Amino sugar and nucleotide sugar metabolism (ko00520)	[GM]	Carbohydrate transport and metabolism;; Cell wall/membrane/envelope biogenesis	NAD dependent epimerase/dehydratase family	GDP-mannose 3,5-epimerase 1 OS=Oryza sativa subsp. japonica OX=39947 GN=GME-1 PE=1 SV=1	--	--	GDP-mannose 3,5-epimerase 2 [Juglans regia]	molecular function: catalytic activity (GO:0003824);; molecular function: binding (GO:0005488)
JreChr03G12396	JreChr03G12396	5.13596	115	4.01937	99	146.713	2914	54.9871	1442	68.1313	1526	3.50887e-15	5.07746	up	--	--	--	--	--	--	--	--	--	--	--	hypothetical protein F2P56_000540, partial [Juglans regia]	--
JreChr09G10303	JreChr09G10303	3.67603	413	4.50139	556	193.878	19407	68.6455	9073	121.808	13751	3.81827e-24	5.72721	up	--		Molecular Function: protein kinase activity (GO:0004672);; Molecular Function: ATP binding (GO:0005524);; Cellular Component: integral component of membrane (GO:0016021);;	K13418|5.6e-67|smo:SELMODRAFT_167872|K13418 somatic embryogenesis receptor kinase 1 [EC:2.7.10.1 2.7.11.1] | (RefSeq) hypothetical protein	--	--	--	Protein tyrosine and serine/threonine kinase	Probable leucine-rich repeat receptor-like serine/threonine-protein kinase At3g14840 OS=Arabidopsis thaliana OX=3702 GN=LRR-RLK PE=1 SV=1	T	Signal transduction mechanisms	probable LRR receptor-like serine/threonine-protein kinase At1g07650 isoform X1 [Juglans regia]	molecular function: catalytic activity (GO:0003824);; biological process: metabolic process (GO:0008152);; biological process: cellular process (GO:0009987);; molecular function: binding (GO:0005488);; cellular component: membrane (GO:0016020);; cellular component: membrane part (GO:0044425)
JreChr01G12777	JreChr01G12777	33.1738	947	31.8855	1002	54.9447	1400	161.115	5420	57.6108	1656	0.00333824	2.36902	up	[J]	Translation, ribosomal structure and biogenesis	Biological Process: translation (GO:0006412);; Cellular Component: chloroplast (GO:0009507);; Molecular Function: peptide deformylase activity (GO:0042586);; Molecular Function: metal ion binding (GO:0046872);;	K01462|9.7e-141|jre:108984533|K01462 peptide deformylase [EC:3.5.1.88] | (RefSeq) peptide deformylase 1A, chloroplastic	--	[J]	Translation, ribosomal structure and biogenesis	Polypeptide deformylase	Peptide deformylase 1A, chloroplastic OS=Solanum lycopersicum OX=4081 GN=PDF1A PE=2 SV=1	J	Translation, ribosomal structure and biogenesis	peptide deformylase 1A, chloroplastic [Juglans regia]	biological process: metabolic process (GO:0008152);; biological process: cellular process (GO:0009987);; cellular component: cell (GO:0005623);; cellular component: organelle (GO:0043226);; cellular component: cell part (GO:0044464);; molecular function: catalytic activity (GO:0003824);; molecular function: binding (GO:0005488)
JreChr08G10129	JreChr08G10129	14.5602	282	13.0906	279	52.4903	906	92.7925	2114	45.296	882	3.69512e-06	3.04831	up	--	--	--	--	--	--	--	Protein of unknown function, DUF538	--	S	Function unknown	uncharacterized protein LOC108979821 [Juglans regia]	--
JreChr06G12002	JreChr06G12002	3.96405	63	2.50587	44	18.8965	266	199.926	3707	13.8017	219	1.30612e-05	5.55365	up	--	--	Biological Process: metal ion transport (GO:0030001);; Molecular Function: metal ion binding (GO:0046872);;	--	--	[P]	Inorganic ion transport and metabolism	Heavy-metal-associated domain	Heavy metal-associated isoprenylated plant protein 45 OS=Arabidopsis thaliana OX=3702 GN=HIPP45 PE=3 SV=1	P	Inorganic ion transport and metabolism	uncharacterized protein LOC109007470 [Juglans regia]	biological process: localization (GO:0051179);; molecular function: binding (GO:0005488)
JreChr01G10395	JreChr01G10395	1.235	109	1.90988	185	1033.79	80877	2910.99	300695	1072.87	94657	3.8498e-51	10.9299	up	[G]	Carbohydrate transport and metabolism	Molecular Function: hydrolase activity, hydrolyzing O-glycosyl compounds (GO:0004553);; Biological Process: carbohydrate metabolic process (GO:0005975);;	K15920|3.4e-261|jcu:105640968|K15920 xylan 1,4-beta-xylosidase [EC:3.2.1.37] | (RefSeq) beta-xylosidase/alpha-L-arabinofuranosidase 1	Amino sugar and nucleotide sugar metabolism (ko00520)	--	--	Glycosyl hydrolase family 3 C-terminal domain	Beta-D-xylosidase 1 OS=Arabidopsis thaliana OX=3702 GN=BXL1 PE=1 SV=1	G	Carbohydrate transport and metabolism	putative beta-D-xylosidase isoform X1 [Juglans regia]	molecular function: catalytic activity (GO:0003824);; biological process: metabolic process (GO:0008152)
JreChr03G11024	JreChr03G11024	42.4683	296	41.4354	318	3.26231	21	4.7385	39	2.69976	19	0.000416487	-2.70938	down	[C]	Energy production and conversion	Molecular Function: lipid binding (GO:0008289);; Cellular Component: plastid (GO:0009536);; Molecular Function: hydrogen ion transmembrane transporter activity (GO:0015078);; Biological Process: ATP synthesis coupled proton transport (GO:0015986);; Cellular Component: integral component of membrane (GO:0016021);; Cellular Component: proton-transporting ATP synthase complex, coupling factor F(o) (…	K02110|7.8e-20|aof:CCL56_pgp084|K02110 F-type H+-transporting ATPase subunit c | (RefSeq) atpH; ATP synthase CF0 subunit III	Oxidative phosphorylation (ko00190);; Photosynthesis (ko00195)	[C]	Energy production and conversion	ATP synthase subunit C	ATP synthase subunit c, chloroplastic OS=Acorus americanus OX=263995 GN=atpH PE=3 SV=1	C	Energy production and conversion	ATP synthase subunit alpha [Nymphaea thermarum]	molecular function: binding (GO:0005488);; cellular component: cell (GO:0005623);; cellular component: organelle (GO:0043226);; cellular component: cell part (GO:0044464);; molecular function: transporter activity (GO:0005215);; biological process: localization (GO:0051179);; biological process: metabolic process (GO:0008152);; biological process: cellular process (GO:0009987);; biological proces…
JreChr14G10215	JreChr14G10215	108.771	2677	97.926	2653	16.508	363	12.0316	349	23.2201	576	4.63793e-07	-1.87586	down	--	--	Cellular Component: chloroplast thylakoid membrane (GO:0009535);; Biological Process: regulation of protein complex stability (GO:0061635);;	--	--	--	--	--	Protein MAINTENANCE OF PSII UNDER HIGH LIGHT 1 OS=Arabidopsis thaliana OX=3702 GN=MPH1 PE=1 SV=1	S	Function unknown	protein MAINTENANCE OF PSII UNDER HIGH LIGHT 1 [Juglans regia]	cellular component: cell (GO:0005623);; cellular component: membrane (GO:0016020);; cellular component: organelle (GO:0043226);; cellular component: organelle part (GO:0044422);; cellular component: cell part (GO:0044464);; biological process: biological regulation (GO:0065007)
JreChr05G12406	JreChr05G12406	3.37145	61	0.577814	12	68.7365	1110	166.309	3546	101.958	1857	1.07264e-14	6.63671	up	--	--	Molecular Function: oxygen transporter activity (GO:0005344);; Molecular Function: oxygen binding (GO:0019825);; Molecular Function: heme binding (GO:0020037);; Molecular Function: metal ion binding (GO:0046872);;	K11968|2.0e-67|dzi:111298175|K11968 ariadne-1 [EC:2.3.2.31] | (RefSeq) probable E3 ubiquitin-protein ligase ARI2 isoform X1	--	[C]	Energy production and conversion	Globin	Hemoglobin-2 OS=Casuarina glauca OX=3522 GN=HBII PE=3 SV=1	C	Energy production and conversion	plastid division protein PDV2 [Juglans regia]	molecular function: transporter activity (GO:0005215);; biological process: localization (GO:0051179);; molecular function: binding (GO:0005488)
JreChr11G10935	JreChr11G10935	12.2687	836	11.9735	898	1.20751	74	1.65077	133	1.72195	119	7.21783e-06	-2.21551	down	--	--	Molecular Function: zinc ion binding (GO:0008270);;	K22733|2.6e-107|cit:102612526|K22733 magnesium transporter | (RefSeq) uncharacterized protein LOC102612526	--	[R]	General function prediction only	PPR repeat family	Pentatricopeptide repeat-containing protein At1g31920 OS=Arabidopsis thaliana OX=3702 GN=PCMP-H11 PE=2 SV=1	S	Function unknown	pentatricopeptide repeat-containing protein At1g31920 [Juglans regia]	molecular function: binding (GO:0005488)
JreChr07G10699	JreChr07G10699	3.33268	276	2.45086	224	0	0	0	0	0.126125	11	0.000656073	-5.60364	down	--	--	Molecular Function: protein binding (GO:0005515);; Cellular Component: cellular_component (GO:0005575);; Cellular Component: intracellular (GO:0005622);; Cellular Component: cell (GO:0005623);; Cellular Component: nucleus (GO:0005634);; Cellular Component: nucleoplasm (GO:0005654);; Cellular Component: cytoplasm (GO:0005737);; Biological Process: nucleobase-containing compound metabolic process (…	K10523|1.7e-20|bdi:100842606|K10523 speckle-type POZ protein | (RefSeq) BTB/POZ and MATH domain-containing protein 2	--	[S]	Function unknown	Armadillo/beta-catenin-like repeat	ARM REPEAT PROTEIN INTERACTING WITH ABF2 OS=Arabidopsis thaliana OX=3702 GN=ARIA PE=1 SV=2	S	Function unknown	ARM REPEAT PROTEIN INTERACTING WITH ABF2-like [Juglans regia]	molecular function: binding (GO:0005488);; cellular component: cell (GO:0005623);; cellular component: cell part (GO:0044464);; cellular component: organelle (GO:0043226);; cellular component: organelle part (GO:0044422);; biological process: metabolic process (GO:0008152);; biological process: cellular process (GO:0009987);; biological process: biological regulation (GO:0065007);; cellular compo…
JreChr01G10815	JreChr01G10815	8.51815	130	6.35278	107	774.903	10493	446.721	7987	415.889	6351	2.69561e-36	6.9899	up	--	--	--	--	--	--	--	--	--	--	--	--	--
JreChr04G10476	JreChr04G10476	2.91921	138	2.5035	131	9.33588	394	17.1362	954	4.0344	192	0.00188251	2.81091	up	[E]	Amino acid transport and metabolism	Biological Process: cellular amino acid metabolic process (GO:0006520);; Molecular Function: transaminase activity (GO:0008483);; Biological Process: biosynthetic process (GO:0009058);; Molecular Function: pyridoxal phosphate binding (GO:0030170);;	K00815|1.7e-195|jre:109007996|K00815 tyrosine aminotransferase [EC:2.6.1.5] | (RefSeq) LOW QUALITY PROTEIN: tyrosine aminotransferase-like	Ubiquinone and other terpenoid-quinone biosynthesis (ko00130);; Cysteine and methionine metabolism (ko00270);; Tyrosine metabolism (ko00350);; Phenylalanine metabolism (ko00360);; Phenylalanine, tyrosine and tryptophan biosynthesis (ko00400);; Isoquinoline alkaloid biosynthesis (ko00950);; Tropane, piperidine and pyridine alkaloid biosynthesis (ko00960)	[E]	Amino acid transport and metabolism	Aminotransferase class I and II	Nicotianamine aminotransferase 1 OS=Oryza sativa subsp. japonica OX=39947 GN=NAAT1 PE=1 SV=1	E	Amino acid transport and metabolism	nicotianamine aminotransferase 1-like [Juglans regia]	biological process: metabolic process (GO:0008152);; biological process: cellular process (GO:0009987);; biological process: single-organism process (GO:0044699);; molecular function: catalytic activity (GO:0003824);; molecular function: binding (GO:0005488)
JreChr01G10401	JreChr01G10401	109.677	6976	136.637	9566	721.08	40935	627.816	47059	562.209	35994	5.46334e-12	3.16982	up	[IQ]	Lipid transport and metabolism;; Secondary metabolites biosynthesis, transport and catabolism	Molecular Function: ligase activity (GO:0016874);;	K01913|0.0e+00|jre:108982505|K01913 acetate/butyrate---CoA ligase [EC:6.2.1.1 6.2.1.2] | (RefSeq) acetate/butyrate--CoA ligase AAE7, peroxisomal	Glycolysis / Gluconeogenesis (ko00010);; Pyruvate metabolism (ko00620);; Glyoxylate and dicarboxylate metabolism (ko00630);; Butanoate metabolism (ko00650);; Carbon metabolism (ko01200)	[I]	Lipid transport and metabolism	AMP-binding enzyme	Acetate/butyrate--CoA ligase AAE7, peroxisomal OS=Arabidopsis thaliana OX=3702 GN=AAE7 PE=1 SV=1	I	Lipid transport and metabolism	acetate/butyrate--CoA ligase AAE7, peroxisomal [Juglans regia]	molecular function: catalytic activity (GO:0003824)
JreChr08G11353	JreChr08G11353	30.8038	450	28.3249	456	47.0558	614	90.1316	1552	41.4793	610	0.0096981	1.86625	up	--	--	Cellular Component: mitochondrion (GO:0005739);;	K02267|1.0e-29|jre:109007226|K02267 cytochrome c oxidase subunit 6b | (RefSeq) cytochrome c oxidase subunit 6b-2	Oxidative phosphorylation (ko00190)	[C]	Energy production and conversion	Cytochrome oxidase c subunit VIb	Cytochrome c oxidase subunit 6b-2 OS=Arabidopsis thaliana OX=3702 GN=COX6B-2 PE=2 SV=1	C	Energy production and conversion	hypothetical protein F2P56_017403, partial [Juglans regia]	cellular component: cell (GO:0005623);; cellular component: organelle (GO:0043226);; cellular component: cell part (GO:0044464)
JreChr03G13284	JreChr03G13284	3.69191	298	5.82443	517	0.019097	2	0.316337	31	0.48492	40	0.00237886	-3.3881	down	--	--	Molecular Function: ion channel activity (GO:0005216);; Cellular Component: integral component of membrane (GO:0016021);;	K05391|0.0e+00|jre:108987412|K05391 cyclic nucleotide gated channel, plant | (RefSeq) cyclic nucleotide-gated ion channel 2 isoform X1	Plant-pathogen interaction (ko04626)	[PT]	Inorganic ion transport and metabolism;; Signal transduction mechanisms	Ion transport protein	Cyclic nucleotide-gated ion channel 2 OS=Arabidopsis thaliana OX=3702 GN=CNGC2 PE=1 SV=1	--	--	cyclic nucleotide-gated ion channel 2 isoform X2 [Juglans regia]	molecular function: transporter activity (GO:0005215);; biological process: localization (GO:0051179);; cellular component: membrane (GO:0016020);; cellular component: membrane part (GO:0044425)
JreChr14G10481	JreChr14G10481	2.16588	126	1.87316	120	0.173537	9	0.109503	8	0.345423	21	0.00498696	-2.5691	down	--	--	--	--	--	--	--	Fantastic Four meristem regulator	Protein FAF-like, chloroplastic OS=Arabidopsis thaliana OX=3702 GN=At5g22090 PE=2 SV=1	S	Function unknown	protein FAF-like, chloroplastic [Juglans regia]	--
JreChr15G11009	JreChr15G11009	2.24494	32	3.10479	48	20.7537	259	18.0101	296	20.463	288	7.42607e-12	3.63555	up	--	--	--	--	--	--	--	--	--	--	--	uncharacterized protein LOC109018321 [Juglans regia]	--
JreChr01G10257	JreChr01G10257	62.8693	2275	79.6213	3172	123.018	3973	149.995	6397	141.197	5143	0.000115104	1.73884	up	--	--	Molecular Function: DNA binding (GO:0003677);; Cellular Component: nucleus (GO:0005634);;	K09422|5.8e-175|jre:109009120|K09422 transcription factor MYB, plant | (RefSeq) transcription factor MYB44	--	[K]	Transcription	Myb-like DNA-binding domain	Transcription factor MYB44 OS=Arabidopsis thaliana OX=3702 GN=MYB44 PE=1 SV=1	--	--	transcription factor MYB44 [Juglans regia]	molecular function: binding (GO:0005488);; cellular component: cell (GO:0005623);; cellular component: organelle (GO:0043226);; cellular component: cell part (GO:0044464)
JreChr10G10649	JreChr10G10649	3.36457	244	4.11204	329	0.158312	11	0.116369	10	0.436129	32	1.29191e-05	-3.3192	down	[T]	Signal transduction mechanisms	Molecular Function: protein kinase activity (GO:0004672);; Molecular Function: calcium ion binding (GO:0005509);; Molecular Function: ATP binding (GO:0005524);;	K13412|0.0e+00|jre:109013495|K13412 calcium-dependent protein kinase [EC:2.7.11.1] | (RefSeq) calcium-dependent protein kinase 20-like	Plant-pathogen interaction (ko04626)	[T]	Signal transduction mechanisms	Protein kinase domain	Calcium-dependent protein kinase 20 OS=Arabidopsis thaliana OX=3702 GN=CPK20 PE=3 SV=1	T	Signal transduction mechanisms	calcium-dependent protein kinase 20-like [Juglans regia]	molecular function: catalytic activity (GO:0003824);; biological process: metabolic process (GO:0008152);; biological process: cellular process (GO:0009987);; molecular function: binding (GO:0005488)
JreChr05G12975	JreChr05G12975	25.8149	1404	24.8081	1486	45.126	2191	46.358	2972	31.4975	1725	0.00800193	1.51806	up	--	--	Cellular Component: cellular_component (GO:0005575);; Cellular Component: intracellular (GO:0005622);; Cellular Component: cell (GO:0005623);; Cellular Component: nucleus (GO:0005634);; Cellular Component: organelle (GO:0043226);; Cellular Component: membrane-bounded organelle (GO:0043227);; Cellular Component: intracellular organelle (GO:0043229);; Cellular Component: intracellular membrane-boun…	K14972|3.6e-27|qsu:112038366|K14972 PAX-interacting protein 1 | (RefSeq) mediator of RNA polymerase II transcription subunit 15a-like isoform X1	--	--	--	MYND finger	F-box protein At1g67340 OS=Arabidopsis thaliana OX=3702 GN=At1g67340 PE=1 SV=1	S	Function unknown	F-box protein At1g67340 [Juglans regia]	cellular component: cell (GO:0005623);; cellular component: cell part (GO:0044464);; cellular component: organelle (GO:0043226)
JreChr03G13115	JreChr03G13115	21.2152	542	20.9606	589	37.2658	849	24.9257	750	34.3745	883	0.00236298	1.3638	up	--	--	--	K13343|8.7e-08|apro:F751_0427|K13343 peroxin-14 | (RefSeq) Peroxisomal membrane protein PEX14	Peroxisome (ko04146)	[TO]	Signal transduction mechanisms;; Posttranslational modification, protein turnover, chaperones	OTU-like cysteine protease	OVARIAN TUMOR DOMAIN-containing deubiquitinating enzyme 12 OS=Arabidopsis thaliana OX=3702 GN=OTU12 PE=2 SV=1	--	--	OVARIAN TUMOR DOMAIN-containing deubiquitinating enzyme 12 [Juglans regia]	--
JreChr06G10941	JreChr06G10941	23.6878	2513	20.5648	2402	0.298896	29	0.229145	29	0.600951	65	4.90026e-30	-5.18647	down	[L]	Replication, recombination and repair	Molecular Function: DNA binding (GO:0003677);; Molecular Function: DNA helicase activity (GO:0003678);; Molecular Function: ATP binding (GO:0005524);; Cellular Component: nucleus (GO:0005634);; Biological Process: DNA replication initiation (GO:0006270);; Cellular Component: MCM complex (GO:0042555);; Biological Process: negative regulation of DNA helicase activity (GO:1905775);;	K02540|0.0e+00|jre:109006699|K02540 DNA replication licensing factor MCM2 [EC:3.6.4.12] | (RefSeq) DNA replication licensing factor MCM2 isoform X1	DNA replication (ko03030)	[L]	Replication, recombination and repair	MCM P-loop domain	DNA replication licensing factor MCM2 OS=Oryza sativa subsp. indica OX=39946 GN=OsI_36121 PE=3 SV=1	L	Replication, recombination and repair	DNA replication licensing factor MCM2 isoform X2 [Juglans regia]	molecular function: binding (GO:0005488);; molecular function: catalytic activity (GO:0003824);; cellular component: cell (GO:0005623);; cellular component: organelle (GO:0043226);; cellular component: cell part (GO:0044464);; biological process: metabolic process (GO:0008152);; biological process: cellular process (GO:0009987);; cellular component: macromolecular complex (GO:0032991);; biologica…
JreChr05G11875	JreChr05G11875	87.5903	1585	97.0734	1934	0	0	0.777933	17	3.71013	68	3.34933e-05	-5.41875	down	--	--	--	--	--	--	--	zinc-finger of the FCS-type, C2-C2	FCS-Like Zinc finger 6 OS=Arabidopsis thaliana OX=3702 GN=FLZ6 PE=1 SV=1	S	Function unknown	hypothetical protein F2P56_036926, partial [Juglans regia]	--
JreChr01G12971	JreChr01G12971	1.16035	67	2.33625	148	0.084303	5	0.146671	10	0.115511	7	0.00454064	-3.04934	down	[QV]	Secondary metabolites biosynthesis, transport and catabolism;; Defense mechanisms	Molecular Function: monooxygenase activity (GO:0004497);; Molecular Function: iron ion binding (GO:0005506);; Molecular Function: oxidoreductase activity, acting on paired donors, with incorporation or reduction of molecular oxygen (GO:0016705);; Molecular Function: heme binding (GO:0020037);;	K23810|3.6e-155|vvi:100254114|K23810 (E)-8-carboxylinalool synthase [EC:1.14.14.-] | (RefSeq) geraniol 8-hydroxylase	Monoterpenoid biosynthesis (ko00902)	[Q]	Secondary metabolites biosynthesis, transport and catabolism	Cytochrome P450	Cytochrome P450 76T24 OS=Catharanthus roseus OX=4058 GN=CYP76T24 PE=2 SV=1	Q	Secondary metabolites biosynthesis, transport and catabolism	cytochrome P450 76T24-like [Juglans regia]	molecular function: catalytic activity (GO:0003824);; biological process: metabolic process (GO:0008152);; biological process: single-organism process (GO:0044699);; molecular function: binding (GO:0005488)
JreChr06G11553	JreChr06G11553	1.22942	35	1.39409	44	97.1448	2456	61.7148	2060	61.5279	1754	1.91673e-35	6.58916	up	--	--	Biological Process: response to acid chemical (GO:0001101);; Molecular Function: molecular_function (GO:0003674);; Molecular Function: nucleic acid binding (GO:0003676);; Molecular Function: DNA binding (GO:0003677);; Molecular Function: transcription factor activity, sequence-specific DNA binding (GO:0003700);; Molecular Function: binding (GO:0005488);; Cellular Component: cellular_component (GO…	--	--	[R]	General function prediction only	C2H2-type zinc finger	Zinc finger protein ZAT10 OS=Arabidopsis thaliana OX=3702 GN=ZAT10 PE=2 SV=1	K	Transcription	zinc finger protein ZAT10-like [Juglans regia]	biological process: response to stimulus (GO:0050896);; molecular function: binding (GO:0005488);; molecular function: nucleic acid binding transcription factor activity (GO:0001071);; biological process: biological regulation (GO:0065007);; cellular component: cell (GO:0005623);; cellular component: cell part (GO:0044464);; cellular component: organelle (GO:0043226);; biological process: metabol…
JreChr04G12160	JreChr04G12160	5.36594	686	4.45565	627	0.171215	20	0.044142	7	0.389139	51	1.27453e-06	-3.98989	down	[D]	Cell cycle control, cell division, chromosome partitioning	Molecular Function: ATP binding (GO:0005524);; Cellular Component: nucleus (GO:0005634);; Cellular Component: chromosome (GO:0005694);; Biological Process: chromosome organization (GO:0051276);;	K06674|0.0e+00|jre:109021607|K06674 structural maintenance of chromosome 2 | (RefSeq) structural maintenance of chromosomes protein 2-1-like	--	[BD]	Chromatin structure and dynamics;; Cell cycle control, cell division, chromosome partitioning	RecF/RecN/SMC N terminal domain	Structural maintenance of chromosomes protein 2-2 OS=Arabidopsis thaliana OX=3702 GN=SMC2-2 PE=2 SV=1	--	--	structural maintenance of chromosomes protein 2-1-like [Juglans regia]	molecular function: binding (GO:0005488);; cellular component: cell (GO:0005623);; cellular component: organelle (GO:0043226);; cellular component: cell part (GO:0044464);; biological process: cellular process (GO:0009987);; biological process: cellular component organization or biogenesis (GO:0071840)
JreChr16G10683	JreChr16G10683	0.154821	4	0	0	19.8801	419	6.9923	195	13.5932	323	1.38894e-13	8.09791	up	--	--	--	--	--	--	--	--	--	--	--	hypothetical protein F2P56_033928 [Juglans regia]	--
JreChr14G10376	JreChr14G10376	29.3302	2617	30.1561	2962	36.1116	2876	30.1705	3173	39.8511	3580	0.00735557	1.00177	up	--	--	--	--	--	--	--	Protein of unknown function (DUF632)	Protein ALTERED PHOSPHATE STARVATION RESPONSE 1 OS=Arabidopsis thaliana OX=3702 GN=APSR1 PE=2 SV=1	S	Function unknown	protein ALTERED PHOSPHATE STARVATION RESPONSE 1 [Juglans regia]	--
JreChr16G10590	JreChr16G10590	5.19854	65	6.97615	96	25.5831	285	9.67309	143	19.636	247	0.000661379	2.32601	up	--	--	Molecular Function: GTPase activity (GO:0003924);; Molecular Function: signal recognition particle binding (GO:0005047);; Molecular Function: GTP binding (GO:0005525);; Cellular Component: signal recognition particle receptor complex (GO:0005785);; Biological Process: SRP-dependent cotranslational protein targeting to membrane (GO:0006614);;	K13431|3.7e-44|jre:109020615|K13431 signal recognition particle receptor subunit alpha | (RefSeq) signal recognition particle receptor subunit alpha homolog	Protein export (ko03060)	[U]	Intracellular trafficking, secretion, and vesicular transport	Signal recognition particle, alpha subunit, N-terminal	--	U	Intracellular trafficking, secretion, and vesicular transport	signal recognition particle receptor subunit alpha-like [Juglans regia]	molecular function: catalytic activity (GO:0003824);; molecular function: binding (GO:0005488);; cellular component: cell (GO:0005623);; cellular component: membrane (GO:0016020);; cellular component: macromolecular complex (GO:0032991);; cellular component: organelle (GO:0043226);; cellular component: organelle part (GO:0044422);; cellular component: membrane part (GO:0044425);; cellular compone…
JreChr16G10311	JreChr16G10311	1.96741	214	2.83348	338	0.040957	4	0.022507	3	0.196657	22	3.60093e-05	-4.19962	down	--	--	Molecular Function: microtubule motor activity (GO:0003777);; Molecular Function: ATP binding (GO:0005524);; Cellular Component: microtubule (GO:0005874);; Biological Process: microtubule-based movement (GO:0007018);; Molecular Function: microtubule binding (GO:0008017);;	K11498|0.0e+00|jre:109010674|K11498 centromeric protein E | (RefSeq) kinesin-like protein NACK1	--	[Z]	Cytoskeleton	Kinesin motor domain	Kinesin-like protein NACK1 OS=Nicotiana tabacum OX=4097 GN=NACK1 PE=1 SV=1	Z	Cytoskeleton	kinesin-like protein NACK1 [Juglans regia]	molecular function: catalytic activity (GO:0003824);; molecular function: binding (GO:0005488);; cellular component: cell (GO:0005623);; cellular component: organelle (GO:0043226);; cellular component: organelle part (GO:0044422);; cellular component: cell part (GO:0044464);; cellular component: supramolecular complex (GO:0099080);; biological process: cellular process (GO:0009987);; biological p…
JreChr07G11864	JreChr07G11864	0.389585	42	0.31337	38	0.79722	77	0.992103	126	0.745519	81	0.00801982	2.05942	up	[ET]	Amino acid transport and metabolism;; Signal transduction mechanisms	Molecular Function: ligand-gated ion channel activity (GO:0015276);; Cellular Component: integral component of membrane (GO:0016021);;	K05387|0.0e+00|jre:108998809|K05387 glutamate receptor, ionotropic, plant | (RefSeq) glutamate receptor 2.3-like	--	[PET]	Inorganic ion transport and metabolism;; Amino acid transport and metabolism;; Signal transduction mechanisms	Receptor family ligand binding region	Glutamate receptor 2.8 OS=Arabidopsis thaliana OX=3702 GN=GLR2.8 PE=2 SV=2	P	Inorganic ion transport and metabolism	glutamate receptor 2.3-like [Juglans regia]	molecular function: transporter activity (GO:0005215);; molecular function: molecular transducer activity (GO:0060089);; biological process: localization (GO:0051179);; cellular component: membrane (GO:0016020);; cellular component: membrane part (GO:0044425)
Juglans_regia_newGene_3967	--	0	0	0	0	3.41673	107	1.82003	88	1.60562	68	7.45698e-08	9.76352	up	--	--	--	--	--	--	--	--	--	--	--	--	--
JreChr13G10737	JreChr13G10737	13.0322	739	9.43301	589	1.65169	84	1.45648	98	3.35013	191	0.00134725	-1.70839	down	--	--	Biological Process: signal transduction (GO:0007165);;	K20642|5.8e-145|lja:Lj3g3v2993420.1|K20642 Rho GTPase-activating protein 22/24/25 | (RefSeq) Lj3g3v2993420.1; -	--	[T]	Signal transduction mechanisms	RhoGAP domain	Rho GTPase-activating protein 1 OS=Arabidopsis thaliana OX=3702 GN=ROPGAP1 PE=2 SV=1	T	Signal transduction mechanisms	hypothetical protein F2P56_033040, partial [Juglans regia]	biological process: cellular process (GO:0009987);; biological process: biological regulation (GO:0065007)
JreChr09G12224	JreChr09G12224	7.80186	503	5.70924	405	0.103937	6	0.154624	12	1.07704	70	0.00118137	-3.40468	down	--	--	Biological Process: positive regulation of growth (GO:0045927);;	K18081|5.9e-45|bna:106425271|K18081 myotubularin-related protein 1/2 [EC:3.1.3.64 3.1.3.95] | (RefSeq) phosphatidylinositol-3-phosphatase myotubularin-2-like	Inositol phosphate metabolism (ko00562);; Phosphatidylinositol signaling system (ko04070)	--	--	Protein of unknown function (DUF668)	Protein PSK SIMULATOR 1 OS=Arabidopsis thaliana OX=3702 GN=PSI1 PE=1 SV=2	S	Function unknown	protein PSK SIMULATOR 1-like [Juglans regia]	biological process: biological regulation (GO:0065007)
JreChr07G11496	JreChr07G11496	24.4391	1393	21.5399	1351	4.86171	248	3.06561	206	7.3528	422	0.00112429	-1.48884	down	[M]	Cell wall/membrane/envelope biogenesis	--	--	--	[M]	Cell wall/membrane/envelope biogenesis	Glycosyl-transferase family 4	--	M	Cell wall/membrane/envelope biogenesis	uncharacterized protein LOC108991390 [Juglans regia]	--
JreChr15G11304	JreChr15G11304	31.4166	1120	37.0382	1453	157.829	5019	136.685	5739	93.4731	3352	9.65927e-07	2.74366	up	--	--	Molecular Function: calcium ion binding (GO:0005509);; Molecular Function: calcium-dependent phospholipid binding (GO:0005544);;	K17098|8.0e-177|jre:109003535|K17098 annexin D | (RefSeq) annexin D5	--	[U]	Intracellular trafficking, secretion, and vesicular transport	Annexin	Annexin D5 OS=Arabidopsis thaliana OX=3702 GN=ANN5 PE=2 SV=2	U	Intracellular trafficking, secretion, and vesicular transport	annexin D5 [Juglans regia]	molecular function: binding (GO:0005488)
JreChr05G10460	JreChr05G10460	58.7422	944	41.7612	739	3.31013	48	4.52597	86	9.00027	146	1.13795e-05	-2.48173	down	[B]	Chromatin structure and dynamics	Cellular Component: RNA polymerase I transcription factor complex (GO:0000120);; Cellular Component: RNA polymerase I upstream activating factor complex (GO:0000500);; Molecular Function: protein binding (GO:0005515);; Cellular Component: cellular_component (GO:0005575);; Cellular Component: intracellular (GO:0005622);; Cellular Component: cell (GO:0005623);; Cellular Component: nucleus (GO:00056…	K15223|4.4e-42|mcha:111017291|K15223 upstream activation factor subunit UAF30 | (RefSeq) uncharacterized protein LOC111017291	--	[K]	Transcription	SWIB/MDM2 domain	--	K	Transcription	uncharacterized protein LOC108996408 [Juglans regia]	cellular component: cell (GO:0005623);; cellular component: membrane-enclosed lumen (GO:0031974);; cellular component: macromolecular complex (GO:0032991);; cellular component: organelle (GO:0043226);; cellular component: organelle part (GO:0044422);; cellular component: cell part (GO:0044464);; molecular function: binding (GO:0005488);; biological process: biological regulation (GO:0065007)
JreChr10G10500	JreChr10G10500	17.9815	1211	19.5238	1447	33.5881	2018	18.7594	1489	29.0945	1972	0.00665569	1.28299	up	--	--	Biological Process: regulation of transcription from RNA polymerase II promoter (GO:0006357);; Molecular Function: cyclin-dependent protein serine/threonine kinase regulator activity (GO:0016538);; Cellular Component: host cell nucleus (GO:0042025);;	K15188|0.0e+00|jre:109004738|K15188 cyclin T | (RefSeq) cyclin-T1-4-like isoform X1	--	[D]	Cell cycle control, cell division, chromosome partitioning	Cyclin, N-terminal domain	Cyclin-T1-5 OS=Arabidopsis thaliana OX=3702 GN=CYCT1-5 PE=1 SV=2	D	Cell cycle control, cell division, chromosome partitioning	cyclin-T1-4-like isoform X1 [Juglans regia]	biological process: biological regulation (GO:0065007);; molecular function: molecular function regulator (GO:0098772);; cellular component: other organism (GO:0044215);; cellular component: other organism part (GO:0044217)
JreChr08G10493	JreChr08G10493	74.1922	2727	78.0381	3157	103.444	3393	124.418	5388	179.459	6638	2.10558e-05	1.56022	up	[QR]	Secondary metabolites biosynthesis, transport and catabolism;; General function prediction only	Molecular Function: oxidoreductase activity (GO:0016491);;	K08070|3.9e-142|thj:104805677|K08070 2-alkenal reductase [EC:1.3.1.74] | (RefSeq) 2-alkenal reductase (NADP(+)-dependent)	--	[R]	General function prediction only	Zinc-binding dehydrogenase	2-alkenal reductase (NADP(+)-dependent) OS=Nicotiana tabacum OX=4097 GN=DBR PE=1 SV=1	--	--	2-alkenal reductase (NADP(+)-dependent)-like [Juglans regia]	molecular function: catalytic activity (GO:0003824)
JreChr07G12936	JreChr07G12936	12.8715	429	9.69178	355	1.78268	53	0.819054	33	1.42488	48	0.000418698	-2.32375	down	--	--	--	--	--	--	--	--	F-box protein At4g35930 OS=Arabidopsis thaliana OX=3702 GN=At4g35930 PE=2 SV=1	S	Function unknown	F-box protein At4g35930 [Juglans regia]	--
JreChr02G11866	JreChr02G11866	0	0	0	0	0.598597	11	1.77407	41	3.1444	62	8.68159e-05	8.36186	up	--	--	Molecular Function: kinase activity (GO:0016301);;	--	--	--	--	--	--	--	--	hypothetical protein F2P56_026579 [Juglans regia]	molecular function: catalytic activity (GO:0003824)
JreChr05G10667	JreChr05G10667	6.71556	283	10.7654	499	0	0	0	0	0.151286	7	2.62819e-07	-6.79662	down	--	--	Molecular Function: serine-type carboxypeptidase activity (GO:0004185);;	K16296|4.0e-191|jre:109020562|K16296 serine carboxypeptidase-like clade I [EC:3.4.16.-] | (RefSeq) serine carboxypeptidase-like 7	--	[OE]	Posttranslational modification, protein turnover, chaperones;; Amino acid transport and metabolism	Serine carboxypeptidase	Serine carboxypeptidase-like 18 OS=Arabidopsis thaliana OX=3702 GN=SCPL18 PE=2 SV=2	--	--	serine carboxypeptidase-like 7 [Juglans regia]	molecular function: catalytic activity (GO:0003824);; biological process: metabolic process (GO:0008152)
JreChr02G10696	JreChr02G10696	2.96242	83	2.31372	72	0.147885	4	0.204291	7	0.071097	3	0.00860884	-3.22677	down	--	--	--	--	--	--	--	--	--	--	--	uncharacterized protein LOC109005798 [Juglans regia]	--
JreChr01G12398	JreChr01G12398	25.5179	1767	25.7098	1959	4.83301	299	4.49804	367	9.67273	674	0.00162266	-1.33581	down	--	--	Molecular Function: molecular_function (GO:0003674);; Molecular Function: nucleic acid binding (GO:0003676);; Molecular Function: DNA binding (GO:0003677);; Molecular Function: transcription factor activity, sequence-specific DNA binding (GO:0003700);; Molecular Function: binding (GO:0005488);; Cellular Component: cellular_component (GO:0005575);; Cellular Component: intracellular (GO:0005622);; …	K14494|6.6e-50|aly:9318362|K14494 DELLA protein | (RefSeq) DELLA protein RGL2	Plant hormone signal transduction (ko04075)	--	--	GRAS domain family	SCARECROW-LIKE protein 7 OS=Populus euphratica OX=75702 GN=SCL7 PE=2 SV=1	K	Transcription	SCARECROW-LIKE protein 7 [Juglans regia]	molecular function: binding (GO:0005488);; molecular function: nucleic acid binding transcription factor activity (GO:0001071);; biological process: biological regulation (GO:0065007);; cellular component: cell (GO:0005623);; cellular component: cell part (GO:0044464);; cellular component: organelle (GO:0043226)
JreChr06G10017	JreChr06G10017	0	0	0.108769	6	12.2302	544	1.50976	89	4.49089	226	1.19157e-08	7.5566	up	--	--	Molecular Function: ubiquitin-protein transferase activity (GO:0004842);;	K10260|1.3e-18|ota:OT_ostta09g00430|K10260 F-box and WD-40 domain protein 7 | (RefSeq) WD40/YVTN repeat-like-containing domain	Ubiquitin mediated proteolysis (ko04120)	--	--	U-box domain	U-box domain-containing protein 21 OS=Arabidopsis thaliana OX=3702 GN=PUB21 PE=2 SV=1	H	Coenzyme transport and metabolism	U-box domain-containing protein 21-like [Juglans regia]	molecular function: catalytic activity (GO:0003824)
JreChr15G11663	JreChr15G11663	6.58708	285	6.72876	320	12.4115	479	13.8761	706	20.3759	886	6.07132e-07	1.94872	up	[G]	Carbohydrate transport and metabolism	Molecular Function: hydrolase activity, hydrolyzing O-glycosyl compounds (GO:0004553);; Biological Process: carbohydrate metabolic process (GO:0005975);; Molecular Function: chitin binding (GO:0008061);;	K01183|2.4e-223|jre:109019484|K01183 chitinase [EC:3.2.1.14] | (RefSeq) class V chitinase CHIT5b-like	Amino sugar and nucleotide sugar metabolism (ko00520)	[G]	Carbohydrate transport and metabolism	Glycosyl hydrolases family 18	Class V chitinase CHIT5b OS=Medicago truncatula OX=3880 GN=CHIT5B PE=1 SV=1	G	Carbohydrate transport and metabolism	class V chitinase CHIT5b-like [Juglans regia]	molecular function: catalytic activity (GO:0003824);; biological process: metabolic process (GO:0008152);; molecular function: binding (GO:0005488)
JreChr06G12165	JreChr06G12165	15.0221	502	15.5887	573	1.89716	57	2.30227	91	3.54742	120	0.000211332	-1.84116	down	--	--	Cellular Component: integral component of membrane (GO:0016021);;	--	--	--	--	Salt stress response/antifungal	Plasmodesmata-located protein 6 OS=Arabidopsis thaliana OX=3702 GN=PDLP6 PE=1 SV=2	S	Function unknown	plasmodesmata-located protein 6-like [Juglans regia]	cellular component: membrane (GO:0016020);; cellular component: membrane part (GO:0044425)
JreChr09G10001	JreChr09G10001	7.09654	414	3.31665	213	0.493838	26	0.074589	6	0.634582	38	0.00239334	-3.03298	down	[E]	Amino acid transport and metabolism	Biological Process: amino acid transmembrane transport (GO:0003333);; Cellular Component: integral component of membrane (GO:0016021);;	K03834|3.3e-26|var:108344328|K03834 tyrosine-specific transport protein | (RefSeq) tyrosine-specific transport protein-like	--	--	--	Tryptophan/tyrosine permease family	--	E	Amino acid transport and metabolism	uncharacterized protein LOC109000405 [Juglans regia]	biological process: single-organism process (GO:0044699);; biological process: localization (GO:0051179);; cellular component: membrane (GO:0016020);; cellular component: membrane part (GO:0044425)
JreChr09G11997	JreChr09G11997	8.61632	443	13.2655	750	0	0	0.472129	29	0.685767	36	0.00226937	-4.11832	down	--	--	Cellular Component: host cell nucleus (GO:0042025);;	K21777|4.8e-247|jre:109009842|K21777 G2/mitotic-specific cyclin-B, other | (RefSeq) G2/mitotic-specific cyclin S13-7-like	--	[D]	Cell cycle control, cell division, chromosome partitioning	Cyclin, N-terminal domain	G2/mitotic-specific cyclin S13-6 OS=Glycine max OX=3847 PE=2 SV=1	D	Cell cycle control, cell division, chromosome partitioning	G2/mitotic-specific cyclin S13-7-like [Juglans regia]	cellular component: other organism (GO:0044215);; cellular component: other organism part (GO:0044217)
JreChr01G12233	JreChr01G12233	29.3053	1308	29.7834	1463	40.6821	1620	40.711	2141	42.7468	1920	0.00298676	1.25979	up	[F]	Nucleotide transport and metabolism	Biological Process: fatty acid biosynthetic process (GO:0006633);; Cellular Component: chloroplast (GO:0009507);; Molecular Function: acyl-[acyl-carrier-protein] desaturase activity (GO:0045300);; Molecular Function: metal ion binding (GO:0046872);;	K03921|5.8e-233|jre:108984606|K03921 acyl-[acyl-carrier-protein] desaturase [EC:1.14.19.2 1.14.19.11 1.14.19.26] | (RefSeq) stearoyl-[acyl-carrier-protein] 9-desaturase, chloroplastic isoform X1	Fatty acid biosynthesis (ko00061);; Biosynthesis of unsaturated fatty acids (ko01040);; Fatty acid metabolism (ko01212)	--	--	Fatty acid desaturase	Stearoyl-[acyl-carrier-protein] 9-desaturase, chloroplastic OS=Ricinus communis OX=3988 PE=1 SV=1	C	Energy production and conversion	stearoyl-[acyl-carrier-protein] 9-desaturase, chloroplastic isoform X1 [Juglans regia]	biological process: metabolic process (GO:0008152);; biological process: cellular process (GO:0009987);; biological process: single-organism process (GO:0044699);; cellular component: cell (GO:0005623);; cellular component: organelle (GO:0043226);; cellular component: cell part (GO:0044464);; molecular function: catalytic activity (GO:0003824);; molecular function: binding (GO:0005488)
JreChr13G10538	JreChr13G10538	128.648	2892	106.324	2631	13.7267	276	9.11218	242	29.8388	676	5.55046e-05	-2.10386	down	--	--	Biological Process: lipid transport (GO:0006869);; Molecular Function: lipid binding (GO:0008289);;	--	--	--	--	Probable lipid transfer	Non-specific lipid transfer protein GPI-anchored 2 OS=Arabidopsis thaliana OX=3702 GN=LTPG2 PE=2 SV=1	S	Function unknown	non-specific lipid transfer protein GPI-anchored 2-like [Juglans regia]	biological process: single-organism process (GO:0044699);; biological process: localization (GO:0051179);; molecular function: binding (GO:0005488)
JreChr01G13096	JreChr01G13096	14.233	839	32.2405	2090	342.8	18017	305.422	21195	204.725	12135	1.09973e-12	4.44617	up	--	--	Cellular Component: integral component of membrane (GO:0016021);;	K15015|1.6e-251|jre:108997086|K15015 solute carrier family 32 (vesicular inhibitory amino acid transporter) | (RefSeq) amino acid transporter AVT1C-like	--	[E]	Amino acid transport and metabolism	Transmembrane amino acid transporter protein	Amino acid transporter AVT1C OS=Arabidopsis thaliana OX=3702 GN=AVT1C PE=1 SV=1	E	Amino acid transport and metabolism	amino acid transporter AVT1C-like [Juglans regia]	cellular component: membrane (GO:0016020);; cellular component: membrane part (GO:0044425)
JreChr12G10859	JreChr12G10859	13.3494	523	13.847	597	829.586	28956	979.531	45143	471.308	18553	9.77792e-29	6.65705	up	[M]	Cell wall/membrane/envelope biogenesis	Molecular Function: UDP-glucose 4-epimerase activity (GO:0003978);; Biological Process: galactose metabolic process (GO:0006012);;	K01784|2.1e-202|jre:108993800|K01784 UDP-glucose 4-epimerase [EC:5.1.3.2] | (RefSeq) UDP-glucose 4-epimerase GEPI48	Galactose metabolism (ko00052);; Amino sugar and nucleotide sugar metabolism (ko00520)	[M]	Cell wall/membrane/envelope biogenesis	GDP-mannose 4,6 dehydratase	UDP-glucose 4-epimerase GEPI48 OS=Cyamopsis tetragonoloba OX=3832 PE=2 SV=1	M	Cell wall/membrane/envelope biogenesis	UDP-glucose 4-epimerase GEPI48 [Juglans regia]	molecular function: catalytic activity (GO:0003824);; biological process: metabolic process (GO:0008152);; biological process: single-organism process (GO:0044699)
JreChr10G10413	JreChr10G10413	18.2007	1647	22.3191	2223	1.47349	119	0.121337	13	2.22149	203	0.000763824	-3.39057	down	--		Molecular Function: protein serine/threonine kinase activity (GO:0004674);; Molecular Function: ATP binding (GO:0005524);; Cellular Component: integral component of membrane (GO:0016021);;	K00924|1.7e-159|smo:SELMODRAFT_233539|K00924 kinase [EC:2.7.1.-] | (RefSeq) hypothetical protein	--	--	--	Protein kinase domain	Receptor-like kinase TMK2 OS=Arabidopsis thaliana OX=3702 GN=TMK2 PE=1 SV=1	T	Signal transduction mechanisms	receptor-like kinase TMK3 [Juglans regia]	molecular function: catalytic activity (GO:0003824);; biological process: metabolic process (GO:0008152);; biological process: cellular process (GO:0009987);; molecular function: binding (GO:0005488);; cellular component: membrane (GO:0016020);; cellular component: membrane part (GO:0044425)
JreChr08G11405	JreChr08G11405	17.1431	977	17.1975	1079	3.82313	195	3.22755	217	6.0223	346	0.00165606	-1.27151	down	[J]	Translation, ribosomal structure and biogenesis	Molecular Function: nucleic acid binding (GO:0003676);; Molecular Function: 3'-5' exonuclease activity (GO:0008408);;	K09122|6.0e-17|cme:CYME_CMD071C|K09122 uncharacterized protein | (RefSeq) unknown ribonuclease	--	[L]	Replication, recombination and repair	3'-5' exonuclease	--	L	Replication, recombination and repair	exonuclease mut-7 homolog isoform X1 [Juglans regia]	molecular function: binding (GO:0005488);; molecular function: catalytic activity (GO:0003824);; biological process: metabolic process (GO:0008152);; biological process: cellular process (GO:0009987)
JreChr11G10886	JreChr11G10886	21.0602	665	17.7296	617	1.20897	35	1.53655	58	2.76193	88	2.77814e-07	-2.68904	down	--	--	--	--	--	--	--	--	--	--	--	uncharacterized protein LOC108982616 [Juglans regia]	--
JreChr16G10939	JreChr16G10939	51.1742	2979	67.8175	4346	1.14768	60	1.63509	113	11.8901	697	0.00114054	-3.10289	down	--	--	Cellular Component: integral component of membrane (GO:0016021);;	K19476|2.5e-66|cic:CICLE_v10026997mg|K19476 vacuolar protein sorting-associated protein IST1 | (RefSeq) hypothetical protein	Endocytosis (ko04144)	[E]	Amino acid transport and metabolism	Transmembrane amino acid transporter protein	Lysine histidine transporter-like 8 OS=Arabidopsis thaliana OX=3702 GN=AATL1 PE=1 SV=1	E	Amino acid transport and metabolism	lysine histidine transporter-like 8 [Juglans regia]	cellular component: membrane (GO:0016020);; cellular component: membrane part (GO:0044425)
JreChr09G12055	JreChr09G12055	5.03906	221	8.4444	407	0.043104	2	0.183203	10	1.05453	47	0.00472088	-3.42135	down	[G]	Carbohydrate transport and metabolism	Biological Process: carbohydrate metabolic process (GO:0005975);; Molecular Function: raffinose alpha-galactosidase activity (GO:0052692);;	K07407|8.2e-232|jre:108980510|K07407 alpha-galactosidase [EC:3.2.1.22] | (RefSeq) alpha-galactosidase-like	Galactose metabolism (ko00052);; Glycerolipid metabolism (ko00561);; Sphingolipid metabolism (ko00600);; Glycosphingolipid biosynthesis - globo and isoglobo series (ko00603)	[G]	Carbohydrate transport and metabolism	Alpha galactosidase A	Alpha-galactosidase 2 OS=Arabidopsis thaliana OX=3702 GN=AGAL2 PE=1 SV=1	G	Carbohydrate transport and metabolism	alpha-galactosidase-like [Juglans regia]	biological process: metabolic process (GO:0008152);; molecular function: catalytic activity (GO:0003824)
JreChr01G11529	JreChr01G11529	0.294929	4	0.078492	2	12.3199	128	33.8538	462	5.47612	64	1.362e-08	7.04294	up	--	--	Molecular Function: electron carrier activity (GO:0009055);; Molecular Function: protein disulfide oxidoreductase activity (GO:0015035);;	K03676|1.5e-52|jre:108994978|K03676 glutaredoxin 3 | (RefSeq) monothiol glutaredoxin-S10-like	--	[O]	Posttranslational modification, protein turnover, chaperones	Glutaredoxin	Monothiol glutaredoxin-S10 OS=Arabidopsis thaliana OX=3702 GN=GRXS10 PE=3 SV=1	O	Posttranslational modification, protein turnover, chaperones	monothiol glutaredoxin-S10-like [Juglans regia]	molecular function: electron carrier activity (GO:0009055);; molecular function: catalytic activity (GO:0003824);; biological process: metabolic process (GO:0008152);; biological process: single-organism process (GO:0044699)
JreChr01G13691	JreChr01G13691	45.9568	1472	39.571	1395	118.369	3384	276.088	10421	108.656	3503	0.000103819	2.84229	up	--	--	--	K20783|1.9e-07|vvi:100240902|K20783 arabinosyltransferase [EC:2.4.2.-] | (RefSeq) arabinosyltransferase RRA3	Other types of O-glycan biosynthesis (ko00514)	--	--	Phloem protein 2	F-box protein PP2-A13 OS=Arabidopsis thaliana OX=3702 GN=PP2A13 PE=1 SV=1	S	Function unknown	F-box protein PP2-A13-like [Juglans regia]	--
JreChr11G11498	JreChr11G11498	11.6204	525	8.8431	440	37.6446	1518	35.4971	1890	26.5308	1207	4.57816e-06	2.51097	up	[O]	Posttranslational modification, protein turnover, chaperones	Molecular Function: transferase activity (GO:0016740);;	K22073|2.4e-234|jre:109011139|K22073 transferase CAF17, mitochondrial [EC:2.1.-.-] | (RefSeq) putative transferase At4g12130, mitochondrial	--	[K]	Transcription	--	Putative transferase At4g12130, mitochondrial OS=Arabidopsis thaliana OX=3702 GN=At4g12130 PE=1 SV=1	K	Transcription	putative transferase At4g12130, mitochondrial [Juglans regia]	molecular function: catalytic activity (GO:0003824)
JreChr11G10119	JreChr11G10119	11.0497	1284	13.453	1721	76.1658	7900	10.0085	1371	39.1553	4580	0.00420558	2.51147	up	[M]	Cell wall/membrane/envelope biogenesis	Molecular Function: protein kinase activity (GO:0004672);; Molecular Function: ATP binding (GO:0005524);; Cellular Component: integral component of membrane (GO:0016021);;	K13416|2.8e-69|han:110928984|K13416 brassinosteroid insensitive 1-associated receptor kinase 1 [EC:2.7.10.1 2.7.11.1] | (RefSeq) BRASSINOSTEROID INSENSITIVE 1-associated receptor kinase 1-like isoform X1	MAPK signaling pathway - plant (ko04016);; Plant hormone signal transduction (ko04075);; Plant-pathogen interaction (ko04626)	--	--	Protein tyrosine and serine/threonine kinase	Probable LRR receptor-like serine/threonine-protein kinase At1g56140 OS=Arabidopsis thaliana OX=3702 GN=At1g56140 PE=2 SV=2	T	Signal transduction mechanisms	probable LRR receptor-like serine/threonine-protein kinase At1g56140 isoform X1 [Juglans regia]	molecular function: catalytic activity (GO:0003824);; biological process: metabolic process (GO:0008152);; biological process: cellular process (GO:0009987);; molecular function: binding (GO:0005488);; cellular component: membrane (GO:0016020);; cellular component: membrane part (GO:0044425)
JreChr05G11038	JreChr05G11038	6.42668	581	7.22928	719	0.198992	17	0.086343	10	0.28267	26	8.0618e-14	-4.43984	down	--	--	--	K20456|0.0e+00|jre:108990814|K20456 oxysterol-binding protein 1 | (RefSeq) oxysterol-binding protein-related protein 1D isoform X1	--	[I]	Lipid transport and metabolism	Oxysterol-binding protein	Oxysterol-binding protein-related protein 1D OS=Arabidopsis thaliana OX=3702 GN=ORP1D PE=2 SV=1	T	Signal transduction mechanisms	oxysterol-binding protein-related protein 1D isoform X1 [Juglans regia]	--
JreChr05G12027	JreChr05G12027	32.8241	1398	24.9265	1169	0	0	0.071762	4	0.30177	13	7.18206e-16	-7.21023	down	--	--	Biological Process: metal ion transport (GO:0030001);; Molecular Function: metal ion binding (GO:0046872);;	--	--	[P]	Inorganic ion transport and metabolism	Heavy-metal-associated domain	Heavy metal-associated isoprenylated plant protein 37 OS=Arabidopsis thaliana OX=3702 GN=HIPP37 PE=2 SV=1	P	Inorganic ion transport and metabolism	heavy metal-associated isoprenylated plant protein 37-like [Juglans regia]	biological process: localization (GO:0051179);; molecular function: binding (GO:0005488)
JreChr02G11266	JreChr02G11266	6.463	244	10.721	445	0	0	0.073332	4	0.278506	11	8.6574e-07	-5.46411	down	--	--	Cellular Component: nucleus (GO:0005634);; Biological Process: regulation of transcription, DNA-templated (GO:0006355);; Biological Process: auxin-activated signaling pathway (GO:0009734);;	K14484|2.0e-173|jre:109007844|K14484 auxin-responsive protein IAA | (RefSeq) auxin-responsive protein IAA27-like	Plant hormone signal transduction (ko04075)	--	--	AUX/IAA family	Auxin-responsive protein IAA8 OS=Arabidopsis thaliana OX=3702 GN=IAA8 PE=1 SV=1	K	Transcription	hypothetical protein F2P56_028056, partial [Juglans regia]	cellular component: cell (GO:0005623);; cellular component: organelle (GO:0043226);; cellular component: cell part (GO:0044464);; biological process: biological regulation (GO:0065007);; biological process: cellular process (GO:0009987);; biological process: signaling (GO:0023052);; biological process: single-organism process (GO:0044699);; biological process: response to stimulus (GO:0050896)
JreChr07G12312	JreChr07G12312	32.3357	1061	32.7209	1182	46.8484	1373	60.5741	2343	54.5472	1802	0.0013327	1.5179	up	[R]	General function prediction only	--	K06990|8.5e-165|jre:108992221|K06990 MEMO1 family protein | (RefSeq) protein MEMO1	--	[R]	General function prediction only	Memo-like protein	--	S	Function unknown	protein MEMO1 [Juglans regia]	--
JreChr01G12344	JreChr01G12344	0	0	0	0	74.2117	3521	10.7783	676	38.0242	2035	3.14401e-16	14.3451	up	--	--	Molecular Function: transferase activity, transferring acyl groups other than amino-acyl groups (GO:0016747);;	K13065|1.1e-36|jcu:105633528|K13065 shikimate O-hydroxycinnamoyltransferase [EC:2.3.1.133] | (RefSeq) shikimate O-hydroxycinnamoyltransferase	Phenylpropanoid biosynthesis (ko00940);; Flavonoid biosynthesis (ko00941);; Stilbenoid, diarylheptanoid and gingerol biosynthesis (ko00945)	--	--	Transferase family	Benzyl alcohol O-benzoyltransferase OS=Nicotiana tabacum OX=4097 GN=HSR201 PE=1 SV=1	S	Function unknown	shikimate O-hydroxycinnamoyltransferase-like [Juglans regia]	molecular function: catalytic activity (GO:0003824)
JreChr01G12203	JreChr01G12203	0.842825	17	0.90834	20	8.12517	139	0.947882	22	11.8452	228	0.00153294	3.53641	up	--	--	--	--	--	--	--	VQ motif	VQ motif-containing protein 29 OS=Arabidopsis thaliana OX=3702 GN=VQ29 PE=1 SV=1	S	Function unknown	uncharacterized protein LOC108985643 [Juglans regia]	--
JreChr16G10252	JreChr16G10252	120.719	6769	121.116	7476	2.87266	144	6.52258	432	16.8494	952	4.46279e-06	-3.17106	down	--	--	Molecular Function: aspartic-type endopeptidase activity (GO:0004190);; Biological Process: response to water deprivation (GO:0009414);; Biological Process: response to abscisic acid (GO:0009737);;	K22683|2.0e-275|jre:108994589|K22683 aspartyl protease family protein [EC:3.4.23.-] | (RefSeq) protein ASPARTIC PROTEASE IN GUARD CELL 1-like	--	[O]	Posttranslational modification, protein turnover, chaperones	Xylanase inhibitor N-terminal	Protein ASPARTIC PROTEASE IN GUARD CELL 1 OS=Arabidopsis thaliana OX=3702 GN=ASPG1 PE=1 SV=1	O	Posttranslational modification, protein turnover, chaperones	protein ASPARTIC PROTEASE IN GUARD CELL 1-like [Juglans regia]	molecular function: catalytic activity (GO:0003824);; biological process: metabolic process (GO:0008152);; biological process: response to stimulus (GO:0050896)
JreChr02G12217	JreChr02G12217	4.58103	216	3.52634	183	38.6519	1625	5.39905	300	10.0011	474	0.00283356	2.95011	up	--	--	Molecular Function: kinase activity (GO:0016301);;	--	--	--	--	--	--	S	Function unknown	proline-rich receptor-like protein kinase PERK2 [Juglans regia]	molecular function: catalytic activity (GO:0003824)
JreChr05G11528	JreChr05G11528	35.6973	1433	40.138	1773	79.3943	2843	45.4459	2149	79.5574	3213	0.000219306	1.57834	up	--	--	Molecular Function: nutrient reservoir activity (GO:0045735);;	K17338|8.0e-16|ats:109751343|K17338 receptor expression-enhancing protein 1/2/3/4 | (RefSeq) LOC109751343; putative HVA22-like protein g isoform X1	--	--	--	Cupin	11S globulin seed storage protein Ana o 2.0101 (Fragment) OS=Anacardium occidentale OX=171929 PE=1 SV=1	S	Function unknown	glutelin type-D 1-like [Juglans regia]	molecular function: nutrient reservoir activity (GO:0045735)
JreChr10G11491	JreChr10G11491	24.3722	1408	22.9837	1462	1.62822	84	2.84877	194	6.33244	369	0.00092625	-2.06653	down	--	--	Molecular Function: methyltransferase activity (GO:0008168);; Cellular Component: integral component of membrane (GO:0016021);;	--	--	--	--	Methyltransferase domain	--	S	Function unknown	uncharacterized protein LOC108995184 [Juglans regia]	molecular function: catalytic activity (GO:0003824);; cellular component: membrane (GO:0016020);; cellular component: membrane part (GO:0044425)
JreChr02G11158	JreChr02G11158	27.7641	369	33.4949	489	66.8001	791	183.228	2864	70.1112	936	0.000635934	2.6763	up	--	--	--	--	--	--	--	Domain of unknown function (DUF3511)	--	S	Function unknown	uncharacterized protein LOC109011721 [Juglans regia]	--
JreChr16G10681	JreChr16G10681	36.9967	279	38.8058	322	1.20437	9	2.31942	21	2.91613	23	1.19411e-06	-3.3405	down	--	--	--	--	--	--	--	--	--	--	--	--	--
JreChr15G10453	JreChr15G10453	13.286	731	12.8041	775	17.8351	875	49.7504	3222	25.3981	1405	0.00435064	2.09201	up	--	--	Cellular Component: integral component of membrane (GO:0016021);;	K21435|1.2e-27|var:108322980|K21435 ankyrin repeat domain-containing protein 6 | (RefSeq) ankyrin repeat-containing protein At3g12360-like	--	[R]	General function prediction only	Ankyrin repeats (3 copies)	--	S	Function unknown	ankyrin repeat-containing protein BDA1-like [Juglans regia]	cellular component: membrane (GO:0016020);; cellular component: membrane part (GO:0044425)
JreChr08G12010	JreChr08G12010	8.55703	370	16.0264	762	0.204471	8	0.081148	5	0.69455	31	9.53064e-08	-4.5971	down	[GER]	Carbohydrate transport and metabolism;; Amino acid transport and metabolism;; General function prediction only	Cellular Component: integral component of membrane (GO:0016021);; Molecular Function: transmembrane transporter activity (GO:0022857);;	K17500|8.4e-104|nto:104085001|K17500 integrin-linked kinase-associated serine/threonine phosphatase 2C [EC:3.1.3.16] | (RefSeq) WAT1-related protein At3g18200 isoform X1	--	--	--	EamA-like transporter family	Protein WALLS ARE THIN 1 OS=Arabidopsis thaliana OX=3702 GN=WAT1 PE=1 SV=1	S	Function unknown	protein WALLS ARE THIN 1-like [Juglans regia]	cellular component: membrane (GO:0016020);; cellular component: membrane part (GO:0044425);; molecular function: transporter activity (GO:0005215);; biological process: localization (GO:0051179)
JreChr07G11021	JreChr07G11021	11.3856	941	11.0722	1007	320.092	23597	51.8979	5052	74.766	6216	4.30464e-07	4.5413	up	--	--	Biological Process: lipid metabolic process (GO:0006629);; Molecular Function: phosphatidylcholine 1-acylhydrolase activity (GO:0008970);; Cellular Component: integral component of membrane (GO:0016021);;	--	--	--	--	Lipase (class 3)	Phospholipase A1 PLIP2, chloroplastic OS=Arabidopsis thaliana OX=3702 GN=PLIP2 PE=1 SV=1	T	Signal transduction mechanisms	phospholipase A1 PLIP2, chloroplastic-like [Juglans regia]	biological process: metabolic process (GO:0008152);; biological process: single-organism process (GO:0044699);; molecular function: catalytic activity (GO:0003824);; cellular component: membrane (GO:0016020);; cellular component: membrane part (GO:0044425)
JreChr03G13221	JreChr03G13221	42.7006	3719	45.4666	4359	4.21735	328	3.52455	362	15.6601	1373	0.0042808	-1.91778	down	--	--	Molecular Function: protein kinase activity (GO:0004672);; Molecular Function: ATP binding (GO:0005524);; Cellular Component: integral component of membrane (GO:0016021);;	K13435|6.2e-29|spen:107018783|K13435 serine/threonine-protein kinase Pto | (RefSeq) receptor-like protein kinase HERK 1 isoform X2	Plant-pathogen interaction (ko04626)	[T]	Signal transduction mechanisms	Malectin-like domain	Receptor-like protein kinase FERONIA OS=Arabidopsis thaliana OX=3702 GN=FER PE=1 SV=1	--	--	receptor-like protein kinase FERONIA [Juglans regia]	molecular function: catalytic activity (GO:0003824);; biological process: metabolic process (GO:0008152);; biological process: cellular process (GO:0009987);; molecular function: binding (GO:0005488);; cellular component: membrane (GO:0016020);; cellular component: membrane part (GO:0044425)
JreChr08G11952	JreChr08G11952	6.95233	74	6.63349	77	11.2463	106	36.8278	457	13.3865	142	0.00837647	2.46429	up	--	--	--	--	--	--	--	--	--	--	--	hypothetical protein F2P56_018066, partial [Juglans regia]	--
JreChr03G11755	JreChr03G11755	37.6856	2131	43.5975	2713	1065.73	53767	709.517	47264	733.976	41760	6.14956e-29	5.15301	up	[C]	Energy production and conversion	Molecular Function: oxidoreductase activity, acting on the aldehyde or oxo group of donors, NAD or NADP as acceptor (GO:0016620);;	K14085|2.7e-283|jre:109009030|K14085 aldehyde dehydrogenase family 7 member A1 [EC:1.2.1.31 1.2.1.8 1.2.1.3] | (RefSeq) aldehyde dehydrogenase family 7 member A1 isoform X1	Glycolysis / Gluconeogenesis (ko00010);; Ascorbate and aldarate metabolism (ko00053);; Fatty acid degradation (ko00071);; Glycine, serine and threonine metabolism (ko00260);; Valine, leucine and isoleucine degradation (ko00280);; Lysine degradation (ko00310);; Arginine and proline metabolism (ko00330);; Histidine metabolism (ko00340);; Tryptophan metabolism (ko00380);; beta-Alanine metabolism (ko…	[C]	Energy production and conversion	Aldehyde dehydrogenase family	Aldehyde dehydrogenase family 7 member A1 OS=Malus domestica OX=3750 PE=1 SV=3	C	Energy production and conversion	aldehyde dehydrogenase family 7 member A1 isoform X1 [Juglans regia]	molecular function: catalytic activity (GO:0003824);; biological process: metabolic process (GO:0008152);; biological process: single-organism process (GO:0044699)
JreChr05G12305	JreChr05G12305	37.3874	5004	43.6458	6430	258.377	30865	59.8451	9440	147.701	19898	0.000144769	2.68746	up	--	--	--	--	--	[T]	Signal transduction mechanisms	T-complex protein 11	--	T	Signal transduction mechanisms	uncharacterized protein LOC109007016 [Juglans regia]	--
JreChr09G12508	JreChr09G12508	0.216552	4	0.197738	4	179.76	2885	439.487	9313	130.524	2363	1.34574e-32	11.0995	up	--	--	--	K01728|4.2e-25|rcu:8277989|K01728 pectate lyase [EC:4.2.2.2] | (RefSeq) probable pectate lyase 16	Pentose and glucuronate interconversions (ko00040)	--	--	Stigma-specific protein, Stig1	--	S	Function unknown	stigma-specific STIG1-like protein 1 [Juglans regia]	--
JreChr06G11530	JreChr06G11530	117.347	5947	125.083	6978	11.9642	542	20.4114	1220	27.8168	1420	9.73386e-05	-1.87103	down	--	--	Molecular Function: GTPase activity (GO:0003924);; Molecular Function: structural constituent of cytoskeleton (GO:0005200);; Molecular Function: GTP binding (GO:0005525);; Cellular Component: cytoplasm (GO:0005737);; Cellular Component: microtubule (GO:0005874);; Biological Process: microtubule-based process (GO:0007017);;	K07374|2.3e-262|jre:109001915|K07374 tubulin alpha | (RefSeq) tubulin alpha chain	Phagosome (ko04145)	[Z]	Cytoskeleton	Tubulin/FtsZ family, GTPase domain	Tubulin alpha chain OS=Prunus dulcis OX=3755 GN=TUBA PE=2 SV=1	Z	Cytoskeleton	tubulin alpha chain [Juglans regia]	molecular function: catalytic activity (GO:0003824);; molecular function: structural molecule activity (GO:0005198);; molecular function: binding (GO:0005488);; cellular component: cell (GO:0005623);; cellular component: cell part (GO:0044464);; cellular component: organelle (GO:0043226);; cellular component: organelle part (GO:0044422);; cellular component: supramolecular complex (GO:0099080);; …
JreChr11G12119	JreChr11G12119	8.25576	307	6.41721	262	14.4736	480	13.3662	585	21.6979	810	3.63637e-06	1.887	up	--	--	Cellular Component: ubiquitin ligase complex (GO:0000151);; Molecular Function: molecular_function (GO:0003674);; Molecular Function: binding (GO:0005488);; Molecular Function: protein binding (GO:0005515);; Cellular Component: cellular_component (GO:0005575);; Cellular Component: intracellular (GO:0005622);; Cellular Component: cell (GO:0005623);; Cellular Component: cytoplasm (GO:0005737);; Bio…	K10523|5.6e-189|jre:108985744|K10523 speckle-type POZ protein | (RefSeq) BTB/POZ domain-containing protein At1g55760-like	--	[DR]	Cell cycle control, cell division, chromosome partitioning;; General function prediction only	BTB/POZ domain	BTB/POZ domain-containing protein At1g55760 OS=Arabidopsis thaliana OX=3702 GN=At1g55760 PE=2 SV=1	D	Cell cycle control, cell division, chromosome partitioning	BTB/POZ domain-containing protein At1g55760-like [Juglans regia]	cellular component: cell (GO:0005623);; cellular component: macromolecular complex (GO:0032991);; cellular component: cell part (GO:0044464);; molecular function: binding (GO:0005488);; biological process: metabolic process (GO:0008152);; biological process: cellular process (GO:0009987);; biological process: biological regulation (GO:0065007)
JreChr08G10249	JreChr08G10249	10.8211	420	14.2674	609	120.838	4182	29.7059	1358	84.9543	3316	5.04209e-07	3.37401	up	[I]	Lipid transport and metabolism	Molecular Function: hydrolase activity (GO:0016787);;	K14493|9.9e-205|jre:108994496|K14493 gibberellin receptor GID1 [EC:3.-.-.-] | (RefSeq) gibberellin receptor GID1B-like	Plant hormone signal transduction (ko04075)	[V]	Defense mechanisms	alpha/beta hydrolase fold	Gibberellin receptor GID1B OS=Arabidopsis thaliana OX=3702 GN=GID1B PE=1 SV=1	V	Defense mechanisms	gibberellin receptor GID1B-like [Juglans regia]	molecular function: catalytic activity (GO:0003824)
JreChr07G10607	JreChr07G10607	18.8861	917	17.4562	933	3.52313	153	3.42164	196	5.66423	277	0.000700205	-1.39628	down	--	--	Molecular Function: transcription factor activity, sequence-specific DNA binding (GO:0003700);; Cellular Component: nucleus (GO:0005634);; Cellular Component: host cell nucleus (GO:0042025);; Molecular Function: sequence-specific DNA binding (GO:0043565);;	K09419|3.4e-178|jre:109018727|K09419 heat shock transcription factor, other eukaryote | (RefSeq) heat stress transcription factor A-2e-like	--	[K]	Transcription	HSF-type DNA-binding	Heat stress transcription factor A-2b OS=Oryza sativa subsp. japonica OX=39947 GN=HSFA2B PE=2 SV=1	K	Transcription	heat stress transcription factor A-2e-like [Juglans regia]	molecular function: nucleic acid binding transcription factor activity (GO:0001071);; biological process: biological regulation (GO:0065007);; cellular component: cell (GO:0005623);; cellular component: organelle (GO:0043226);; cellular component: cell part (GO:0044464);; cellular component: other organism (GO:0044215);; cellular component: other organism part (GO:0044217);; molecular function: b…
JreChr03G12377	JreChr03G12377	21.1807	753	8.04073	315	547.934	17367	47.9861	2009	421.122	15053	5.24389e-08	5.21092	up	--	--	Molecular Function: electron carrier activity (GO:0009055);; Cellular Component: integral component of membrane (GO:0016021);;	--	--	--	--	Plastocyanin-like domain	Stellacyanin OS=Toxicodendron vernicifluum OX=4013 PE=1 SV=1	S	Function unknown	early nodulin-like protein 1 [Juglans regia]	molecular function: electron carrier activity (GO:0009055);; cellular component: membrane (GO:0016020);; cellular component: membrane part (GO:0044425)
JreChr06G10915	JreChr06G10915	14.9072	1267	14.7316	1378	1.56702	119	2.09093	210	5.00849	429	0.00280601	-1.70887	down	[V]	Defense mechanisms	Cellular Component: nucleus (GO:0005634);; Molecular Function: metal ion binding (GO:0046872);;	K10638|0.0e+00|jre:109006723|K10638 E3 ubiquitin-protein ligase UHRF1 [EC:2.3.2.27] | (RefSeq) E3 ubiquitin-protein ligase ORTHRUS 2-like	--	--	--	SAD/SRA domain	E3 ubiquitin-protein ligase ORTHRUS 2 OS=Arabidopsis thaliana OX=3702 GN=ORTH2 PE=1 SV=1	K	Transcription	E3 ubiquitin-protein ligase ORTHRUS 2-like [Juglans regia]	cellular component: cell (GO:0005623);; cellular component: organelle (GO:0043226);; cellular component: cell part (GO:0044464);; molecular function: binding (GO:0005488)
JreChr11G11759	JreChr11G11759	17.5646	1949	20.566	2511	3.01295	299	2.97579	389	7.39408	826	0.00338944	-1.43804	down	[DZ]	Cell cycle control, cell division, chromosome partitioning;; Cytoskeleton	Molecular Function: protein binding (GO:0005515);; Cellular Component: cellular_component (GO:0005575);; Cellular Component: cell (GO:0005623);; Cellular Component: plasma membrane (GO:0005886);; Biological Process: cell communication (GO:0007154);; Biological Process: signal transduction (GO:0007165);; Biological Process: biological_process (GO:0008150);; Biological Process: cellular process (GO…	K10615|1.2e-21|ppp:112282946|K10615 E3 ubiquitin-protein ligase HERC4 [EC:2.3.2.26] | (RefSeq) probable E3 ubiquitin-protein ligase HERC4 isoform X1	Ubiquitin mediated proteolysis (ko04120)	[S]	Function unknown	Leucine rich repeat	Plant intracellular Ras-group-related LRR protein 6 OS=Oryza sativa subsp. japonica OX=39947 GN=IRL6 PE=2 SV=1	L	Replication, recombination and repair	ultraviolet-B receptor UVR8 [Quercus lobata]	molecular function: binding (GO:0005488);; cellular component: cell (GO:0005623);; cellular component: membrane (GO:0016020);; cellular component: cell part (GO:0044464);; biological process: cellular process (GO:0009987);; biological process: biological regulation (GO:0065007);; biological process: signaling (GO:0023052);; biological process: response to stimulus (GO:0050896)
JreChr08G10839	JreChr08G10839	28.8228	1662	29.1046	1847	31.8167	1638	34.0402	2313	45.1473	2620	0.00268248	1.09468	up	--	--	Molecular Function: tocopherol cyclase activity (GO:0009976);;	K09834|1.2e-312|jre:109007374|K09834 tocopherol cyclase [EC:5.5.1.24] | (RefSeq) tocopherol cyclase, chloroplastic	Ubiquinone and other terpenoid-quinone biosynthesis (ko00130)	--	--	Tocopherol cyclase	Tocopherol cyclase, chloroplastic OS=Arabidopsis thaliana OX=3702 GN=VTE1 PE=1 SV=1	S	Function unknown	tocopherol cyclase, chloroplastic [Juglans regia]	molecular function: catalytic activity (GO:0003824)
JreChr13G11236	JreChr13G11236	3.58761	80	10.5657	257	18.5593	365	18.296	475	23.8595	529	0.000572769	2.26246	up	--	--	Cellular Component: apoplast (GO:0048046);;	K01870|3.9e-49|csat:104723377|K01870 isoleucyl-tRNA synthetase [EC:6.1.1.5] | (RefSeq) isoleucine--tRNA ligase, chloroplastic/mitochondrial-like	Aminoacyl-tRNA biosynthesis (ko00970)	--	--	Dirigent-like protein	Dirigent protein 19 OS=Arabidopsis thaliana OX=3702 GN=DIR19 PE=2 SV=1	S	Function unknown	dirigent protein 22-like [Juglans regia]	cellular component: extracellular region (GO:0005576)
JreChr11G11798	JreChr11G11798	60.2215	887	43.1464	700	0	0	0	0	0.223156	4	1.9144e-15	-8.55142	down	--	--	Cellular Component: photosystem I (GO:0009522);; Cellular Component: photosystem II (GO:0009523);; Cellular Component: chloroplast thylakoid membrane (GO:0009535);; Biological Process: photosynthesis, light harvesting (GO:0009765);; Cellular Component: integral component of membrane (GO:0016021);; Molecular Function: chlorophyll binding (GO:0016168);; Biological Process: protein-chromophore linka…	K08914|4.3e-52|jre:109013976|K08914 light-harvesting complex II chlorophyll a/b binding protein 3 | (RefSeq) LOW QUALITY PROTEIN: chlorophyll a-b binding protein 13, chloroplastic	Photosynthesis - antenna proteins (ko00196)	--	--	Chlorophyll A-B binding protein	Chlorophyll a-b binding protein 3, chloroplastic OS=Arabidopsis thaliana OX=3702 GN=LHCB3 PE=1 SV=1	C	Energy production and conversion	LOW QUALITY PROTEIN: chlorophyll a-b binding protein 13, chloroplastic [Juglans regia]	cellular component: cell (GO:0005623);; cellular component: membrane (GO:0016020);; cellular component: macromolecular complex (GO:0032991);; cellular component: membrane part (GO:0044425);; cellular component: cell part (GO:0044464);; cellular component: organelle (GO:0043226);; cellular component: organelle part (GO:0044422);; biological process: metabolic process (GO:0008152);; biological proc…
JreChr09G10698	JreChr09G10698	16.3619	1631	17.1317	1880	52.7578	4694	28.2397	3318	63.0204	6323	1.08045e-07	2.22391	up	--	--	Molecular Function: DNA binding (GO:0003677);; Cellular Component: nucleus (GO:0005634);; Molecular Function: zinc ion binding (GO:0008270);;	K09287|6.0e-12|aly:9324749|K09287 RAV-like factor | (RefSeq) AP2/ERF and B3 domain-containing transcription repressor RAV2	--	--	--	B3 DNA binding domain	B3 domain-containing protein Os07g0563300 OS=Oryza sativa subsp. japonica OX=39947 GN=Os07g0563300 PE=3 SV=2	K	Transcription	B3 domain-containing protein Os07g0563300-like [Juglans regia]	molecular function: binding (GO:0005488);; cellular component: cell (GO:0005623);; cellular component: organelle (GO:0043226);; cellular component: cell part (GO:0044464)
JreChr07G12001	JreChr07G12001	5.53897	65	3.33339	43	35.2084	368	39.6369	546	27.5939	325	3.23809e-09	3.75629	up	--	--	Cellular Component: integral component of membrane (GO:0016021);;	--	--	[S]	Function unknown	Eukaryotic protein of unknown function (DUF872)	--	S	Function unknown	transmembrane protein 230-like [Juglans regia]	cellular component: membrane (GO:0016020);; cellular component: membrane part (GO:0044425)
JreChr01G12618	JreChr01G12618	28.7224	397	27.2997	416	4.52358	56	2.82888	47	2.07805	29	0.00207907	-2.3287	down	--	--	--	--	--	--	--	--	--	--	--	uncharacterized protein LOC109004886 [Juglans regia]	--
JreChr14G11110	JreChr14G11110	28.1318	655	22.2473	570	0.525967	11	0.262646	8	1.41509	34	5.19045e-10	-4.44692	down	[R]	General function prediction only	Biological Process: cytokinin biosynthetic process (GO:0009691);; Molecular Function: hydrolase activity (GO:0016787);;	K22522|1.1e-113|jre:108988157|K22522 cytokinin riboside 5'-monophosphate phosphoribohydrolase [EC:3.2.2.-] | (RefSeq) cytokinin riboside 5'-monophosphate phosphoribohydrolase LOG1-like	--	--	--	Possible lysine decarboxylase	Cytokinin riboside 5'-monophosphate phosphoribohydrolase LOG1 OS=Arabidopsis thaliana OX=3702 GN=LOG1 PE=1 SV=1	G	Carbohydrate transport and metabolism	cytokinin riboside 5'-monophosphate phosphoribohydrolase LOG1-like [Juglans regia]	biological process: metabolic process (GO:0008152);; biological process: cellular process (GO:0009987);; biological process: biological regulation (GO:0065007);; molecular function: catalytic activity (GO:0003824)
JreChr10G11983	JreChr10G11983	7.7255	677	8.04174	775	1.21182	95	0.143461	15	0.849105	75	0.00387015	-2.71911	down	--	--	Molecular Function: microtubule motor activity (GO:0003777);; Molecular Function: ATP binding (GO:0005524);; Cellular Component: microtubule (GO:0005874);; Biological Process: microtubule-based movement (GO:0007018);; Molecular Function: microtubule binding (GO:0008017);;	K10405|0.0e+00|jre:109011553|K10405 kinesin family member C1 | (RefSeq) kinesin-like protein KIN-14C isoform X2	--	[Z]	Cytoskeleton	Kinesin motor domain	Kinesin-like protein KIN-14C OS=Arabidopsis thaliana OX=3702 GN=KIN14C PE=2 SV=1	Z	Cytoskeleton	kinesin-like protein KIN-14C isoform X1 [Juglans regia]	molecular function: catalytic activity (GO:0003824);; molecular function: binding (GO:0005488);; cellular component: cell (GO:0005623);; cellular component: organelle (GO:0043226);; cellular component: organelle part (GO:0044422);; cellular component: cell part (GO:0044464);; cellular component: supramolecular complex (GO:0099080);; biological process: cellular process (GO:0009987);; biological p…
JreChr02G11920	JreChr02G11920	27.492	865	27.6006	956	72.2623	2030	189.502	7027	68.1445	2159	0.000185998	2.8782	up	--	--	--	K20783|4.8e-08|vvi:100240902|K20783 arabinosyltransferase [EC:2.4.2.-] | (RefSeq) arabinosyltransferase RRA3	Other types of O-glycan biosynthesis (ko00514)	--	--	Phloem protein 2	F-box protein PP2-A13 OS=Arabidopsis thaliana OX=3702 GN=PP2A13 PE=1 SV=1	S	Function unknown	F-box protein PP2-A13-like [Juglans regia]	--
JreChr03G12926	JreChr03G12926	8800.83	181963	6811.91	155033	675.3	12463	797.718	19439	1230.95	25620	2.73256e-10	-2.40085	down	[G]	Carbohydrate transport and metabolism	Molecular Function: monooxygenase activity (GO:0004497);; Cellular Component: chloroplast (GO:0009507);; Biological Process: photorespiration (GO:0009853);; Biological Process: carbon fixation (GO:0015977);; Biological Process: photosynthesis (GO:0015979);; Molecular Function: ribulose-bisphosphate carboxylase activity (GO:0016984);;	K01602|1.3e-102|jre:108988192|K01602 ribulose-bisphosphate carboxylase small chain [EC:4.1.1.39] | (RefSeq) ribulose bisphosphate carboxylase small chain, chloroplastic isoform X1	Glyoxylate and dicarboxylate metabolism (ko00630);; Carbon fixation in photosynthetic organisms (ko00710);; Carbon metabolism (ko01200)	--	--	Ribulose bisphosphate carboxylase, small chain	Ribulose bisphosphate carboxylase small chain, chloroplastic OS=Betula pendula OX=3505 GN=RBCS1 PE=2 SV=1	E	Amino acid transport and metabolism	ribulose bisphosphate carboxylase small chain, chloroplastic isoform X1 [Juglans regia]	molecular function: catalytic activity (GO:0003824);; biological process: metabolic process (GO:0008152);; biological process: single-organism process (GO:0044699);; cellular component: cell (GO:0005623);; cellular component: organelle (GO:0043226);; cellular component: cell part (GO:0044464);; biological process: cellular process (GO:0009987)
JreChr09G11783	JreChr09G11783	8.01642	836	8.0876	929	13.7602	1281	17.5359	2156	15.79	1658	0.00018222	1.74961	up	--	--	Molecular Function: DNA binding (GO:0003677);; Cellular Component: nucleus (GO:0005634);; Molecular Function: zinc ion binding (GO:0008270);;	K09287|7.4e-13|ats:109750371|K09287 RAV-like factor | (RefSeq) LOC109750371; AP2/ERF and B3 domain-containing protein Os01g0141000-like	--	--	--	B3 DNA binding domain	B3 domain-containing protein Os07g0679700 OS=Oryza sativa subsp. japonica OX=39947 GN=Os07g0679700 PE=2 SV=1	K	Transcription	B3 domain-containing transcription repressor VAL2 isoform X4 [Juglans regia]	molecular function: binding (GO:0005488);; cellular component: cell (GO:0005623);; cellular component: organelle (GO:0043226);; cellular component: cell part (GO:0044464)
Juglans_regia_newGene_615	--	2.479	35	3.92031	60	23.0696	284	36.1917	587	7.46045	104	0.000126891	3.69291	up	--	--	--	--	--	--	--	--	--	--	--	--	--
JreChr07G12303	JreChr07G12303	0.767382	49	0.698364	49	44.3348	2504	42.611	3178	37.3448	2379	4.84139e-44	6.60583	up	--	--	Biological Process: lipid transport (GO:0006869);; Molecular Function: lipid binding (GO:0008289);; Cellular Component: integral component of membrane (GO:0016021);;	K12486|5.7e-08|aof:109821029|K12486 stromal membrane-associated protein | (RefSeq) ADP-ribosylation factor GTPase-activating protein AGD12-like isoform X1	Endocytosis (ko04144)	[R]	General function prediction only	C2 domain	Synaptotagmin-4 OS=Arabidopsis thaliana OX=3702 GN=SYT4 PE=2 SV=1	S	Function unknown	synaptotagmin-4 [Juglans regia]	biological process: single-organism process (GO:0044699);; biological process: localization (GO:0051179);; molecular function: binding (GO:0005488);; cellular component: membrane (GO:0016020);; cellular component: membrane part (GO:0044425)
JreChr07G11035	JreChr07G11035	9.54305	737	11.2084	953	0.94914	66	0.532715	49	2.33765	182	0.000230325	-2.40726	down	--	--	Molecular Function: molecular_function (GO:0003674);; Molecular Function: nucleic acid binding (GO:0003676);; Molecular Function: RNA binding (GO:0003723);; Molecular Function: catalytic activity (GO:0003824);; Molecular Function: nuclease activity (GO:0004518);; Molecular Function: endonuclease activity (GO:0004519);; Molecular Function: binding (GO:0005488);; Cellular Component: cellular_compon…	--	--	[R]	General function prediction only	PPR repeat family	Pentatricopeptide repeat-containing protein At5g14820, mitochondrial OS=Arabidopsis thaliana OX=3702 GN=At5g14820 PE=2 SV=1	L	Replication, recombination and repair	pentatricopeptide repeat-containing protein At3g62470, mitochondrial-like [Juglans regia]	molecular function: binding (GO:0005488);; molecular function: catalytic activity (GO:0003824);; biological process: metabolic process (GO:0008152);; biological process: cellular process (GO:0009987);; cellular component: cell (GO:0005623);; cellular component: cell part (GO:0044464);; cellular component: organelle (GO:0043226)
JreChr06G11693	JreChr06G11693	0	0	0	0	0.955136	37	0.643415	33	1.56218	68	5.69354e-06	8.70525	up	--	--	Molecular Function: protein binding (GO:0005515);;	K03122|1.5e-07|mdm:114825099|K03122 transcription initiation factor TFIIA large subunit | (RefSeq) uncharacterized protein LOC114825099	Basal transcription factors (ko03022)	--	--	PB1 domain	--	S	Function unknown	hypothetical protein CJ030_MR7G000282 [Morella rubra]	molecular function: binding (GO:0005488)
JreChr16G11195	JreChr16G11195	18.6301	1148	18.7725	1273	2.49968	138	1.29307	94	3.07222	191	1.33524e-06	-2.32957	down	[M]	Cell wall/membrane/envelope biogenesis	Molecular Function: protein kinase activity (GO:0004672);; Molecular Function: ATP binding (GO:0005524);;	K04424|1.5e-58|obr:102707935|K04424 sterile alpha motif and leucine zipper containing kinase AZK [EC:2.7.11.25] | (RefSeq) serine/threonine-protein kinase EDR1	--	[T]	Signal transduction mechanisms	Protein tyrosine and serine/threonine kinase	Serine/threonine-protein kinase STY46 OS=Arabidopsis thaliana OX=3702 GN=STY46 PE=1 SV=1	T	Signal transduction mechanisms	serine/threonine-protein kinase STY46-like [Juglans regia]	molecular function: catalytic activity (GO:0003824);; biological process: metabolic process (GO:0008152);; biological process: cellular process (GO:0009987);; molecular function: binding (GO:0005488)
JreChr09G10265	JreChr09G10265	0.122254	2	0.66245	11	148.483	1966	61.8578	1082	87.5329	1307	6.70822e-28	8.70381	up	--	--	--	--	--	--	--	Senescence regulator	--	S	Function unknown	uncharacterized protein LOC108998048 [Juglans regia]	--
JreChr09G11516	JreChr09G11516	0	0	0	0	73.4171	4198	86.9427	6563	154.104	9936	2.83115e-24	15.9207	up	[DPM]	Cell cycle control, cell division, chromosome partitioning;; Inorganic ion transport and metabolism;; Cell wall/membrane/envelope biogenesis	Molecular Function: copper ion binding (GO:0005507);; Biological Process: lignin catabolic process (GO:0046274);; Cellular Component: apoplast (GO:0048046);; Molecular Function: hydroquinone:oxygen oxidoreductase activity (GO:0052716);;	K05909|0.0e+00|jre:108984801|K05909 laccase [EC:1.10.3.2] | (RefSeq) laccase-7-like	--	[Q]	Secondary metabolites biosynthesis, transport and catabolism	Multicopper oxidase	Laccase-7 OS=Arabidopsis thaliana OX=3702 GN=LAC7 PE=2 SV=1	Q	Secondary metabolites biosynthesis, transport and catabolism	laccase-7-like [Juglans regia]	molecular function: binding (GO:0005488);; biological process: metabolic process (GO:0008152);; biological process: cellular process (GO:0009987);; biological process: single-organism process (GO:0044699);; cellular component: extracellular region (GO:0005576);; molecular function: catalytic activity (GO:0003824)
JreChr09G11861	JreChr09G11861	0.798657	49	0.507264	34	34.256	1846	21.0245	1496	31.8417	1935	3.76848e-38	6.20261	up	--	--	Cellular Component: integral component of membrane (GO:0016021);; Molecular Function: transferase activity, transferring glycosyl groups (GO:0016757);;	K18134|2.0e-79|gab:108463406|K18134 EGF domain-specific O-GlcNAc transferase [EC:2.4.1.255] | (RefSeq) uncharacterized protein LOC108463406	Other types of O-glycan biosynthesis (ko00514)	[S]	Function unknown	Protein of unknown function (DUF563)	Xylan glycosyltransferase MUCI21 OS=Arabidopsis thaliana OX=3702 GN=MUCI21 PE=1 SV=1	S	Function unknown	beta-1,2-xylosyltransferase XYXT1-like [Juglans regia]	cellular component: membrane (GO:0016020);; cellular component: membrane part (GO:0044425);; molecular function: catalytic activity (GO:0003824)
JreChr02G11484	JreChr02G11484	3.20378	122	3.09611	130	8.24257	280	3.47677	156	14.076	539	0.00155103	2.08546	up	[M]	Cell wall/membrane/envelope biogenesis	Molecular Function: catalytic activity (GO:0003824);;	K13265|1.3e-111|gmx:100793687|K13265 vestitone reductase [EC:1.1.1.348] | (RefSeq) uncharacterized protein LOC100793687	Isoflavonoid biosynthesis (ko00943)	[V]	Defense mechanisms	NAD dependent epimerase/dehydratase family	Vestitone reductase OS=Medicago sativa OX=3879 PE=1 SV=1	V	Defense mechanisms	vestitone reductase-like [Juglans regia]	molecular function: catalytic activity (GO:0003824)
Juglans_regia_newGene_5181	--	1.25019	121	1.31586	131	0	0	0.011714	2	0.075148	8	0.000976122	-4.64196	down	--	--	Molecular Function: protein kinase activity (GO:0004672);; Molecular Function: ATP binding (GO:0005524);; Cellular Component: integral component of membrane (GO:0016021);;	K13415|3.3e-18|thj:104824835|K13415 protein brassinosteroid insensitive 1 [EC:2.7.10.1 2.7.11.1] | (RefSeq) protein BRASSINOSTEROID INSENSITIVE 1	Plant hormone signal transduction (ko04075)	--	--	Protein tyrosine and serine/threonine kinase	Probable inactive receptor kinase At5g58300 OS=Arabidopsis thaliana OX=3702 GN=At5g58300 PE=1 SV=1	T	Signal transduction mechanisms	probable inactive receptor kinase At5g58300 [Juglans regia]	molecular function: catalytic activity (GO:0003824);; biological process: metabolic process (GO:0008152);; biological process: cellular process (GO:0009987);; molecular function: binding (GO:0005488);; cellular component: membrane (GO:0016020);; cellular component: membrane part (GO:0044425)
JreChr04G10275	JreChr04G10275	6.01879	84	10.6709	163	0	0	0	0	0.271212	4	0.000435271	-5.92281	down	--	--	--	--	--	--	--	--	--	--	--	hypothetical protein GH714_038285 [Hevea brasiliensis]	--
JreChr16G11223	JreChr16G11223	21.407	1167	21.9296	1316	37.5633	1828	44.5182	2860	38.3464	2104	0.000381813	1.68351	up	--	--	Cellular Component: integral component of membrane (GO:0016021);;	--	--	[T]	Signal transduction mechanisms	Organic solute transporter Ostalpha	Protein LAZ1 homolog 1 OS=Arabidopsis thaliana OX=3702 GN=At1g77220 PE=2 SV=1	T	Signal transduction mechanisms	protein LAZ1 homolog 1 [Juglans regia]	cellular component: membrane (GO:0016020);; cellular component: membrane part (GO:0044425)
JreChr12G11354	JreChr12G11354	20.6647	732	27.5915	1076	92.703	2929	27.9366	1166	71.8626	2561	0.000785429	2.13715	up	--	--	Cellular Component: integral component of membrane (GO:0016021);; Molecular Function: transmembrane transporter activity (GO:0022857);;	K15283|7.4e-175|jre:108993543|K15283 solute carrier family 35, member E1 | (RefSeq) glucose-6-phosphate/phosphate translocator 1, chloroplastic	--	[GE]	Carbohydrate transport and metabolism;; Amino acid transport and metabolism	Triose-phosphate Transporter family	Glucose-6-phosphate/phosphate translocator 1, chloroplastic OS=Arabidopsis thaliana OX=3702 GN=GPT1 PE=1 SV=1	--	--	glucose-6-phosphate/phosphate translocator 1, chloroplastic [Juglans regia]	cellular component: membrane (GO:0016020);; cellular component: membrane part (GO:0044425);; molecular function: transporter activity (GO:0005215);; biological process: localization (GO:0051179)
Juglans_regia_newGene_4088	--	4.22497	273	3.78378	271	10.2431	439	9.15574	702	7.94595	522	0.000370151	1.83507	up	--	--	--	K15718|4.3e-16|mus:103989776|K15718 linoleate 9S-lipoxygenase [EC:1.13.11.58] | (RefSeq) probable linoleate 9S-lipoxygenase 4	Linoleic acid metabolism (ko00591)	--	--	Retrotransposon gag protein	--	L	Replication, recombination and repair	uncharacterized protein LOC108986845 [Juglans regia]	--
JreChr15G11194	JreChr15G11194	10.9174	750	11.1619	844	0.741595	46	0.316214	26	2.01471	140	0.000184314	-2.8368	down	[T]	Signal transduction mechanisms	Molecular Function: MAP kinase activity (GO:0004707);; Molecular Function: ATP binding (GO:0005524);;	K20538|1.1e-238|thj:104812163|K20538 mitogen-activated protein kinase 8 [EC:2.7.11.24] | (RefSeq) mitogen-activated protein kinase 8-like isoform X1	MAPK signaling pathway - plant (ko04016)	[T]	Signal transduction mechanisms	Protein kinase domain	Mitogen-activated protein kinase 9 OS=Arabidopsis thaliana OX=3702 GN=MPK9 PE=2 SV=2	T	Signal transduction mechanisms	hypothetical protein F2P56_013219, partial [Juglans regia]	molecular function: catalytic activity (GO:0003824);; molecular function: signal transducer activity (GO:0004871);; biological process: metabolic process (GO:0008152);; biological process: cellular process (GO:0009987);; biological process: signaling (GO:0023052);; biological process: single-organism process (GO:0044699);; biological process: response to stimulus (GO:0050896);; biological process…
JreChr01G13532	JreChr01G13532	24.4355	2672	19.8461	2389	0.130341	13	0.03663	5	1.30064	144	1.41232e-05	-5.04899	down	[T]	Signal transduction mechanisms	Molecular Function: protein kinase activity (GO:0004672);; Molecular Function: ATP binding (GO:0005524);; Cellular Component: integral component of membrane (GO:0016021);;	K13418|2.3e-49|ats:109731779|K13418 somatic embryogenesis receptor kinase 1 [EC:2.7.10.1 2.7.11.1] | (RefSeq) LOC109731779; somatic embryogenesis receptor kinase 1-like	--	--	--	Leucine rich repeat	Probable LRR receptor-like serine/threonine-protein kinase IRK OS=Arabidopsis thaliana OX=3702 GN=IRK PE=1 SV=1	T	Signal transduction mechanisms	probable LRR receptor-like serine/threonine-protein kinase IRK [Juglans regia]	molecular function: catalytic activity (GO:0003824);; biological process: metabolic process (GO:0008152);; biological process: cellular process (GO:0009987);; molecular function: binding (GO:0005488);; cellular component: membrane (GO:0016020);; cellular component: membrane part (GO:0044425)
JreChr11G10029	JreChr11G10029	0.1958	10	0.147216	9	94.0637	4180	7.17097	421	13.5787	681	8.0618e-14	8.53611	up	[QV]	Secondary metabolites biosynthesis, transport and catabolism;; Defense mechanisms	Molecular Function: iron ion binding (GO:0005506);; Molecular Function: oxidoreductase activity, acting on paired donors, with incorporation or reduction of molecular oxygen (GO:0016705);; Molecular Function: heme binding (GO:0020037);;	K20665|1.1e-248|jre:108994389|K20665 jasmonoyl-L-amino acid 12-hydroxylase [EC:1.14.14.48] | (RefSeq) cytochrome P450 94B3-like	--	[QI]	Secondary metabolites biosynthesis, transport and catabolism;; Lipid transport and metabolism	Cytochrome P450	Cytochrome P450 94B1 OS=Arabidopsis thaliana OX=3702 GN=CYP94B1 PE=1 SV=1	--	--	cytochrome P450 94B3-like [Juglans regia]	molecular function: binding (GO:0005488);; molecular function: catalytic activity (GO:0003824);; biological process: metabolic process (GO:0008152);; biological process: single-organism process (GO:0044699)
JreChr13G10645	JreChr13G10645	15.5576	1778	20.3054	2555	1.87085	191	0.834603	113	4.84387	558	0.00150857	-2.24229	down	[R]	General function prediction only	Molecular Function: protein kinase activity (GO:0004672);; Molecular Function: ATP binding (GO:0005524);;	K08857|0.0e+00|jre:109019242|K08857 NIMA (never in mitosis gene a)-related kinase 1/4/5 [EC:2.7.11.1] | (RefSeq) serine/threonine-protein kinase Nek5	--	[R]	General function prediction only	Protein kinase domain	Serine/threonine-protein kinase Nek5 OS=Arabidopsis thaliana OX=3702 GN=NEK5 PE=1 SV=1	T	Signal transduction mechanisms	serine/threonine-protein kinase Nek5 [Juglans regia]	molecular function: catalytic activity (GO:0003824);; biological process: metabolic process (GO:0008152);; biological process: cellular process (GO:0009987);; molecular function: binding (GO:0005488)
JreChr09G12156	JreChr09G12156	1.06257	49	1.84387	94	21.3655	877	13.9287	755	11.4422	530	2.67363e-11	4.23061	up	--	--	Molecular Function: calmodulin binding (GO:0005516);; Biological Process: defense response (GO:0006952);; Biological Process: response to biotic stimulus (GO:0009607);; Cellular Component: integral component of membrane (GO:0016021);;	K08472|1.4e-221|jre:108979814|K08472 mlo protein | (RefSeq) MLO-like protein 6	--	--	--	Mlo family	MLO-like protein 12 OS=Arabidopsis thaliana OX=3702 GN=MLO12 PE=1 SV=2	G	Carbohydrate transport and metabolism	MLO-like protein 6 [Juglans regia]	molecular function: binding (GO:0005488);; biological process: response to stimulus (GO:0050896);; cellular component: membrane (GO:0016020);; cellular component: membrane part (GO:0044425)
Juglans_regia_newGene_1032	--	94.0973	3712	112.196	4872	0.113621	5	0.314951	15	6.5106	259	0.000104752	-5.05418	down	--	--	--	K12173|2.9e-36|gmx:100794341|K12173 BRCA1-A complex subunit BRE | (RefSeq) BRISC and BRCA1-A complex member 2	Homologous recombination (ko03440)	--	--	Thaumatin family	Thaumatin-like protein OS=Arabidopsis thaliana OX=3702 GN=At1g18250 PE=2 SV=2	T	Signal transduction mechanisms	thaumatin-like protein [Juglans regia]	--
JreChr08G11922	JreChr08G11922	3.26231	451	4.32777	658	0.228384	29	0.092236	15	0.307329	43	6.37519e-08	-3.48794	down	--	--	--	--	--	--	--	--	--	--	--	uncharacterized protein LOC109003562 [Juglans regia]	--
JreChr01G13121	JreChr01G13121	9.949	742	10.3297	848	0.158408	11	0.084495	8	0.788414	60	7.96429e-07	-4.31201	down	--	--	Molecular Function: DNA binding (GO:0003677);; Cellular Component: nucleus (GO:0005634);; Biological Process: regulation of transcription, DNA-templated (GO:0006355);; Biological Process: auxin-activated signaling pathway (GO:0009734);;	K14486|3.0e-77|pop:18100300|K14486 auxin response factor | (RefSeq) auxin response factor 19 isoform X3	Plant hormone signal transduction (ko04075)	--	--	Auxin response factor	Auxin response factor 18 OS=Oryza sativa subsp. japonica OX=39947 GN=ARF18 PE=2 SV=1	K	Transcription	auxin response factor 18-like [Juglans regia]	molecular function: binding (GO:0005488);; cellular component: cell (GO:0005623);; cellular component: organelle (GO:0043226);; cellular component: cell part (GO:0044464);; biological process: biological regulation (GO:0065007);; biological process: cellular process (GO:0009987);; biological process: signaling (GO:0023052);; biological process: single-organism process (GO:0044699);; biological pr…
JreChr03G13500	JreChr03G13500	79.4395	4276	85.9544	5093	262.897	12631	304.275	19302	242.748	13153	9.97258e-08	2.51108	up	--	--	Molecular Function: UDP-glycosyltransferase activity (GO:0008194);;	K22950|7.2e-129|fve:101295404|K22950 acylphloroglucinol glucosyltransferase [EC:2.4.1.358] | (RefSeq) anthocyanidin 3-O-glucosyltransferase 2-like	--	[GC]	Carbohydrate transport and metabolism;; Energy production and conversion	UDP-glucoronosyl and UDP-glucosyl transferase	UDP-glycosyltransferase 71K1 OS=Malus domestica OX=3750 GN=UGT71K1 PE=1 SV=1	--	--	anthocyanidin 3-O-glucosyltransferase 2-like [Juglans regia]	molecular function: catalytic activity (GO:0003824)
JreChr08G12021	JreChr08G12021	101.108	1318	80.4619	1155	6.55802	77	0.694786	11	12.5483	165	0.00142129	-3.20165	down	--	--	--	--	--	--	--	--	--	--	--	--	--
JreChr01G13502	JreChr01G13502	1.07022	72	1.42995	105	0	0	0	0	0	0	6.20493e-05	-8.10231	down	[E]	Amino acid transport and metabolism	Cellular Component: integral component of membrane (GO:0016021);; Molecular Function: transmembrane transporter activity (GO:0022857);;	K14638|3.5e-173|ccav:112518663|K14638 solute carrier family 15 (peptide/histidine transporter), member 3/4 | (RefSeq) protein NRT1/ PTR FAMILY 5.2-like	--	[E]	Amino acid transport and metabolism	POT family	Protein NRT1/ PTR FAMILY 5.1 OS=Arabidopsis thaliana OX=3702 GN=NPF5.1 PE=2 SV=2	E	Amino acid transport and metabolism	protein NRT1/ PTR FAMILY 5.1-like [Juglans regia]	cellular component: membrane (GO:0016020);; cellular component: membrane part (GO:0044425);; molecular function: transporter activity (GO:0005215);; biological process: localization (GO:0051179)
JreChr01G12892	JreChr01G12892	8.14764	287	10.1196	392	154.253	4843	126.779	5256	125.727	4452	1.33362e-26	4.67933	up	--	--	Molecular Function: transcription factor activity, sequence-specific DNA binding (GO:0003700);; Cellular Component: nucleus (GO:0005634);; Molecular Function: sequence-specific DNA binding (GO:0043565);;	K18834|2.4e-16|zju:107406670|K18834 WRKY transcription factor 1 | (RefSeq) WRKY transcription factor 1-like	Plant-pathogen interaction (ko04626)	--	--	WRKY DNA -binding domain	Probable WRKY transcription factor 40 OS=Arabidopsis thaliana OX=3702 GN=WRKY40 PE=1 SV=1	K	Transcription	probable WRKY transcription factor 40 [Juglans regia]	molecular function: nucleic acid binding transcription factor activity (GO:0001071);; biological process: biological regulation (GO:0065007);; cellular component: cell (GO:0005623);; cellular component: organelle (GO:0043226);; cellular component: cell part (GO:0044464);; molecular function: binding (GO:0005488)
JreChr05G10086	JreChr05G10086	43.529	1566	44.0083	1742	0.124628	4	4.05524	172	3.21178	117	0.00589152	-3.3701	down	--	--	Biological Process: auxin-activated signaling pathway (GO:0009734);;	--	--	--	--	--	Protein BIG GRAIN 1-like E OS=Arabidopsis thaliana OX=3702 GN=At1g69160 PE=2 SV=1	--	--	hypothetical protein F2P56_029931, partial [Juglans regia]	biological process: cellular process (GO:0009987);; biological process: signaling (GO:0023052);; biological process: single-organism process (GO:0044699);; biological process: response to stimulus (GO:0050896);; biological process: biological regulation (GO:0065007)
JreChr07G11429	JreChr07G11429	23.9421	350	17.066	275	0.825108	11	1.30227	23	0.909724	14	3.20421e-06	-3.49635	down	--	--	--	--	--	--	--	--	--	S	Function unknown	uncharacterized protein LOC109000816 [Juglans regia]	--
JreChr06G11454	JreChr06G11454	4.43984	61	4.59628	70	74.693	914	52.7738	853	21.6618	299	3.43241e-08	4.31841	up	--	--	--	--	--	--	--	--	--	--	--	--	--
JreChr10G12005	JreChr10G12005	4.93892	116	4.68488	122	28.8058	604	45.6469	1264	49.9972	1182	2.73084e-16	3.85835	up	--	--	Cellular Component: integral component of membrane (GO:0016021);;	--	--	--	--	--	--	S	Function unknown	uncharacterized protein LOC108983235 isoform X1 [Juglans regia]	cellular component: membrane (GO:0016020);; cellular component: membrane part (GO:0044425)
JreChr07G11686	JreChr07G11686	1.11231	11	1.0353	11	472.549	3840	857.835	9202	237.421	2176	1.22516e-32	9.72355	up	--	--	Cellular Component: extracellular region (GO:0005576);; Molecular Function: growth factor activity (GO:0008083);; Biological Process: cell proliferation (GO:0008283);;	--	--	--	--	Phytosulfokine precursor protein (PSK)	Phytosulfokines OS=Asparagus officinalis OX=4686 GN=PSK PE=1 SV=1	S	Function unknown	phytosulfokines-like [Juglans regia]	cellular component: extracellular region (GO:0005576);; molecular function: binding (GO:0005488);; biological process: single-organism process (GO:0044699)
JreChr05G10552	JreChr05G10552	3.64875	105	4.68722	148	30.0235	765	38.7214	1303	32.7069	940	1.46751e-14	3.80745	up	--	--	Biological Process: response to acid chemical (GO:0001101);; Molecular Function: molecular_function (GO:0003674);; Molecular Function: nucleic acid binding (GO:0003676);; Molecular Function: DNA binding (GO:0003677);; Molecular Function: transcription factor activity, sequence-specific DNA binding (GO:0003700);; Molecular Function: binding (GO:0005488);; Cellular Component: cellular_component (GO…	--	--	[R]	General function prediction only	C2H2-type zinc finger	Zinc finger protein ZAT10 OS=Arabidopsis thaliana OX=3702 GN=ZAT10 PE=2 SV=1	K	Transcription	zinc finger protein ZAT10-like [Juglans regia]	biological process: response to stimulus (GO:0050896);; molecular function: binding (GO:0005488);; molecular function: nucleic acid binding transcription factor activity (GO:0001071);; biological process: biological regulation (GO:0065007);; cellular component: cell (GO:0005623);; cellular component: cell part (GO:0044464);; cellular component: organelle (GO:0043226);; biological process: metabol…
JreChr12G10622	JreChr12G10622	7.28111	335	9.9696	505	1.26469	52	0.668458	37	1.8013	84	0.000567617	-2.09865	down	[FE]	Nucleotide transport and metabolism;; Amino acid transport and metabolism	Molecular Function: magnesium ion binding (GO:0000287);; Molecular Function: ribose phosphate diphosphokinase activity (GO:0004749);; Biological Process: nucleoside metabolic process (GO:0009116);; Biological Process: ribonucleoside monophosphate biosynthetic process (GO:0009156);; Biological Process: nucleotide biosynthetic process (GO:0009165);; Molecular Function: kinase activity (GO:0016301);;	K00948|1.8e-205|jre:109006127|K00948 ribose-phosphate pyrophosphokinase [EC:2.7.6.1] | (RefSeq) ribose-phosphate pyrophosphokinase 1-like	Pentose phosphate pathway (ko00030);; Purine metabolism (ko00230);; Carbon metabolism (ko01200);; Biosynthesis of amino acids (ko01230)	[FE]	Nucleotide transport and metabolism;; Amino acid transport and metabolism	N-terminal domain of ribose phosphate pyrophosphokinase	Ribose-phosphate pyrophosphokinase 1, chloroplastic OS=Arabidopsis thaliana OX=3702 GN=PRS1 PE=2 SV=2	--	--	ribose-phosphate pyrophosphokinase 1-like isoform X1 [Juglans regia]	molecular function: binding (GO:0005488);; molecular function: catalytic activity (GO:0003824);; biological process: metabolic process (GO:0008152);; biological process: cellular process (GO:0009987);; biological process: single-organism process (GO:0044699)
JreChr06G10212	JreChr06G10212	0.464677	15	0.525788	19	10.0968	290	0.742787	29	7.68446	249	0.000120641	4.30831	up	--	--	Molecular Function: protein kinase activity (GO:0004672);; Molecular Function: ATP binding (GO:0005524);; Cellular Component: integral component of membrane (GO:0016021);; Molecular Function: polysaccharide binding (GO:0030247);;	--	--	--	--	Wall-associated receptor kinase galacturonan-binding	--	T	Signal transduction mechanisms	hypothetical protein F2P56_035556 [Juglans regia]	molecular function: catalytic activity (GO:0003824);; biological process: metabolic process (GO:0008152);; biological process: cellular process (GO:0009987);; molecular function: binding (GO:0005488);; cellular component: membrane (GO:0016020);; cellular component: membrane part (GO:0044425)
JreChr02G10645	JreChr02G10645	14.7922	866	15.9489	1028	20.4875	1071	13.3183	919	24.9358	1470	0.00869768	1.06677	up	[M]	Cell wall/membrane/envelope biogenesis	Molecular Function: MAP kinase activity (GO:0004707);; Molecular Function: ATP binding (GO:0005524);;	K04371|1.4e-298|jre:109005905|K04371 mitogen-activated protein kinase 1/3 [EC:2.7.11.24] | (RefSeq) mitogen-activated protein kinase 15-like	--	[T]	Signal transduction mechanisms	Protein kinase domain	Mitogen-activated protein kinase 16 OS=Arabidopsis thaliana OX=3702 GN=MPK16 PE=2 SV=2	T	Signal transduction mechanisms	mitogen-activated protein kinase 15-like [Juglans regia]	molecular function: catalytic activity (GO:0003824);; molecular function: signal transducer activity (GO:0004871);; biological process: metabolic process (GO:0008152);; biological process: cellular process (GO:0009987);; biological process: signaling (GO:0023052);; biological process: single-organism process (GO:0044699);; biological process: response to stimulus (GO:0050896);; biological process…
JreChr15G11943	JreChr15G11943	0.341737	7	1.85748	41	16.9996	299	2.228	52	13.9482	277	0.000426688	3.99543	up	--	--	--	--	--	--	--	Protein of unknown function (DUF740)	--	--	--	uncharacterized protein LOC109001134 [Juglans regia]	--
JreChr13G11838	JreChr13G11838	4.28981	186	5.961	285	223.501	8638	143.492	7323	68.7097	2995	1.24625e-15	5.6811	up	[T]	Signal transduction mechanisms	Molecular Function: protein serine/threonine kinase activity (GO:0004674);; Molecular Function: ATP binding (GO:0005524);; Cellular Component: integral component of membrane (GO:0016021);;	K20716|4.7e-46|mesc:110629620|K20716 mitogen-activated protein kinase kinase kinase 17/18 | (RefSeq) mitogen-activated protein kinase kinase kinase 18-like	MAPK signaling pathway - plant (ko04016)	[T]	Signal transduction mechanisms	Protein kinase domain	Mitogen-activated protein kinase kinase kinase 17 OS=Arabidopsis thaliana OX=3702 GN=MAPKKK17 PE=1 SV=1	T	Signal transduction mechanisms	mitogen-activated protein kinase kinase kinase 17 [Juglans regia]	molecular function: catalytic activity (GO:0003824);; biological process: metabolic process (GO:0008152);; biological process: cellular process (GO:0009987);; molecular function: binding (GO:0005488);; cellular component: membrane (GO:0016020);; cellular component: membrane part (GO:0044425)
JreChr05G13045	JreChr05G13045	64.7038	1833	71.438	2227	133.028	3363	65.0373	2171	134.422	3832	0.00262317	1.42394	up	--	--	--	--	--	[R]	General function prediction only	C2 domain	--	S	Function unknown	leucine-rich repeat extensin-like protein 5 [Juglans regia]	--
JreChr08G10053	JreChr08G10053	5.52602	136	7.99081	217	26.4324	581	83.8838	2433	26.7445	663	1.45313e-05	3.65084	up	--	--	Molecular Function: zinc ion binding (GO:0008270);; Cellular Component: integral component of membrane (GO:0016021);;	--	--	[A]	RNA processing and modification	Protein of unknown function (DUF3675)	--	A	RNA processing and modification	uncharacterized protein LOC108983746 [Juglans regia]	molecular function: binding (GO:0005488);; cellular component: membrane (GO:0016020);; cellular component: membrane part (GO:0044425)
JreChr03G12908	JreChr03G12908	17.8658	647	22.2333	886	1.76256	57	1.30057	56	1.84359	68	1.90256e-09	-2.86132	down	--	--	--	--	--	--	--	--	--	--	--	uncharacterized protein LOC109002738 [Juglans regia]	--
JreChr06G11793	JreChr06G11793	14.3989	564	15.2603	657	37.5682	1312	25.2009	1162	53.8301	2119	4.57899e-08	2.08662	up	--	--	Molecular Function: transcription factor activity, sequence-specific DNA binding (GO:0003700);; Biological Process: transcription, DNA-templated (GO:0006351);; Molecular Function: sequence-specific DNA binding (GO:0043565);;	K14431|6.3e-191|jre:109012452|K14431 transcription factor TGA | (RefSeq) transcription factor TGA7-like	Plant hormone signal transduction (ko04075)	--	--	Seed dormancy control	Transcription factor TGA7 OS=Arabidopsis thaliana OX=3702 GN=TGA7 PE=1 SV=1	K	Transcription	transcription factor TGA7-like [Juglans regia]	molecular function: nucleic acid binding transcription factor activity (GO:0001071);; biological process: biological regulation (GO:0065007);; biological process: metabolic process (GO:0008152);; biological process: cellular process (GO:0009987);; molecular function: binding (GO:0005488)
JreChr15G10777	JreChr15G10777	20.0216	666	21.515	788	192.353	5711	221.183	8671	258.85	8667	4.37868e-32	4.18795	up	--	--	--	--	--	--	--	--	Pathogen-related protein OS=Hordeum vulgare OX=4513 PE=2 SV=2	S	Function unknown	pathogen-related protein-like [Juglans regia]	--
JreChr11G10100	JreChr11G10100	25.7114	795	23.2698	792	113.299	3126	73.2138	2667	65.0772	2025	2.92285e-06	2.57994	up	--	--	--	--	--	--	--	--	--	--	--	uncharacterized protein LOC109001767 [Juglans regia]	--
JreChr06G12124	JreChr06G12124	12.2885	848	10.0768	766	0.122485	8	0	0	0.778774	55	0.000925099	-4.73473	down	[G]	Carbohydrate transport and metabolism	Biological Process: carbohydrate metabolic process (GO:0005975);; Molecular Function: intramolecular transferase activity, phosphotransferases (GO:0016868);;	--	--	[G]	Carbohydrate transport and metabolism	Phosphoglucomutase/phosphomannomutase, alpha/beta/alpha domain I	--	G	Carbohydrate transport and metabolism	phosphomannomutase/phosphoglucomutase [Juglans regia]	biological process: metabolic process (GO:0008152);; molecular function: catalytic activity (GO:0003824)
JreChr08G11546	JreChr08G11546	7.96649	296	7.62102	312	0.911019	31	0.819788	36	2.43809	92	0.00782133	-1.83218	down	[QR]	Secondary metabolites biosynthesis, transport and catabolism;; General function prediction only	Cellular Component: integral component of membrane (GO:0016021);;	--	--	--	--	--	--	--	--	uncharacterized protein LOC109004480 [Juglans regia]	cellular component: membrane (GO:0016020);; cellular component: membrane part (GO:0044425)
JreChr06G10726	JreChr06G10726	8.52187	491	15.286	969	0.643003	34	0.614312	42	1.71066	100	3.72278e-06	-2.91938	down	[QV]	Secondary metabolites biosynthesis, transport and catabolism;; Defense mechanisms	Molecular Function: monooxygenase activity (GO:0004497);; Molecular Function: iron ion binding (GO:0005506);; Molecular Function: oxidoreductase activity, acting on paired donors, with incorporation or reduction of molecular oxygen (GO:0016705);; Molecular Function: heme binding (GO:0020037);;	K15639|4.2e-300|jre:109019886|K15639 PHYB activation tagged suppressor 1 [EC:1.14.-.-] | (RefSeq) cytochrome P450 CYP749A22-like	Brassinosteroid biosynthesis (ko00905)	[QI]	Secondary metabolites biosynthesis, transport and catabolism;; Lipid transport and metabolism	Cytochrome P450	Cytochrome P450 CYP749A22 OS=Panax ginseng OX=4054 PE=2 SV=1	--	--	cytochrome P450 CYP749A22-like [Juglans regia]	molecular function: catalytic activity (GO:0003824);; biological process: metabolic process (GO:0008152);; biological process: single-organism process (GO:0044699);; molecular function: binding (GO:0005488)
JreChr01G10302	JreChr01G10302	9.64203	412	9.30962	438	0.95522	37	0.282702	15	1.24577	54	0.00011182	-2.83522	down	[O]	Posttranslational modification, protein turnover, chaperones	Molecular Function: cysteine-type peptidase activity (GO:0008234);;	K16292|1.0e-109|smo:SELMODRAFT_428615|K16292 KDEL-tailed cysteine endopeptidase [EC:3.4.22.-] | (RefSeq) hypothetical protein	--	[O]	Posttranslational modification, protein turnover, chaperones	Papain family cysteine protease	Probable cysteine protease RD21B OS=Arabidopsis thaliana OX=3702 GN=RD21B PE=1 SV=1	O	Posttranslational modification, protein turnover, chaperones	hypothetical protein F2P56_013892, partial [Juglans regia]	molecular function: catalytic activity (GO:0003824);; biological process: metabolic process (GO:0008152)
JreChr06G10700	JreChr06G10700	88.0093	4916	74.4209	4575	2.50442	125	5.27832	348	18.6525	1049	0.000906506	-2.63268	down	[Q]	Secondary metabolites biosynthesis, transport and catabolism	Molecular Function: diacylglycerol O-acyltransferase activity (GO:0004144);; Cellular Component: integral component of membrane (GO:0016021);; Biological Process: glycerolipid biosynthetic process (GO:0045017);;	K15406|1.3e-117|bna:106451554|K15406 wax-ester synthase / diacylglycerol O-acyltransferase [EC:2.3.1.75 2.3.1.20] | (RefSeq) O-acyltransferase WSD1	Cutin, suberine and wax biosynthesis (ko00073)	--	--	WS/DGAT C-terminal domain	O-acyltransferase WSD1 OS=Arabidopsis thaliana OX=3702 GN=WSD1 PE=2 SV=1	S	Function unknown	O-acyltransferase WSD1-like isoform X2 [Juglans regia]	molecular function: catalytic activity (GO:0003824);; cellular component: membrane (GO:0016020);; cellular component: membrane part (GO:0044425);; biological process: metabolic process (GO:0008152);; biological process: cellular process (GO:0009987);; biological process: single-organism process (GO:0044699)
JreChr01G12736	JreChr01G12736	8.29437	486	6.35842	410	0.210125	11	0.113339	8	1.42372	84	0.00372659	-3.15776	down	[MDT]	Cell wall/membrane/envelope biogenesis;; Cell cycle control, cell division, chromosome partitioning;; Signal transduction mechanisms	Molecular Function: ATP binding (GO:0005524);; Cellular Component: cytoplasm (GO:0005737);; Cellular Component: microtubule (GO:0005874);; Molecular Function: microtubule binding (GO:0008017);; Molecular Function: microtubule-severing ATPase activity (GO:0008568);; Molecular Function: isomerase activity (GO:0016853);;	K07767|4.5e-294|jre:108996066|K07767 katanin p60 ATPase-containing subunit A1 [EC:5.6.1.1] | (RefSeq) katanin p60 ATPase-containing subunit A1-like	--	[O]	Posttranslational modification, protein turnover, chaperones	ATPase family associated with various cellular activities (AAA)	Katanin p60 ATPase-containing subunit A1 OS=Arabidopsis thaliana OX=3702 GN=AAA1 PE=1 SV=1	O	Posttranslational modification, protein turnover, chaperones	katanin p60 ATPase-containing subunit A1-like [Juglans regia]	molecular function: binding (GO:0005488);; cellular component: cell (GO:0005623);; cellular component: cell part (GO:0044464);; cellular component: organelle (GO:0043226);; cellular component: organelle part (GO:0044422);; cellular component: supramolecular complex (GO:0099080);; molecular function: catalytic activity (GO:0003824)
JreChr01G13824	JreChr01G13824	20.5739	1270	14.0833	957	0.84387	47	0.544851	40	3.3728	210	0.000272355	-2.88914	down	[QV]	Secondary metabolites biosynthesis, transport and catabolism;; Defense mechanisms	Molecular Function: monooxygenase activity (GO:0004497);; Molecular Function: iron ion binding (GO:0005506);; Molecular Function: oxidoreductase activity, acting on paired donors, with incorporation or reduction of molecular oxygen (GO:0016705);; Molecular Function: heme binding (GO:0020037);;	K15398|0.0e+00|jre:109021535|K15398 fatty acid omega-hydroxylase [EC:1.14.-.-] | (RefSeq) cytochrome P450 86A8	Cutin, suberine and wax biosynthesis (ko00073)	[QI]	Secondary metabolites biosynthesis, transport and catabolism;; Lipid transport and metabolism	Cytochrome P450	Cytochrome P450 86A2 OS=Arabidopsis thaliana OX=3702 GN=CYP86A2 PE=1 SV=1	Q	Secondary metabolites biosynthesis, transport and catabolism	cytochrome P450 86A8 [Juglans regia]	molecular function: catalytic activity (GO:0003824);; biological process: metabolic process (GO:0008152);; biological process: single-organism process (GO:0044699);; molecular function: binding (GO:0005488)
JreChr01G10485	JreChr01G10485	17.9448	1011	18.4102	1141	29.0858	1462	43.5082	2887	28.7699	1631	0.00278488	1.71486	up	[G]	Carbohydrate transport and metabolism	Molecular Function: galactokinase activity (GO:0004335);; Molecular Function: ATP binding (GO:0005524);; Molecular Function: galactose binding (GO:0005534);; Cellular Component: cytoplasm (GO:0005737);; Biological Process: galactose metabolic process (GO:0006012);;	K18674|2.2e-290|jre:109010775|K18674 N-acetylgalactosamine kinase [EC:2.7.1.157] | (RefSeq) galactokinase	--	[G]	Carbohydrate transport and metabolism	Galactokinase galactose-binding signature	Galactokinase OS=Arabidopsis thaliana OX=3702 GN=GAL1 PE=1 SV=2	G	Carbohydrate transport and metabolism	galactokinase [Juglans regia]	molecular function: catalytic activity (GO:0003824);; biological process: metabolic process (GO:0008152);; biological process: cellular process (GO:0009987);; molecular function: binding (GO:0005488);; cellular component: cell (GO:0005623);; cellular component: cell part (GO:0044464);; biological process: single-organism process (GO:0044699)
JreChr16G10761	JreChr16G10761	2.26861	42	4.28722	86	0	0	0	0	0	0	0.000907078	-7.62078	down	--	--	Cellular Component: integral component of membrane (GO:0016021);;	K09660|8.2e-85|jre:108990348|K09660 mannose-P-dolichol utilization defect 1 | (RefSeq) mannose-P-dolichol utilization defect 1 protein homolog 2-like	--	[R]	General function prediction only	PQ loop repeat	Mannose-P-dolichol utilization defect 1 protein homolog 2 OS=Arabidopsis thaliana OX=3702 GN=At4g07390 PE=2 SV=1	S	Function unknown	mannose-P-dolichol utilization defect 1 protein homolog 2-like [Juglans regia]	cellular component: membrane (GO:0016020);; cellular component: membrane part (GO:0044425)
JreChr05G12037	JreChr05G12037	25.7427	5037	31.5598	6797	35.2096	6149	37.3274	8607	43.1328	8495	0.00254326	1.19022	up	[O]	Posttranslational modification, protein turnover, chaperones	Molecular Function: ATP binding (GO:0005524);; Molecular Function: phosphatidylinositol phosphate kinase activity (GO:0016307);; Molecular Function: metal ion binding (GO:0046872);;	K00921|0.0e+00|jre:109008181|K00921 1-phosphatidylinositol-3-phosphate 5-kinase [EC:2.7.1.150] | (RefSeq) putative 1-phosphatidylinositol-3-phosphate 5-kinase FAB1C	Inositol phosphate metabolism (ko00562);; Phosphatidylinositol signaling system (ko04070);; Phagosome (ko04145)	[T]	Signal transduction mechanisms	Phosphatidylinositol-4-phosphate 5-Kinase	Putative 1-phosphatidylinositol-3-phosphate 5-kinase FAB1C OS=Arabidopsis thaliana OX=3702 GN=FAB1C PE=2 SV=1	T	Signal transduction mechanisms	putative 1-phosphatidylinositol-3-phosphate 5-kinase FAB1C [Juglans regia]	molecular function: binding (GO:0005488);; molecular function: catalytic activity (GO:0003824);; biological process: metabolic process (GO:0008152);; biological process: cellular process (GO:0009987)
JreChr04G10695	JreChr04G10695	989.528	16901	908.837	17087	7.13748	109	1.28401	26	77.4722	1332	0.000266298	-4.63195	down	--	--	Molecular Function: peroxidase activity (GO:0004601);; Cellular Component: extracellular region (GO:0005576);; Biological Process: response to oxidative stress (GO:0006979);; Molecular Function: heme binding (GO:0020037);; Biological Process: hydrogen peroxide catabolic process (GO:0042744);; Molecular Function: metal ion binding (GO:0046872);;	K00430|3.5e-69|jre:108996632|K00430 peroxidase [EC:1.11.1.7] | (RefSeq) peroxidase P7-like	Phenylpropanoid biosynthesis (ko00940)	--	--	Peroxidase	Peroxidase 52 OS=Arabidopsis thaliana OX=3702 GN=PER52 PE=2 SV=1	Q	Secondary metabolites biosynthesis, transport and catabolism	peroxidase P7-like [Juglans regia]	molecular function: catalytic activity (GO:0003824);; molecular function: antioxidant activity (GO:0016209);; biological process: metabolic process (GO:0008152);; biological process: cellular process (GO:0009987);; biological process: single-organism process (GO:0044699);; biological process: response to stimulus (GO:0050896);; biological process: detoxification (GO:0098754);; cellular component:…
JreChr03G12016	JreChr03G12016	7.11952	52	9.47776	77	0	0	0	0	0.212178	2	0.00345457	-5.95158	down	--	--	Cellular Component: integral component of membrane (GO:0016021);;	--	--	--	--	Arabinogalactan peptide	Arabinogalactan protein 41 OS=Arabidopsis thaliana OX=3702 GN=AGP41 PE=1 SV=1	--	--	arabinogalactan protein 41-like [Juglans regia]	cellular component: membrane (GO:0016020);; cellular component: membrane part (GO:0044425)
JreChr16G10747	JreChr16G10747	3.97375	282	3.59654	281	177.924	11243	63.4231	5292	74.3149	5296	6.44106e-18	5.59131	up	--	--	Molecular Function: protein serine/threonine kinase activity (GO:0004674);; Molecular Function: ATP binding (GO:0005524);; Cellular Component: integral component of membrane (GO:0016021);; Biological Process: recognition of pollen (GO:0048544);;	K13420|2.3e-18|mesc:110601988|K13420 LRR receptor-like serine/threonine-protein kinase FLS2 [EC:2.7.11.1] | (RefSeq) LRR receptor-like serine/threonine-protein kinase FLS2	MAPK signaling pathway - plant (ko04016);; Plant-pathogen interaction (ko04626)	--	--	D-mannose binding lectin	Putative receptor protein kinase ZmPK1 OS=Zea mays OX=4577 GN=PK1 PE=2 SV=2	G	Carbohydrate transport and metabolism	putative receptor protein kinase ZmPK1 [Juglans regia]	molecular function: catalytic activity (GO:0003824);; biological process: metabolic process (GO:0008152);; biological process: cellular process (GO:0009987);; molecular function: binding (GO:0005488);; cellular component: membrane (GO:0016020);; cellular component: membrane part (GO:0044425);; biological process: reproduction (GO:0000003);; biological process: reproductive process (GO:0022414);; …
JreChr04G11479	JreChr04G11479	0.671566	35	0.363577	21	12.787	579	5.70614	341	6.47212	331	3.06973e-11	4.75534	up	--		Molecular Function: protein serine/threonine kinase activity (GO:0004674);; Molecular Function: ATP binding (GO:0005524);; Cellular Component: integral component of membrane (GO:0016021);;	K13416|1.2e-45|sind:105172594|K13416 brassinosteroid insensitive 1-associated receptor kinase 1 [EC:2.7.10.1 2.7.11.1] | (RefSeq) BRASSINOSTEROID INSENSITIVE 1-associated receptor kinase 1	MAPK signaling pathway - plant (ko04016);; Plant hormone signal transduction (ko04075);; Plant-pathogen interaction (ko04626)	[T]	Signal transduction mechanisms	Protein kinase domain	Probable receptor-like protein kinase At5g20050 OS=Arabidopsis thaliana OX=3702 GN=At5g20050 PE=2 SV=1	T	Signal transduction mechanisms	probable receptor-like protein kinase At5g20050 [Juglans regia]	molecular function: catalytic activity (GO:0003824);; biological process: metabolic process (GO:0008152);; biological process: cellular process (GO:0009987);; molecular function: binding (GO:0005488);; cellular component: membrane (GO:0016020);; cellular component: membrane part (GO:0044425)
JreChr01G13313	JreChr01G13313	37.5188	2041	38.129	2283	2.30138	112	1.20355	78	1.44333	80	2.61348e-12	-3.73367	down	[R]	General function prediction only	Molecular Function: anaphase-promoting complex binding (GO:0010997);; Molecular Function: ubiquitin-protein transferase activator activity (GO:0097027);; Biological Process: positive regulation of ubiquitin protein ligase activity (GO:1904668);;	K03364|9.1e-281|jre:108986354|K03364 cell division cycle 20-like protein 1, cofactor of APC complex | (RefSeq) protein FIZZY-RELATED 3	Ubiquitin mediated proteolysis (ko04120)	[DO]	Cell cycle control, cell division, chromosome partitioning;; Posttranslational modification, protein turnover, chaperones	WD domain, G-beta repeat	Protein FIZZY-RELATED 3 OS=Arabidopsis thaliana OX=3702 GN=FZR3 PE=1 SV=1	--	--	protein FIZZY-RELATED 3 [Juglans regia]	molecular function: binding (GO:0005488);; molecular function: molecular function regulator (GO:0098772);; biological process: biological regulation (GO:0065007)
JreChr06G10917	JreChr06G10917	12.5092	189	14.2432	237	52.7823	710	69.8234	1240	54.2748	823	1.23154e-08	2.94048	up	--	--	--	--	--	--	--	--	--	S	Function unknown	wiskott-Aldrich syndrome protein family member 2-like [Juglans regia]	--
JreChr05G12860	JreChr05G12860	3.40771	159	2.41985	124	0.097889	5	0.128405	8	0.582835	28	0.00903918	-2.74976	down	--	--	Biological Process: protein glycosylation (GO:0006486);; Molecular Function: transferase activity, transferring glycosyl groups (GO:0016757);;	K20870|5.8e-252|jre:108997329|K20870 putative beta-1,4-xylosyltransferase IRX10 [EC:2.4.2.-] | (RefSeq) probable beta-1,4-xylosyltransferase IRX10	--	[GMW]	Carbohydrate transport and metabolism;; Cell wall/membrane/envelope biogenesis;; Extracellular structures	Exostosin family	Probable beta-1,4-xylosyltransferase IRX10 OS=Arabidopsis thaliana OX=3702 GN=IRX10 PE=2 SV=1	--	--	probable beta-1,4-xylosyltransferase IRX10 [Juglans regia]	biological process: metabolic process (GO:0008152);; biological process: cellular process (GO:0009987);; biological process: single-organism process (GO:0044699);; molecular function: catalytic activity (GO:0003824)
JreChr11G10500	JreChr11G10500	9.34876	689	9.35464	758	0.59304	39	0.106522	10	0.76485	57	5.97663e-06	-3.60786	down	[T]	Signal transduction mechanisms	Molecular Function: ATP binding (GO:0005524);; Cellular Component: integral component of membrane (GO:0016021);; Molecular Function: ATPase activity (GO:0016887);;	K05681|2.7e-195|nau:109228191|K05681 ATP-binding cassette, subfamily G (WHITE), member 2 | (RefSeq) ABC transporter G family member 9-like	ABC transporters (ko02010)	[Q]	Secondary metabolites biosynthesis, transport and catabolism	ABC-2 type transporter	ABC transporter G family member 14 OS=Arabidopsis thaliana OX=3702 GN=ABCG14 PE=1 SV=1	Q	Secondary metabolites biosynthesis, transport and catabolism	ABC transporter G family member 14-like [Juglans regia]	molecular function: binding (GO:0005488);; cellular component: membrane (GO:0016020);; cellular component: membrane part (GO:0044425);; molecular function: catalytic activity (GO:0003824)
JreChr05G10339	JreChr05G10339	10.0907	721	13.5799	1067	0.143509	10	0.01752	2	0.523485	38	1.88764e-07	-5.11114	down	[E]	Amino acid transport and metabolism	Cellular Component: integral component of membrane (GO:0016021);; Molecular Function: transmembrane transporter activity (GO:0022857);;	K14638|2.5e-193|cmax:111493070|K14638 solute carrier family 15 (peptide/histidine transporter), member 3/4 | (RefSeq) protein NRT1/ PTR FAMILY 2.13-like	--	[E]	Amino acid transport and metabolism	POT family	Protein NRT1/ PTR FAMILY 2.13 OS=Arabidopsis thaliana OX=3702 GN=NPF2.13 PE=1 SV=1	E	Amino acid transport and metabolism	protein NRT1/ PTR FAMILY 2.13 [Juglans regia]	cellular component: membrane (GO:0016020);; cellular component: membrane part (GO:0044425);; molecular function: transporter activity (GO:0005215);; biological process: localization (GO:0051179)
JreChr05G11544	JreChr05G11544	33.6671	2301	31.7761	2390	90.5922	5525	61.1823	4927	60.7523	4179	0.00016935	1.90645	up	--	--	Biological Process: autophagosome assembly (GO:0000045);; Cellular Component: ATG1/ULK1 kinase complex (GO:1990316);;	K08331|5.1e-281|jre:109007497|K08331 autophagy-related protein 13 | (RefSeq) autophagy-related protein 13a	Autophagy - other (ko04136)	[U]	Intracellular trafficking, secretion, and vesicular transport	Autophagy-related protein 13	Autophagy-related protein 13a OS=Arabidopsis thaliana OX=3702 GN=ATG13A PE=1 SV=1	U	Intracellular trafficking, secretion, and vesicular transport	autophagy-related protein 13a-like [Juglans regia]	biological process: metabolic process (GO:0008152);; biological process: cellular process (GO:0009987);; biological process: cellular component organization or biogenesis (GO:0071840);; cellular component: cell (GO:0005623);; cellular component: macromolecular complex (GO:0032991);; cellular component: cell part (GO:0044464)
JreChr03G12173	JreChr03G12173	24.3071	1888	24.7861	2119	43.2012	2995	27.5428	2521	36.6163	2862	0.00383323	1.30544	up	[T]	Signal transduction mechanisms	Molecular Function: protein kinase activity (GO:0004672);; Molecular Function: ATP binding (GO:0005524);; Cellular Component: integral component of membrane (GO:0016021);;	K01180|5.9e-124|cmax:111487562|K01180 endo-1,3(4)-beta-glucanase [EC:3.2.1.6] | (RefSeq) uncharacterized protein LOC111487562	--	[T]	Signal transduction mechanisms	Protein tyrosine and serine/threonine kinase	Proline-rich receptor-like protein kinase PERK1 OS=Arabidopsis thaliana OX=3702 GN=PERK1 PE=1 SV=1	T	Signal transduction mechanisms	proline-rich receptor-like protein kinase PERK1 isoform X2 [Juglans regia]	molecular function: catalytic activity (GO:0003824);; biological process: metabolic process (GO:0008152);; biological process: cellular process (GO:0009987);; molecular function: binding (GO:0005488);; cellular component: membrane (GO:0016020);; cellular component: membrane part (GO:0044425)
Juglans_regia_newGene_4630	--	0.136522	10	0.046785	4	2.06754	126	0.375201	33	2.53437	166	1.73461e-05	4.68416	up	--	--	Cellular Component: integral component of membrane (GO:0016021);;	--	--	--	--	Plant protein of unknown function	--	S	Function unknown	UPF0481 protein At3g47200-like [Juglans regia]	cellular component: membrane (GO:0016020);; cellular component: membrane part (GO:0044425)
JreChr12G11064	JreChr12G11064	136.235	5052	122.091	4984	17.2763	572	10.9153	478	21.1589	790	3.33623e-09	-2.2597	down	--	--	Cellular Component: chloroplast thylakoid membrane (GO:0009535);; Biological Process: photosynthetic electron transport in photosystem I (GO:0009773);; Cellular Component: integral component of membrane (GO:0016021);; Molecular Function: oxidoreductase activity, acting on iron-sulfur proteins as donors (GO:0016730);;	--	--	--	--	--	PGR5-like protein 1A, chloroplastic OS=Arabidopsis thaliana OX=3702 GN=PGRL1A PE=1 SV=1	S	Function unknown	PGR5-like protein 1A, chloroplastic [Juglans regia]	cellular component: cell (GO:0005623);; cellular component: membrane (GO:0016020);; cellular component: organelle (GO:0043226);; cellular component: organelle part (GO:0044422);; cellular component: cell part (GO:0044464);; biological process: metabolic process (GO:0008152);; biological process: cellular process (GO:0009987);; biological process: single-organism process (GO:0044699);; cellular co…
JreChr04G10193	JreChr04G10193	11.5608	393	10.6858	400	0.679438	21	0.752607	31	0.958042	33	7.51383e-08	-3.03359	down	--	--	Biological Process: microtubule organizing center organization (GO:0031023);; Biological Process: spindle assembly (GO:0051225);;	K16585|1.7e-168|jre:108993969|K16585 HAUS augmin-like complex subunit 2 | (RefSeq) AUGMIN subunit 2-like	--	--	--	HAUS augmin-like complex subunit 2	AUGMIN subunit 2 OS=Arabidopsis thaliana OX=3702 GN=AUG2 PE=1 SV=2	S	Function unknown	hypothetical protein F2P56_022340 [Juglans regia]	biological process: cellular process (GO:0009987);; biological process: cellular component organization or biogenesis (GO:0071840);; biological process: single-organism process (GO:0044699)
JreChr09G11313	JreChr09G11313	46.6489	1667	56.5218	2224	79.2052	2527	76.8013	3235	70.867	2550	0.00467119	1.34426	up	--	--	--	--	--	--	--	--	--	--	--	uncharacterized protein LOC108981023 [Juglans regia]	--
JreChr16G11254	JreChr16G11254	38.0159	1073	35.1658	1092	0.771446	20	1.34167	45	2.2563	65	3.8074e-13	-3.93133	down	--	--	Biological Process: organelle organization (GO:0006996);; Biological Process: biological_process (GO:0008150);; Biological Process: plastid organization (GO:0009657);; Biological Process: chloroplast organization (GO:0009658);; Biological Process: cellular process (GO:0009987);; Biological Process: cellular component organization (GO:0016043);; Biological Process: cellular component organization …	K22013|1.9e-144|jre:108980093|K22013 magnesium dechelatase [EC:4.99.1.10] | (RefSeq) magnesium dechelatase SGRL, chloroplastic-like	Porphyrin and chlorophyll metabolism (ko00860)	--	--	Staygreen protein	Magnesium dechelatase SGRL, chloroplastic OS=Arabidopsis thaliana OX=3702 GN=SGRL PE=1 SV=1	S	Function unknown	magnesium dechelatase SGRL, chloroplastic-like [Juglans regia]	biological process: cellular process (GO:0009987);; biological process: cellular component organization or biogenesis (GO:0071840)
Juglans_regia_newGene_219	--	1.83968	190	1.28263	150	0	0	0.028448	4	0.04022	6	3.09342e-05	-5.01151	down	--	--	--	--	--	--	--	--	--	--	--	--	--
Juglans_regia_newGene_3392	--	2.69754	163	2.49124	166	3.64036	196	3.6846	262	5.51812	335	0.00182116	1.44507	up	--	--	--	--	--	--	--	Lipase (class 3)	--	G	Carbohydrate transport and metabolism	GDSL esterase/lipase At4g10955-like isoform X2 [Juglans regia]	--
JreChr12G10871	JreChr12G10871	15.7306	1132	18.7356	1484	79.1774	5083	93.74	7946	74.2187	5373	1.20357e-10	3.06181	up	[I]	Lipid transport and metabolism	Molecular Function: catalytic activity (GO:0003824);;	K01897|0.0e+00|jre:108993803|K01897 long-chain acyl-CoA synthetase [EC:6.2.1.3] | (RefSeq) long chain acyl-CoA synthetase 4-like isoform X1	Fatty acid biosynthesis (ko00061);; Fatty acid degradation (ko00071);; Fatty acid metabolism (ko01212);; Peroxisome (ko04146)	[I]	Lipid transport and metabolism	AMP-binding enzyme	Long chain acyl-CoA synthetase 4 OS=Arabidopsis thaliana OX=3702 GN=LACS4 PE=2 SV=1	I	Lipid transport and metabolism	long chain acyl-CoA synthetase 4-like isoform X1 [Juglans regia]	molecular function: catalytic activity (GO:0003824)
JreChr15G11354	JreChr15G11354	0.31069	20	0.090687	7	1.78855	98	2.93582	212	1.37966	86	2.72988e-05	4.09681	up	[V]	Defense mechanisms	Molecular Function: antiporter activity (GO:0015297);; Cellular Component: integral component of membrane (GO:0016021);; Molecular Function: xenobiotic transporter activity (GO:0042910);;	K03327|2.9e-307|jre:108981730|K03327 multidrug resistance protein, MATE family | (RefSeq) protein DETOXIFICATION 48-like	--	[R]	General function prediction only	MatE	Protein DETOXIFICATION 48 OS=Arabidopsis thaliana OX=3702 GN=DTX48 PE=2 SV=1	V	Defense mechanisms	protein DETOXIFICATION 48-like [Juglans regia]	molecular function: transporter activity (GO:0005215);; biological process: localization (GO:0051179);; cellular component: membrane (GO:0016020);; cellular component: membrane part (GO:0044425)
JreChr09G12469	JreChr09G12469	9.20135	313	10.9927	411	0.262986	8	1.26023	51	0.682401	24	0.00229514	-2.92211	down	[C]	Energy production and conversion	Biological Process: ATP synthesis coupled proton transport (GO:0015986);; Cellular Component: proton-transporting ATP synthase complex, catalytic core F(1) (GO:0045261);; Molecular Function: proton-transporting ATP synthase activity, rotational mechanism (GO:0046933);;	K02115|2.2e-155|jre:108982100|K02115 F-type H+-transporting ATPase subunit gamma | (RefSeq) ATP synthase gamma chain, chloroplastic	Oxidative phosphorylation (ko00190);; Photosynthesis (ko00195)	[C]	Energy production and conversion	ATP synthase	ATP synthase gamma chain, chloroplastic OS=Spinacia oleracea OX=3562 GN=ATPC PE=1 SV=2	C	Energy production and conversion	hypothetical protein F2P56_006666 [Juglans regia]	biological process: metabolic process (GO:0008152);; biological process: cellular process (GO:0009987);; biological process: single-organism process (GO:0044699);; biological process: localization (GO:0051179);; cellular component: cell (GO:0005623);; cellular component: membrane (GO:0016020);; cellular component: macromolecular complex (GO:0032991);; cellular component: membrane part (GO:0044425…
JreChr02G10904	JreChr02G10904	2.8685	388	2.12215	316	0.383574	47	0.059019	10	0.107413	15	0.00564192	-2.95142	down	[S]	Function unknown	Molecular Function: nucleic acid binding (GO:0003676);; Molecular Function: ATP binding (GO:0005524);; Molecular Function: zinc ion binding (GO:0008270);; Molecular Function: hydrolase activity, acting on acid anhydrides, in phosphorus-containing anhydrides (GO:0016818);;	K15505|0.0e+00|jre:108986148|K15505 DNA repair protein RAD5 [EC:3.6.4.-] | (RefSeq) DNA repair protein RAD5B	--	[KL]	Transcription;; Replication, recombination and repair	SNF2 family N-terminal domain	DNA repair protein RAD5B OS=Arabidopsis thaliana OX=3702 GN=RAD5B PE=3 SV=1	--	--	DNA repair protein RAD5B [Juglans regia]	molecular function: binding (GO:0005488);; molecular function: catalytic activity (GO:0003824)
JreChr09G11024	JreChr09G11024	8.91048	459	9.11032	517	0.171541	8	1.12354	69	0.517706	27	0.00281282	-3.02759	down	--	--	Molecular Function: UDP-glycosyltransferase activity (GO:0008194);;	K22794|7.3e-256|jre:109021331|K22794 flavonol-3-O-glucoside/galactoside glucosyltransferase [EC:2.4.1.239 2.4.1.-] | (RefSeq) cyanidin 3-O-galactoside 2''-O-xylosyltransferase FGGT1-like isoform X1	Flavone and flavonol biosynthesis (ko00944)	[GC]	Carbohydrate transport and metabolism;; Energy production and conversion	UDP-glucoronosyl and UDP-glucosyl transferase	Cyanidin 3-O-galactoside 2''-O-xylosyltransferase FGGT1 OS=Actinidia chinensis var. chinensis OX=1590841 GN=F3GGT1 PE=1 SV=2	--	--	cyanidin 3-O-galactoside 2''-O-xylosyltransferase FGGT1-like isoform X1 [Juglans regia]	molecular function: catalytic activity (GO:0003824)
JreChr06G11483	JreChr06G11483	0	0	0	0	8.70711	242	2.55828	94	8.1584	256	5.24699e-10	10.8671	up	--	--	Molecular Function: enzyme inhibitor activity (GO:0004857);; Molecular Function: pectinesterase activity (GO:0030599);; Biological Process: cell wall modification (GO:0042545);; Molecular Function: aspartyl esterase activity (GO:0045330);; Biological Process: pectin catabolic process (GO:0045490);;	K01051|1.0e-135|jre:108995717|K01051 pectinesterase [EC:3.1.1.11] | (RefSeq) probable pectinesterase/pectinesterase inhibitor 20	Pentose and glucuronate interconversions (ko00040)	--	--	Plant invertase/pectin methylesterase inhibitor	Probable pectinesterase/pectinesterase inhibitor 20 OS=Arabidopsis thaliana OX=3702 GN=PME20 PE=2 SV=2	G	Carbohydrate transport and metabolism	probable pectinesterase/pectinesterase inhibitor 20 [Juglans regia]	molecular function: molecular function regulator (GO:0098772);; biological process: biological regulation (GO:0065007);; molecular function: catalytic activity (GO:0003824);; biological process: cellular process (GO:0009987);; biological process: cellular component organization or biogenesis (GO:0071840);; biological process: metabolic process (GO:0008152)
JreChr10G10881	JreChr10G10881	0.566624	20	0.309694	12	0.865171	27	3.98821	163	1.81058	63	0.00609157	3.17304	up	--	--	--	K22378|8.1e-09|nto:104085406|K22378 E3 ubiquitin-protein ligase RNF181 [EC:2.3.2.27] | (RefSeq) E3 ubiquitin-protein ligase RING1-like	--	[O]	Posttranslational modification, protein turnover, chaperones	Ring finger domain	Receptor homology region, transmembrane domain- and RING domain-containing protein 1 OS=Arabidopsis thaliana OX=3702 GN=RMR1 PE=2 SV=1	O	Posttranslational modification, protein turnover, chaperones	hypothetical protein F2P56_008597 [Juglans regia]	--
JreChr04G12524	JreChr04G12524	11.4677	164	12.2612	193	49.2415	628	143.252	2410	58.7277	844	1.26701e-06	3.68608	up	--	--	--	K12833|3.8e-13|dzi:111301177|K12833 pre-mRNA branch site protein p14 | (RefSeq) RNA-binding protein BRN2-like isoform X1	Spliceosome (ko03040)	--	--	Cleavage site for pathogenic type III effector avirulence factor Avr	--	--	--	uncharacterized protein LOC109012786 isoform X1 [Juglans regia]	--
JreChr08G10304	JreChr08G10304	9.64487	325	10.4364	386	50.1538	1505	53.6556	2125	67.5825	2286	4.19926e-20	3.25556	up	[R]	General function prediction only	Molecular Function: catalytic activity (GO:0003824);; Biological Process: biosynthetic process (GO:0009058);;	--	--	[R]	General function prediction only	Phenazine biosynthesis-like protein	--	L	Replication, recombination and repair	uncharacterized isomerase BH0283-like [Juglans regia]	molecular function: catalytic activity (GO:0003824);; biological process: metabolic process (GO:0008152)
JreChr09G10133	JreChr09G10133	2.81905	193	3.2382	244	43.3151	2642	9.65007	778	47.022	3234	1.82114e-09	4.12656	up	[Q]	Secondary metabolites biosynthesis, transport and catabolism	Molecular Function: oxidoreductase activity, acting on single donors with incorporation of molecular oxygen, incorporation of two atoms of oxygen (GO:0016702);; Molecular Function: metal ion binding (GO:0046872);;	K09840|0.0e+00|jre:108990951|K09840 9-cis-epoxycarotenoid dioxygenase [EC:1.13.11.51] | (RefSeq) 9-cis-epoxycarotenoid dioxygenase NCED2, chloroplastic-like	Carotenoid biosynthesis (ko00906)	[Q]	Secondary metabolites biosynthesis, transport and catabolism	Retinal pigment epithelial membrane protein	9-cis-epoxycarotenoid dioxygenase NCED2, chloroplastic OS=Solanum lycopersicum OX=4081 GN=NCED2 PE=2 SV=1	Q	Secondary metabolites biosynthesis, transport and catabolism	9-cis-epoxycarotenoid dioxygenase NCED2, chloroplastic-like [Juglans regia]	molecular function: catalytic activity (GO:0003824);; biological process: metabolic process (GO:0008152);; biological process: single-organism process (GO:0044699);; molecular function: binding (GO:0005488)
JreChr02G11399	JreChr02G11399	38.2033	756	50.1517	1092	65.475	1156	165.165	3850	89.5025	1782	0.00264972	2.11324	up	--	--	Molecular Function: transcription cofactor activity (GO:0003712);; Biological Process: regulation of transcription, DNA-templated (GO:0006355);;	K14972|9.0e-45|fve:101297525|K14972 PAX-interacting protein 1 | (RefSeq) mediator of RNA polymerase II transcription subunit 15a	--	--	--	KIX domain	Mediator of RNA polymerase II transcription subunit 15a OS=Arabidopsis thaliana OX=3702 GN=MED15A PE=1 SV=1	S	Function unknown	mediator of RNA polymerase II transcription subunit 15a [Juglans regia]	molecular function: transcription factor activity, protein binding (GO:0000988);; biological process: biological regulation (GO:0065007)
JreChr11G11319	JreChr11G11319	1.75107	69	4.04361	175	36.9745	1291	37.9486	1749	42.5246	1674	1.42822e-17	4.51812	up	--	--	Molecular Function: ligase activity (GO:0016874);;	K22378|7.1e-17|bna:106440523|K22378 E3 ubiquitin-protein ligase RNF181 [EC:2.3.2.27] | (RefSeq) E3 ubiquitin-protein ligase At3g02290-like	--	[O]	Posttranslational modification, protein turnover, chaperones	Ring finger domain	Probable E3 ubiquitin-protein ligase RHB1A OS=Arabidopsis thaliana OX=3702 GN=RHB1A PE=2 SV=1	O	Posttranslational modification, protein turnover, chaperones	probable E3 ubiquitin-protein ligase RHB1A isoform X1 [Juglans regia]	molecular function: catalytic activity (GO:0003824)
JreChr13G10310	JreChr13G10310	38.7041	2832	42.0591	3387	319.892	20888	50.4466	4350	141.629	10430	0.000644229	2.84024	up	[R]	General function prediction only	Molecular Function: ATP binding (GO:0005524);; Molecular Function: ATPase activity (GO:0016887);;	K06185|0.0e+00|jre:109002842|K06185 ATP-binding cassette, subfamily F, member 2 | (RefSeq) ABC transporter F family member 1	--	[R]	General function prediction only	ABC transporter	ABC transporter F family member 1 OS=Arabidopsis thaliana OX=3702 GN=ABCF1 PE=2 SV=1	S	Function unknown	ABC transporter F family member 1 [Juglans regia]	molecular function: binding (GO:0005488);; molecular function: catalytic activity (GO:0003824)
JreChr01G12074	JreChr01G12074	1.26739	67	1.50176	87	4.05443	190	4.49863	279	3.98207	211	4.05987e-05	2.38145	up	[OT]	Posttranslational modification, protein turnover, chaperones;; Signal transduction mechanisms	Molecular Function: molecular_function (GO:0003674);; Molecular Function: binding (GO:0005488);; Cellular Component: cellular_component (GO:0005575);; Cellular Component: intracellular (GO:0005622);; Cellular Component: cell (GO:0005623);; Cellular Component: nucleus (GO:0005634);; Molecular Function: amino acid binding (GO:0016597);; Molecular Function: carboxylic acid binding (GO:0031406);; Mol…	--	--	--	--	ACT domain	ACT domain-containing protein ACR1 OS=Arabidopsis thaliana OX=3702 GN=ACR1 PE=2 SV=1	S	Function unknown	ACT domain-containing protein ACR1 [Juglans regia]	molecular function: binding (GO:0005488);; cellular component: cell (GO:0005623);; cellular component: cell part (GO:0044464);; cellular component: organelle (GO:0043226)
JreChr11G11870	JreChr11G11870	11.077	425	8.44208	357	1.64982	57	0.77518	36	1.62037	63	0.00078971	-2.12363	down	--	--	--	--	--	--	--	Domain of unknown function (DUF1995)	--	S	Function unknown	uncharacterized protein LOC109014394 [Juglans regia]	--
JreChr01G11155	JreChr01G11155	4.25127	156	7.07631	285	0	0	0	0	0.388994	15	0.00746834	-4.96912	down	--	--	Cellular Component: integral component of membrane (GO:0016021);;	K20890|9.7e-61|oeu:111370894|K20890 xylan alpha-glucuronosyltransferase [EC:2.4.1.-] | (RefSeq) UDP-glucuronate:xylan alpha-glucuronosyltransferase 1-like	--	[R]	General function prediction only	Domain of unknown function	--	G	Carbohydrate transport and metabolism	ankyrin repeat-containing protein ITN1-like [Juglans regia]	cellular component: membrane (GO:0016020);; cellular component: membrane part (GO:0044425)
JreChr10G11925	JreChr10G11925	5.87784	102	9.34186	178	0	0	0	0	0.171924	3	4.68473e-05	-6.47954	down	--	--	Cellular Component: integral component of membrane (GO:0016021);;	K19040|6.4e-55|tcc:18607019|K19040 E3 ubiquitin-protein ligase ATL10/75/76/77/78 [EC:2.3.2.27] | (RefSeq) RING-H2 finger protein ATL74	--	[O]	Posttranslational modification, protein turnover, chaperones	Ring finger domain	RING-H2 finger protein ATL78 OS=Arabidopsis thaliana OX=3702 GN=ATL78 PE=2 SV=1	O	Posttranslational modification, protein turnover, chaperones	RING-H2 finger protein ATL74-like [Juglans regia]	cellular component: membrane (GO:0016020);; cellular component: membrane part (GO:0044425)
JreChr15G11771	JreChr15G11771	0	0	0	0	2.18378	35	3.98741	84	17.1414	307	1.02945e-07	10.1774	up	--	--	Biological Process: lipid transport (GO:0006869);; Molecular Function: lipid binding (GO:0008289);;	--	--	--	--	Protease inhibitor/seed storage/LTP family	Non-specific lipid-transfer protein 8 OS=Arabidopsis thaliana OX=3702 GN=LTP8 PE=3 SV=1	G	Carbohydrate transport and metabolism	non-specific lipid-transfer protein 8 [Juglans regia]	biological process: single-organism process (GO:0044699);; biological process: localization (GO:0051179);; molecular function: binding (GO:0005488)
JreChr03G12606	JreChr03G12606	0.132092	4	0	0	23.366	622	1.74349	62	18.0905	543	9.95363e-10	8.44701	up	--	--	Molecular Function: DNA binding (GO:0003677);; Cellular Component: nucleus (GO:0005634);;	K09422|3.1e-158|jre:108996040|K09422 transcription factor MYB, plant | (RefSeq) transcription factor MYB4-like	--	[K]	Transcription	Myb-like DNA-binding domain	Transcription factor MYB15 OS=Arabidopsis thaliana OX=3702 GN=MYB15 PE=1 SV=1	--	--	transcription factor MYB4-like [Juglans regia]	molecular function: binding (GO:0005488);; cellular component: cell (GO:0005623);; cellular component: organelle (GO:0043226);; cellular component: cell part (GO:0044464)
JreChr01G13010	JreChr01G13010	17.832	1359	13.4735	1130	0.232063	16	0.153284	14	0.841299	65	4.93089e-11	-4.66491	down	[M]	Cell wall/membrane/envelope biogenesis	Molecular Function: protein kinase activity (GO:0004672);; Molecular Function: ATP binding (GO:0005524);; Cellular Component: integral component of membrane (GO:0016021);;	K01180|4.1e-45|cmax:111487562|K01180 endo-1,3(4)-beta-glucanase [EC:3.2.1.6] | (RefSeq) uncharacterized protein LOC111487562	--	--	--	Protein tyrosine and serine/threonine kinase	Proline-rich receptor-like protein kinase PERK2 OS=Arabidopsis thaliana OX=3702 GN=PERK2 PE=2 SV=3	T	Signal transduction mechanisms	protein NSP-INTERACTING KINASE 2-like [Juglans regia]	molecular function: catalytic activity (GO:0003824);; biological process: metabolic process (GO:0008152);; biological process: cellular process (GO:0009987);; molecular function: binding (GO:0005488);; cellular component: membrane (GO:0016020);; cellular component: membrane part (GO:0044425)
JreChr03G10800	JreChr03G10800	0	0	0	0	0.775814	35	1.53347	90	0.830258	42	3.47119e-06	9.0628	up	--	--	Molecular Function: transferase activity, transferring acyl groups other than amino-acyl groups (GO:0016747);;	K13264|3.8e-68|lja:Lj2g3v1090790.1|K13264 isoflavone 7-O-glucoside-6''-O-malonyltransferase [EC:2.3.1.115] | (RefSeq) Lj2g3v1090790.1; -	Isoflavonoid biosynthesis (ko00943);; Flavone and flavonol biosynthesis (ko00944)	--	--	Transferase family	Coumaroyl-CoA:anthocyanidin 3-O-glucoside-6''-O-coumaroyltransferase 1 OS=Arabidopsis thaliana OX=3702 GN=3AT1 PE=1 SV=1	S	Function unknown	coumaroyl-CoA:anthocyanidin 3-O-glucoside-6''-O-coumaroyltransferase 1-like [Juglans regia]	molecular function: catalytic activity (GO:0003824)
JreChr05G10443	JreChr05G10443	10.8444	518	11.0707	582	0.186424	8	0.079953	5	0.352382	17	3.52573e-14	-5.05387	down	[G]	Carbohydrate transport and metabolism	Molecular Function: UDP-glycosyltransferase activity (GO:0008194);;	K11820|1.1e-250|jre:108993813|K11820 N-hydroxythioamide S-beta-glucosyltransferase [EC:2.4.1.195] | (RefSeq) UDP-glycosyltransferase 74B1	Tryptophan metabolism (ko00380);; Glucosinolate biosynthesis (ko00966);; 2-Oxocarboxylic acid metabolism (ko01210)	[GC]	Carbohydrate transport and metabolism;; Energy production and conversion	UDP-glucoronosyl and UDP-glucosyl transferase	UDP-glycosyltransferase 74B1 OS=Arabidopsis thaliana OX=3702 GN=UGT74B1 PE=1 SV=1	--	--	UDP-glycosyltransferase 74B1 [Juglans regia]	molecular function: catalytic activity (GO:0003824)
JreChr05G12253	JreChr05G12253	155.804	2154	180.437	2746	3.12834	39	7.93575	130	40.2684	561	0.00427421	-2.77044	down	--	--	Molecular Function: electron carrier activity (GO:0009055);;	--	--	--	--	Plastocyanin-like domain	Basic blue protein OS=Arabidopsis thaliana OX=3702 GN=ARPN PE=2 SV=2	S	Function unknown	basic blue protein-like [Juglans regia]	molecular function: electron carrier activity (GO:0009055)
[truncated: 6,549 more rows]
