# Supplementary material for: Physiological and transcriptomic analyses of response of walnuts (Juglans regia) to Pantoea agglomerans infection
Source: Front Plant Sci. 2023 Dec 5;14:1294643. doi: 10.3389/fpls.2023.1294643 (PMC10728658; doi:10.3389/fpls.2023.1294643)
Supplement: Supplementary Table 6 — DEGs in each cluster. [file Table_6.xls]

## Sheet: Cluster 1
#ID	C0	T1	T2	T3	COG_class	COG_class_annotation	GO_annotation	KEGG_annotation	KEGG_pathway_annotation	KOG_class	KOG_class_annotation	Pfam_annotation	eggNOG_class	eggNOG_class_annotation	GO_second_level_annotation
JreChr01G10083	0.872928	0.425946	0.232227	-1.5311	--	--	Molecular Function: DNA binding (GO:0003677);; Cellular Component: nucleus (GO:0005634);;	K09422|1.8e-176|jre:108989285|K09422 transcription factor MYB, plant | (RefSeq) myb-related protein 308-like	--	[K]	Transcription	Myb-like DNA-binding domain	--	--	molecular function: binding (GO:0005488);; cellular component: cell (GO:0005623);; cellular component: organelle (GO:0043226);; cellular component: cell part (GO:0044464)
JreChr01G10136	0.924628	-0.452468	0.472246	-0.944405	[R]	General function prediction only	Cellular Component: integral component of membrane (GO:0016021);;	--	--	[R]	General function prediction only	Methyltransferase domain	S	Function unknown	cellular component: membrane (GO:0016020);; cellular component: membrane part (GO:0044425)
JreChr01G10165	0.572517	0.12534	0.940967	-1.63882	[G]	Carbohydrate transport and metabolism	Molecular Function: glycogen (starch) synthase activity (GO:0004373);; Cellular Component: amyloplast (GO:0009501);; Cellular Component: chloroplast (GO:0009507);; Biological Process: starch biosynthetic process (GO:0019252);;	K13679|0.0e+00|jre:108992643|K13679 granule-bound starch synthase [EC:2.4.1.242] | (RefSeq) granule-bound starch synthase 1, chloroplastic/amyloplastic-like isoform X1	Starch and sucrose metabolism (ko00500)	--	--	Starch synthase catalytic domain	H	Coenzyme transport and metabolism	molecular function: catalytic activity (GO:0003824);; cellular component: cell (GO:0005623);; cellular component: organelle (GO:0043226);; cellular component: cell part (GO:0044464);; biological process: metabolic process (GO:0008152);; biological process: cellular process (GO:0009987);; biological process: single-organism process (GO:0044699)
JreChr01G10181	0.80237	0.381953	0.265346	-1.44967	--	--	Molecular Function: protein kinase activity (GO:0004672);; Molecular Function: ATP binding (GO:0005524);; Cellular Component: integral component of membrane (GO:0016021);;	K13435|3.3e-40|sly:101268866|K13435 serine/threonine-protein kinase Pto | (RefSeq) Pto; serine/threonine protein kinase Pto	Plant-pathogen interaction (ko04626)	[T]	Signal transduction mechanisms	Malectin-like domain	T	Signal transduction mechanisms	molecular function: catalytic activity (GO:0003824);; biological process: metabolic process (GO:0008152);; biological process: cellular process (GO:0009987);; molecular function: binding (GO:0005488);; cellular component: membrane (GO:0016020);; cellular component: membrane part (GO:0044425)
JreChr01G10185	0.937125	0.191526	0.270632	-1.39928	[T]	Signal transduction mechanisms	Molecular Function: protein kinase activity (GO:0004672);; Molecular Function: ATP binding (GO:0005524);; Cellular Component: integral component of membrane (GO:0016021);;	K13435|7.3e-66|sly:101268866|K13435 serine/threonine-protein kinase Pto | (RefSeq) Pto; serine/threonine protein kinase Pto	Plant-pathogen interaction (ko04626)	[T]	Signal transduction mechanisms	Malectin-like domain	T	Signal transduction mechanisms	molecular function: catalytic activity (GO:0003824);; biological process: metabolic process (GO:0008152);; biological process: cellular process (GO:0009987);; molecular function: binding (GO:0005488);; cellular component: membrane (GO:0016020);; cellular component: membrane part (GO:0044425)
JreChr01G10208	0.538157	0.397553	0.463877	-1.39959	[T]	Signal transduction mechanisms	Molecular Function: protein kinase activity (GO:0004672);; Molecular Function: ATP binding (GO:0005524);; Cellular Component: integral component of membrane (GO:0016021);;	K13435|1.2e-66|sly:101268866|K13435 serine/threonine-protein kinase Pto | (RefSeq) Pto; serine/threonine protein kinase Pto	Plant-pathogen interaction (ko04626)	[T]	Signal transduction mechanisms	Malectin-like domain	T	Signal transduction mechanisms	molecular function: catalytic activity (GO:0003824);; biological process: metabolic process (GO:0008152);; biological process: cellular process (GO:0009987);; molecular function: binding (GO:0005488);; cellular component: membrane (GO:0016020);; cellular component: membrane part (GO:0044425)
JreChr01G10232	1.52046	-0.467061	0.391776	-1.44518	[QR]	Secondary metabolites biosynthesis, transport and catabolism;; General function prediction only	Molecular Function: O-methyltransferase activity (GO:0008171);; Biological Process: methylation (GO:0032259);; Molecular Function: protein dimerization activity (GO:0046983);;	K13066|1.9e-176|jre:109019627|K13066 caffeic acid 3-O-methyltransferase [EC:2.1.1.68] | (RefSeq) caffeic acid 3-O-methyltransferase-like	Phenylpropanoid biosynthesis (ko00940)	[R]	General function prediction only	O-methyltransferase domain	--	--	molecular function: catalytic activity (GO:0003824);; biological process: metabolic process (GO:0008152);; molecular function: binding (GO:0005488)
JreChr01G10247	0.764524	0.0354418	0.830352	-1.63032	[CP]	Energy production and conversion;; Inorganic ion transport and metabolism	Molecular Function: magnesium ion binding (GO:0000287);; Molecular Function: inorganic diphosphatase activity (GO:0004427);; Cellular Component: cytoplasm (GO:0005737);; Biological Process: phosphate-containing compound metabolic process (GO:0006796);;	K01507|1.3e-122|jre:108986404|K01507 inorganic pyrophosphatase [EC:3.6.1.1] | (RefSeq) soluble inorganic pyrophosphatase 1	Oxidative phosphorylation (ko00190)	[C]	Energy production and conversion	Inorganic pyrophosphatase	T	Signal transduction mechanisms	molecular function: binding (GO:0005488);; molecular function: catalytic activity (GO:0003824);; cellular component: cell (GO:0005623);; cellular component: cell part (GO:0044464);; biological process: metabolic process (GO:0008152);; biological process: cellular process (GO:0009987)
JreChr01G10315	0.814403	0.213842	0.62924	-1.65749	--	--	Cellular Component: cellular_component (GO:0005575);; Cellular Component: intracellular (GO:0005622);; Cellular Component: cell (GO:0005623);; Cellular Component: cytoplasm (GO:0005737);; Cellular Component: chloroplast (GO:0009507);; Cellular Component: plastid stroma (GO:0009532);; Cellular Component: plastid (GO:0009536);; Cellular Component: chloroplast stroma (GO:0009570);; Cellular Componen…	--	--	--	--	PAP_fibrillin	S	Function unknown	cellular component: cell (GO:0005623);; cellular component: cell part (GO:0044464);; cellular component: organelle (GO:0043226);; cellular component: organelle part (GO:0044422)
JreChr01G10390	0.855949	-0.51635	0.568853	-0.908452	--	--	Molecular Function: DNA binding (GO:0003677);; Cellular Component: nucleus (GO:0005634);;	K09422|2.6e-241|jre:108985307|K09422 transcription factor MYB, plant | (RefSeq) transcription factor MYB15-like	--	[K]	Transcription	Myb-like DNA-binding domain	--	--	molecular function: binding (GO:0005488);; cellular component: cell (GO:0005623);; cellular component: organelle (GO:0043226);; cellular component: cell part (GO:0044464)
JreChr01G10433	0.477514	0.429521	0.8917	-1.79873	[P]	Inorganic ion transport and metabolism	--	--	--	--	--	Iron-Sulfur binding protein C terminal	C	Energy production and conversion	--
JreChr01G10506	0.612682	0.291402	0.0129163	-0.917	[O]	Posttranslational modification, protein turnover, chaperones	Molecular Function: serine-type endopeptidase activity (GO:0004252);;	K15333|2.4e-83|nsy:104224633|K15333 tRNA guanosine-2'-O-methyltransferase [EC:2.1.1.34] | (RefSeq) uncharacterized protein LOC104224633	--	--	--	Subtilase family	O	Posttranslational modification, protein turnover, chaperones	molecular function: catalytic activity (GO:0003824);; biological process: metabolic process (GO:0008152)
JreChr01G10507	0.525474	0.412748	0.416446	-1.35467	[G]	Carbohydrate transport and metabolism	Molecular Function: hydrolase activity, hydrolyzing O-glycosyl compounds (GO:0004553);; Biological Process: carbohydrate metabolic process (GO:0005975);; Cellular Component: integral component of membrane (GO:0016021);;	K21362|0.0e+00|jre:108999232|K21362 galactolipid galactosyltransferase [EC:2.4.1.184] | (RefSeq) beta-glucosidase-like SFR2, chloroplastic isoform X1	Glycerolipid metabolism (ko00561)	[G]	Carbohydrate transport and metabolism	Glycosyl hydrolase family 1	G	Carbohydrate transport and metabolism	molecular function: catalytic activity (GO:0003824);; biological process: metabolic process (GO:0008152);; cellular component: membrane (GO:0016020);; cellular component: membrane part (GO:0044425)
JreChr01G10545	1.1285	-0.258669	1.40562	-2.27545	[V]	Defense mechanisms	Molecular Function: peroxidase activity (GO:0004601);; Molecular Function: peroxiredoxin activity (GO:0051920);;	K11188|1.2e-129|jre:109001164|K11188 peroxiredoxin 6 [EC:1.11.1.7 1.11.1.27 3.1.1.-] | (RefSeq) 1-Cys peroxiredoxin	Glutathione metabolism (ko00480);; Phenylpropanoid biosynthesis (ko00940)	[O]	Posttranslational modification, protein turnover, chaperones	AhpC/TSA family	O	Posttranslational modification, protein turnover, chaperones	molecular function: catalytic activity (GO:0003824);; molecular function: antioxidant activity (GO:0016209);; biological process: metabolic process (GO:0008152);; biological process: cellular process (GO:0009987);; biological process: single-organism process (GO:0044699);; biological process: response to stimulus (GO:0050896);; biological process: detoxification (GO:0098754)
JreChr01G10563	1.24173	-0.0615179	-0.188372	-0.991843	--	--	Molecular Function: protein kinase activity (GO:0004672);; Molecular Function: ATP binding (GO:0005524);; Cellular Component: mitochondrial matrix (GO:0005759);;	K00898|1.4e-213|jre:108981587|K00898 pyruvate dehydrogenase kinase 2/3/4 [EC:2.7.11.2] | (RefSeq) pyruvate dehydrogenase (acetyl-transferring) kinase, mitochondrial-like	--	[T]	Signal transduction mechanisms	Mitochondrial branched-chain alpha-ketoacid dehydrogenase kinase	T	Signal transduction mechanisms	molecular function: catalytic activity (GO:0003824);; biological process: metabolic process (GO:0008152);; biological process: cellular process (GO:0009987);; molecular function: binding (GO:0005488);; cellular component: cell (GO:0005623);; cellular component: membrane-enclosed lumen (GO:0031974);; cellular component: organelle (GO:0043226);; cellular component: organelle part (GO:0044422);; cel…
JreChr01G10568	0.656899	0.291277	0.270508	-1.21868	[H]	Coenzyme transport and metabolism	Molecular Function: hydroxymethylbilane synthase activity (GO:0004418);; Biological Process: peptidyl-pyrromethane cofactor linkage (GO:0018160);; Biological Process: tetrapyrrole biosynthetic process (GO:0033014);;	K01749|2.3e-196|jre:108981586|K01749 hydroxymethylbilane synthase [EC:2.5.1.61] | (RefSeq) porphobilinogen deaminase, chloroplastic isoform X1	Porphyrin and chlorophyll metabolism (ko00860)	[H]	Coenzyme transport and metabolism	Porphobilinogen deaminase, dipyromethane cofactor binding domain	H	Coenzyme transport and metabolism	molecular function: catalytic activity (GO:0003824);; biological process: metabolic process (GO:0008152);; biological process: cellular process (GO:0009987)
JreChr01G10691	0.696836	0.0909182	0.661644	-1.4494	--	--	Cellular Component: cytoplasmic chromosome (GO:0000229);; Molecular Function: molecular_function (GO:0003674);; Molecular Function: protein disulfide isomerase activity (GO:0003756);; Molecular Function: catalytic activity (GO:0003824);; Cellular Component: cellular_component (GO:0005575);; Cellular Component: intracellular (GO:0005622);; Cellular Component: cell (GO:0005623);; Cellular Component…	K22519|2.4e-194|jre:109004053|K22519 protein disulfide-isomerase [EC:5.3.4.1] | (RefSeq) protein disulfide isomerase pTAC5, chloroplastic	--	--	--	Putative peptidoglycan binding domain	S	Function unknown	cellular component: cell (GO:0005623);; cellular component: organelle (GO:0043226);; cellular component: cell part (GO:0044464);; molecular function: catalytic activity (GO:0003824);; biological process: metabolic process (GO:0008152);; biological process: cellular process (GO:0009987);; biological process: biological regulation (GO:0065007);; biological process: response to stimulus (GO:0050896)…
JreChr01G10768	1.39634	-0.723502	0.322732	-0.995571	[HR]	Coenzyme transport and metabolism;; General function prediction only	Biological Process: sucrose metabolic process (GO:0005985);; Molecular Function: sucrose-phosphate synthase activity (GO:0046524);;	K00696|0.0e+00|jre:109003426|K00696 sucrose-phosphate synthase [EC:2.4.1.14] | (RefSeq) probable sucrose-phosphate synthase 2	Starch and sucrose metabolism (ko00500)	[M]	Cell wall/membrane/envelope biogenesis	Glycosyl transferases group 1	M	Cell wall/membrane/envelope biogenesis	biological process: metabolic process (GO:0008152);; biological process: cellular process (GO:0009987);; biological process: single-organism process (GO:0044699);; molecular function: catalytic activity (GO:0003824)
JreChr01G10789	0.936543	0.0330101	-0.081617	-0.887936	[O]	Posttranslational modification, protein turnover, chaperones	--	K03686|3.8e-13|thj:104820337|K03686 molecular chaperone DnaJ | (RefSeq) uncharacterized protein LOC104820337	--	[O]	Posttranslational modification, protein turnover, chaperones	DnaJ domain	O	Posttranslational modification, protein turnover, chaperones	--
JreChr01G10873	0.815441	0.0704014	0.374606	-1.26045	--	--	Cellular Component: integral component of membrane (GO:0016021);; Molecular Function: transmembrane transporter activity (GO:0022857);;	K15283|1.2e-244|jre:109008423|K15283 solute carrier family 35, member E1 | (RefSeq) xylulose 5-phosphate/phosphate translocator, chloroplastic-like	--	[GE]	Carbohydrate transport and metabolism;; Amino acid transport and metabolism	Triose-phosphate Transporter family	--	--	cellular component: membrane (GO:0016020);; cellular component: membrane part (GO:0044425);; molecular function: transporter activity (GO:0005215);; biological process: localization (GO:0051179)
JreChr01G10897	0.886881	0.18857	0.634673	-1.71012	--	--	Cellular Component: integral component of membrane (GO:0016021);; Molecular Function: transmembrane transporter activity (GO:0022857);;	K15283|1.9e-245|jre:109008423|K15283 solute carrier family 35, member E1 | (RefSeq) xylulose 5-phosphate/phosphate translocator, chloroplastic-like	--	[GE]	Carbohydrate transport and metabolism;; Amino acid transport and metabolism	Triose-phosphate Transporter family	--	--	cellular component: membrane (GO:0016020);; cellular component: membrane part (GO:0044425);; molecular function: transporter activity (GO:0005215);; biological process: localization (GO:0051179)
JreChr01G10965	1.52561	-0.0527249	-0.283195	-1.18969	[IQR]	Lipid transport and metabolism;; Secondary metabolites biosynthesis, transport and catabolism;; General function prediction only	--	K04708|1.2e-09|bvg:104885491|K04708 3-dehydrosphinganine reductase [EC:1.1.1.102] | (RefSeq) 3-dehydrosphinganine reductase TSC10A-like	Sphingolipid metabolism (ko00600)	[I]	Lipid transport and metabolism	short chain dehydrogenase	Q	Secondary metabolites biosynthesis, transport and catabolism	--
JreChr01G10972	1.32417	-0.210027	0.664519	-1.77866	[T]	Signal transduction mechanisms	Molecular Function: protein kinase activity (GO:0004672);; Molecular Function: calcium ion binding (GO:0005509);; Molecular Function: ATP binding (GO:0005524);;	K00924|0.0e+00|jre:108983191|K00924 kinase [EC:2.7.1.-] | (RefSeq) CDPK-related kinase 5-like	--	[T]	Signal transduction mechanisms	Protein kinase domain	T	Signal transduction mechanisms	molecular function: catalytic activity (GO:0003824);; biological process: metabolic process (GO:0008152);; biological process: cellular process (GO:0009987);; molecular function: binding (GO:0005488)
JreChr01G10997	0.632485	0.450896	0.154346	-1.23773	[R]	General function prediction only	Cellular Component: integral component of membrane (GO:0016021);; Biological Process: lipid catabolic process (GO:0016042);; Molecular Function: hydrolase activity (GO:0016787);;	K16815|2.6e-07|gsl:Gasu_03780|K16815 calcium-independent phospholipase A2-gamma | (RefSeq) hypothetical protein	--	[I]	Lipid transport and metabolism	Patatin-like phospholipase	I	Lipid transport and metabolism	cellular component: membrane (GO:0016020);; cellular component: membrane part (GO:0044425);; biological process: metabolic process (GO:0008152);; biological process: single-organism process (GO:0044699);; molecular function: catalytic activity (GO:0003824)
JreChr01G11061	0.909604	0.148823	1.33008	-2.38851	--	--	Molecular Function: enzyme inhibitor activity (GO:0004857);; Cellular Component: integral component of membrane (GO:0016021);; Molecular Function: pectinesterase activity (GO:0030599);; Biological Process: cell wall modification (GO:0042545);; Molecular Function: aspartyl esterase activity (GO:0045330);; Biological Process: pectin catabolic process (GO:0045490);;	K01051|5.4e-37|ghi:107903730|K01051 pectinesterase [EC:3.1.1.11] | (RefSeq) pectinesterase-like	Pentose and glucuronate interconversions (ko00040)	--	--	Pectinesterase	T	Signal transduction mechanisms	molecular function: molecular function regulator (GO:0098772);; biological process: biological regulation (GO:0065007);; cellular component: membrane (GO:0016020);; cellular component: membrane part (GO:0044425);; molecular function: catalytic activity (GO:0003824);; biological process: cellular process (GO:0009987);; biological process: cellular component organization or biogenesis (GO:0071840);…
JreChr01G11113	1.33378	0.49709	0.100005	-1.93087	--	--	--	--	--	--	--	--	--	--	--
JreChr01G11146	1.12662	0.352503	0.744925	-2.22405	--	--	Cellular Component: integral component of membrane (GO:0016021);;	K20890|7.9e-63|oeu:111370894|K20890 xylan alpha-glucuronosyltransferase [EC:2.4.1.-] | (RefSeq) UDP-glucuronate:xylan alpha-glucuronosyltransferase 1-like	--	[R]	General function prediction only	Domain of unknown function	G	Carbohydrate transport and metabolism	cellular component: membrane (GO:0016020);; cellular component: membrane part (GO:0044425)
JreChr01G11155	1.00547	0.107259	0.442247	-1.55498	--	--	Cellular Component: integral component of membrane (GO:0016021);;	K20890|9.7e-61|oeu:111370894|K20890 xylan alpha-glucuronosyltransferase [EC:2.4.1.-] | (RefSeq) UDP-glucuronate:xylan alpha-glucuronosyltransferase 1-like	--	[R]	General function prediction only	Domain of unknown function	G	Carbohydrate transport and metabolism	cellular component: membrane (GO:0016020);; cellular component: membrane part (GO:0044425)
JreChr01G11379	1.36551	0.602635	-0.247585	-1.72056	--	--	--	--	--	--	--	--	--	--	--
JreChr01G11471	0.777082	0.486456	0.595489	-1.85903	[J]	Translation, ribosomal structure and biogenesis	Molecular Function: tRNA binding (GO:0000049);; Molecular Function: aminoacyl-tRNA editing activity (GO:0002161);; Molecular Function: isoleucine-tRNA ligase activity (GO:0004822);; Molecular Function: ATP binding (GO:0005524);; Biological Process: isoleucyl-tRNA aminoacylation (GO:0006428);;	K01870|0.0e+00|jre:108995055|K01870 isoleucyl-tRNA synthetase [EC:6.1.1.5] | (RefSeq) isoleucine--tRNA ligase, chloroplastic/mitochondrial	Aminoacyl-tRNA biosynthesis (ko00970)	[J]	Translation, ribosomal structure and biogenesis	tRNA synthetases class I (I, L, M and V)	J	Translation, ribosomal structure and biogenesis	molecular function: binding (GO:0005488);; molecular function: catalytic activity (GO:0003824);; biological process: metabolic process (GO:0008152);; biological process: cellular process (GO:0009987);; biological process: single-organism process (GO:0044699)
JreChr01G11472	1.09077	0.527397	0.572562	-2.19073	--	--	Cellular Component: cellular_component (GO:0005575);; Cellular Component: cell (GO:0005623);; Cellular Component: plasma membrane (GO:0005886);; Cellular Component: membrane (GO:0016020);; Cellular Component: cell part (GO:0044464);; Cellular Component: cell periphery (GO:0071944);;	--	--	--	--	NPH3 family	S	Function unknown	cellular component: cell (GO:0005623);; cellular component: membrane (GO:0016020);; cellular component: cell part (GO:0044464)
JreChr01G11486	1.00598	-0.406311	0.440667	-1.04033	--	--	Cellular Component: photosystem II oxygen evolving complex (GO:0009654);; Biological Process: photosystem II assembly (GO:0010207);; Molecular Function: oxygen evolving activity (GO:0010242);; Biological Process: photosystem II stabilization (GO:0042549);;	K02716|1.3e-182|jre:108995342|K02716 photosystem II oxygen-evolving enhancer protein 1 | (RefSeq) oxygen-evolving enhancer protein 1, chloroplastic	Photosynthesis (ko00195)	--	--	Manganese-stabilising protein / photosystem II polypeptide	S	Function unknown	cellular component: cell (GO:0005623);; cellular component: membrane (GO:0016020);; cellular component: macromolecular complex (GO:0032991);; cellular component: membrane part (GO:0044425);; cellular component: cell part (GO:0044464);; biological process: cellular process (GO:0009987);; biological process: cellular component organization or biogenesis (GO:0071840);; molecular function: catalytic …
JreChr01G11586	0.763991	0.507681	0.931514	-2.20319	--	--	Cellular Component: integral component of membrane (GO:0016021);;	--	--	--	--	Protein of unknown function (DUF679)	S	Function unknown	cellular component: membrane (GO:0016020);; cellular component: membrane part (GO:0044425)
JreChr01G11592	1.98012	-1.11291	0.766049	-1.63326	[G]	Carbohydrate transport and metabolism	Molecular Function: ATP binding (GO:0005524);; Biological Process: pyruvate metabolic process (GO:0006090);; Molecular Function: kinase activity (GO:0016301);; Molecular Function: metal ion binding (GO:0046872);; Molecular Function: pyruvate, phosphate dikinase activity (GO:0050242);;	K01006|0.0e+00|jre:108995034|K01006 pyruvate, orthophosphate dikinase [EC:2.7.9.1] | (RefSeq) pyruvate, phosphate dikinase, chloroplastic	Glycolysis / Gluconeogenesis (ko00010);; Pyruvate metabolism (ko00620);; Carbon fixation in photosynthetic organisms (ko00710);; Carbon metabolism (ko01200)	--	--	PEP-utilising enzyme, PEP-binding domain	T	Signal transduction mechanisms	molecular function: binding (GO:0005488);; biological process: metabolic process (GO:0008152);; biological process: cellular process (GO:0009987);; biological process: single-organism process (GO:0044699);; molecular function: catalytic activity (GO:0003824)
JreChr01G11594	0.95246	-0.472818	0.519176	-0.998817	--	--	Molecular Function: DNA binding (GO:0003677);; Cellular Component: nucleus (GO:0005634);; Biological Process: regulation of transcription, DNA-templated (GO:0006355);;	--	--	[K]	Transcription	Associated with HOX	K	Transcription	molecular function: binding (GO:0005488);; cellular component: cell (GO:0005623);; cellular component: organelle (GO:0043226);; cellular component: cell part (GO:0044464);; biological process: biological regulation (GO:0065007)
JreChr01G11608	0.764883	0.151487	0.440593	-1.35696	[E]	Amino acid transport and metabolism	Molecular Function: glutamate-ammonia ligase activity (GO:0004356);; Molecular Function: ATP binding (GO:0005524);; Biological Process: glutamine biosynthetic process (GO:0006542);;	K01915|1.3e-257|jre:108995063|K01915 glutamine synthetase [EC:6.3.1.2] | (RefSeq) glutamine synthetase leaf isozyme, chloroplastic	Arginine biosynthesis (ko00220);; Alanine, aspartate and glutamate metabolism (ko00250);; Glyoxylate and dicarboxylate metabolism (ko00630);; Nitrogen metabolism (ko00910);; Biosynthesis of amino acids (ko01230)	[E]	Amino acid transport and metabolism	Glutamine synthetase, catalytic domain	E	Amino acid transport and metabolism	molecular function: catalytic activity (GO:0003824);; molecular function: binding (GO:0005488);; biological process: metabolic process (GO:0008152);; biological process: cellular process (GO:0009987);; biological process: single-organism process (GO:0044699)
JreChr01G11617	0.643919	0.225124	0.270577	-1.13962	--	--	Cellular Component: integral component of membrane (GO:0016021);; Cellular Component: mediator complex (GO:0016592);; Biological Process: regulation of phenylpropanoid metabolic process (GO:2000762);;	--	--	--	--	--	S	Function unknown	cellular component: membrane (GO:0016020);; cellular component: membrane part (GO:0044425);; cellular component: cell (GO:0005623);; cellular component: membrane-enclosed lumen (GO:0031974);; cellular component: macromolecular complex (GO:0032991);; cellular component: organelle (GO:0043226);; cellular component: organelle part (GO:0044422);; cellular component: cell part (GO:0044464);; biologica…
JreChr01G11649	1.25636	0.476766	0.0599836	-1.79311	--	--	--	--	--	--	--	--	--	--	--
JreChr01G11659	1.11597	0.130951	0.675522	-1.92244	[H]	Coenzyme transport and metabolism	Molecular Function: methylenetetrahydrofolate dehydrogenase (NADP+) activity (GO:0004488);;	K00288|2.0e-75|qsu:112008097|K00288 methylenetetrahydrofolate dehydrogenase (NADP+) / methenyltetrahydrofolate cyclohydrolase / formyltetrahydrofolate synthetase [EC:1.5.1.5 3.5.4.9 6.3.4.3] | (RefSeq) C-1-tetrahydrofolate synthase, cytoplasmic-like	One carbon pool by folate (ko00670)	[H]	Coenzyme transport and metabolism	Tetrahydrofolate dehydrogenase/cyclohydrolase, NAD(P)-binding domain	H	Coenzyme transport and metabolism	molecular function: catalytic activity (GO:0003824);; biological process: metabolic process (GO:0008152);; biological process: single-organism process (GO:0044699)
JreChr01G11697	0.992164	0.173108	0.85841	-2.02368	--	--	Cellular Component: photosystem I reaction center (GO:0009538);; Biological Process: photosynthesis (GO:0015979);;	K02692|9.9e-115|jre:109010445|K02692 photosystem I subunit II | (RefSeq) photosystem I reaction center subunit II, chloroplastic-like	Photosynthesis (ko00195)	--	--	PsaD	S	Function unknown	cellular component: cell (GO:0005623);; cellular component: membrane (GO:0016020);; cellular component: macromolecular complex (GO:0032991);; cellular component: membrane part (GO:0044425);; cellular component: cell part (GO:0044464);; biological process: metabolic process (GO:0008152);; biological process: cellular process (GO:0009987)
JreChr01G11702	0.890316	0.230531	-0.150192	-0.970656	[O]	Posttranslational modification, protein turnover, chaperones	Molecular Function: ATP binding (GO:0005524);;	K09489|0.0e+00|jre:109018718|K09489 heat shock 70kDa protein 4 | (RefSeq) heat shock 70 kDa protein 8	--	[O]	Posttranslational modification, protein turnover, chaperones	Hsp70 protein	O	Posttranslational modification, protein turnover, chaperones	molecular function: binding (GO:0005488)
JreChr01G11739	0.899951	0.290617	0.663928	-1.8545	--	--	--	--	--	--	--	Protein of unknown function (DUF1677)	S	Function unknown	--
JreChr01G11768	0.75746	-0.0351676	0.661288	-1.38358	--	--	--	--	--	--	--	Rhodanese-like domain	S	Function unknown	--
JreChr01G11803	0.63229	-0.0273472	0.681511	-1.28645	--	--	--	--	--	--	--	Rhodanese-like domain	S	Function unknown	--
JreChr01G11934	0.706389	0.450003	0.662403	-1.8188	[J]	Translation, ribosomal structure and biogenesis	Molecular Function: ATP binding (GO:0005524);; Cellular Component: mitochondrion (GO:0005739);; Cellular Component: chloroplast (GO:0009507);; Molecular Function: transferase activity (GO:0016740);; Cellular Component: glutamyl-tRNA(Gln) amidotransferase complex (GO:0030956);; Biological Process: mitochondrial translation (GO:0032543);; Molecular Function: glutaminyl-tRNA synthase (glutamine-hydr…	K02434|6.7e-277|jre:109008697|K02434 aspartyl-tRNA(Asn)/glutamyl-tRNA(Gln) amidotransferase subunit B [EC:6.3.5.6 6.3.5.7] | (RefSeq) glutamyl-tRNA(Gln) amidotransferase subunit B, chloroplastic/mitochondrial	Aminoacyl-tRNA biosynthesis (ko00970)	[J]	Translation, ribosomal structure and biogenesis	GatB/GatE catalytic domain	J	Translation, ribosomal structure and biogenesis	molecular function: binding (GO:0005488);; cellular component: cell (GO:0005623);; cellular component: organelle (GO:0043226);; cellular component: cell part (GO:0044464);; molecular function: catalytic activity (GO:0003824);; cellular component: macromolecular complex (GO:0032991);; biological process: metabolic process (GO:0008152);; biological process: cellular process (GO:0009987);; biologica…
JreChr01G11942	1.66157	-0.914216	1.01645	-1.76381	--	--	--	--	--	--	--	--	--	--	--
JreChr01G11970	1.14897	0.617983	0.150518	-1.91747	--	--	Molecular Function: UDP-glycosyltransferase activity (GO:0008194);;	K12356|2.4e-273|jre:108995305|K12356 coniferyl-alcohol glucosyltransferase [EC:2.4.1.111] | (RefSeq) anthocyanidin 3-O-glucosyltransferase 5-like	Phenylpropanoid biosynthesis (ko00940)	[GC]	Carbohydrate transport and metabolism;; Energy production and conversion	UDP-glucoronosyl and UDP-glucosyl transferase	--	--	molecular function: catalytic activity (GO:0003824)
JreChr01G11984	1.07257	0.5921	0.0454462	-1.71012	--	--	Molecular Function: UDP-glycosyltransferase activity (GO:0008194);;	K12356|2.0e-272|jre:108995305|K12356 coniferyl-alcohol glucosyltransferase [EC:2.4.1.111] | (RefSeq) anthocyanidin 3-O-glucosyltransferase 5-like	Phenylpropanoid biosynthesis (ko00940)	[GC]	Carbohydrate transport and metabolism;; Energy production and conversion	UDP-glucoronosyl and UDP-glucosyl transferase	--	--	molecular function: catalytic activity (GO:0003824)
JreChr01G11999	0.898854	-0.0570717	0.706657	-1.54844	--	--	Biological Process: response to reactive oxygen species (GO:0000302);; Biological Process: response to acid chemical (GO:0001101);; Cellular Component: cellular_component (GO:0005575);; Cellular Component: intracellular (GO:0005622);; Cellular Component: cell (GO:0005623);; Cellular Component: nucleus (GO:0005634);; Cellular Component: cytoplasm (GO:0005737);; Cellular Component: plasma membrane …	--	--	--	--	PAP_fibrillin	S	Function unknown	biological process: response to stimulus (GO:0050896);; cellular component: cell (GO:0005623);; cellular component: cell part (GO:0044464);; cellular component: organelle (GO:0043226);; cellular component: membrane (GO:0016020);; biological process: cellular process (GO:0009987);; biological process: cellular component organization or biogenesis (GO:0071840);; cellular component: organelle part (…
JreChr01G12022	0.735015	0.0495058	0.668447	-1.45297	[R]	General function prediction only	Molecular Function: oxidoreductase activity (GO:0016491);;	K14521|8.6e-62|vcn:VOLCADRAFT_98273|K14521 N-acetyltransferase 10 [EC:2.3.1.-] | (RefSeq) hypothetical protein	Ribosome biogenesis in eukaryotes (ko03008)	[C]	Energy production and conversion	Aldo/keto reductase family	C	Energy production and conversion	molecular function: catalytic activity (GO:0003824)
JreChr01G12150	0.904579	0.231511	0.162507	-1.2986	--	--	Cellular Component: nucleus (GO:0005634);; Biological Process: regulation of transcription, DNA-templated (GO:0006355);; Biological Process: auxin-activated signaling pathway (GO:0009734);;	K14484|4.9e-131|jre:108989495|K14484 auxin-responsive protein IAA | (RefSeq) auxin-responsive protein IAA14-like	Plant hormone signal transduction (ko04075)	--	--	AUX/IAA family	K	Transcription	cellular component: cell (GO:0005623);; cellular component: organelle (GO:0043226);; cellular component: cell part (GO:0044464);; biological process: biological regulation (GO:0065007);; biological process: cellular process (GO:0009987);; biological process: signaling (GO:0023052);; biological process: single-organism process (GO:0044699);; biological process: response to stimulus (GO:0050896)
JreChr01G12152	1.62016	-0.169161	0.845016	-2.29601	--	--	Cellular Component: nucleus (GO:0005634);; Biological Process: regulation of transcription, DNA-templated (GO:0006355);; Biological Process: auxin-activated signaling pathway (GO:0009734);;	K14484|6.6e-113|jre:108989460|K14484 auxin-responsive protein IAA | (RefSeq) auxin-induced protein 22D-like	Plant hormone signal transduction (ko04075)	--	--	AUX/IAA family	K	Transcription	cellular component: cell (GO:0005623);; cellular component: organelle (GO:0043226);; cellular component: cell part (GO:0044464);; biological process: biological regulation (GO:0065007);; biological process: cellular process (GO:0009987);; biological process: signaling (GO:0023052);; biological process: single-organism process (GO:0044699);; biological process: response to stimulus (GO:0050896)
JreChr01G12155	0.720706	0.187231	0.823076	-1.73101	--	--	Biological Process: response to oxidative stress (GO:0006979);; Cellular Component: chloroplast (GO:0009507);; Cellular Component: integral component of membrane (GO:0016021);;	--	--	--	--	--	--	--	biological process: response to stimulus (GO:0050896);; cellular component: cell (GO:0005623);; cellular component: organelle (GO:0043226);; cellular component: cell part (GO:0044464);; cellular component: membrane (GO:0016020);; cellular component: membrane part (GO:0044425)
JreChr01G12167	0.92983	-0.237422	0.278052	-0.97046	--	--	Molecular Function: zinc ion binding (GO:0008270);; Cellular Component: integral component of membrane (GO:0016021);;	--	--	--	--	--	--	--	molecular function: binding (GO:0005488);; cellular component: membrane (GO:0016020);; cellular component: membrane part (GO:0044425)
JreChr01G12221	0.944908	0.401336	0.26812	-1.61436	--	--	Biological Process: phosphatidylinositol dephosphorylation (GO:0046856);;	K24221|4.5e-109|cmo:103490810|K24221 type I inositol polyphosphate 5-phosphatase IP5P1/2 [EC:3.1.3.56] | (RefSeq) type I inositol polyphosphate 5-phosphatase 2	Inositol phosphate metabolism (ko00562)	[U]	Intracellular trafficking, secretion, and vesicular transport	Endonuclease/Exonuclease/phosphatase family	T	Signal transduction mechanisms	biological process: metabolic process (GO:0008152);; biological process: cellular process (GO:0009987);; biological process: single-organism process (GO:0044699)
JreChr01G12245	0.703436	0.315246	0.357255	-1.37594	[G]	Carbohydrate transport and metabolism	Molecular Function: UDP-glycosyltransferase activity (GO:0008194);;	K13691|8.3e-268|jre:109013651|K13691 pathogen-inducible salicylic acid glucosyltransferase [EC:2.4.1.-] | (RefSeq) UDP-glycosyltransferase 74F2-like	--	[GC]	Carbohydrate transport and metabolism;; Energy production and conversion	UDP-glucoronosyl and UDP-glucosyl transferase	--	--	molecular function: catalytic activity (GO:0003824)
JreChr01G12269	0.944311	0.414699	0.525477	-1.88449	--	--	Molecular Function: ion channel activity (GO:0005216);; Biological Process: cation transport (GO:0006812);;	--	--	--	--	--	S	Function unknown	molecular function: transporter activity (GO:0005215);; biological process: localization (GO:0051179)
JreChr01G12335	1.03033	0.112832	0.634999	-1.77816	[QV]	Secondary metabolites biosynthesis, transport and catabolism;; Defense mechanisms	Molecular Function: monooxygenase activity (GO:0004497);; Molecular Function: iron ion binding (GO:0005506);; Cellular Component: integral component of membrane (GO:0016021);; Molecular Function: oxidoreductase activity, acting on paired donors, with incorporation or reduction of molecular oxygen (GO:0016705);; Molecular Function: heme binding (GO:0020037);;	K09587|5.1e-287|jre:108995250|K09587 steroid 22-alpha-hydroxylase [EC:1.14.13.-] | (RefSeq) cytochrome P450 90B1-like	Brassinosteroid biosynthesis (ko00905)	[QI]	Secondary metabolites biosynthesis, transport and catabolism;; Lipid transport and metabolism	Cytochrome P450	--	--	molecular function: catalytic activity (GO:0003824);; biological process: metabolic process (GO:0008152);; biological process: single-organism process (GO:0044699);; molecular function: binding (GO:0005488);; cellular component: membrane (GO:0016020);; cellular component: membrane part (GO:0044425)
JreChr01G12362	0.619242	-0.105752	0.410841	-0.92433	[I]	Lipid transport and metabolism	Biological Process: lipid metabolic process (GO:0006629);;	K16818|4.2e-06|mtr:MTR_7g081620|K16818 phospholipase A1 [EC:3.1.1.32] | (RefSeq) glycerolipase A1	Glycerophospholipid metabolism (ko00564);; alpha-Linolenic acid metabolism (ko00592)	[I]	Lipid transport and metabolism	Lipase (class 3)	I	Lipid transport and metabolism	biological process: metabolic process (GO:0008152);; biological process: single-organism process (GO:0044699)
JreChr01G12363	0.918067	0.146787	0.203603	-1.26846	[M]	Cell wall/membrane/envelope biogenesis	Molecular Function: protein kinase activity (GO:0004672);; Molecular Function: ATP binding (GO:0005524);; Cellular Component: integral component of membrane (GO:0016021);;	K13430|1.9e-69|dct:110101514|K13430 serine/threonine-protein kinase PBS1 [EC:2.7.11.1] | (RefSeq) serine/threonine-protein kinase PBS1	Plant-pathogen interaction (ko04626)	--	--	Protein tyrosine and serine/threonine kinase	T	Signal transduction mechanisms	molecular function: catalytic activity (GO:0003824);; biological process: metabolic process (GO:0008152);; biological process: cellular process (GO:0009987);; molecular function: binding (GO:0005488);; cellular component: membrane (GO:0016020);; cellular component: membrane part (GO:0044425)
JreChr01G12380	0.857446	0.507086	0.592669	-1.9572	--	--	Molecular Function: enzyme inhibitor activity (GO:0004857);; Cellular Component: integral component of membrane (GO:0016021);; Molecular Function: pectinesterase activity (GO:0030599);; Biological Process: cell wall modification (GO:0042545);; Molecular Function: aspartyl esterase activity (GO:0045330);; Biological Process: pectin catabolic process (GO:0045490);;	K01051|7.2e-96|hbr:110634634|K01051 pectinesterase [EC:3.1.1.11] | (RefSeq) uncharacterized protein LOC110634634	Pentose and glucuronate interconversions (ko00040)	--	--	Plant invertase/pectin methylesterase inhibitor	G	Carbohydrate transport and metabolism	molecular function: molecular function regulator (GO:0098772);; biological process: biological regulation (GO:0065007);; cellular component: membrane (GO:0016020);; cellular component: membrane part (GO:0044425);; molecular function: catalytic activity (GO:0003824);; biological process: cellular process (GO:0009987);; biological process: cellular component organization or biogenesis (GO:0071840);…
JreChr01G12406	1.17975	-0.0995083	0.201973	-1.28222	--	--	Biological Process: response to auxin (GO:0009733);;	K07441|8.3e-10|sind:105162010|K07441 beta-1,4-N-acetylglucosaminyltransferase [EC:2.4.1.141] | (RefSeq) UDP-N-acetylglucosamine transferase subunit ALG14 homolog	N-Glycan biosynthesis (ko00510);; Various types of N-glycan biosynthesis (ko00513)	--	--	Auxin responsive protein	S	Function unknown	biological process: response to stimulus (GO:0050896)
JreChr01G12417	0.912381	0.412105	0.743651	-2.06814	[IQ]	Lipid transport and metabolism;; Secondary metabolites biosynthesis, transport and catabolism	Biological Process: fatty acid biosynthetic process (GO:0006633);; Molecular Function: transferase activity, transferring acyl groups other than amino-acyl groups (GO:0016747);;	K09458|0.0e+00|jre:109001952|K09458 3-oxoacyl-[acyl-carrier-protein] synthase II [EC:2.3.1.179] | (RefSeq) 3-oxoacyl-[acyl-carrier-protein] synthase II, chloroplastic-like isoform X1	Fatty acid biosynthesis (ko00061);; Biotin metabolism (ko00780);; Fatty acid metabolism (ko01212)	[IQ]	Lipid transport and metabolism;; Secondary metabolites biosynthesis, transport and catabolism	Beta-ketoacyl synthase, N-terminal domain	--	--	biological process: metabolic process (GO:0008152);; biological process: cellular process (GO:0009987);; biological process: single-organism process (GO:0044699);; molecular function: catalytic activity (GO:0003824)
JreChr01G12466	0.550362	0.117755	0.486803	-1.15492	[R]	General function prediction only	--	K10844|2.1e-25|mng:MNEG_0064|K10844 DNA excision repair protein ERCC-2 [EC:3.6.4.12] | (RefSeq) DNA excision repair protein ERCC-2	Basal transcription factors (ko03022);; Nucleotide excision repair (ko03420)	--	--	NAD(P)H-binding	S	Function unknown	--
JreChr01G12515	0.7083	0.342688	0.779416	-1.8304	[I]	Lipid transport and metabolism	Molecular Function: oxidoreductase activity (GO:0016491);; Molecular Function: NADP binding (GO:0050661);; Molecular Function: NAD binding (GO:0051287);;	K18121|1.6e-181|jre:108991678|K18121 glyoxylate/succinic semialdehyde reductase [EC:1.1.1.79 1.1.1.-] | (RefSeq) glyoxylate/succinic semialdehyde reductase 2, chloroplastic	Glyoxylate and dicarboxylate metabolism (ko00630);; Butanoate metabolism (ko00650);; Carbon metabolism (ko01200)	[R]	General function prediction only	NAD binding domain of 6-phosphogluconate dehydrogenase	I	Lipid transport and metabolism	molecular function: catalytic activity (GO:0003824);; molecular function: binding (GO:0005488)
JreChr01G12539	0.985694	-0.118516	0.797266	-1.66444	[QV]	Secondary metabolites biosynthesis, transport and catabolism;; Defense mechanisms	Molecular Function: monooxygenase activity (GO:0004497);; Molecular Function: iron ion binding (GO:0005506);; Molecular Function: oxidoreductase activity, acting on paired donors, with incorporation or reduction of molecular oxygen (GO:0016705);; Molecular Function: heme binding (GO:0020037);;	K12638|1.5e-253|jre:108991288|K12638 3-epi-6-deoxocathasterone 23-monooxygenase [EC:1.14.14.147] | (RefSeq) 3-epi-6-deoxocathasterone 23-monooxygenase CYP90D1	Brassinosteroid biosynthesis (ko00905)	[QI]	Secondary metabolites biosynthesis, transport and catabolism;; Lipid transport and metabolism	Cytochrome P450	Q	Secondary metabolites biosynthesis, transport and catabolism	molecular function: catalytic activity (GO:0003824);; biological process: metabolic process (GO:0008152);; biological process: single-organism process (GO:0044699);; molecular function: binding (GO:0005488)
JreChr01G12546	0.533877	0.4436	0.530822	-1.5083	[W]	Extracellular structures	Molecular Function: protein kinase activity (GO:0004672);; Molecular Function: ATP binding (GO:0005524);;	K01180|1.3e-59|cmax:111487562|K01180 endo-1,3(4)-beta-glucanase [EC:3.2.1.6] | (RefSeq) uncharacterized protein LOC111487562	--	[T]	Signal transduction mechanisms	Protein tyrosine and serine/threonine kinase	T	Signal transduction mechanisms	molecular function: catalytic activity (GO:0003824);; biological process: metabolic process (GO:0008152);; biological process: cellular process (GO:0009987);; molecular function: binding (GO:0005488)
JreChr01G12605	1.14262	0.297306	0.412379	-1.85231	--	--	Biological Process: phosphorelay signal transduction system (GO:0000160);;	K14490|4.8e-79|jre:109004882|K14490 histidine-containing phosphotransfer peotein | (RefSeq) histidine-containing phosphotransfer protein 4-like	Plant hormone signal transduction (ko04075)	[T]	Signal transduction mechanisms	--	T	Signal transduction mechanisms	biological process: cellular process (GO:0009987);; biological process: signaling (GO:0023052);; biological process: single-organism process (GO:0044699);; biological process: response to stimulus (GO:0050896);; biological process: biological regulation (GO:0065007)
JreChr01G12613	1.65619	-0.507125	0.810775	-1.95985	--	--	--	--	--	--	--	Protein of unknown function (DUF1677)	S	Function unknown	--
JreChr01G12618	1.47463	-0.496008	0.354417	-1.33304	--	--	--	--	--	--	--	--	--	--	--
JreChr01G12642	1.01211	0.249337	0.129358	-1.39081	--	--	--	K21842|0.0e+00|jre:108992493|K21842 protein EFR3 | (RefSeq) protein SEMI-ROLLED LEAF 2-like isoform X1	--	[R]	General function prediction only	--	J	Translation, ribosomal structure and biogenesis	--
JreChr01G12672	0.774272	0.369282	0.535367	-1.67892	[J]	Translation, ribosomal structure and biogenesis	Cellular Component: thylakoid (GO:0009579);; Cellular Component: integral component of membrane (GO:0016021);;	K01092|3.3e-08|boe:106307850|K01092 myo-inositol-1(or 4)-monophosphatase [EC:3.1.3.25] | (RefSeq) phosphatase IMPL1, chloroplastic-like isoform X1	Inositol phosphate metabolism (ko00562);; Phosphatidylinositol signaling system (ko04070)	--	--	CAAD domains of cyanobacterial aminoacyl-tRNA synthetase	S	Function unknown	cellular component: cell (GO:0005623);; cellular component: cell part (GO:0044464);; cellular component: membrane (GO:0016020);; cellular component: membrane part (GO:0044425)
JreChr01G12677	1.13692	0.156465	1.00321	-2.2966	--	--	Cellular Component: photosystem I reaction center (GO:0009538);; Biological Process: photosynthesis (GO:0015979);;	K02695|3.6e-76|jre:109003713|K02695 photosystem I subunit VI | (RefSeq) photosystem I reaction center subunit VI-2, chloroplastic	Photosynthesis (ko00195)	--	--	Photosystem I reaction centre subunit VI	S	Function unknown	cellular component: cell (GO:0005623);; cellular component: membrane (GO:0016020);; cellular component: macromolecular complex (GO:0032991);; cellular component: membrane part (GO:0044425);; cellular component: cell part (GO:0044464);; biological process: metabolic process (GO:0008152);; biological process: cellular process (GO:0009987)
JreChr01G12695	0.4224	0.439272	0.84146	-1.70313	--	--	--	K11273|2.2e-42|pxb:103944873|K11273 chromosome transmission fidelity protein 1 [EC:3.6.4.13] | (RefSeq) LOW QUALITY PROTEIN: probable ATP-dependent DNA helicase DDX11	--	--	--	--	--	--	--
JreChr01G12732	0.654397	0.306914	0.587787	-1.5491	--	--	Cellular Component: nucleus (GO:0005634);; Biological Process: regulation of transcription, DNA-templated (GO:0006355);; Biological Process: auxin-activated signaling pathway (GO:0009734);;	K14484|9.9e-106|jre:109008639|K14484 auxin-responsive protein IAA | (RefSeq) auxin-induced protein 22C-like	Plant hormone signal transduction (ko04075)	--	--	AUX/IAA family	K	Transcription	cellular component: cell (GO:0005623);; cellular component: organelle (GO:0043226);; cellular component: cell part (GO:0044464);; biological process: biological regulation (GO:0065007);; biological process: cellular process (GO:0009987);; biological process: signaling (GO:0023052);; biological process: single-organism process (GO:0044699);; biological process: response to stimulus (GO:0050896)
JreChr01G12738	1.33991	-0.169652	0.320978	-1.49123	[Q]	Secondary metabolites biosynthesis, transport and catabolism	Molecular Function: metal ion binding (GO:0046872);; Molecular Function: dioxygenase activity (GO:0051213);;	K04124|1.6e-188|jre:108996105|K04124 gibberellin 3beta-dioxygenase [EC:1.14.11.15] | (RefSeq) gibberellin 3-beta-dioxygenase 1-like	Diterpenoid biosynthesis (ko00904)	[QR]	Secondary metabolites biosynthesis, transport and catabolism;; General function prediction only	2OG-Fe(II) oxygenase superfamily	Q	Secondary metabolites biosynthesis, transport and catabolism	molecular function: binding (GO:0005488);; molecular function: catalytic activity (GO:0003824);; biological process: metabolic process (GO:0008152);; biological process: single-organism process (GO:0044699)
JreChr01G12793	0.677837	-0.166342	0.359314	-0.870809	--	--	--	--	--	--	--	Tetratricopeptide repeat	S	Function unknown	--
JreChr01G12807	1.43771	-0.0705194	0.876436	-2.24363	[I]	Lipid transport and metabolism	Biological Process: fatty acid biosynthetic process (GO:0006633);; Cellular Component: integral component of membrane (GO:0016021);; Molecular Function: oxidoreductase activity, acting on paired donors, with oxidation of a pair of donors resulting in the reduction of molecular oxygen to two molecules of water (GO:0016717);;	K20416|6.7e-234|jre:108998330|K20416 palmitoyl-[glycerolipid] 7-desaturase [EC:1.14.19.42] | (RefSeq) palmitoyl-monogalactosyldiacylglycerol delta-7 desaturase, chloroplastic-like	--	[I]	Lipid transport and metabolism	Fatty acid desaturase	I	Lipid transport and metabolism	biological process: metabolic process (GO:0008152);; biological process: cellular process (GO:0009987);; biological process: single-organism process (GO:0044699);; cellular component: membrane (GO:0016020);; cellular component: membrane part (GO:0044425);; molecular function: catalytic activity (GO:0003824)
JreChr01G12809	1.10376	-0.0912983	-0.0213089	-0.991153	--	--	Cellular Component: integral component of membrane (GO:0016021);; Molecular Function: transferase activity (GO:0016740);;	--	--	--	--	PAP2 superfamily	S	Function unknown	cellular component: membrane (GO:0016020);; cellular component: membrane part (GO:0044425);; molecular function: catalytic activity (GO:0003824)
JreChr01G12811	1.30035	0.364406	0.640742	-2.3055	--	--	Biological Process: cell morphogenesis (GO:0000902);; Biological Process: cell morphogenesis involved in differentiation (GO:0000904);; Biological Process: response to acid chemical (GO:0001101);; Biological Process: regulation of immune system process (GO:0002682);; Biological Process: regulation of response to biotic stimulus (GO:0002831);; Biological Process: regionalization (GO:0003002);; Mol…	--	--	[R]	General function prediction only	Leucine rich repeat	S	Function unknown	biological process: cellular process (GO:0009987);; biological process: developmental process (GO:0032502);; biological process: single-organism process (GO:0044699);; biological process: cellular component organization or biogenesis (GO:0071840);; biological process: response to stimulus (GO:0050896);; biological process: biological regulation (GO:0065007);; biological process: multicellular org…
JreChr01G12828	1.66573	-0.442766	0.642057	-1.86502	[I]	Lipid transport and metabolism	Molecular Function: catalytic activity (GO:0003824);;	K08726|4.8e-06|bdi:100841009|K08726 soluble epoxide hydrolase / lipid-phosphate phosphatase [EC:3.3.2.10 3.1.3.76] | (RefSeq) uncharacterized protein LOC100841009	Arachidonic acid metabolism (ko00590);; Peroxisome (ko04146)	[R]	General function prediction only	alpha/beta hydrolase fold	S	Function unknown	molecular function: catalytic activity (GO:0003824)
JreChr01G12830	1.32001	-0.0952179	0.229317	-1.45411	--	--	--	K03255|0.0e+00|jre:108980357|K03255 protein TIF31 | (RefSeq) protein TSS	--	[R]	General function prediction only	Tetratricopeptide repeat	S	Function unknown	--
JreChr01G12887	0.434677	0.400908	0.411379	-1.24696	--	--	Biological Process: mitotic sister chromatid cohesion (GO:0007064);;	K11267|7.8e-50|gab:108482989|K11267 sister chromatid cohesion protein PDS5 | (RefSeq) sister chromatid cohesion protein PDS5 homolog A isoform X1	--	[D]	Cell cycle control, cell division, chromosome partitioning	--	D	Cell cycle control, cell division, chromosome partitioning	biological process: cellular process (GO:0009987);; biological process: single-organism process (GO:0044699);; biological process: cellular component organization or biogenesis (GO:0071840)
JreChr01G12922	1.13169	0.545868	-0.0418787	-1.63568	--	--	Molecular Function: DNA binding (GO:0003677);; Cellular Component: nucleus (GO:0005634);;	K15397|1.5e-15|cpep:111776416|K15397 3-ketoacyl-CoA synthase [EC:2.3.1.199] | (RefSeq) 3-ketoacyl-CoA synthase 17-like	Fatty acid elongation (ko00062);; Plant-pathogen interaction (ko04626)	[O]	Posttranslational modification, protein turnover, chaperones	Myb-like DNA-binding domain	O	Posttranslational modification, protein turnover, chaperones	molecular function: binding (GO:0005488);; cellular component: cell (GO:0005623);; cellular component: organelle (GO:0043226);; cellular component: cell part (GO:0044464)
JreChr01G12948	1.25667	0.0978951	0.0499129	-1.40448	--	--	Cellular Component: Golgi membrane (GO:0000139);; Cellular Component: integral component of membrane (GO:0016021);; Biological Process: pectin biosynthetic process (GO:0045489);; Molecular Function: polygalacturonate 4-alpha-galacturonosyltransferase activity (GO:0047262);; Biological Process: cell wall organization (GO:0071555);;	K13648|0.0e+00|jre:108980247|K13648 alpha-1,4-galacturonosyltransferase [EC:2.4.1.43] | (RefSeq) polygalacturonate 4-alpha-galacturonosyltransferase-like	Amino sugar and nucleotide sugar metabolism (ko00520)	--	--	Glycosyl transferase family 8	G	Carbohydrate transport and metabolism	cellular component: cell (GO:0005623);; cellular component: membrane (GO:0016020);; cellular component: organelle (GO:0043226);; cellular component: organelle part (GO:0044422);; cellular component: cell part (GO:0044464);; cellular component: membrane part (GO:0044425);; biological process: metabolic process (GO:0008152);; biological process: single-organism process (GO:0044699);; molecular func…
JreChr01G12960	1.20424	0.0564696	0.0204854	-1.28119	--	--	Cellular Component: Golgi membrane (GO:0000139);; Cellular Component: integral component of membrane (GO:0016021);; Biological Process: pectin biosynthetic process (GO:0045489);; Molecular Function: polygalacturonate 4-alpha-galacturonosyltransferase activity (GO:0047262);; Biological Process: cell wall organization (GO:0071555);;	K13648|0.0e+00|jre:108980247|K13648 alpha-1,4-galacturonosyltransferase [EC:2.4.1.43] | (RefSeq) polygalacturonate 4-alpha-galacturonosyltransferase-like	Amino sugar and nucleotide sugar metabolism (ko00520)	--	--	Glycosyl transferase family 8	G	Carbohydrate transport and metabolism	cellular component: cell (GO:0005623);; cellular component: membrane (GO:0016020);; cellular component: organelle (GO:0043226);; cellular component: organelle part (GO:0044422);; cellular component: cell part (GO:0044464);; cellular component: membrane part (GO:0044425);; biological process: metabolic process (GO:0008152);; biological process: single-organism process (GO:0044699);; molecular func…
JreChr01G13069	0.495511	0.400481	0.397764	-1.29376	[OT]	Posttranslational modification, protein turnover, chaperones;; Signal transduction mechanisms	--	--	--	--	--	ACT domain	S	Function unknown	--
JreChr01G13120	0.690178	0.310563	0.264905	-1.26565	--	--	Cellular Component: nucleus (GO:0005634);; Molecular Function: zinc ion binding (GO:0008270);; Molecular Function: sequence-specific DNA binding (GO:0043565);; Biological Process: positive regulation of transcription, DNA-templated (GO:0045893);;	K09184|3.7e-31|bvg:104896501|K09184 GATA-binding protein, other eukaryote | (RefSeq) hypothetical protein	--	[K]	Transcription	GATA zinc finger	K	Transcription	cellular component: cell (GO:0005623);; cellular component: organelle (GO:0043226);; cellular component: cell part (GO:0044464);; molecular function: binding (GO:0005488);; biological process: biological regulation (GO:0065007)
JreChr01G13121	1.09787	0.395308	0.460266	-1.95344	--	--	Molecular Function: DNA binding (GO:0003677);; Cellular Component: nucleus (GO:0005634);; Biological Process: regulation of transcription, DNA-templated (GO:0006355);; Biological Process: auxin-activated signaling pathway (GO:0009734);;	K14486|3.0e-77|pop:18100300|K14486 auxin response factor | (RefSeq) auxin response factor 19 isoform X3	Plant hormone signal transduction (ko04075)	--	--	Auxin response factor	K	Transcription	molecular function: binding (GO:0005488);; cellular component: cell (GO:0005623);; cellular component: organelle (GO:0043226);; cellular component: cell part (GO:0044464);; biological process: biological regulation (GO:0065007);; biological process: cellular process (GO:0009987);; biological process: signaling (GO:0023052);; biological process: single-organism process (GO:0044699);; biological pr…
JreChr01G13122	0.471932	0.388246	0.461976	-1.32215	[G]	Carbohydrate transport and metabolism	Biological Process: carbohydrate metabolic process (GO:0005975);; Molecular Function: intramolecular transferase activity, phosphotransferases (GO:0016868);;	--	--	[G]	Carbohydrate transport and metabolism	Phosphoglucomutase/phosphomannomutase, alpha/beta/alpha domain I	G	Carbohydrate transport and metabolism	biological process: metabolic process (GO:0008152);; molecular function: catalytic activity (GO:0003824)
JreChr01G13129	0.587287	0.453249	-0.232752	-0.807785	[I]	Lipid transport and metabolism	--	K01054|4.5e-98|vvi:100245598|K01054 acylglycerol lipase [EC:3.1.1.23] | (RefSeq) caffeoylshikimate esterase-like	Glycerolipid metabolism (ko00561)	[I]	Lipid transport and metabolism	Serine aminopeptidase, S33	I	Lipid transport and metabolism	--
JreChr01G13140	0.940452	-0.156169	1.02249	-1.80677	--	--	Cellular Component: photosystem I (GO:0009522);; Cellular Component: photosystem II (GO:0009523);; Cellular Component: chloroplast thylakoid membrane (GO:0009535);; Biological Process: photosynthesis, light harvesting (GO:0009765);; Cellular Component: integral component of membrane (GO:0016021);; Molecular Function: chlorophyll binding (GO:0016168);; Biological Process: protein-chromophore linka…	K08907|1.2e-143|jre:108997109|K08907 light-harvesting complex I chlorophyll a/b binding protein 1 | (RefSeq) chlorophyll a-b binding protein 6A, chloroplastic-like	Photosynthesis - antenna proteins (ko00196)	--	--	Chlorophyll A-B binding protein	C	Energy production and conversion	cellular component: cell (GO:0005623);; cellular component: membrane (GO:0016020);; cellular component: macromolecular complex (GO:0032991);; cellular component: membrane part (GO:0044425);; cellular component: cell part (GO:0044464);; cellular component: organelle (GO:0043226);; cellular component: organelle part (GO:0044422);; biological process: metabolic process (GO:0008152);; biological proc…
JreChr01G13170	1.45695	-0.334195	0.182461	-1.30522	[F]	Nucleotide transport and metabolism	Molecular Function: ureidoglycolate hydrolase activity (GO:0004848);;	--	--	--	--	Ureidoglycolate lyase	--	--	molecular function: catalytic activity (GO:0003824)
JreChr01G13184	0.652014	0.0958713	0.438741	-1.18663	--	--	--	--	--	[R]	General function prediction only	Haloacid dehalogenase-like hydrolase	G	Carbohydrate transport and metabolism	--
JreChr01G13202	0.512417	0.357499	0.429085	-1.299	--	--	Molecular Function: methyltransferase activity (GO:0008168);; Biological Process: methylation (GO:0032259);;	K19199|3.3e-267|jre:109013068|K19199 protein-histidine N-methyltransferase [EC:2.1.1.85] | (RefSeq) ribulose-1,5 bisphosphate carboxylase/oxygenase large subunit N-methyltransferase, chloroplastic isoform X1	--	[S]	Function unknown	SET domain	S	Function unknown	molecular function: catalytic activity (GO:0003824);; biological process: metabolic process (GO:0008152)
JreChr01G13259	0.635299	0.270877	0.423686	-1.32986	[J]	Translation, ribosomal structure and biogenesis	Molecular Function: methionine-tRNA ligase activity (GO:0004825);; Molecular Function: ATP binding (GO:0005524);; Biological Process: methionyl-tRNA aminoacylation (GO:0006431);;	K01874|0.0e+00|jre:108986349|K01874 methionyl-tRNA synthetase [EC:6.1.1.10] | (RefSeq) methionine--tRNA ligase, chloroplastic/mitochondrial	Selenocompound metabolism (ko00450);; Aminoacyl-tRNA biosynthesis (ko00970)	[J]	Translation, ribosomal structure and biogenesis	tRNA synthetases class I (M)	J	Translation, ribosomal structure and biogenesis	molecular function: catalytic activity (GO:0003824);; molecular function: binding (GO:0005488);; biological process: metabolic process (GO:0008152);; biological process: cellular process (GO:0009987);; biological process: single-organism process (GO:0044699)
JreChr01G13272	1.51685	-0.0910712	0.603249	-2.02903	[O]	Posttranslational modification, protein turnover, chaperones	--	K03283|1.4e-35|aly:9318686|K03283 heat shock 70kDa protein 1/2/6/8 | (RefSeq) heat shock 70 kDa protein 3	Spliceosome (ko03040);; Protein processing in endoplasmic reticulum (ko04141);; Endocytosis (ko04144)	[O]	Posttranslational modification, protein turnover, chaperones	Hsp70 protein	O	Posttranslational modification, protein turnover, chaperones	--
JreChr01G13273	0.554347	0.199824	0.40375	-1.15792	--	--	Molecular Function: DNA binding (GO:0003677);; Cellular Component: nucleus (GO:0005634);; Biological Process: regulation of transcription, DNA-templated (GO:0006355);;	K20043|1.3e-23|aip:107640400|K20043 clathrin coat assembly protein AP180 | (RefSeq) putative clathrin assembly protein At5g35200	--	--	--	Dof domain, zinc finger	K	Transcription	molecular function: binding (GO:0005488);; cellular component: cell (GO:0005623);; cellular component: organelle (GO:0043226);; cellular component: cell part (GO:0044464);; biological process: biological regulation (GO:0065007)
JreChr01G13299	1.05003	-0.164277	0.352005	-1.23775	[G]	Carbohydrate transport and metabolism	--	--	--	--	--	Protein of unknown function, DUF547	S	Function unknown	--
JreChr01G13361	0.783791	0.298102	-0.23258	-0.849312	--	--	--	--	--	--	--	--	S	Function unknown	--
JreChr01G13385	0.96283	-0.194367	0.592375	-1.36084	[G]	Carbohydrate transport and metabolism	Biological Process: carbohydrate metabolic process (GO:0005975);; Molecular Function: phosphatase activity (GO:0016791);;	K01100|4.9e-224|jre:108991877|K01100 sedoheptulose-bisphosphatase [EC:3.1.3.37] | (RefSeq) sedoheptulose-1,7-bisphosphatase, chloroplastic	Carbon fixation in photosynthetic organisms (ko00710);; Carbon metabolism (ko01200)	[G]	Carbohydrate transport and metabolism	Fructose-1-6-bisphosphatase, N-terminal domain	G	Carbohydrate transport and metabolism	biological process: metabolic process (GO:0008152);; molecular function: catalytic activity (GO:0003824)
JreChr01G13401	1.06051	0.0644672	0.598616	-1.72359	[G]	Carbohydrate transport and metabolism	Molecular Function: channel activity (GO:0015267);; Cellular Component: integral component of membrane (GO:0016021);;	K09872|1.4e-167|jre:108991817|K09872 aquaporin PIP | (RefSeq) aquaporin PIP1-2	--	[G]	Carbohydrate transport and metabolism	Major intrinsic protein	P	Inorganic ion transport and metabolism	molecular function: transporter activity (GO:0005215);; biological process: localization (GO:0051179);; cellular component: membrane (GO:0016020);; cellular component: membrane part (GO:0044425)
JreChr01G13419	0.839281	0.432969	1.0553	-2.32755	[QV]	Secondary metabolites biosynthesis, transport and catabolism;; Defense mechanisms	Molecular Function: monooxygenase activity (GO:0004497);; Molecular Function: iron ion binding (GO:0005506);; Molecular Function: oxidoreductase activity, acting on paired donors, with incorporation or reduction of molecular oxygen (GO:0016705);; Molecular Function: heme binding (GO:0020037);;	K09588|2.5e-275|jre:108991904|K09588 cytochrome P450 family 90 subfamily A polypeptide 1 [EC:1.14.-.-] | (RefSeq) cytochrome P450 90A1 isoform X1	Brassinosteroid biosynthesis (ko00905)	[QI]	Secondary metabolites biosynthesis, transport and catabolism;; Lipid transport and metabolism	Cytochrome P450	Q	Secondary metabolites biosynthesis, transport and catabolism	molecular function: catalytic activity (GO:0003824);; biological process: metabolic process (GO:0008152);; biological process: single-organism process (GO:0044699);; molecular function: binding (GO:0005488)
JreChr01G13453	0.865104	-0.382213	0.677233	-1.16012	--	--	Molecular Function: DNA binding (GO:0003677);; Cellular Component: nucleus (GO:0005634);;	K14491|2.5e-07|bna:106417794|K14491 two-component response regulator ARR-B family | (RefSeq) two-component response regulator ARR18	Plant hormone signal transduction (ko04075)	--	--	Myb-like DNA-binding domain	K	Transcription	molecular function: binding (GO:0005488);; cellular component: cell (GO:0005623);; cellular component: organelle (GO:0043226);; cellular component: cell part (GO:0044464)
JreChr01G13461	0.916952	-0.252567	0.284432	-0.948817	--	--	Cellular Component: cellular_component (GO:0005575);; Cellular Component: intracellular (GO:0005622);; Cellular Component: cell (GO:0005623);; Cellular Component: nucleus (GO:0005634);; Cellular Component: nucleoplasm (GO:0005654);; Cellular Component: membrane-enclosed lumen (GO:0031974);; Cellular Component: nuclear lumen (GO:0031981);; Cellular Component: organelle (GO:0043226);; Cellular Comp…	--	--	--	--	Ankyrin repeats (3 copies)	M	Cell wall/membrane/envelope biogenesis	cellular component: cell (GO:0005623);; cellular component: cell part (GO:0044464);; cellular component: organelle (GO:0043226);; cellular component: organelle part (GO:0044422);; cellular component: membrane-enclosed lumen (GO:0031974)
JreChr01G13516	0.796492	0.307336	0.547035	-1.65086	--	--	--	--	--	--	--	--	S	Function unknown	--
JreChr01G13529	0.94022	-0.345098	0.289761	-0.884883	--	--	--	--	--	--	--	--	--	--	--
JreChr01G13612	1.81176	-0.804382	0.596608	-1.60399	--	--	Molecular Function: manganese ion transmembrane transporter activity (GO:0005384);; Cellular Component: integral component of membrane (GO:0016021);; Biological Process: cellular manganese ion homeostasis (GO:0030026);;	--	--	--	--	--	S	Function unknown	molecular function: transporter activity (GO:0005215);; biological process: localization (GO:0051179);; cellular component: membrane (GO:0016020);; cellular component: membrane part (GO:0044425);; biological process: cellular process (GO:0009987);; biological process: single-organism process (GO:0044699);; biological process: biological regulation (GO:0065007)
JreChr01G13614	0.609444	0.306817	0.572715	-1.48898	[L]	Replication, recombination and repair	Molecular Function: RNA binding (GO:0003723);; Molecular Function: helicase activity (GO:0004386);; Molecular Function: ATP binding (GO:0005524);; Cellular Component: nucleus (GO:0005634);; Molecular Function: zinc ion binding (GO:0008270);;	K16911|2.9e-305|pmum:103344529|K16911 ATP-dependent RNA helicase DDX21 [EC:3.6.4.13] | (RefSeq) DEAD-box ATP-dependent RNA helicase 3, chloroplastic	--	[A]	RNA processing and modification	DEAD/DEAH box helicase	A	RNA processing and modification	molecular function: binding (GO:0005488);; molecular function: catalytic activity (GO:0003824);; cellular component: cell (GO:0005623);; cellular component: organelle (GO:0043226);; cellular component: cell part (GO:0044464)
JreChr01G13677	0.948517	0.0576648	0.710882	-1.71706	[G]	Carbohydrate transport and metabolism	Cellular Component: chloroplast (GO:0009507);; Molecular Function: kinase activity (GO:0016301);; Molecular Function: protein-ribulosamine 3-kinase activity (GO:0102193);;	K15523|3.2e-192|jre:108980868|K15523 protein-ribulosamine 3-kinase [EC:2.7.1.172] | (RefSeq) protein-ribulosamine 3-kinase, chloroplastic isoform X1	--	[R]	General function prediction only	Fructosamine kinase	G	Carbohydrate transport and metabolism	cellular component: cell (GO:0005623);; cellular component: organelle (GO:0043226);; cellular component: cell part (GO:0044464);; molecular function: catalytic activity (GO:0003824)
JreChr01G13696	1.10634	0.459978	0.490969	-2.05729	--	--	Molecular Function: protein binding (GO:0005515);;	--	--	--	--	NPH3 family	S	Function unknown	molecular function: binding (GO:0005488)
JreChr01G13733	0.761624	0.421098	0.477616	-1.66034	--	--	Cellular Component: host cell nucleus (GO:0042025);;	K18811|8.1e-167|jre:109012395|K18811 cyclin D5, plant | (RefSeq) cyclin-D5-1-like	--	[D]	Cell cycle control, cell division, chromosome partitioning	Cyclin, N-terminal domain	D	Cell cycle control, cell division, chromosome partitioning	cellular component: other organism (GO:0044215);; cellular component: other organism part (GO:0044217)
JreChr01G13735	1.30292	0.019851	-0.251316	-1.07145	--	--	Cellular Component: cellular_component (GO:0005575);; Cellular Component: intracellular (GO:0005622);; Cellular Component: cell (GO:0005623);; Cellular Component: cytoplasm (GO:0005737);; Cellular Component: vacuole (GO:0005773);; Cellular Component: plasma membrane (GO:0005886);; Cellular Component: cell-cell junction (GO:0005911);; Cellular Component: plasmodesma (GO:0009506);; Cellular Compone…	--	--	--	--	Remorin, C-terminal region	S	Function unknown	cellular component: cell (GO:0005623);; cellular component: cell part (GO:0044464);; cellular component: organelle (GO:0043226);; cellular component: membrane (GO:0016020);; cellular component: cell junction (GO:0030054);; cellular component: symplast (GO:0055044)
JreChr01G13765	1.03004	-0.204761	0.269922	-1.09521	[P]	Inorganic ion transport and metabolism	Molecular Function: molecular_function (GO:0003674);; Molecular Function: transporter activity (GO:0005215);; Molecular Function: ion channel activity (GO:0005216);; Molecular Function: voltage-gated ion channel activity (GO:0005244);; Molecular Function: voltage-gated chloride channel activity (GO:0005247);; Molecular Function: anion channel activity (GO:0005253);; Molecular Function: chloride c…	K08994|9.9e-226|jre:108996064|K08994 ion channel-forming bestrophin family protein | (RefSeq) UPF0187 protein At3g61320, chloroplastic-like	--	--	--	Bestrophin, RFP-TM, chloride channel	S	Function unknown	molecular function: transporter activity (GO:0005215);; biological process: localization (GO:0051179);; biological process: biological regulation (GO:0065007);; cellular component: cell (GO:0005623);; cellular component: cell part (GO:0044464);; biological process: metabolic process (GO:0008152);; biological process: cellular process (GO:0009987);; biological process: cellular component organizat…
JreChr01G13821	0.858555	0.481686	0.585586	-1.92583	--	--	Cellular Component: integral component of membrane (GO:0016021);; Molecular Function: transferase activity, transferring acyl groups (GO:0016746);;	K13508|2.2e-282|jre:108981658|K13508 glycerol-3-phosphate acyltransferase [EC:2.3.1.15 2.3.1.198] | (RefSeq) probable glycerol-3-phosphate acyltransferase 8	Glycerolipid metabolism (ko00561);; Glycerophospholipid metabolism (ko00564)	--	--	haloacid dehalogenase-like hydrolase	I	Lipid transport and metabolism	cellular component: membrane (GO:0016020);; cellular component: membrane part (GO:0044425);; molecular function: catalytic activity (GO:0003824)
JreChr01G13824	1.02774	0.479789	0.289381	-1.79691	[QV]	Secondary metabolites biosynthesis, transport and catabolism;; Defense mechanisms	Molecular Function: monooxygenase activity (GO:0004497);; Molecular Function: iron ion binding (GO:0005506);; Molecular Function: oxidoreductase activity, acting on paired donors, with incorporation or reduction of molecular oxygen (GO:0016705);; Molecular Function: heme binding (GO:0020037);;	K15398|0.0e+00|jre:109021535|K15398 fatty acid omega-hydroxylase [EC:1.14.-.-] | (RefSeq) cytochrome P450 86A8	Cutin, suberine and wax biosynthesis (ko00073)	[QI]	Secondary metabolites biosynthesis, transport and catabolism;; Lipid transport and metabolism	Cytochrome P450	Q	Secondary metabolites biosynthesis, transport and catabolism	molecular function: catalytic activity (GO:0003824);; biological process: metabolic process (GO:0008152);; biological process: single-organism process (GO:0044699);; molecular function: binding (GO:0005488)
JreChr01G13847	0.815318	-0.134982	0.441393	-1.12173	--	--	Molecular Function: molecular_function (GO:0003674);; Molecular Function: nucleic acid binding (GO:0003676);; Molecular Function: DNA binding (GO:0003677);; Molecular Function: transcription factor activity, sequence-specific DNA binding (GO:0003700);; Molecular Function: binding (GO:0005488);; Cellular Component: cellular_component (GO:0005575);; Cellular Component: intracellular (GO:0005622);; …	K14494|8.7e-31|crb:17883706|K14494 DELLA protein | (RefSeq) DELLA protein RGL3	Plant hormone signal transduction (ko04075)	--	--	GRAS domain family	K	Transcription	molecular function: binding (GO:0005488);; molecular function: nucleic acid binding transcription factor activity (GO:0001071);; biological process: biological regulation (GO:0065007);; cellular component: cell (GO:0005623);; cellular component: cell part (GO:0044464);; cellular component: organelle (GO:0043226)
JreChr01G13866	0.714542	0.246521	0.389195	-1.35026	[M]	Cell wall/membrane/envelope biogenesis	Molecular Function: protein serine/threonine kinase activity (GO:0004674);; Molecular Function: ATP binding (GO:0005524);; Cellular Component: integral component of membrane (GO:0016021);;	K01180|3.2e-76|cmax:111487562|K01180 endo-1,3(4)-beta-glucanase [EC:3.2.1.6] | (RefSeq) uncharacterized protein LOC111487562	--	[T]	Signal transduction mechanisms	Protein kinase domain	T	Signal transduction mechanisms	molecular function: catalytic activity (GO:0003824);; biological process: metabolic process (GO:0008152);; biological process: cellular process (GO:0009987);; molecular function: binding (GO:0005488);; cellular component: membrane (GO:0016020);; cellular component: membrane part (GO:0044425)
JreChr01G13946	1.41764	-0.884277	0.960283	-1.49365	--	--	Cellular Component: integral component of membrane (GO:0016021);;	--	--	--	--	Conserved in the green lineage and diatoms 27	S	Function unknown	cellular component: membrane (GO:0016020);; cellular component: membrane part (GO:0044425)
JreChr01G13957	1.38451	0.694573	-0.0531892	-2.02589	[O]	Posttranslational modification, protein turnover, chaperones	Molecular Function: serine-type endopeptidase activity (GO:0004252);;	K15333|4.3e-83|nsy:104224633|K15333 tRNA guanosine-2'-O-methyltransferase [EC:2.1.1.34] | (RefSeq) uncharacterized protein LOC104224633	--	--	--	Subtilase family	O	Posttranslational modification, protein turnover, chaperones	molecular function: catalytic activity (GO:0003824);; biological process: metabolic process (GO:0008152)
JreChr01G13958	0.940572	0.198236	0.641793	-1.7806	[M]	Cell wall/membrane/envelope biogenesis	Cellular Component: thylakoid (GO:0009579);; Cellular Component: integral component of membrane (GO:0016021);;	K01092|5.4e-31|boe:106307850|K01092 myo-inositol-1(or 4)-monophosphatase [EC:3.1.3.25] | (RefSeq) phosphatase IMPL1, chloroplastic-like isoform X1	Inositol phosphate metabolism (ko00562);; Phosphatidylinositol signaling system (ko04070)	--	--	CAAD domains of cyanobacterial aminoacyl-tRNA synthetase	S	Function unknown	cellular component: cell (GO:0005623);; cellular component: cell part (GO:0044464);; cellular component: membrane (GO:0016020);; cellular component: membrane part (GO:0044425)
JreChr01G14036	0.729222	0.189482	0.458742	-1.37745	--	--	Molecular Function: molecular_function (GO:0003674);; Molecular Function: catalytic activity (GO:0003824);; Molecular Function: hydrolase activity, hydrolyzing O-glycosyl compounds (GO:0004553);; Molecular Function: chitinase activity (GO:0004568);; Molecular Function: binding (GO:0005488);; Cellular Component: cellular_component (GO:0005575);; Cellular Component: extracellular region (GO:0005576…	K17525|4.7e-247|jre:108996452|K17525 chitinase domain-containing protein 1 | (RefSeq) rhodanese-like domain-containing protein 4, chloroplastic isoform X1	--	--	--	--	S	Function unknown	molecular function: catalytic activity (GO:0003824);; molecular function: binding (GO:0005488);; cellular component: extracellular region (GO:0005576);; cellular component: cell (GO:0005623);; cellular component: cell part (GO:0044464);; biological process: metabolic process (GO:0008152);; biological process: cellular process (GO:0009987);; biological process: response to stimulus (GO:0050896);; …
JreChr02G10131	0.637648	0.48692	0.1841	-1.30867	--	--	Molecular Function: red chlorophyll catabolite reductase activity (GO:0051743);;	K13545|2.9e-159|jre:108985767|K13545 red chlorophyll catabolite reductase [EC:1.3.7.12] | (RefSeq) red chlorophyll catabolite reductase, chloroplastic	Porphyrin and chlorophyll metabolism (ko00860)	--	--	Red chlorophyll catabolite reductase (RCC reductase)	S	Function unknown	molecular function: catalytic activity (GO:0003824);; biological process: metabolic process (GO:0008152);; biological process: single-organism process (GO:0044699)
JreChr02G10172	1.06192	0.0302521	1.34182	-2.434	--	--	Molecular Function: enzyme inhibitor activity (GO:0004857);; Molecular Function: pectinesterase activity (GO:0030599);; Biological Process: cell wall modification (GO:0042545);; Molecular Function: aspartyl esterase activity (GO:0045330);; Biological Process: pectin catabolic process (GO:0045490);;	K01051|5.4e-39|pda:103723356|K01051 pectinesterase [EC:3.1.1.11] | (RefSeq) pectinesterase-like	Pentose and glucuronate interconversions (ko00040)	--	--	Plant invertase/pectin methylesterase inhibitor	T	Signal transduction mechanisms	molecular function: molecular function regulator (GO:0098772);; biological process: biological regulation (GO:0065007);; molecular function: catalytic activity (GO:0003824);; biological process: cellular process (GO:0009987);; biological process: cellular component organization or biogenesis (GO:0071840);; biological process: metabolic process (GO:0008152)
JreChr02G10249	1.00203	0.436793	-0.371659	-1.06716	[M]	Cell wall/membrane/envelope biogenesis	Cellular Component: integral component of membrane (GO:0016021);;	K08679|2.1e-266|jre:109019357|K08679 UDP-glucuronate 4-epimerase [EC:5.1.3.6] | (RefSeq) UDP-glucuronate 4-epimerase 6-like	Amino sugar and nucleotide sugar metabolism (ko00520)	[M]	Cell wall/membrane/envelope biogenesis	GDP-mannose 4,6 dehydratase	M	Cell wall/membrane/envelope biogenesis	cellular component: membrane (GO:0016020);; cellular component: membrane part (GO:0044425)
JreChr02G10297	0.693432	0.205524	1.14338	-2.04234	[G]	Carbohydrate transport and metabolism	--	K14506|2.8e-16|nnu:109115461|K14506 jasmonic acid-amino synthetase [EC:6.3.2.52] | (RefSeq) uncharacterized LOC109115461	Plant hormone signal transduction (ko04075)	--	--	Protein of unknown function, DUF547	S	Function unknown	--
JreChr02G10329	0.57659	0.456613	0.49126	-1.52446	[D]	Cell cycle control, cell division, chromosome partitioning	Molecular Function: metal ion binding (GO:0046872);;	K01081|1.0e-52|bpg:Bathy13g00540|K01081 5'-nucleotidase [EC:3.1.3.5] | (RefSeq) hypothetical protein	Purine metabolism (ko00230);; Pyrimidine metabolism (ko00240);; Nicotinate and nicotinamide metabolism (ko00760)	[F]	Nucleotide transport and metabolism	5' nucleotidase family	F	Nucleotide transport and metabolism	molecular function: binding (GO:0005488)
JreChr02G10345	0.430907	-0.607022	1.57485	-1.39873	--	--	Cellular Component: integral component of membrane (GO:0016021);;	K15285|3.1e-23|aof:109826457|K15285 solute carrier family 35, member E3 | (RefSeq) UDP-galactose transporter 1	--	[GE]	Carbohydrate transport and metabolism;; Amino acid transport and metabolism	Triose-phosphate Transporter family	--	--	cellular component: membrane (GO:0016020);; cellular component: membrane part (GO:0044425)
JreChr02G10350	0.651014	0.420627	0.382546	-1.45419	--	--	Biological Process: reproduction (GO:0000003);; Biological Process: developmental process involved in reproduction (GO:0003006);; Molecular Function: molecular_function (GO:0003674);; Molecular Function: nucleic acid binding (GO:0003676);; Molecular Function: RNA binding (GO:0003723);; Molecular Function: catalytic activity (GO:0003824);; Molecular Function: nuclease activity (GO:0004518);; Molec…	K01183|2.2e-11|tcc:18602411|K01183 chitinase [EC:3.2.1.14] | (RefSeq) pentatricopeptide repeat-containing protein At1g62350	Amino sugar and nucleotide sugar metabolism (ko00520)	[R]	General function prediction only	PPR repeat family	S	Function unknown	biological process: reproduction (GO:0000003);; biological process: reproductive process (GO:0022414);; biological process: developmental process (GO:0032502);; molecular function: binding (GO:0005488);; molecular function: catalytic activity (GO:0003824);; biological process: metabolic process (GO:0008152);; biological process: cellular process (GO:0009987);; cellular component: cell (GO:0005623…
JreChr02G10361	1.38487	0.254436	-0.522246	-1.11706	[G]	Carbohydrate transport and metabolism	Molecular Function: polygalacturonase activity (GO:0004650);; Cellular Component: extracellular region (GO:0005576);; Biological Process: carbohydrate metabolic process (GO:0005975);; Biological Process: cell wall organization (GO:0071555);;	K01213|1.9e-150|aip:107645968|K01213 galacturan 1,4-alpha-galacturonidase [EC:3.2.1.67] | (RefSeq) polygalacturonase At1g48100-like	Pentose and glucuronate interconversions (ko00040)	--	--	Glycosyl hydrolases family 28	G	Carbohydrate transport and metabolism	molecular function: catalytic activity (GO:0003824);; cellular component: extracellular region (GO:0005576);; biological process: metabolic process (GO:0008152);; biological process: cellular process (GO:0009987);; biological process: cellular component organization or biogenesis (GO:0071840)
JreChr02G10584	0.831485	0.355202	0.527569	-1.71426	--	--	Cellular Component: plasma membrane (GO:0005886);; Cellular Component: integral component of membrane (GO:0016021);;	--	--	--	--	Domain of unknown function (DUF588)	S	Function unknown	cellular component: cell (GO:0005623);; cellular component: membrane (GO:0016020);; cellular component: cell part (GO:0044464);; cellular component: membrane part (GO:0044425)
JreChr02G10604	1.24598	-0.0614743	-0.0610967	-1.12341	[HI]	Coenzyme transport and metabolism;; Lipid transport and metabolism	Molecular Function: 1-deoxy-D-xylulose-5-phosphate synthase activity (GO:0008661);; Biological Process: terpenoid biosynthetic process (GO:0016114);;	K01662|0.0e+00|jre:109005936|K01662 1-deoxy-D-xylulose-5-phosphate synthase [EC:2.2.1.7] | (RefSeq) probable 1-deoxy-D-xylulose-5-phosphate synthase, chloroplastic	Thiamine metabolism (ko00730);; Terpenoid backbone biosynthesis (ko00900)	[G]	Carbohydrate transport and metabolism	1-deoxy-D-xylulose-5-phosphate synthase	G	Carbohydrate transport and metabolism	molecular function: catalytic activity (GO:0003824);; biological process: metabolic process (GO:0008152);; biological process: cellular process (GO:0009987);; biological process: single-organism process (GO:0044699)
JreChr02G10635	1.49297	0.0830308	0.985901	-2.5619	[E]	Amino acid transport and metabolism	Molecular Function: glutamate-ammonia ligase activity (GO:0004356);; Molecular Function: ATP binding (GO:0005524);; Biological Process: glutamine biosynthetic process (GO:0006542);;	K01915|5.7e-258|jre:109005909|K01915 glutamine synthetase [EC:6.3.1.2] | (RefSeq) glutamine synthetase leaf isozyme, chloroplastic-like	Arginine biosynthesis (ko00220);; Alanine, aspartate and glutamate metabolism (ko00250);; Glyoxylate and dicarboxylate metabolism (ko00630);; Nitrogen metabolism (ko00910);; Biosynthesis of amino acids (ko01230)	[E]	Amino acid transport and metabolism	Glutamine synthetase, catalytic domain	E	Amino acid transport and metabolism	molecular function: catalytic activity (GO:0003824);; molecular function: binding (GO:0005488);; biological process: metabolic process (GO:0008152);; biological process: cellular process (GO:0009987);; biological process: single-organism process (GO:0044699)
JreChr02G10648	0.524786	0.44167	0.174939	-1.14139	--	--	Cellular Component: integral component of membrane (GO:0016021);; Cellular Component: mediator complex (GO:0016592);; Biological Process: regulation of phenylpropanoid metabolic process (GO:2000762);;	--	--	--	--	--	S	Function unknown	cellular component: membrane (GO:0016020);; cellular component: membrane part (GO:0044425);; cellular component: cell (GO:0005623);; cellular component: membrane-enclosed lumen (GO:0031974);; cellular component: macromolecular complex (GO:0032991);; cellular component: organelle (GO:0043226);; cellular component: organelle part (GO:0044422);; cellular component: cell part (GO:0044464);; biologica…
JreChr02G10686	0.828489	0.555854	0.262146	-1.64649	--	--	Cellular Component: integral component of membrane (GO:0016021);;	K12189|2.7e-18|adu:107487508|K12189 ESCRT-II complex subunit VPS25 | (RefSeq) vacuolar protein sorting-associated protein 25-like isoform X3	Endocytosis (ko04144)	--	--	Cold acclimation protein WCOR413	S	Function unknown	cellular component: membrane (GO:0016020);; cellular component: membrane part (GO:0044425)
JreChr02G10692	1.53603	0.0579478	0.932101	-2.52608	--	--	Cellular Component: photosystem II oxygen evolving complex (GO:0009654);; Biological Process: photosystem II assembly (GO:0010207);; Molecular Function: oxygen evolving activity (GO:0010242);; Biological Process: photosystem II stabilization (GO:0042549);;	K02716|3.5e-183|jre:108998186|K02716 photosystem II oxygen-evolving enhancer protein 1 | (RefSeq) oxygen-evolving enhancer protein 1, chloroplastic-like	Photosynthesis (ko00195)	--	--	Manganese-stabilising protein / photosystem II polypeptide	S	Function unknown	cellular component: cell (GO:0005623);; cellular component: membrane (GO:0016020);; cellular component: macromolecular complex (GO:0032991);; cellular component: membrane part (GO:0044425);; cellular component: cell part (GO:0044464);; biological process: cellular process (GO:0009987);; biological process: cellular component organization or biogenesis (GO:0071840);; molecular function: catalytic …
JreChr02G10785	1.03925	0.115992	0.962528	-2.11777	--	--	--	--	--	--	--	--	S	Function unknown	--
JreChr02G10818	0.813143	0.143729	0.401628	-1.3585	[J]	Translation, ribosomal structure and biogenesis	Molecular Function: RNA binding (GO:0003723);;	K11294|1.4e-44|ppp:112289952|K11294 nucleolin | (RefSeq) 31 kDa ribonucleoprotein, chloroplastic-like	--	[R]	General function prediction only	RNA recognition motif. (a.k.a. RRM, RBD, or RNP domain)	A	RNA processing and modification	molecular function: binding (GO:0005488)
JreChr02G10844	0.732522	0.115916	0.784218	-1.63266	[IR]	Lipid transport and metabolism;; General function prediction only	Cellular Component: membrane (GO:0016020);; Molecular Function: long-chain-alcohol oxidase activity (GO:0046577);; Molecular Function: flavin adenine dinucleotide binding (GO:0050660);;	K17756|0.0e+00|jre:108981299|K17756 long-chain-alcohol oxidase [EC:1.1.3.20] | (RefSeq) long-chain-alcohol oxidase FAO1	--	--	--	GMC oxidoreductase	C	Energy production and conversion	cellular component: membrane (GO:0016020);; molecular function: catalytic activity (GO:0003824);; biological process: metabolic process (GO:0008152);; biological process: single-organism process (GO:0044699);; molecular function: binding (GO:0005488)
JreChr02G10866	0.64956	0.234298	0.436066	-1.31992	--	--	Cellular Component: ubiquitin ligase complex (GO:0000151);; Molecular Function: molecular_function (GO:0003674);; Molecular Function: catalytic activity (GO:0003824);; Molecular Function: ubiquitin-protein transferase activity (GO:0004842);; Molecular Function: binding (GO:0005488);; Molecular Function: protein binding (GO:0005515);; Cellular Component: cellular_component (GO:0005575);; Cellular …	K15688|6.7e-07|ppp:112295732|K15688 E3 ubiquitin-protein ligase MUL1 [EC:2.3.2.27] | (RefSeq) E3 ubiquitin-protein ligase SP1-like	--	--	--	Ankyrin repeats (3 copies)	O	Posttranslational modification, protein turnover, chaperones	cellular component: cell (GO:0005623);; cellular component: macromolecular complex (GO:0032991);; cellular component: cell part (GO:0044464);; molecular function: catalytic activity (GO:0003824);; molecular function: binding (GO:0005488);; cellular component: organelle (GO:0043226);; biological process: metabolic process (GO:0008152);; biological process: cellular process (GO:0009987)
JreChr02G10892	0.63664	-0.417002	0.694278	-0.913916	--	--	Molecular Function: calcium ion binding (GO:0005509);;	K13448|7.6e-106|jre:108997497|K13448 calcium-binding protein CML | (RefSeq) probable calcium-binding protein CML41	Plant-pathogen interaction (ko04626)	[T]	Signal transduction mechanisms	EF-hand domain pair	T	Signal transduction mechanisms	molecular function: binding (GO:0005488)
JreChr02G10920	1.09628	0.0689632	0.0866275	-1.25187	--	--	Molecular Function: DNA binding (GO:0003677);; Molecular Function: zinc ion binding (GO:0008270);;	--	--	--	--	Plus-3 domain	S	Function unknown	molecular function: binding (GO:0005488)
JreChr02G10931	1.2882	-0.347107	1.56366	-2.50476	--	--	Cellular Component: nucleus (GO:0005634);; Biological Process: regulation of transcription, DNA-templated (GO:0006355);; Biological Process: auxin-activated signaling pathway (GO:0009734);;	K14484|2.5e-112|jre:109004346|K14484 auxin-responsive protein IAA | (RefSeq) auxin-responsive protein IAA4-like	Plant hormone signal transduction (ko04075)	--	--	AUX/IAA family	K	Transcription	cellular component: cell (GO:0005623);; cellular component: organelle (GO:0043226);; cellular component: cell part (GO:0044464);; biological process: biological regulation (GO:0065007);; biological process: cellular process (GO:0009987);; biological process: signaling (GO:0023052);; biological process: single-organism process (GO:0044699);; biological process: response to stimulus (GO:0050896)
JreChr02G10954	1.04752	0.136918	0.315563	-1.50001	[L]	Replication, recombination and repair	Molecular Function: recombinase activity (GO:0000150);; Molecular Function: DNA binding (GO:0003677);; Molecular Function: ATP binding (GO:0005524);; Cellular Component: nucleus (GO:0005634);; Biological Process: DNA repair (GO:0006281);; Biological Process: reciprocal meiotic recombination (GO:0007131);; Molecular Function: DNA-dependent ATPase activity (GO:0008094);;	K10872|1.8e-183|jre:109005090|K10872 meiotic recombination protein DMC1 | (RefSeq) meiotic recombination protein DMC1 homolog	--	[DL]	Cell cycle control, cell division, chromosome partitioning;; Replication, recombination and repair	Rad51	L	Replication, recombination and repair	molecular function: catalytic activity (GO:0003824);; molecular function: binding (GO:0005488);; cellular component: cell (GO:0005623);; cellular component: organelle (GO:0043226);; cellular component: cell part (GO:0044464);; biological process: metabolic process (GO:0008152);; biological process: cellular process (GO:0009987);; biological process: response to stimulus (GO:0050896);; biological …
JreChr02G10975	0.322618	0.433769	1.05099	-1.80738	[T]	Signal transduction mechanisms	Biological Process: chlorophyll catabolic process (GO:0015996);; Molecular Function: chlorophyllase activity (GO:0047746);;	K08099|1.8e-131|jre:109005075|K08099 chlorophyllase [EC:3.1.1.14] | (RefSeq) chlorophyllase-2	Porphyrin and chlorophyll metabolism (ko00860)	--	--	Chlorophyllase	S	Function unknown	biological process: metabolic process (GO:0008152);; biological process: cellular process (GO:0009987);; biological process: single-organism process (GO:0044699);; molecular function: catalytic activity (GO:0003824)
JreChr02G10980	0.747053	0.247754	0.329481	-1.32429	--	--	--	--	--	--	--	--	--	--	--
JreChr02G10999	0.538582	-0.198923	0.712104	-1.05176	[T]	Signal transduction mechanisms	Molecular Function: protein kinase activity (GO:0004672);; Molecular Function: ATP binding (GO:0005524);;	K06272|5.2e-39|oeu:111367371|K06272 integrin-linked kinase [EC:2.7.11.1] | (RefSeq) integrin-linked protein kinase 1-like	--	[T]	Signal transduction mechanisms	Protein tyrosine and serine/threonine kinase	T	Signal transduction mechanisms	molecular function: catalytic activity (GO:0003824);; biological process: metabolic process (GO:0008152);; biological process: cellular process (GO:0009987);; molecular function: binding (GO:0005488)
JreChr02G11034	1.64234	-0.743237	0.92296	-1.82206	--	--	Cellular Component: photosystem II (GO:0009523);; Cellular Component: chloroplast thylakoid membrane (GO:0009535);; Biological Process: photosynthetic electron transport in photosystem II (GO:0009772);; Cellular Component: integral component of membrane (GO:0016021);; Molecular Function: chlorophyll binding (GO:0016168);; Biological Process: protein-chromophore linkage (GO:0018298);; Molecular Fu…	K02704|2.9e-167|jre:26380791|K02704 photosystem II CP47 chlorophyll apoprotein | (RefSeq) psbB, AT063_gp039; photosystem II 47 kDa protein	Photosynthesis (ko00195)	--	--	Photosystem II protein	S	Function unknown	cellular component: cell (GO:0005623);; cellular component: membrane (GO:0016020);; cellular component: macromolecular complex (GO:0032991);; cellular component: membrane part (GO:0044425);; cellular component: cell part (GO:0044464);; cellular component: organelle (GO:0043226);; cellular component: organelle part (GO:0044422);; biological process: metabolic process (GO:0008152);; biological proc…
JreChr02G11069	0.97396	0.00239142	0.35119	-1.32754	[IR]	Lipid transport and metabolism;; General function prediction only	Molecular Function: oxidoreductase activity, acting on CH-OH group of donors (GO:0016614);; Molecular Function: lyase activity (GO:0016829);; Molecular Function: flavin adenine dinucleotide binding (GO:0050660);;	K08248|0.0e+00|jre:109004998|K08248 (R)-mandelonitrile lyase [EC:4.1.2.10] | (RefSeq) (R)-mandelonitrile lyase-like isoform X1	Cyanoamino acid metabolism (ko00460)	[R]	General function prediction only	GMC oxidoreductase	E	Amino acid transport and metabolism	molecular function: catalytic activity (GO:0003824);; biological process: metabolic process (GO:0008152);; biological process: single-organism process (GO:0044699);; molecular function: binding (GO:0005488)
JreChr02G11108	1.10459	0.474983	-0.343285	-1.23628	--	--	--	--	--	--	--	--	--	--	--
JreChr02G11132	0.693909	-0.397244	1.20587	-1.50253	[TK]	Signal transduction mechanisms;; Transcription	Biological Process: guanosine tetraphosphate metabolic process (GO:0015969);; Molecular Function: kinase activity (GO:0016301);;	K00951|0.0e+00|jre:109022312|K00951 GTP pyrophosphokinase [EC:2.7.6.5] | (RefSeq) probable GTP diphosphokinase RSH2, chloroplastic	Purine metabolism (ko00230)	[T]	Signal transduction mechanisms	HD domain	T	Signal transduction mechanisms	biological process: metabolic process (GO:0008152);; biological process: cellular process (GO:0009987);; biological process: single-organism process (GO:0044699);; molecular function: catalytic activity (GO:0003824)
JreChr02G11146	1.29631	-0.00731641	0.275894	-1.56488	--	--	Biological Process: auxin-activated signaling pathway (GO:0009734);;	--	--	--	--	--	S	Function unknown	biological process: cellular process (GO:0009987);; biological process: signaling (GO:0023052);; biological process: single-organism process (GO:0044699);; biological process: response to stimulus (GO:0050896);; biological process: biological regulation (GO:0065007)
JreChr02G11153	0.588643	-0.265702	0.528768	-0.851708	[E]	Amino acid transport and metabolism	Molecular Function: aminopeptidase activity (GO:0004177);; Molecular Function: metallopeptidase activity (GO:0008237);; Molecular Function: zinc ion binding (GO:0008270);;	K08776|0.0e+00|jre:109005302|K08776 puromycin-sensitive aminopeptidase [EC:3.4.11.-] | (RefSeq) aminopeptidase M1-like isoform X1	--	[EO]	Amino acid transport and metabolism;; Posttranslational modification, protein turnover, chaperones	ERAP1-like C-terminal domain	--	--	molecular function: catalytic activity (GO:0003824);; biological process: metabolic process (GO:0008152);; molecular function: binding (GO:0005488)
JreChr02G11174	0.896413	-0.249331	0.462022	-1.1091	--	--	Molecular Function: metal ion binding (GO:0046872);;	K12309|4.8e-137|lja:Lj3g3v0323160.1|K12309 beta-galactosidase [EC:3.2.1.23] | (RefSeq) Lj3g3v0323160.1; -	Galactose metabolism (ko00052);; Other glycan degradation (ko00511);; Glycosaminoglycan degradation (ko00531);; Sphingolipid metabolism (ko00600);; Glycosphingolipid biosynthesis - ganglio series (ko00604)	[R]	General function prediction only	Zinc finger, C2H2 type	K	Transcription	molecular function: binding (GO:0005488)
JreChr02G11231	1.20204	0.615603	0.354871	-2.17252	--	--	Molecular Function: protein binding (GO:0005515);; Cellular Component: cellular_component (GO:0005575);; Cellular Component: intracellular (GO:0005622);; Cellular Component: cell (GO:0005623);; Cellular Component: cytoplasm (GO:0005737);; Cellular Component: cytosol (GO:0005829);; Cellular Component: cytoskeleton (GO:0005856);; Cellular Component: microtubule associated complex (GO:0005875);; Cel…	--	--	--	--	Protein of unknown function (DUF4005)	S	Function unknown	molecular function: binding (GO:0005488);; cellular component: cell (GO:0005623);; cellular component: cell part (GO:0044464);; cellular component: organelle (GO:0043226);; cellular component: macromolecular complex (GO:0032991);; cellular component: organelle part (GO:0044422);; cellular component: membrane (GO:0016020)
JreChr02G11234	1.14216	-0.0384827	0.389919	-1.4936	[T]	Signal transduction mechanisms	Molecular Function: protein kinase activity (GO:0004672);; Molecular Function: ATP binding (GO:0005524);; Cellular Component: integral component of membrane (GO:0016021);;	K13429|1.7e-77|smo:SELMODRAFT_443457|K13429 chitin elicitor receptor kinase 1 | (RefSeq) hypothetical protein	--	--	--	Protein tyrosine and serine/threonine kinase	T	Signal transduction mechanisms	molecular function: catalytic activity (GO:0003824);; biological process: metabolic process (GO:0008152);; biological process: cellular process (GO:0009987);; molecular function: binding (GO:0005488);; cellular component: membrane (GO:0016020);; cellular component: membrane part (GO:0044425)
JreChr02G11245	1.78944	-1.16528	0.936811	-1.56097	--	--	--	--	--	--	--	Protein of unknown function (DUF1677)	S	Function unknown	--
JreChr02G11261	0.752034	-0.0261196	0.675117	-1.40103	[C]	Energy production and conversion	Molecular Function: electron carrier activity (GO:0009055);; Molecular Function: iron-sulfur cluster binding (GO:0051536);;	--	--	--	--	2Fe-2S iron-sulfur cluster binding domain	C	Energy production and conversion	molecular function: electron carrier activity (GO:0009055);; molecular function: binding (GO:0005488)
JreChr02G11269	1.26284	0.0389378	0.400279	-1.70206	--	--	Cellular Component: integral component of membrane (GO:0016021);;	--	--	[S]	Function unknown	--	S	Function unknown	cellular component: membrane (GO:0016020);; cellular component: membrane part (GO:0044425)
JreChr02G11283	0.936149	-0.628408	0.622154	-0.929895	--		Molecular Function: protein serine/threonine kinase activity (GO:0004674);; Molecular Function: ATP binding (GO:0005524);;	K01180|1.9e-118|cmax:111487562|K01180 endo-1,3(4)-beta-glucanase [EC:3.2.1.6] | (RefSeq) uncharacterized protein LOC111487562	--	[T]	Signal transduction mechanisms	Protein tyrosine and serine/threonine kinase	T	Signal transduction mechanisms	molecular function: catalytic activity (GO:0003824);; biological process: metabolic process (GO:0008152);; biological process: cellular process (GO:0009987);; molecular function: binding (GO:0005488)
JreChr02G11288	1.05815	0.133344	0.447637	-1.63914	--	--	--	K11273|1.1e-28|dzi:111274528|K11273 chromosome transmission fidelity protein 1 [EC:3.6.4.13] | (RefSeq) LOW QUALITY PROTEIN: ATP-dependent DNA helicase DDX11	--	--	--	--	--	--	--
JreChr02G11338	0.309506	0.316413	1.54004	-2.16596	--	--	--	--	--	--	--	NPH3 family	S	Function unknown	--
JreChr02G11371	0.43243	-0.00548443	1.11851	-1.54546	--	--	--	--	--	--	--	--	S	Function unknown	--
JreChr02G11439	1.30073	-0.0970547	0.409378	-1.61306	--	--	Molecular Function: transcription factor activity, sequence-specific DNA binding (GO:0003700);;	K16221|2.5e-26|pvu:PHAVU_007G015000g|K16221 transcription factor TCP21 (protein CCA1 HIKING EXPEDITION) | (RefSeq) hypothetical protein	Circadian rhythm - plant (ko04712)	--	--	TCP family transcription factor	K	Transcription	molecular function: nucleic acid binding transcription factor activity (GO:0001071);; biological process: biological regulation (GO:0065007)
JreChr02G11492	1.01143	0.100782	0.664674	-1.77689	[G]	Carbohydrate transport and metabolism	Molecular Function: transketolase activity (GO:0004802);;	K00615|0.0e+00|jre:109011355|K00615 transketolase [EC:2.2.1.1] | (RefSeq) transketolase, chloroplastic	Pentose phosphate pathway (ko00030);; Carbon fixation in photosynthetic organisms (ko00710);; Carbon metabolism (ko01200);; Biosynthesis of amino acids (ko01230)	[G]	Carbohydrate transport and metabolism	Transketolase, thiamine diphosphate binding domain	G	Carbohydrate transport and metabolism	molecular function: catalytic activity (GO:0003824)
JreChr02G11505	0.912886	-0.206787	0.594311	-1.30041	[C]	Energy production and conversion	Biological Process: carbohydrate metabolic process (GO:0005975);; Biological Process: malate metabolic process (GO:0006108);; Molecular Function: malate dehydrogenase (NADP+) activity (GO:0046554);;	K00051|4.9e-257|jre:108983075|K00051 malate dehydrogenase (NADP+) [EC:1.1.1.82] | (RefSeq) malate dehydrogenase [NADP], chloroplastic-like	Pyruvate metabolism (ko00620);; Carbon fixation in photosynthetic organisms (ko00710);; Carbon metabolism (ko01200)	[C]	Energy production and conversion	lactate/malate dehydrogenase, alpha/beta C-terminal domain	C	Energy production and conversion	biological process: metabolic process (GO:0008152);; biological process: cellular process (GO:0009987);; biological process: single-organism process (GO:0044699);; molecular function: catalytic activity (GO:0003824)
JreChr02G11629	0.901483	0.0126706	0.726509	-1.64066	--	--	Molecular Function: calcium ion binding (GO:0005509);; Cellular Component: photosystem II oxygen evolving complex (GO:0009654);; Biological Process: photosynthesis (GO:0015979);; Cellular Component: extrinsic component of membrane (GO:0019898);;	K02717|1.3e-134|jre:109003030|K02717 photosystem II oxygen-evolving enhancer protein 2 | (RefSeq) psbP-like protein 1, chloroplastic	Photosynthesis (ko00195)	--	--	PsbP	O	Posttranslational modification, protein turnover, chaperones	molecular function: binding (GO:0005488);; cellular component: cell (GO:0005623);; cellular component: membrane (GO:0016020);; cellular component: macromolecular complex (GO:0032991);; cellular component: membrane part (GO:0044425);; cellular component: cell part (GO:0044464);; biological process: metabolic process (GO:0008152);; biological process: cellular process (GO:0009987)
JreChr02G11631	1.2292	0.105988	0.903837	-2.23903	--	--	Molecular Function: calcium ion binding (GO:0005509);; Cellular Component: photosystem II oxygen evolving complex (GO:0009654);; Biological Process: photosynthesis (GO:0015979);; Cellular Component: extrinsic component of membrane (GO:0019898);;	K02717|1.8e-32|sind:105158046|K02717 photosystem II oxygen-evolving enhancer protein 2 | (RefSeq) psbP-like protein 1, chloroplastic	Photosynthesis (ko00195)	--	--	PsbP	S	Function unknown	molecular function: binding (GO:0005488);; cellular component: cell (GO:0005623);; cellular component: membrane (GO:0016020);; cellular component: macromolecular complex (GO:0032991);; cellular component: membrane part (GO:0044425);; cellular component: cell part (GO:0044464);; biological process: metabolic process (GO:0008152);; biological process: cellular process (GO:0009987)
JreChr02G11660	1.71612	-0.345172	0.816241	-2.18719	--	--	--	--	--	--	--	--	--	--	--
JreChr02G11686	3.62879	-2.30407	0.210807	-1.53553	[G]	Carbohydrate transport and metabolism	Molecular Function: ATP binding (GO:0005524);;	--	--	[O]	Posttranslational modification, protein turnover, chaperones	ATPase family associated with various cellular activities (AAA)	O	Posttranslational modification, protein turnover, chaperones	molecular function: binding (GO:0005488)
JreChr02G11764	1.11753	0.257587	0.862414	-2.23753	[I]	Lipid transport and metabolism	Biological Process: lipid metabolic process (GO:0006629);; Cellular Component: integral component of membrane (GO:0016021);; Molecular Function: oxidoreductase activity, acting on paired donors, with oxidation of a pair of donors resulting in the reduction of molecular oxygen to two molecules of water (GO:0016717);;	K10257|7.5e-279|jre:109007160|K10257 acyl-lipid omega-3 desaturase [EC:1.14.19.25 1.14.19.35 1.14.19.36] | (RefSeq) omega-3 fatty acid desaturase, chloroplastic-like isoform X1	--	--	--	Domain of unknown function (DUF3474)	I	Lipid transport and metabolism	biological process: metabolic process (GO:0008152);; biological process: single-organism process (GO:0044699);; cellular component: membrane (GO:0016020);; cellular component: membrane part (GO:0044425);; molecular function: catalytic activity (GO:0003824)
JreChr02G11827	0.409053	0.231409	0.784061	-1.42452	[T]	Signal transduction mechanisms	Molecular Function: protein tyrosine/serine/threonine phosphatase activity (GO:0008138);;	K14165|1.2e-17|cme:CYME_CMT465C|K14165 atypical dual specificity phosphatase [EC:3.1.3.16 3.1.3.48] | (RefSeq) similar to dual-specificity phosphatase laforin	--	[V]	Defense mechanisms	Dual specificity phosphatase, catalytic domain	V	Defense mechanisms	molecular function: catalytic activity (GO:0003824);; biological process: metabolic process (GO:0008152);; biological process: cellular process (GO:0009987)
JreChr02G11842	0.825085	0.252792	0.41303	-1.49091	[DPM]	Cell cycle control, cell division, chromosome partitioning;; Inorganic ion transport and metabolism;; Cell wall/membrane/envelope biogenesis	Molecular Function: copper ion binding (GO:0005507);; Biological Process: lignin catabolic process (GO:0046274);; Cellular Component: apoplast (GO:0048046);; Molecular Function: hydroquinone:oxygen oxidoreductase activity (GO:0052716);;	K05909|0.0e+00|jre:108997567|K05909 laccase [EC:1.10.3.2] | (RefSeq) laccase-11-like	--	[Q]	Secondary metabolites biosynthesis, transport and catabolism	Multicopper oxidase	Q	Secondary metabolites biosynthesis, transport and catabolism	molecular function: binding (GO:0005488);; biological process: metabolic process (GO:0008152);; biological process: cellular process (GO:0009987);; biological process: single-organism process (GO:0044699);; cellular component: extracellular region (GO:0005576);; molecular function: catalytic activity (GO:0003824)
JreChr02G11849	0.535548	0.210233	0.803844	-1.54963	[G]	Carbohydrate transport and metabolism	Biological Process: carbohydrate metabolic process (GO:0005975);; Molecular Function: carbohydrate binding (GO:0030246);; Molecular Function: glucose-6-phosphate 1-epimerase activity (GO:0047938);;	K01792|1.6e-185|jre:108997562|K01792 glucose-6-phosphate 1-epimerase [EC:5.1.3.15] | (RefSeq) putative glucose-6-phosphate 1-epimerase	Glycolysis / Gluconeogenesis (ko00010)	[G]	Carbohydrate transport and metabolism	Aldose 1-epimerase	G	Carbohydrate transport and metabolism	biological process: metabolic process (GO:0008152);; molecular function: binding (GO:0005488);; molecular function: catalytic activity (GO:0003824)
JreChr02G11908	0.825938	-0.462769	1.17094	-1.53411	--	--	Cellular Component: integral component of membrane (GO:0016021);; Molecular Function: transferase activity (GO:0016740);; Biological Process: transmembrane transport (GO:0055085);;	K15277|1.3e-196|jre:108998210|K15277 solute carrier family 35 (adenosine 3'-phospho 5'-phosphosulfate transporter), member B3 | (RefSeq) UDP-galactose/UDP-glucose transporter 4-like isoform X1	--	[G]	Carbohydrate transport and metabolism	UAA transporter family	G	Carbohydrate transport and metabolism	cellular component: membrane (GO:0016020);; cellular component: membrane part (GO:0044425);; molecular function: catalytic activity (GO:0003824);; biological process: localization (GO:0051179)
JreChr02G11937	0.871933	0.511945	0.159194	-1.54307	--	--	Cellular Component: nucleus (GO:0005634);; Biological Process: regulation of transcription, DNA-templated (GO:0006355);; Molecular Function: lipid binding (GO:0008289);; Molecular Function: sequence-specific DNA binding (GO:0043565);;	K09338|0.0e+00|jre:109020988|K09338 homeobox-leucine zipper protein | (RefSeq) homeobox-leucine zipper protein ANTHOCYANINLESS 2-like	--	--	--	START domain	K	Transcription	cellular component: cell (GO:0005623);; cellular component: organelle (GO:0043226);; cellular component: cell part (GO:0044464);; biological process: biological regulation (GO:0065007);; molecular function: binding (GO:0005488)
JreChr02G11972	1.10287	-0.0545876	0.484517	-1.53279	--	--	Molecular Function: DNA binding (GO:0003677);; Cellular Component: nucleus (GO:0005634);;	K09422|3.6e-185|jre:109009038|K09422 transcription factor MYB, plant | (RefSeq) transcription factor MYB17-like	--	[K]	Transcription	Myb-like DNA-binding domain	--	--	molecular function: binding (GO:0005488);; cellular component: cell (GO:0005623);; cellular component: organelle (GO:0043226);; cellular component: cell part (GO:0044464)
JreChr02G12005	0.898189	-0.0429826	0.929232	-1.78444	[G]	Carbohydrate transport and metabolism	Cellular Component: integral component of membrane (GO:0016021);; Molecular Function: transmembrane transporter activity (GO:0022857);;	K08193|0.0e+00|jre:109002043|K08193 MFS transporter, ACS family, solute carrier family 17 (sodium-dependent inorganic phosphate cotransporter), other | (RefSeq) ascorbate transporter, chloroplastic-like isoform X1	--	[G]	Carbohydrate transport and metabolism	Major Facilitator Superfamily	G	Carbohydrate transport and metabolism	cellular component: membrane (GO:0016020);; cellular component: membrane part (GO:0044425);; molecular function: transporter activity (GO:0005215);; biological process: localization (GO:0051179)
JreChr02G12060	1.00279	0.385542	0.52948	-1.91781	--	--	Cellular Component: integral component of membrane (GO:0016021);;	K10664|2.6e-16|aly:9315596|K10664 E3 ubiquitin-protein ligase ATL6/9/15/31/42/55 [EC:2.3.2.27] | (RefSeq) RING-H2 finger protein ATL38	--	[O]	Posttranslational modification, protein turnover, chaperones	Ring finger domain	O	Posttranslational modification, protein turnover, chaperones	cellular component: membrane (GO:0016020);; cellular component: membrane part (GO:0044425)
JreChr02G12075	1.30065	0.486571	0.363588	-2.15081	[I]	Lipid transport and metabolism	Biological Process: lipid metabolic process (GO:0006629);; Cellular Component: integral component of membrane (GO:0016021);; Molecular Function: oxidoreductase activity (GO:0016491);;	K21734|4.6e-271|jre:109002707|K21734 sphingolipid 8-(E/Z)-desaturase [EC:1.14.19.29] | (RefSeq) delta(8)-fatty-acid desaturase 2	--	[I]	Lipid transport and metabolism	Fatty acid desaturase	I	Lipid transport and metabolism	biological process: metabolic process (GO:0008152);; biological process: single-organism process (GO:0044699);; cellular component: membrane (GO:0016020);; cellular component: membrane part (GO:0044425);; molecular function: catalytic activity (GO:0003824)
JreChr02G12165	1.26343	-0.131399	0.898642	-2.03068	--	--	Molecular Function: DNA binding (GO:0003677);; Molecular Function: transcription factor activity, sequence-specific DNA binding (GO:0003700);; Cellular Component: nucleus (GO:0005634);;	K09286|1.0e-107|jre:109010407|K09286 EREBP-like factor | (RefSeq) ethylene-responsive transcription factor ERF023-like	--	--	--	AP2 domain	K	Transcription	molecular function: binding (GO:0005488);; molecular function: nucleic acid binding transcription factor activity (GO:0001071);; biological process: biological regulation (GO:0065007);; cellular component: cell (GO:0005623);; cellular component: organelle (GO:0043226);; cellular component: cell part (GO:0044464)
JreChr02G12237	1.33097	-0.0459774	0.715012	-2.00001	[QV]	Secondary metabolites biosynthesis, transport and catabolism;; Defense mechanisms	Molecular Function: monooxygenase activity (GO:0004497);; Molecular Function: iron ion binding (GO:0005506);; Cellular Component: integral component of membrane (GO:0016021);; Molecular Function: oxidoreductase activity, acting on paired donors, with incorporation or reduction of molecular oxygen (GO:0016705);; Molecular Function: heme binding (GO:0020037);;	K20619|1.5e-244|jre:108986599|K20619 cytochrome P450 family 78 subfamily A | (RefSeq) cytochrome P450 78A3-like	--	[Q]	Secondary metabolites biosynthesis, transport and catabolism	Cytochrome P450	Q	Secondary metabolites biosynthesis, transport and catabolism	molecular function: catalytic activity (GO:0003824);; biological process: metabolic process (GO:0008152);; biological process: single-organism process (GO:0044699);; molecular function: binding (GO:0005488);; cellular component: membrane (GO:0016020);; cellular component: membrane part (GO:0044425)
JreChr02G12347	1.07253	0.508489	0.67951	-2.26053	[I]	Lipid transport and metabolism	--	--	--	--	--	--	S	Function unknown	--
JreChr03G10046	1.4478	-0.274362	0.91094	-2.08438	[C]	Energy production and conversion	Biological Process: cellular aldehyde metabolic process (GO:0006081);; Molecular Function: oxidoreductase activity, acting on the aldehyde or oxo group of donors, NAD or NADP as acceptor (GO:0016620);;	K00128|5.1e-278|jre:108996365|K00128 aldehyde dehydrogenase (NAD+) [EC:1.2.1.3] | (RefSeq) aldehyde dehydrogenase family 3 member H1-like	Glycolysis / Gluconeogenesis (ko00010);; Ascorbate and aldarate metabolism (ko00053);; Fatty acid degradation (ko00071);; Valine, leucine and isoleucine degradation (ko00280);; Lysine degradation (ko00310);; Arginine and proline metabolism (ko00330);; Histidine metabolism (ko00340);; Tryptophan metabolism (ko00380);; beta-Alanine metabolism (ko00410);; Glycerolipid metabolism (ko00561);; Pyruvate…	[C]	Energy production and conversion	Aldehyde dehydrogenase family	C	Energy production and conversion	biological process: metabolic process (GO:0008152);; biological process: cellular process (GO:0009987);; biological process: single-organism process (GO:0044699);; molecular function: catalytic activity (GO:0003824)
JreChr03G10051	0.53792	0.356311	0.515088	-1.40932	--	--	--	--	--	--	--	Protein of unknown function (DUF3727)	S	Function unknown	--
JreChr03G10111	0.774063	-0.0105428	0.517415	-1.28094	[I]	Lipid transport and metabolism	Molecular Function: hydrolase activity (GO:0016787);;	K14493|2.5e-62|atr:18446855|K14493 gibberellin receptor GID1 [EC:3.-.-.-] | (RefSeq) gibberellin receptor GID1C	Plant hormone signal transduction (ko04075)	[V]	Defense mechanisms	alpha/beta hydrolase fold	V	Defense mechanisms	molecular function: catalytic activity (GO:0003824)
JreChr03G10143	0.719955	-0.00778935	0.400622	-1.11279	--	--	Cellular Component: cellular_component (GO:0005575);; Cellular Component: intracellular (GO:0005622);; Cellular Component: cell (GO:0005623);; Cellular Component: cytoplasm (GO:0005737);; Biological Process: coenzyme metabolic process (GO:0006732);; Biological Process: biological_process (GO:0008150);; Biological Process: metabolic process (GO:0008152);; Biological Process: biosynthetic process (…	K17637|1.2e-69|obr:102713820|K17637 exocyst complex component 2 | (RefSeq) exocyst complex component SEC5A-like	--	--	--	PAP_fibrillin	S	Function unknown	cellular component: cell (GO:0005623);; cellular component: cell part (GO:0044464);; biological process: metabolic process (GO:0008152);; biological process: cellular process (GO:0009987);; cellular component: organelle (GO:0043226);; cellular component: organelle part (GO:0044422);; biological process: single-organism process (GO:0044699)
JreChr03G10152	0.526723	0.205558	0.0558399	-0.788121	--	--	Cellular Component: integral component of membrane (GO:0016021);;	K19040|2.7e-129|jre:108996199|K19040 E3 ubiquitin-protein ligase ATL10/75/76/77/78 [EC:2.3.2.27] | (RefSeq) RING-H2 finger protein ATL78	--	[O]	Posttranslational modification, protein turnover, chaperones	Ring finger domain	O	Posttranslational modification, protein turnover, chaperones	cellular component: membrane (GO:0016020);; cellular component: membrane part (GO:0044425)
JreChr03G10240	0.850658	0.499343	0.787439	-2.13744	--	--	--	--	--	--	--	Domain of unknown function (DUF3511)	S	Function unknown	--
JreChr03G10271	1.32899	0.118	0.25807	-1.70506	--	--	Molecular Function: GTPase activity (GO:0003924);; Molecular Function: GTP binding (GO:0005525);;	K07933|3.1e-189|jre:108983547|K07933 Rab-like protein 3 | (RefSeq) small GTPase LIP1-like	--	--	--	WRKY DNA -binding domain	U	Intracellular trafficking, secretion, and vesicular transport	molecular function: catalytic activity (GO:0003824);; molecular function: binding (GO:0005488)
JreChr03G10404	1.50014	-0.617483	0.782052	-1.66471	--	--	Biological Process: reproduction (GO:0000003);; Biological Process: regionalization (GO:0003002);; Biological Process: developmental process involved in reproduction (GO:0003006);; Molecular Function: protein binding (GO:0005515);; Biological Process: multicellular organism development (GO:0007275);; Biological Process: pattern specification process (GO:0007389);; Biological Process: biological_p…	--	--	--	--	NPH3 family	S	Function unknown	biological process: reproduction (GO:0000003);; biological process: multicellular organismal process (GO:0032501);; biological process: developmental process (GO:0032502);; biological process: single-organism process (GO:0044699);; biological process: reproductive process (GO:0022414);; molecular function: binding (GO:0005488)
JreChr03G10419	1.72902	0.0761621	0.7632	-2.56838	[IR]	Lipid transport and metabolism;; General function prediction only	Molecular Function: hydrolase activity, acting on ester bonds (GO:0016788);;	K00679|2.2e-48|cic:CICLE_v10027727mg|K00679 phospholipid:diacylglycerol acyltransferase [EC:2.3.1.158] | (RefSeq) hypothetical protein	Glycerolipid metabolism (ko00561)	--	--	GDSL-like Lipase/Acylhydrolase	S	Function unknown	molecular function: catalytic activity (GO:0003824)
JreChr03G10542	0.744027	-0.0801795	0.33226	-0.996107	--	--	Cellular Component: integral component of membrane (GO:0016021);;	--	--	--	--	--	--	--	cellular component: membrane (GO:0016020);; cellular component: membrane part (GO:0044425)
JreChr03G10588	0.620184	0.241237	0.250182	-1.1116	[Q]	Secondary metabolites biosynthesis, transport and catabolism	Molecular Function: cellulase activity (GO:0008810);; Biological Process: cellulose catabolic process (GO:0030245);;	K01179|9.8e-188|cmo:103482819|K01179 endoglucanase [EC:3.2.1.4] | (RefSeq) endoglucanase 6-like	Starch and sucrose metabolism (ko00500)	--	--	Glycosyl hydrolase family 9	G	Carbohydrate transport and metabolism	molecular function: catalytic activity (GO:0003824);; biological process: metabolic process (GO:0008152);; biological process: cellular process (GO:0009987)
JreChr03G10682	1.53201	0.219284	-0.679701	-1.0716	[C]	Energy production and conversion	Molecular Function: isocitrate lyase activity (GO:0004451);; Biological Process: carboxylic acid metabolic process (GO:0019752);; Molecular Function: metal ion binding (GO:0046872);;	K01637|0.0e+00|jre:108985254|K01637 isocitrate lyase [EC:4.1.3.1] | (RefSeq) isocitrate lyase	Glyoxylate and dicarboxylate metabolism (ko00630);; Carbon metabolism (ko01200)	[C]	Energy production and conversion	Isocitrate lyase family	C	Energy production and conversion	molecular function: catalytic activity (GO:0003824);; biological process: metabolic process (GO:0008152);; biological process: cellular process (GO:0009987);; biological process: single-organism process (GO:0044699);; molecular function: binding (GO:0005488)
JreChr03G10692	0.912803	-0.0446243	0.852232	-1.72041	--	--	Molecular Function: hydrogen ion transmembrane transporter activity (GO:0015078);; Biological Process: ATP synthesis coupled proton transport (GO:0015986);; Cellular Component: integral component of membrane (GO:0016021);; Cellular Component: proton-transporting ATP synthase complex, coupling factor F(o) (GO:0045263);;	K02109|1.8e-79|jre:109020391|K02109 F-type H+-transporting ATPase subunit b | (RefSeq) ATP synthase subunit b', chloroplastic	Oxidative phosphorylation (ko00190);; Photosynthesis (ko00195)	--	--	ATP synthase B/B' CF(0)	U	Intracellular trafficking, secretion, and vesicular transport	molecular function: transporter activity (GO:0005215);; biological process: localization (GO:0051179);; biological process: metabolic process (GO:0008152);; biological process: cellular process (GO:0009987);; biological process: single-organism process (GO:0044699);; cellular component: membrane (GO:0016020);; cellular component: membrane part (GO:0044425);; cellular component: cell (GO:0005623);…
JreChr03G10706	0.979119	-0.0824271	0.394331	-1.29102	--	--	Biological Process: regulation of cyclin-dependent protein serine/threonine kinase activity (GO:0000079);; Molecular Function: protein kinase binding (GO:0019901);;	K01255|3.9e-27|mng:MNEG_4524|K01255 leucyl aminopeptidase [EC:3.4.11.1] | (RefSeq) leucyl aminopeptidase	Glutathione metabolism (ko00480)	[R]	General function prediction only	Cyclin	D	Cell cycle control, cell division, chromosome partitioning	biological process: biological regulation (GO:0065007);; molecular function: binding (GO:0005488)
JreChr03G10734	0.774476	0.021999	0.517816	-1.31429	--	--	--	K14494|2.7e-37|soe:110803409|K14494 DELLA protein | (RefSeq) DELLA protein GAIP-like	Plant hormone signal transduction (ko04075)	--	--	GRAS domain family	K	Transcription	--
JreChr03G10738	0.427868	0.332287	0.690817	-1.45097	--	--	--	--	--	--	--	NPH3 family	S	Function unknown	--
JreChr03G10841	2.04115	-0.498282	-0.413354	-1.12952	--	--	--	--	--	--	--	Wound-induced protein	S	Function unknown	--
JreChr03G10946	1.38661	-0.260579	0.135701	-1.26173	[IQ]	Lipid transport and metabolism;; Secondary metabolites biosynthesis, transport and catabolism	Cellular Component: cellular_component (GO:0005575);; Cellular Component: intracellular (GO:0005622);; Cellular Component: cell (GO:0005623);; Cellular Component: cytoplasm (GO:0005737);; Biological Process: biological_process (GO:0008150);; Biological Process: response to radiation (GO:0009314);; Biological Process: response to light stimulus (GO:0009416);; Cellular Component: chloroplast (GO:00…	K14487|0.0e+00|jre:108985579|K14487 auxin responsive GH3 gene family | (RefSeq) indole-3-acetic acid-amido synthetase GH3.10	Plant hormone signal transduction (ko04075)	--	--	GH3 auxin-responsive promoter	S	Function unknown	cellular component: cell (GO:0005623);; cellular component: cell part (GO:0044464);; biological process: response to stimulus (GO:0050896);; cellular component: organelle (GO:0043226)
JreChr03G10947	1.18279	0.108739	0.986141	-2.27767	--	--	Cellular Component: integral component of membrane (GO:0016021);;	K24195|1.7e-135|ppp:112273420|K24195 xenotropic and polytropic retrovirus receptor 1 | (RefSeq) phosphate transporter PHO1-like	--	[U]	Intracellular trafficking, secretion, and vesicular transport	EXS family	U	Intracellular trafficking, secretion, and vesicular transport	cellular component: membrane (GO:0016020);; cellular component: membrane part (GO:0044425)
JreChr03G10982	0.90421	0.541424	0.519969	-1.9656	--	--	Molecular Function: DNA binding (GO:0003677);; Cellular Component: nucleus (GO:0005634);;	K09422|6.7e-189|jre:108985936|K09422 transcription factor MYB, plant | (RefSeq) transcription factor MYB106-like	--	[K]	Transcription	Myb-like DNA-binding domain	--	--	molecular function: binding (GO:0005488);; cellular component: cell (GO:0005623);; cellular component: organelle (GO:0043226);; cellular component: cell part (GO:0044464)
JreChr03G10984	0.50375	-0.114847	0.571784	-0.960687	[H]	Coenzyme transport and metabolism	Molecular Function: O-methyltransferase activity (GO:0008171);; Biological Process: methylation (GO:0032259);; Molecular Function: protein dimerization activity (GO:0046983);;	K13390|1.2e-99|psom:113338827|K13390 (R,S)-reticuline 7-O-methyltransferase [EC:2.1.1.291] | (RefSeq) (R,S)-reticuline 7-O-methyltransferase	Isoquinoline alkaloid biosynthesis (ko00950)	[R]	General function prediction only	O-methyltransferase domain	S	Function unknown	molecular function: catalytic activity (GO:0003824);; biological process: metabolic process (GO:0008152);; molecular function: binding (GO:0005488)
JreChr03G10985	0.914758	0.07289	1.30769	-2.29534	[K]	Transcription	Molecular Function: O-methyltransferase activity (GO:0008171);; Biological Process: methylation (GO:0032259);; Molecular Function: protein dimerization activity (GO:0046983);;	K13390|3.2e-97|psom:113338827|K13390 (R,S)-reticuline 7-O-methyltransferase [EC:2.1.1.291] | (RefSeq) (R,S)-reticuline 7-O-methyltransferase	Isoquinoline alkaloid biosynthesis (ko00950)	[R]	General function prediction only	O-methyltransferase domain	S	Function unknown	molecular function: catalytic activity (GO:0003824);; biological process: metabolic process (GO:0008152);; molecular function: binding (GO:0005488)
JreChr03G11024	1.42389	-0.710043	1.09572	-1.80956	[C]	Energy production and conversion	Molecular Function: lipid binding (GO:0008289);; Cellular Component: plastid (GO:0009536);; Molecular Function: hydrogen ion transmembrane transporter activity (GO:0015078);; Biological Process: ATP synthesis coupled proton transport (GO:0015986);; Cellular Component: integral component of membrane (GO:0016021);; Cellular Component: proton-transporting ATP synthase complex, coupling factor F(o) (…	K02110|7.8e-20|aof:CCL56_pgp084|K02110 F-type H+-transporting ATPase subunit c | (RefSeq) atpH; ATP synthase CF0 subunit III	Oxidative phosphorylation (ko00190);; Photosynthesis (ko00195)	[C]	Energy production and conversion	ATP synthase subunit C	C	Energy production and conversion	molecular function: binding (GO:0005488);; cellular component: cell (GO:0005623);; cellular component: organelle (GO:0043226);; cellular component: cell part (GO:0044464);; molecular function: transporter activity (GO:0005215);; biological process: localization (GO:0051179);; biological process: metabolic process (GO:0008152);; biological process: cellular process (GO:0009987);; biological proces…
JreChr03G11111	0.839974	0.439166	0.469114	-1.74825	--	--	Molecular Function: DNA binding (GO:0003677);; Cellular Component: nucleus (GO:0005634);; Cellular Component: host cell nucleus (GO:0042025);; Molecular Function: metal ion binding (GO:0046872);;	K13415|1.3e-21|mdm:103413440|K13415 protein brassinosteroid insensitive 1 [EC:2.7.10.1 2.7.11.1] | (RefSeq) uncharacterized protein LOC103413440 isoform X1	Plant hormone signal transduction (ko04075)	--	--	SBP domain	S	Function unknown	molecular function: binding (GO:0005488);; cellular component: cell (GO:0005623);; cellular component: organelle (GO:0043226);; cellular component: cell part (GO:0044464);; cellular component: other organism (GO:0044215);; cellular component: other organism part (GO:0044217)
JreChr03G11141	0.75829	0.165574	-0.0862979	-0.837567	--	--	Molecular Function: DNA binding (GO:0003677);; Cellular Component: nucleus (GO:0005634);;	K09422|1.0e-187|jre:108988279|K09422 transcription factor MYB, plant | (RefSeq) myb-related protein 306-like	--	[K]	Transcription	Myb-like DNA-binding domain	--	--	molecular function: binding (GO:0005488);; cellular component: cell (GO:0005623);; cellular component: organelle (GO:0043226);; cellular component: cell part (GO:0044464)
JreChr03G11149	1.27592	-0.364039	0.423241	-1.33512	--	--	Molecular Function: DNA binding (GO:0003677);; Cellular Component: nucleus (GO:0005634);;	K14491|2.0e-15|egu:105050710|K14491 two-component response regulator ARR-B family | (RefSeq) two-component response regulator ORR22	Plant hormone signal transduction (ko04075)	--	--	Myb-like DNA-binding domain	K	Transcription	molecular function: binding (GO:0005488);; cellular component: cell (GO:0005623);; cellular component: organelle (GO:0043226);; cellular component: cell part (GO:0044464)
JreChr03G11249	0.604368	0.120128	1.23877	-1.96327	--	--	Molecular Function: transcription factor activity, sequence-specific DNA binding (GO:0003700);;	--	--	--	--	TCP family transcription factor	K	Transcription	molecular function: nucleic acid binding transcription factor activity (GO:0001071);; biological process: biological regulation (GO:0065007)
JreChr03G11257	0.616767	0.339289	0.470787	-1.42684	[E]	Amino acid transport and metabolism	Molecular Function: 3-dehydroquinate synthase activity (GO:0003856);; Biological Process: aromatic amino acid family biosynthetic process (GO:0009073);; Molecular Function: oxidoreductase activity (GO:0016491);;	--	--	--	--	3-dehydroquinate synthase II	E	Amino acid transport and metabolism	molecular function: catalytic activity (GO:0003824);; biological process: metabolic process (GO:0008152);; biological process: cellular process (GO:0009987);; biological process: single-organism process (GO:0044699)
JreChr03G11295	0.492409	-0.322923	1.45498	-1.62447	--	--	--	K23877|1.1e-39|ccav:112525421|K23877 xyloglucan O-acetyltransferase | (RefSeq) protein ALTERED XYLOGLUCAN 4	--	--	--	GDSL/SGNH-like Acyl-Esterase family found in Pmr5 and Cas1p	S	Function unknown	--
JreChr03G11304	1.34764	0.261588	0.804461	-2.41369	[H]	Coenzyme transport and metabolism	Molecular Function: methyltransferase activity (GO:0008168);;	K23095|4.2e-07|smo:SELMODRAFT_96041|K23095 demethylphylloquinol methyltransferase [EC:2.1.1.329] | (RefSeq) hypothetical protein	Ubiquinone and other terpenoid-quinone biosynthesis (ko00130)	--	--	Methyltransferase domain	H	Coenzyme transport and metabolism	molecular function: catalytic activity (GO:0003824)
JreChr03G11333	1.28929	0.189721	0.767728	-2.24674	[H]	Coenzyme transport and metabolism	Molecular Function: methyltransferase activity (GO:0008168);;	K23095|1.1e-07|smo:SELMODRAFT_96041|K23095 demethylphylloquinol methyltransferase [EC:2.1.1.329] | (RefSeq) hypothetical protein	Ubiquinone and other terpenoid-quinone biosynthesis (ko00130)	[H]	Coenzyme transport and metabolism	Methyltransferase domain	H	Coenzyme transport and metabolism	molecular function: catalytic activity (GO:0003824)
JreChr03G11347	0.883853	0.315136	0.511201	-1.71019	[C]	Energy production and conversion	Biological Process: tricarboxylic acid cycle (GO:0006099);; Molecular Function: phosphoenolpyruvate carboxylase activity (GO:0008964);; Biological Process: carbon fixation (GO:0015977);;	K01595|0.0e+00|jre:108981819|K01595 phosphoenolpyruvate carboxylase [EC:4.1.1.31] | (RefSeq) phosphoenolpyruvate carboxylase 2	Pyruvate metabolism (ko00620);; Carbon fixation in photosynthetic organisms (ko00710);; Carbon metabolism (ko01200)	--	--	Phosphoenolpyruvate carboxylase	C	Energy production and conversion	biological process: metabolic process (GO:0008152);; biological process: cellular process (GO:0009987);; biological process: single-organism process (GO:0044699);; molecular function: catalytic activity (GO:0003824)
JreChr03G11356	0.849524	0.535382	0.286323	-1.67123	--	--	Cellular Component: integral component of membrane (GO:0016021);;	--	--	--	--	Cotton fibre expressed protein	S	Function unknown	cellular component: membrane (GO:0016020);; cellular component: membrane part (GO:0044425)
JreChr03G11392	0.934073	-0.309083	0.840269	-1.46526	--	--	Molecular Function: hydrolase activity (GO:0016787);; Biological Process: phosphatidylinositol dephosphorylation (GO:0046856);;	K24221|1.4e-78|cann:107869212|K24221 type I inositol polyphosphate 5-phosphatase IP5P1/2 [EC:3.1.3.56] | (RefSeq) type I inositol polyphosphate 5-phosphatase 2-like	Inositol phosphate metabolism (ko00562)	[U]	Intracellular trafficking, secretion, and vesicular transport	Endonuclease/Exonuclease/phosphatase family	T	Signal transduction mechanisms	molecular function: catalytic activity (GO:0003824);; biological process: metabolic process (GO:0008152);; biological process: cellular process (GO:0009987);; biological process: single-organism process (GO:0044699)
JreChr03G11403	0.730629	0.432411	0.463872	-1.62691	[T]	Signal transduction mechanisms	Molecular Function: protein kinase activity (GO:0004672);; Molecular Function: ATP binding (GO:0005524);; Cellular Component: integral component of membrane (GO:0016021);;	K01180|3.6e-77|cmax:111487562|K01180 endo-1,3(4)-beta-glucanase [EC:3.2.1.6] | (RefSeq) uncharacterized protein LOC111487562	--	[T]	Signal transduction mechanisms	Protein kinase domain	T	Signal transduction mechanisms	molecular function: catalytic activity (GO:0003824);; biological process: metabolic process (GO:0008152);; biological process: cellular process (GO:0009987);; molecular function: binding (GO:0005488);; cellular component: membrane (GO:0016020);; cellular component: membrane part (GO:0044425)
JreChr03G11477	0.874664	0.379927	0.797332	-2.05192	--	--	Biological Process: metal ion transport (GO:0030001);; Molecular Function: metal ion binding (GO:0046872);;	K13280|1.2e-06|gra:105771024|K13280 signal peptidase I [EC:3.4.21.89] | (RefSeq) uncharacterized LOC105771024	Protein export (ko03060)	--	--	--	S	Function unknown	biological process: localization (GO:0051179);; molecular function: binding (GO:0005488)
JreChr03G11484	0.92797	-0.765516	1.01868	-1.18113	[C]	Energy production and conversion	Molecular Function: iron ion binding (GO:0005506);; Molecular Function: electron carrier activity (GO:0009055);;	K03686|3.3e-11|ccaj:109813574|K03686 molecular chaperone DnaJ | (RefSeq) chaperone protein dnaJ GFA2, mitochondrial-like isoform X1	--	[O]	Posttranslational modification, protein turnover, chaperones	DnaJ domain	O	Posttranslational modification, protein turnover, chaperones	molecular function: binding (GO:0005488);; molecular function: electron carrier activity (GO:0009055)
JreChr03G11488	0.689562	0.312296	0.624052	-1.62591	[I]	Lipid transport and metabolism	--	--	--	[R]	General function prediction only	Alpha/beta hydrolase family	S	Function unknown	--
JreChr03G11495	1.25328	-0.271315	0.931548	-1.91351	--	--	--	K23877|3.5e-35|psom:113274210|K23877 xyloglucan O-acetyltransferase | (RefSeq) protein ALTERED XYLOGLUCAN 4-like isoform X1	--	--	--	GDSL/SGNH-like Acyl-Esterase family found in Pmr5 and Cas1p	S	Function unknown	--
JreChr03G11498	2.12922	-0.886199	1.05967	-2.3027	--	--	--	K23877|9.8e-35|bna:106353787|K23877 xyloglucan O-acetyltransferase | (RefSeq) protein ALTERED XYLOGLUCAN 4-like	--	--	--	GDSL/SGNH-like Acyl-Esterase family found in Pmr5 and Cas1p	S	Function unknown	--
JreChr03G11553	1.59392	0.0959326	0.162642	-1.8525	[G]	Carbohydrate transport and metabolism	Molecular Function: UDP-glycosyltransferase activity (GO:0008194);;	K23260|9.7e-78|gra:105783679|K23260 scopoletin glucosyltransferase [EC:2.4.1.128] | (RefSeq) scopoletin glucosyltransferase-like	Phenylpropanoid biosynthesis (ko00940)	[GC]	Carbohydrate transport and metabolism;; Energy production and conversion	UDP-glucoronosyl and UDP-glucosyl transferase	--	--	molecular function: catalytic activity (GO:0003824)
JreChr03G11569	0.485483	0.468336	0.401303	-1.35512	[J]	Translation, ribosomal structure and biogenesis	Molecular Function: ATP binding (GO:0005524);; Cellular Component: mitochondrion (GO:0005739);; Cellular Component: chloroplast stroma (GO:0009570);; Molecular Function: transferase activity (GO:0016740);; Molecular Function: hydrolase activity (GO:0016787);; Cellular Component: glutamyl-tRNA(Gln) amidotransferase complex (GO:0030956);; Biological Process: mitochondrial translation (GO:0032543);;…	K02433|5.5e-295|jre:108986175|K02433 aspartyl-tRNA(Asn)/glutamyl-tRNA(Gln) amidotransferase subunit A [EC:6.3.5.6 6.3.5.7] | (RefSeq) glutamyl-tRNA(Gln) amidotransferase subunit A, chloroplastic/mitochondrial isoform X1	Aminoacyl-tRNA biosynthesis (ko00970)	[J]	Translation, ribosomal structure and biogenesis	Amidase	J	Translation, ribosomal structure and biogenesis	molecular function: binding (GO:0005488);; cellular component: cell (GO:0005623);; cellular component: organelle (GO:0043226);; cellular component: cell part (GO:0044464);; cellular component: organelle part (GO:0044422);; molecular function: catalytic activity (GO:0003824);; cellular component: macromolecular complex (GO:0032991);; biological process: metabolic process (GO:0008152);; biological …
JreChr03G11580	0.818229	0.279475	0.027207	-1.12491	--	--	Cellular Component: nucleus (GO:0005634);; Biological Process: regulation of transcription, DNA-templated (GO:0006355);; Molecular Function: sequence-specific DNA binding (GO:0043565);;	K09338|4.2e-126|jre:108992866|K09338 homeobox-leucine zipper protein | (RefSeq) homeobox-leucine zipper protein HAT5	--	[K]	Transcription	Homeodomain	K	Transcription	cellular component: cell (GO:0005623);; cellular component: organelle (GO:0043226);; cellular component: cell part (GO:0044464);; biological process: biological regulation (GO:0065007);; molecular function: binding (GO:0005488)
JreChr03G11602	1.10241	-0.207225	0.672384	-1.56757	[R]	General function prediction only	Molecular Function: oxidoreductase activity (GO:0016491);;	K05275|1.8e-58|ppp:112279415|K05275 pyridoxine 4-dehydrogenase [EC:1.1.1.65] | (RefSeq) pyridoxal reductase, chloroplastic-like	Vitamin B6 metabolism (ko00750)	[C]	Energy production and conversion	Aldo/keto reductase family	C	Energy production and conversion	molecular function: catalytic activity (GO:0003824)
JreChr03G11603	1.22852	-0.235725	0.906598	-1.89939	--	--	Molecular Function: oxidoreductase activity (GO:0016491);;	--	--	[C]	Energy production and conversion	--	C	Energy production and conversion	molecular function: catalytic activity (GO:0003824)
JreChr03G11617	0.855936	0.127024	0.900002	-1.88296	--	--	Molecular Function: enzyme inhibitor activity (GO:0004857);; Cellular Component: extracellular region (GO:0005576);; Cellular Component: cell wall (GO:0005618);; Molecular Function: pectinesterase activity (GO:0030599);; Biological Process: cell wall modification (GO:0042545);; Molecular Function: aspartyl esterase activity (GO:0045330);; Biological Process: pectin catabolic process (GO:0045490);;	K01051|2.7e-97|jre:108993586|K01051 pectinesterase [EC:3.1.1.11] | (RefSeq) pectinesterase/pectinesterase inhibitor PPE8B	Pentose and glucuronate interconversions (ko00040)	--	--	Plant invertase/pectin methylesterase inhibitor	G	Carbohydrate transport and metabolism	molecular function: molecular function regulator (GO:0098772);; biological process: biological regulation (GO:0065007);; cellular component: extracellular region (GO:0005576);; cellular component: cell (GO:0005623);; cellular component: cell part (GO:0044464);; molecular function: catalytic activity (GO:0003824);; biological process: cellular process (GO:0009987);; biological process: cellular co…
JreChr03G11730	0.66981	0.290664	0.679776	-1.64025	[J]	Translation, ribosomal structure and biogenesis	Molecular Function: structural constituent of ribosome (GO:0003735);; Cellular Component: ribosome (GO:0005840);; Biological Process: translation (GO:0006412);;	K02935|9.6e-93|jre:108999747|K02935 large subunit ribosomal protein L7/L12 | (RefSeq) 50S ribosomal protein L12, chloroplastic-like	Ribosome (ko03010)	[J]	Translation, ribosomal structure and biogenesis	Ribosomal protein L7/L12 C-terminal domain	J	Translation, ribosomal structure and biogenesis	molecular function: structural molecule activity (GO:0005198);; cellular component: cell (GO:0005623);; cellular component: macromolecular complex (GO:0032991);; cellular component: organelle (GO:0043226);; cellular component: cell part (GO:0044464);; biological process: metabolic process (GO:0008152);; biological process: cellular process (GO:0009987)
JreChr03G11862	1.03283	-0.0802807	0.572423	-1.52497	--	--	Cellular Component: photosystem II (GO:0009523);; Biological Process: photosynthesis (GO:0015979);; Cellular Component: integral component of membrane (GO:0016021);;	K22048|4.8e-29|csv:101209209|K22048 mechanosensitive ion channel protein 4/5/6/7/8/9/10 | (RefSeq) mechanosensitive ion channel protein 10	--	--	--	Photosystem II reaction centre X protein (PsbX)	S	Function unknown	cellular component: cell (GO:0005623);; cellular component: membrane (GO:0016020);; cellular component: macromolecular complex (GO:0032991);; cellular component: membrane part (GO:0044425);; cellular component: cell part (GO:0044464);; biological process: metabolic process (GO:0008152);; biological process: cellular process (GO:0009987)
JreChr03G11898	0.806654	-0.449962	0.586929	-0.94362	[Q]	Secondary metabolites biosynthesis, transport and catabolism	--	K08234|5.8e-109|jre:109009074|K08234 glyoxylase I family protein | (RefSeq) uncharacterized protein LOC109009074	--	--	--	Glyoxalase/Bleomycin resistance protein/Dioxygenase superfamily	S	Function unknown	--
JreChr03G11961	0.413772	0.320591	0.821416	-1.55578	[E]	Amino acid transport and metabolism	Molecular Function: oxidoreductase activity (GO:0016491);;	K12259|0.0e+00|jre:109009595|K12259 spermine oxidase [EC:1.5.3.16 1.5.3.-] | (RefSeq) probable polyamine oxidase 5 isoform X1	Arginine and proline metabolism (ko00330);; beta-Alanine metabolism (ko00410)	[H]	Coenzyme transport and metabolism	Flavin containing amine oxidoreductase	H	Coenzyme transport and metabolism	molecular function: catalytic activity (GO:0003824)
JreChr03G11988	0.457663	0.46024	0.484084	-1.40199	[J]	Translation, ribosomal structure and biogenesis	Molecular Function: ATP binding (GO:0005524);; Biological Process: tRNA processing (GO:0008033);; Molecular Function: ligase activity, forming carbon-nitrogen bonds (GO:0016879);;	K04075|1.1e-231|ccaj:109801118|K04075 tRNA(Ile)-lysidine synthase [EC:6.3.4.19] | (RefSeq) uncharacterized protein LOC109801118 isoform X1	--	--	--	PP-loop family	D	Cell cycle control, cell division, chromosome partitioning	molecular function: binding (GO:0005488);; biological process: metabolic process (GO:0008152);; biological process: cellular process (GO:0009987);; molecular function: catalytic activity (GO:0003824)
JreChr03G12034	0.494007	-0.0418	0.669857	-1.12206	[F]	Nucleotide transport and metabolism	Molecular Function: hydrolase activity (GO:0016787);;	K22763|9.8e-59|lja:Lj2g3v1989220.3|K22763 deubiquitinase DESI2 [EC:3.4.19.12] | (RefSeq) Lj2g3v1989220.3; -	--	[T]	Signal transduction mechanisms	Nudix hydrolase domain	T	Signal transduction mechanisms	molecular function: catalytic activity (GO:0003824)
JreChr03G12057	1.12062	0.211172	-0.0224696	-1.30933	[GI]	Carbohydrate transport and metabolism;; Lipid transport and metabolism	Molecular Function: pectinesterase activity (GO:0030599);; Biological Process: cell wall modification (GO:0042545);; Molecular Function: aspartyl esterase activity (GO:0045330);; Biological Process: pectin catabolic process (GO:0045490);;	K01051|6.3e-88|jre:109018691|K01051 pectinesterase [EC:3.1.1.11] | (RefSeq) probable pectinesterase 53 isoform X1	Pentose and glucuronate interconversions (ko00040)	--	--	Pectinesterase	G	Carbohydrate transport and metabolism	molecular function: catalytic activity (GO:0003824);; biological process: cellular process (GO:0009987);; biological process: cellular component organization or biogenesis (GO:0071840);; biological process: metabolic process (GO:0008152)
JreChr03G12124	0.742317	0.146145	0.579251	-1.46771	[Q]	Secondary metabolites biosynthesis, transport and catabolism	Molecular Function: lactoylglutathione lyase activity (GO:0004462);; Molecular Function: metal ion binding (GO:0046872);;	K01759|2.1e-205|jre:108986682|K01759 lactoylglutathione lyase [EC:4.4.1.5] | (RefSeq) probable lactoylglutathione lyase, chloroplastic isoform X1	Pyruvate metabolism (ko00620)	[G]	Carbohydrate transport and metabolism	Glyoxalase/Bleomycin resistance protein/Dioxygenase superfamily	G	Carbohydrate transport and metabolism	molecular function: catalytic activity (GO:0003824);; molecular function: binding (GO:0005488)
JreChr03G12158	0.551991	0.471016	0.380493	-1.4035	--	--	--	K18213|0.0e+00|jre:108979376|K18213 proteinaceous RNase P [EC:3.1.26.5] | (RefSeq) proteinaceous RNase P 1, chloroplastic/mitochondrial-like	RNA transport (ko03013)	[R]	General function prediction only	Pentacotripeptide-repeat region of PRORP	V	Defense mechanisms	--
JreChr03G12167	0.561579	0.480213	0.421867	-1.46366	--	--	Cellular Component: integral component of membrane (GO:0016021);;	--	--	--	--	Late embryogenesis abundant protein	S	Function unknown	cellular component: membrane (GO:0016020);; cellular component: membrane part (GO:0044425)
JreChr03G12169	1.53589	-0.520144	-0.00922713	-1.00652	--	--	Molecular Function: molecular_function (GO:0003674);; Molecular Function: nucleic acid binding (GO:0003676);; Molecular Function: RNA binding (GO:0003723);; Molecular Function: catalytic activity (GO:0003824);; Molecular Function: nuclease activity (GO:0004518);; Molecular Function: endonuclease activity (GO:0004519);; Molecular Function: binding (GO:0005488);; Cellular Component: cellular_compon…	K17710|1.1e-129|jre:108979375|K17710 pentatricopeptide repeat domain-containing protein 1 | (RefSeq) pentatricopeptide repeat-containing protein At5g25630-like	--	[R]	General function prediction only	PPR repeat family	G	Carbohydrate transport and metabolism	molecular function: binding (GO:0005488);; molecular function: catalytic activity (GO:0003824);; biological process: metabolic process (GO:0008152);; biological process: cellular process (GO:0009987);; cellular component: cell (GO:0005623);; cellular component: cell part (GO:0044464);; cellular component: organelle (GO:0043226)
JreChr03G12224	0.682555	0.142861	0.64903	-1.47445	[O]	Posttranslational modification, protein turnover, chaperones	Molecular Function: ATP binding (GO:0005524);;	K03593|2.5e-53|olu:OSTLU_16185|K03593 ATP-binding protein involved in chromosome partitioning | (RefSeq) predicted protein	--	[D]	Cell cycle control, cell division, chromosome partitioning	NUBPL iron-transfer P-loop NTPase	D	Cell cycle control, cell division, chromosome partitioning	molecular function: binding (GO:0005488)
JreChr03G12279	0.929526	-0.40963	1.57166	-2.09156	--	--	--	--	--	--	--	--	--	--	--
JreChr03G12280	0.943694	-0.0667482	0.818114	-1.69506	[L]	Replication, recombination and repair	--	--	--	--	--	SOUL heme-binding protein	S	Function unknown	--
JreChr03G12298	1.04394	0.0953019	-0.0424577	-1.09679	[T]	Signal transduction mechanisms	Molecular Function: protein serine/threonine kinase activity (GO:0004674);; Molecular Function: ATP binding (GO:0005524);; Cellular Component: integral component of membrane (GO:0016021);;	K13420|3.2e-20|mesc:110601988|K13420 LRR receptor-like serine/threonine-protein kinase FLS2 [EC:2.7.11.1] | (RefSeq) LRR receptor-like serine/threonine-protein kinase FLS2	MAPK signaling pathway - plant (ko04016);; Plant-pathogen interaction (ko04626)	[T]	Signal transduction mechanisms	Protein tyrosine and serine/threonine kinase	T	Signal transduction mechanisms	molecular function: catalytic activity (GO:0003824);; biological process: metabolic process (GO:0008152);; biological process: cellular process (GO:0009987);; molecular function: binding (GO:0005488);; cellular component: membrane (GO:0016020);; cellular component: membrane part (GO:0044425)
JreChr03G12308	0.719354	0.169903	0.699073	-1.58833	[U]	Intracellular trafficking, secretion, and vesicular transport	Molecular Function: protein kinase activity (GO:0004672);; Molecular Function: ATP binding (GO:0005524);;	K08286|7.8e-277|jre:109006265|K08286 protein-serine/threonine kinase [EC:2.7.11.-] | (RefSeq) protein kinase PINOID 2	--	[R]	General function prediction only	Protein kinase domain	T	Signal transduction mechanisms	molecular function: catalytic activity (GO:0003824);; biological process: metabolic process (GO:0008152);; biological process: cellular process (GO:0009987);; molecular function: binding (GO:0005488)
JreChr03G12311	0.689628	-0.580312	1.58789	-1.69721	--	--	Molecular Function: metal ion binding (GO:0046872);;	--	--	[R]	General function prediction only	Zn-finger in Ran binding protein and others	J	Translation, ribosomal structure and biogenesis	molecular function: binding (GO:0005488)
JreChr03G12322	1.42574	0.10693	-0.0800314	-1.45264	--	--	Biological Process: microtubule-based process (GO:0007017);; Cellular Component: dynein complex (GO:0030286);;	K10418|7.0e-70|jre:109006224|K10418 dynein light chain LC8-type | (RefSeq) uncharacterized protein LOC109006224	--	[Z]	Cytoskeleton	--	Z	Cytoskeleton	biological process: cellular process (GO:0009987);; cellular component: cell (GO:0005623);; cellular component: macromolecular complex (GO:0032991);; cellular component: organelle (GO:0043226);; cellular component: organelle part (GO:0044422);; cellular component: cell part (GO:0044464)
JreChr03G12337	0.901236	-0.064177	0.21328	-1.05034	[E]	Amino acid transport and metabolism	Biological Process: oligopeptide transport (GO:0006857);; Cellular Component: integral component of membrane (GO:0016021);; Molecular Function: transmembrane transporter activity (GO:0022857);;	K14638|3.4e-120|psom:113309485|K14638 solute carrier family 15 (peptide/histidine transporter), member 3/4 | (RefSeq) protein NRT1/ PTR FAMILY 8.1-like	--	[E]	Amino acid transport and metabolism	POT family	E	Amino acid transport and metabolism	biological process: localization (GO:0051179);; cellular component: membrane (GO:0016020);; cellular component: membrane part (GO:0044425);; molecular function: transporter activity (GO:0005215)
JreChr03G12346	0.794772	-0.0651926	0.245302	-0.974881	--	--	Molecular Function: molecular_function (GO:0003674);; Molecular Function: nucleic acid binding (GO:0003676);; Molecular Function: RNA binding (GO:0003723);; Molecular Function: catalytic activity (GO:0003824);; Molecular Function: nuclease activity (GO:0004518);; Molecular Function: endonuclease activity (GO:0004519);; Molecular Function: binding (GO:0005488);; Cellular Component: cellular_compon…	--	--	[R]	General function prediction only	PPR repeat family	S	Function unknown	molecular function: binding (GO:0005488);; molecular function: catalytic activity (GO:0003824);; biological process: metabolic process (GO:0008152);; biological process: cellular process (GO:0009987);; cellular component: cell (GO:0005623);; cellular component: cell part (GO:0044464);; cellular component: organelle (GO:0043226)
JreChr03G12370	1.21383	0.263949	0.521685	-1.99947	--	--	Biological Process: multicellular organism development (GO:0007275);;	--	--	--	--	YABBY protein	S	Function unknown	biological process: multicellular organismal process (GO:0032501);; biological process: developmental process (GO:0032502);; biological process: single-organism process (GO:0044699)
JreChr03G12392	0.740034	0.00417177	0.51785	-1.26206	--	--	Cellular Component: nucleus (GO:0005634);; Biological Process: regulation of transcription, DNA-templated (GO:0006355);; Biological Process: auxin-activated signaling pathway (GO:0009734);;	K14484|1.1e-135|jre:108995605|K14484 auxin-responsive protein IAA | (RefSeq) auxin-responsive protein IAA29-like	Plant hormone signal transduction (ko04075)	--	--	AUX/IAA family	K	Transcription	cellular component: cell (GO:0005623);; cellular component: organelle (GO:0043226);; cellular component: cell part (GO:0044464);; biological process: biological regulation (GO:0065007);; biological process: cellular process (GO:0009987);; biological process: signaling (GO:0023052);; biological process: single-organism process (GO:0044699);; biological process: response to stimulus (GO:0050896)
JreChr03G12469	0.638604	0.383512	0.334086	-1.3562	[J]	Translation, ribosomal structure and biogenesis	Molecular Function: RNA binding (GO:0003723);; Molecular Function: tyrosine-tRNA ligase activity (GO:0004831);; Molecular Function: ATP binding (GO:0005524);; Biological Process: tyrosyl-tRNA aminoacylation (GO:0006437);;	K01866|9.4e-270|jre:109012764|K01866 tyrosyl-tRNA synthetase [EC:6.1.1.1] | (RefSeq) tyrosine--tRNA ligase, chloroplastic/mitochondrial	Aminoacyl-tRNA biosynthesis (ko00970)	[J]	Translation, ribosomal structure and biogenesis	tRNA synthetases class I (W and Y)	J	Translation, ribosomal structure and biogenesis	molecular function: binding (GO:0005488);; molecular function: catalytic activity (GO:0003824);; biological process: metabolic process (GO:0008152);; biological process: cellular process (GO:0009987);; biological process: single-organism process (GO:0044699)
JreChr03G12474	1.45286	-0.472041	0.0101135	-0.990933	[Q]	Secondary metabolites biosynthesis, transport and catabolism	Molecular Function: oxidoreductase activity (GO:0016491);; Molecular Function: metal ion binding (GO:0046872);;	K05278|3.8e-169|jre:109012769|K05278 flavonol synthase [EC:1.14.20.6] | (RefSeq) flavonol synthase/flavanone 3-hydroxylase-like	Flavonoid biosynthesis (ko00941)	[QR]	Secondary metabolites biosynthesis, transport and catabolism;; General function prediction only	non-haem dioxygenase in morphine synthesis N-terminal	Q	Secondary metabolites biosynthesis, transport and catabolism	molecular function: catalytic activity (GO:0003824);; molecular function: binding (GO:0005488)
JreChr03G12481	1.0022	0.191099	-0.0925542	-1.10075	--	--	--	K13414|2.4e-56|bdi:100826299|K13414 mitogen-activated protein kinase kinase kinase 1 [EC:2.7.11.25] | (RefSeq) uncharacterized protein LOC100826299	MAPK signaling pathway - plant (ko04016);; Plant-pathogen interaction (ko04626)	--	--	--	--	--	--
JreChr03G12482	0.639179	-0.162196	0.335222	-0.812205	[J]	Translation, ribosomal structure and biogenesis	Molecular Function: GTPase activity (GO:0003924);; Molecular Function: GTP binding (GO:0005525);; Biological Process: translation (GO:0006412);; Cellular Component: chloroplast (GO:0009507);; Biological Process: positive regulation of translation (GO:0045727);;	K21594|0.0e+00|qsu:112002391|K21594 translation factor GUF1, mitochondrial [EC:3.6.5.-] | (RefSeq) translation factor GUF1 homolog, chloroplastic	--	[J]	Translation, ribosomal structure and biogenesis	Elongation factor Tu GTP binding domain	J	Translation, ribosomal structure and biogenesis	molecular function: catalytic activity (GO:0003824);; molecular function: binding (GO:0005488);; biological process: metabolic process (GO:0008152);; biological process: cellular process (GO:0009987);; cellular component: cell (GO:0005623);; cellular component: organelle (GO:0043226);; cellular component: cell part (GO:0044464);; biological process: biological regulation (GO:0065007)
JreChr03G12502	0.751914	-0.197345	0.7208	-1.27537	--	--	--	--	--	--	--	PDDEXK-like family of unknown function	S	Function unknown	--
JreChr03G12512	1.12971	0.545462	0.628651	-2.30383	--	--	Cellular Component: nucleus (GO:0005634);; Biological Process: regulation of transcription, DNA-templated (GO:0006355);; Biological Process: auxin-activated signaling pathway (GO:0009734);;	K14484|6.9e-122|jre:108996029|K14484 auxin-responsive protein IAA | (RefSeq) auxin-induced protein AUX28-like	Plant hormone signal transduction (ko04075)	--	--	AUX/IAA family	K	Transcription	cellular component: cell (GO:0005623);; cellular component: organelle (GO:0043226);; cellular component: cell part (GO:0044464);; biological process: biological regulation (GO:0065007);; biological process: cellular process (GO:0009987);; biological process: signaling (GO:0023052);; biological process: single-organism process (GO:0044699);; biological process: response to stimulus (GO:0050896)
JreChr03G12521	0.857369	0.329206	0.793138	-1.97971	--	--	Cellular Component: chloroplast (GO:0009507);; Cellular Component: photosystem II (GO:0009523);; Biological Process: photosynthesis (GO:0015979);; Cellular Component: integral component of membrane (GO:0016021);;	K02721|5.8e-65|jre:108996038|K02721 photosystem II PsbW protein | (RefSeq) photosystem II reaction center W protein, chloroplastic-like	Photosynthesis (ko00195)	--	--	Photosystem II reaction centre W protein (PsbW)	S	Function unknown	cellular component: cell (GO:0005623);; cellular component: organelle (GO:0043226);; cellular component: cell part (GO:0044464);; cellular component: membrane (GO:0016020);; cellular component: macromolecular complex (GO:0032991);; cellular component: membrane part (GO:0044425);; biological process: metabolic process (GO:0008152);; biological process: cellular process (GO:0009987)
JreChr03G12659	0.495434	0.377362	0.414747	-1.28754	[R]	General function prediction only	Biological Process: response to metal ion (GO:0010038);; Molecular Function: glutathione gamma-glutamylcysteinyltransferase activity (GO:0016756);; Molecular Function: metal ion binding (GO:0046872);; Biological Process: phytochelatin biosynthetic process (GO:0046938);;	K05941|5.1e-295|jre:108996032|K05941 glutathione gamma-glutamylcysteinyltransferase [EC:2.3.2.15] | (RefSeq) glutathione gamma-glutamylcysteinyltransferase 3-like isoform X1	--	[P]	Inorganic ion transport and metabolism	Domain of unknown function (DUF1984)	P	Inorganic ion transport and metabolism	biological process: response to stimulus (GO:0050896);; molecular function: catalytic activity (GO:0003824);; molecular function: binding (GO:0005488);; biological process: metabolic process (GO:0008152);; biological process: cellular process (GO:0009987);; biological process: single-organism process (GO:0044699)
JreChr03G12691	1.10424	0.08342	-0.0169278	-1.17073	--	--	--	--	--	--	--	--	--	--	--
JreChr03G12702	1.34538	-0.0268835	0.258323	-1.57682	--	--	Cellular Component: photosystem II oxygen evolving complex (GO:0009654);; Biological Process: photosynthesis (GO:0015979);;	K08903|9.3e-98|jre:108996055|K08903 photosystem II 13kDa protein | (RefSeq) photosystem II reaction center PSB28 protein, chloroplastic	Photosynthesis (ko00195)	--	--	Psb28 protein	S	Function unknown	cellular component: cell (GO:0005623);; cellular component: membrane (GO:0016020);; cellular component: macromolecular complex (GO:0032991);; cellular component: membrane part (GO:0044425);; cellular component: cell part (GO:0044464);; biological process: metabolic process (GO:0008152);; biological process: cellular process (GO:0009987)
JreChr03G12720	0.629013	0.131521	0.49753	-1.25806	[G]	Carbohydrate transport and metabolism	Molecular Function: kinase activity (GO:0016301);; Molecular Function: phosphotransferase activity, alcohol group as acceptor (GO:0016773);;	K01177|4.6e-112|osa:4348840|K01177 beta-amylase [EC:3.2.1.2] | (RefSeq) uncharacterized protein LOC4348840	Starch and sucrose metabolism (ko00500)	[G]	Carbohydrate transport and metabolism	pfkB family carbohydrate kinase	G	Carbohydrate transport and metabolism	molecular function: catalytic activity (GO:0003824)
JreChr03G12729	0.682236	0.479575	0.234043	-1.39585	--	--	--	--	--	--	--	Domain of unknown function (DUF4378)	S	Function unknown	--
JreChr03G12751	0.803948	0.256909	0.622301	-1.68316	[E]	Amino acid transport and metabolism	Molecular Function: kinase activity (GO:0016301);;	K00891|5.6e-39|smo:SELMODRAFT_169767|K00891 shikimate kinase [EC:2.7.1.71] | (RefSeq) hypothetical protein	Phenylalanine, tyrosine and tryptophan biosynthesis (ko00400);; Biosynthesis of amino acids (ko01230)	--	--	Shikimate kinase	T	Signal transduction mechanisms	molecular function: catalytic activity (GO:0003824)
JreChr03G12771	0.686154	0.182541	0.518061	-1.38676	[J]	Translation, ribosomal structure and biogenesis	Molecular Function: threonine-tRNA ligase activity (GO:0004829);; Molecular Function: ATP binding (GO:0005524);; Cellular Component: cytoplasm (GO:0005737);; Biological Process: threonyl-tRNA aminoacylation (GO:0006435);;	K01868|0.0e+00|jre:109012633|K01868 threonyl-tRNA synthetase [EC:6.1.1.3] | (RefSeq) threonine--tRNA ligase, chloroplastic/mitochondrial 2	Aminoacyl-tRNA biosynthesis (ko00970)	[J]	Translation, ribosomal structure and biogenesis	tRNA synthetase class II core domain (G, H, P, S and T)	J	Translation, ribosomal structure and biogenesis	molecular function: catalytic activity (GO:0003824);; molecular function: binding (GO:0005488);; cellular component: cell (GO:0005623);; cellular component: cell part (GO:0044464);; biological process: metabolic process (GO:0008152);; biological process: cellular process (GO:0009987);; biological process: single-organism process (GO:0044699)
JreChr03G12781	0.893609	0.431532	0.276816	-1.60196	[T]	Signal transduction mechanisms	Molecular Function: phosphorelay sensor kinase activity (GO:0000155);; Cellular Component: integral component of membrane (GO:0016021);;	K14489|0.0e+00|jre:109012626|K14489 arabidopsis histidine kinase 2/3/4 (cytokinin receptor) [EC:2.7.13.3] | (RefSeq) histidine kinase 2-like isoform X1	Plant hormone signal transduction (ko04075)	[T]	Signal transduction mechanisms	CHASE domain	T	Signal transduction mechanisms	molecular function: catalytic activity (GO:0003824);; molecular function: signal transducer activity (GO:0004871);; molecular function: molecular transducer activity (GO:0060089);; biological process: metabolic process (GO:0008152);; biological process: cellular process (GO:0009987);; biological process: signaling (GO:0023052);; biological process: single-organism process (GO:0044699);; biologica…
JreChr03G12787	1.25278	-0.626001	0.743891	-1.37067	--	--	Cellular Component: photosystem I (GO:0009522);; Cellular Component: photosystem II (GO:0009523);; Cellular Component: chloroplast thylakoid membrane (GO:0009535);; Biological Process: photosynthesis, light harvesting (GO:0009765);; Cellular Component: integral component of membrane (GO:0016021);; Molecular Function: chlorophyll binding (GO:0016168);; Biological Process: protein-chromophore linka…	K08913|1.4e-153|jre:109012622|K08913 light-harvesting complex II chlorophyll a/b binding protein 2 | (RefSeq) chlorophyll a-b binding protein 151, chloroplastic	Photosynthesis - antenna proteins (ko00196)	--	--	Chlorophyll A-B binding protein	C	Energy production and conversion	cellular component: cell (GO:0005623);; cellular component: membrane (GO:0016020);; cellular component: macromolecular complex (GO:0032991);; cellular component: membrane part (GO:0044425);; cellular component: cell part (GO:0044464);; cellular component: organelle (GO:0043226);; cellular component: organelle part (GO:0044422);; biological process: metabolic process (GO:0008152);; biological proc…
JreChr03G12809	0.750223	0.13828	0.42401	-1.31251	--	--	Molecular Function: kinase activity (GO:0016301);;	K19720|2.9e-28|mng:MNEG_1488|K19720 collagen type III alpha | (RefSeq) SNF1-related protein kinase regulatory subunit beta-2	--	[R]	General function prediction only	Glycogen recognition site of AMP-activated protein kinase	G	Carbohydrate transport and metabolism	molecular function: catalytic activity (GO:0003824)
JreChr03G12825	0.693198	0.292903	0.440169	-1.42627	--	--	Cellular Component: chloroplast (GO:0009507);; Molecular Function: [ribulose-bisphosphate carboxylase]-lysine N-methyltransferase activity (GO:0030785);; Biological Process: methylation (GO:0032259);;	K19199|1.1e-34|gsl:Gasu_37520|K19199 protein-histidine N-methyltransferase [EC:2.1.1.85] | (RefSeq) ribulose-1,5-bisphosphate carboxylase/oxygenase small subunit N-methyltransferase I	--	[R]	General function prediction only	Rubisco LSMT substrate-binding	S	Function unknown	cellular component: cell (GO:0005623);; cellular component: organelle (GO:0043226);; cellular component: cell part (GO:0044464);; molecular function: catalytic activity (GO:0003824);; biological process: metabolic process (GO:0008152)
JreChr03G12826	0.645909	0.0905064	0.898112	-1.63453	--	--	Cellular Component: integral component of membrane (GO:0016021);;	--	--	--	--	--	--	--	cellular component: membrane (GO:0016020);; cellular component: membrane part (GO:0044425)
JreChr03G12861	0.966827	0.328339	0.444395	-1.73956	--	--	--	--	--	--	--	--	--	--	--
JreChr03G12896	0.423133	0.425045	0.477823	-1.326	--	--	--	K18749|1.1e-194|jre:108987064|K18749 protein LSM14 | (RefSeq) protein decapping 5-like	--	[U]	Intracellular trafficking, secretion, and vesicular transport	Scd6-like Sm domain	U	Intracellular trafficking, secretion, and vesicular transport	--
JreChr03G12912	1.14222	0.0656801	0.649539	-1.85744	[O]	Posttranslational modification, protein turnover, chaperones	Molecular Function: serine-type endopeptidase activity (GO:0004252);; Cellular Component: integral component of membrane (GO:0016021);;	--	--	[T]	Signal transduction mechanisms	Rhomboid family	T	Signal transduction mechanisms	molecular function: catalytic activity (GO:0003824);; biological process: metabolic process (GO:0008152);; cellular component: membrane (GO:0016020);; cellular component: membrane part (GO:0044425)
JreChr03G12926	1.17848	-0.378439	1.1346	-1.93464	[G]	Carbohydrate transport and metabolism	Molecular Function: monooxygenase activity (GO:0004497);; Cellular Component: chloroplast (GO:0009507);; Biological Process: photorespiration (GO:0009853);; Biological Process: carbon fixation (GO:0015977);; Biological Process: photosynthesis (GO:0015979);; Molecular Function: ribulose-bisphosphate carboxylase activity (GO:0016984);;	K01602|1.3e-102|jre:108988192|K01602 ribulose-bisphosphate carboxylase small chain [EC:4.1.1.39] | (RefSeq) ribulose bisphosphate carboxylase small chain, chloroplastic isoform X1	Glyoxylate and dicarboxylate metabolism (ko00630);; Carbon fixation in photosynthetic organisms (ko00710);; Carbon metabolism (ko01200)	--	--	Ribulose bisphosphate carboxylase, small chain	E	Amino acid transport and metabolism	molecular function: catalytic activity (GO:0003824);; biological process: metabolic process (GO:0008152);; biological process: single-organism process (GO:0044699);; cellular component: cell (GO:0005623);; cellular component: organelle (GO:0043226);; cellular component: cell part (GO:0044464);; biological process: cellular process (GO:0009987)
JreChr03G13043	0.715683	0.51604	0.111162	-1.34289	--	--	Biological Process: response to acid chemical (GO:0001101);; Molecular Function: molecular_function (GO:0003674);; Molecular Function: nucleic acid binding (GO:0003676);; Molecular Function: DNA binding (GO:0003677);; Molecular Function: transcription factor activity, sequence-specific DNA binding (GO:0003700);; Molecular Function: binding (GO:0005488);; Cellular Component: cellular_component (GO…	K14494|0.0e+00|jre:108988158|K14494 DELLA protein | (RefSeq) DELLA protein GAI-like	Plant hormone signal transduction (ko04075)	--	--	GRAS domain family	K	Transcription	biological process: response to stimulus (GO:0050896);; molecular function: binding (GO:0005488);; molecular function: nucleic acid binding transcription factor activity (GO:0001071);; biological process: biological regulation (GO:0065007);; cellular component: cell (GO:0005623);; cellular component: cell part (GO:0044464);; cellular component: organelle (GO:0043226);; biological process: cellula…
JreChr03G13068	1.52453	0.140638	0.734483	-2.39965	--	--	Cellular Component: integral component of membrane (GO:0016021);;	--	--	--	--	Salt stress response/antifungal	S	Function unknown	cellular component: membrane (GO:0016020);; cellular component: membrane part (GO:0044425)
JreChr03G13069	0.810225	-0.470697	0.652619	-0.992147	[FR]	Nucleotide transport and metabolism;; General function prediction only	Molecular Function: hydrolase activity (GO:0016787);;	K07766|5.0e-99|jre:108987933|K07766 diphosphoinositol-polyphosphate diphosphatase [EC:3.6.1.52] | (RefSeq) nudix hydrolase 17, mitochondrial-like	--	[T]	Signal transduction mechanisms	NUDIX domain	T	Signal transduction mechanisms	molecular function: catalytic activity (GO:0003824)
JreChr03G13092	0.838342	-0.242539	0.601245	-1.19705	[E]	Amino acid transport and metabolism	Biological Process: cellular amino acid metabolic process (GO:0006520);; Molecular Function: transaminase activity (GO:0008483);; Biological Process: biosynthetic process (GO:0009058);; Molecular Function: pyridoxal phosphate binding (GO:0030170);;	K00815|3.6e-249|jre:108988048|K00815 tyrosine aminotransferase [EC:2.6.1.5] | (RefSeq) probable aminotransferase TAT2 isoform X1	Ubiquinone and other terpenoid-quinone biosynthesis (ko00130);; Cysteine and methionine metabolism (ko00270);; Tyrosine metabolism (ko00350);; Phenylalanine metabolism (ko00360);; Phenylalanine, tyrosine and tryptophan biosynthesis (ko00400);; Isoquinoline alkaloid biosynthesis (ko00950);; Tropane, piperidine and pyridine alkaloid biosynthesis (ko00960)	[E]	Amino acid transport and metabolism	Aminotransferase class I and II	E	Amino acid transport and metabolism	biological process: metabolic process (GO:0008152);; biological process: cellular process (GO:0009987);; biological process: single-organism process (GO:0044699);; molecular function: catalytic activity (GO:0003824);; molecular function: binding (GO:0005488)
JreChr03G13137	0.824005	0.0907083	0.567981	-1.48269	--	--	Cellular Component: plasma membrane (GO:0005886);; Cellular Component: integral component of membrane (GO:0016021);;	--	--	--	--	Domain of unknown function (DUF588)	S	Function unknown	cellular component: cell (GO:0005623);; cellular component: membrane (GO:0016020);; cellular component: cell part (GO:0044464);; cellular component: membrane part (GO:0044425)
JreChr03G13164	0.593674	0.472217	0.552049	-1.61794	--	--	Biological Process: fucose metabolic process (GO:0006004);; Cellular Component: integral component of membrane (GO:0016021);; Molecular Function: transferase activity, transferring glycosyl groups (GO:0016757);;	K23280|4.7e-41|nsy:104226425|K23280 rhamnogalacturonan I rhamnosyltransferase [EC:2.4.1.351] | (RefSeq) uncharacterized protein At1g04910	--	--	--	GDP-fucose protein O-fucosyltransferase	G	Carbohydrate transport and metabolism	biological process: metabolic process (GO:0008152);; biological process: single-organism process (GO:0044699);; cellular component: membrane (GO:0016020);; cellular component: membrane part (GO:0044425);; molecular function: catalytic activity (GO:0003824)
JreChr03G13170	2.57243	-0.0915208	-0.0418	-2.4391	--	--	--	--	--	--	--	Pollen protein Ole e 1 like	S	Function unknown	--
JreChr03G13186	0.652581	0.400071	1.17604	-2.22869	[QV]	Secondary metabolites biosynthesis, transport and catabolism;; Defense mechanisms	Molecular Function: monooxygenase activity (GO:0004497);; Molecular Function: iron ion binding (GO:0005506);; Molecular Function: oxidoreductase activity, acting on paired donors, with incorporation or reduction of molecular oxygen (GO:0016705);; Molecular Function: heme binding (GO:0020037);;	K09590|2.5e-272|jre:108987930|K09590 brassinosteroid-6-oxidase 1 [EC:1.14.-.-] | (RefSeq) cytochrome P450 85A-like	Brassinosteroid biosynthesis (ko00905)	[QI]	Secondary metabolites biosynthesis, transport and catabolism;; Lipid transport and metabolism	Cytochrome P450	Q	Secondary metabolites biosynthesis, transport and catabolism	molecular function: catalytic activity (GO:0003824);; biological process: metabolic process (GO:0008152);; biological process: single-organism process (GO:0044699);; molecular function: binding (GO:0005488)
JreChr03G13202	0.938217	-0.289089	0.368403	-1.01753	--	--	--	--	--	--	--	--	--	--	--
JreChr03G13375	0.783164	0.466197	0.294014	-1.54338	[IQ]	Lipid transport and metabolism;; Secondary metabolites biosynthesis, transport and catabolism	Molecular Function: catalytic activity (GO:0003824);;	K23618|4.7e-172|dosa:Os03t0130100-01|K23618 acyl-activating enzyme 11/12 [EC:6.2.1.2 6.2.1.-] | (RefSeq) Os03g0130100; Similar to Acyl-activating enzyme 11.	--	[I]	Lipid transport and metabolism	AMP-binding enzyme	I	Lipid transport and metabolism	molecular function: catalytic activity (GO:0003824)
JreChr03G13376	0.290071	-0.138822	1.31203	-1.46328	[Q]	Secondary metabolites biosynthesis, transport and catabolism	Molecular Function: oxidoreductase activity (GO:0016491);; Molecular Function: metal ion binding (GO:0046872);;	K05282|1.7e-221|jre:108998668|K05282 gibberellin-44 dioxygenase [EC:1.14.11.12] | (RefSeq) gibberellin 20 oxidase 1	Diterpenoid biosynthesis (ko00904)	[QR]	Secondary metabolites biosynthesis, transport and catabolism;; General function prediction only	2OG-Fe(II) oxygenase superfamily	Q	Secondary metabolites biosynthesis, transport and catabolism	molecular function: catalytic activity (GO:0003824);; molecular function: binding (GO:0005488)
JreChr03G13488	-0.197308	0.0455677	2.09945	-1.94771	--	--	--	--	--	--	--	Hydrophobic seed protein	S	Function unknown	--
JreChr03G13510	0.622579	0.3993	0.713758	-1.73564	[GI]	Carbohydrate transport and metabolism;; Lipid transport and metabolism	Cellular Component: integral component of membrane (GO:0016021);; Molecular Function: pectinesterase activity (GO:0030599);; Biological Process: cell wall modification (GO:0042545);; Molecular Function: aspartyl esterase activity (GO:0045330);; Biological Process: pectin catabolic process (GO:0045490);;	K01051|8.6e-49|cann:107840968|K01051 pectinesterase [EC:3.1.1.11] | (RefSeq) probable pectinesterase 53	Pentose and glucuronate interconversions (ko00040)	--	--	Pectinesterase	G	Carbohydrate transport and metabolism	cellular component: membrane (GO:0016020);; cellular component: membrane part (GO:0044425);; molecular function: catalytic activity (GO:0003824);; biological process: cellular process (GO:0009987);; biological process: cellular component organization or biogenesis (GO:0071840);; biological process: metabolic process (GO:0008152)
JreChr04G10003	1.14164	0.288506	-0.443608	-0.986538	--	--	--	--	--	--	--	--	S	Function unknown	--
JreChr04G10006	0.820932	0.446948	-0.332542	-0.935339	--	--	--	--	--	--	--	--	S	Function unknown	--
JreChr04G10012	1.78351	-1.16498	0.502276	-1.12081	--	--	Biological Process: reproduction (GO:0000003);; Biological Process: regionalization (GO:0003002);; Biological Process: developmental process involved in reproduction (GO:0003006);; Biological Process: multicellular organism development (GO:0007275);; Biological Process: pattern specification process (GO:0007389);; Biological Process: biological_process (GO:0008150);; Biological Process: anatomica…	--	--	--	--	NPH3 family	S	Function unknown	biological process: reproduction (GO:0000003);; biological process: multicellular organismal process (GO:0032501);; biological process: developmental process (GO:0032502);; biological process: single-organism process (GO:0044699);; biological process: reproductive process (GO:0022414)
JreChr04G10063	0.909086	0.185074	0.765042	-1.8592	[GR]	Carbohydrate transport and metabolism;; General function prediction only	Molecular Function: hydrolase activity (GO:0016787);;	K20884|3.3e-13|obr:102717488|K20884 riboflavin kinase / FMN hydrolase [EC:2.7.1.26 3.1.3.102] | (RefSeq) bifunctional riboflavin kinase/FMN phosphatase-like	Riboflavin metabolism (ko00740)	[R]	General function prediction only	Haloacid dehalogenase-like hydrolase	S	Function unknown	molecular function: catalytic activity (GO:0003824)
JreChr04G10140	0.727468	0.282133	0.264801	-1.2744	--	--	Molecular Function: molecular_function (GO:0003674);; Molecular Function: catalytic activity (GO:0003824);; Molecular Function: ubiquitin-protein transferase activity (GO:0004842);; Molecular Function: protein binding (GO:0005515);; Biological Process: cellular protein modification process (GO:0006464);; Biological Process: proteolysis (GO:0006508);; Biological Process: ubiquitin-dependent protei…	--	--	--	--	F-box domain	S	Function unknown	molecular function: catalytic activity (GO:0003824);; molecular function: binding (GO:0005488);; biological process: metabolic process (GO:0008152);; biological process: cellular process (GO:0009987)
JreChr04G10177	1.1015	0.598557	0.468982	-2.16904	--	--	Molecular Function: DNA binding (GO:0003677);; Cellular Component: nucleus (GO:0005634);;	K09422|1.6e-230|jre:108985936|K09422 transcription factor MYB, plant | (RefSeq) transcription factor MYB106-like	--	[K]	Transcription	Myb-like DNA-binding domain	--	--	molecular function: binding (GO:0005488);; cellular component: cell (GO:0005623);; cellular component: organelle (GO:0043226);; cellular component: cell part (GO:0044464)
JreChr04G10210	0.722388	0.286815	0.61817	-1.62737	[HC]	Coenzyme transport and metabolism;; Energy production and conversion	--	--	--	--	--	--	--	--	--
JreChr04G10265	0.779375	0.534216	0.657891	-1.97148	--	--	Cellular Component: Golgi membrane (GO:0000139);; Biological Process: protein glycosylation (GO:0006486);; Cellular Component: integral component of membrane (GO:0016021);; Molecular Function: transferase activity, transferring glycosyl groups (GO:0016757);;	K20855|5.9e-241|jre:109011618|K20855 beta-1,3-galactosyltransferase 1/2/3/4/5/7/8 [EC:2.4.1.-] | (RefSeq) probable beta-1,3-galactosyltransferase 2 isoform X1	--	[G]	Carbohydrate transport and metabolism	Galactosyltransferase	G	Carbohydrate transport and metabolism	cellular component: cell (GO:0005623);; cellular component: membrane (GO:0016020);; cellular component: organelle (GO:0043226);; cellular component: organelle part (GO:0044422);; cellular component: cell part (GO:0044464);; biological process: metabolic process (GO:0008152);; biological process: cellular process (GO:0009987);; biological process: single-organism process (GO:0044699);; cellular co…
JreChr04G10334	0.521157	0.335732	0.354469	-1.21136	--	--	--	--	--	--	--	NPH3 family	S	Function unknown	--
JreChr04G10358	1.23362	-0.0625133	0.0502446	-1.22135	--	--	Molecular Function: zinc ion binding (GO:0008270);;	--	--	--	--	B-box zinc finger	S	Function unknown	molecular function: binding (GO:0005488)
JreChr04G10593	1.42121	-0.190543	0.746008	-1.97668	--	--	Molecular Function: transcription factor activity, sequence-specific DNA binding (GO:0003700);;	--	--	--	--	TCP family transcription factor	K	Transcription	molecular function: nucleic acid binding transcription factor activity (GO:0001071);; biological process: biological regulation (GO:0065007)
JreChr04G10603	1.13652	0.206036	0.133309	-1.47587	--	--	Cellular Component: integral component of membrane (GO:0016021);; Molecular Function: transmembrane transporter activity (GO:0022857);;	K14638|7.9e-305|jre:109008945|K14638 solute carrier family 15 (peptide/histidine transporter), member 3/4 | (RefSeq) protein NRT1/ PTR FAMILY 5.8-like	--	[E]	Amino acid transport and metabolism	POT family	E	Amino acid transport and metabolism	cellular component: membrane (GO:0016020);; cellular component: membrane part (GO:0044425);; molecular function: transporter activity (GO:0005215);; biological process: localization (GO:0051179)
JreChr04G10681	0.608543	-0.108098	1.0023	-1.50274	[I]	Lipid transport and metabolism	Biological Process: lipid metabolic process (GO:0006629);; Molecular Function: phosphatidylcholine 1-acylhydrolase activity (GO:0008970);;	K16818|1.5e-40|egr:104446339|K16818 phospholipase A1 [EC:3.1.1.32] | (RefSeq) phospholipase A(1) DAD1, chloroplastic	Glycerophospholipid metabolism (ko00564);; alpha-Linolenic acid metabolism (ko00592)	[I]	Lipid transport and metabolism	Lipase (class 3)	I	Lipid transport and metabolism	biological process: metabolic process (GO:0008152);; biological process: single-organism process (GO:0044699);; molecular function: catalytic activity (GO:0003824)
JreChr04G10730	0.769625	0.524988	0.210436	-1.50505	[M]	Cell wall/membrane/envelope biogenesis	Molecular Function: protein kinase activity (GO:0004672);; Molecular Function: ATP binding (GO:0005524);;	K01968|8.2e-149|psom:113350054|K01968 3-methylcrotonyl-CoA carboxylase alpha subunit [EC:6.4.1.4] | (RefSeq) LOW QUALITY PROTEIN: methylcrotonoyl-CoA carboxylase subunit alpha, mitochondrial-like	Valine, leucine and isoleucine degradation (ko00280)	[T]	Signal transduction mechanisms	Protein tyrosine and serine/threonine kinase	T	Signal transduction mechanisms	molecular function: catalytic activity (GO:0003824);; biological process: metabolic process (GO:0008152);; biological process: cellular process (GO:0009987);; molecular function: binding (GO:0005488)
JreChr04G10744	0.927323	0.321017	0.394848	-1.64319	[GI]	Carbohydrate transport and metabolism;; Lipid transport and metabolism	Molecular Function: enzyme inhibitor activity (GO:0004857);; Molecular Function: pectinesterase activity (GO:0030599);; Biological Process: cell wall modification (GO:0042545);; Molecular Function: aspartyl esterase activity (GO:0045330);; Biological Process: pectin catabolic process (GO:0045490);;	K01051|7.6e-176|jre:108985651|K01051 pectinesterase [EC:3.1.1.11] | (RefSeq) probable pectinesterase/pectinesterase inhibitor 54 isoform X1	Pentose and glucuronate interconversions (ko00040)	--	--	Pectinesterase	G	Carbohydrate transport and metabolism	molecular function: molecular function regulator (GO:0098772);; biological process: biological regulation (GO:0065007);; molecular function: catalytic activity (GO:0003824);; biological process: cellular process (GO:0009987);; biological process: cellular component organization or biogenesis (GO:0071840);; biological process: metabolic process (GO:0008152)
JreChr04G10776	0.717588	-0.136965	0.579468	-1.16009	--	--	Molecular Function: calcium ion binding (GO:0005509);; Cellular Component: photosystem II oxygen evolving complex (GO:0009654);; Biological Process: photosynthesis (GO:0015979);; Cellular Component: extrinsic component of membrane (GO:0019898);;	K02717|1.6e-146|jre:109000426|K02717 photosystem II oxygen-evolving enhancer protein 2 | (RefSeq) oxygen-evolving enhancer protein 2, chloroplastic	Photosynthesis (ko00195)	--	--	PsbP	S	Function unknown	molecular function: binding (GO:0005488);; cellular component: cell (GO:0005623);; cellular component: membrane (GO:0016020);; cellular component: macromolecular complex (GO:0032991);; cellular component: membrane part (GO:0044425);; cellular component: cell part (GO:0044464);; biological process: metabolic process (GO:0008152);; biological process: cellular process (GO:0009987)
JreChr04G10795	0.77263	-0.0461816	1.03788	-1.76433	--	--	Cellular Component: integral component of membrane (GO:0016021);; Molecular Function: transmembrane transporter activity (GO:0022857);;	K15283|3.4e-217|jre:108984721|K15283 solute carrier family 35, member E1 | (RefSeq) phosphoenolpyruvate/phosphate translocator 2, chloroplastic-like	--	[GE]	Carbohydrate transport and metabolism;; Amino acid transport and metabolism	Triose-phosphate Transporter family	--	--	cellular component: membrane (GO:0016020);; cellular component: membrane part (GO:0044425);; molecular function: transporter activity (GO:0005215);; biological process: localization (GO:0051179)
JreChr04G10897	0.958559	-0.0747344	0.694495	-1.57832	--	--	Cellular Component: photosystem I (GO:0009522);; Cellular Component: photosystem II (GO:0009523);; Cellular Component: chloroplast thylakoid membrane (GO:0009535);; Biological Process: photosynthesis, light harvesting (GO:0009765);; Cellular Component: integral component of membrane (GO:0016021);; Molecular Function: chlorophyll binding (GO:0016168);; Biological Process: protein-chromophore linka…	K08908|3.0e-161|jre:108979266|K08908 light-harvesting complex I chlorophyll a/b binding protein 2 | (RefSeq) photosystem I chlorophyll a/b-binding protein 6, chloroplastic	Photosynthesis - antenna proteins (ko00196)	--	--	Chlorophyll A-B binding protein	C	Energy production and conversion	cellular component: cell (GO:0005623);; cellular component: membrane (GO:0016020);; cellular component: macromolecular complex (GO:0032991);; cellular component: membrane part (GO:0044425);; cellular component: cell part (GO:0044464);; cellular component: organelle (GO:0043226);; cellular component: organelle part (GO:0044422);; biological process: metabolic process (GO:0008152);; biological proc…
JreChr04G10925	0.881296	0.22365	0.920104	-2.02505	[H]	Coenzyme transport and metabolism	Molecular Function: methyltransferase activity (GO:0008168);;	--	--	[IR]	Lipid transport and metabolism;; General function prediction only	Methyltransferase domain	I	Lipid transport and metabolism	molecular function: catalytic activity (GO:0003824)
JreChr04G10926	0.579911	0.441051	0.529633	-1.55059	[J]	Translation, ribosomal structure and biogenesis	Molecular Function: RNA binding (GO:0003723);;	K11294|5.8e-172|jre:109010187|K11294 nucleolin | (RefSeq) 28 kDa ribonucleoprotein, chloroplastic-like	--	[R]	General function prediction only	RNA recognition motif. (a.k.a. RRM, RBD, or RNP domain)	A	RNA processing and modification	molecular function: binding (GO:0005488)
JreChr04G10935	0.700666	-0.399063	0.726669	-1.02827	[J]	Translation, ribosomal structure and biogenesis	Molecular Function: structural constituent of ribosome (GO:0003735);; Biological Process: translation (GO:0006412);; Cellular Component: chloroplast (GO:0009507);; Cellular Component: small ribosomal subunit (GO:0015935);; Molecular Function: rRNA binding (GO:0019843);;	K02992|5.0e-54|jre:26380789|K02992 small subunit ribosomal protein S7 | (RefSeq) rps7, AT063_gp019; ribosomal protein S7	Ribosome (ko03010)	[J]	Translation, ribosomal structure and biogenesis	Ribosomal protein S7p/S5e	J	Translation, ribosomal structure and biogenesis	molecular function: structural molecule activity (GO:0005198);; biological process: metabolic process (GO:0008152);; biological process: cellular process (GO:0009987);; cellular component: cell (GO:0005623);; cellular component: organelle (GO:0043226);; cellular component: cell part (GO:0044464);; cellular component: macromolecular complex (GO:0032991);; cellular component: organelle part (GO:004…
JreChr04G10969	0.891485	-0.0048435	0.641858	-1.5285	--	--	Cellular Component: photosystem II (GO:0009523);; Biological Process: photosynthesis (GO:0015979);; Cellular Component: integral component of membrane (GO:0016021);;	K22048|9.7e-30|csv:101209209|K22048 mechanosensitive ion channel protein 4/5/6/7/8/9/10 | (RefSeq) mechanosensitive ion channel protein 10	--	--	--	Photosystem II reaction centre X protein (PsbX)	S	Function unknown	cellular component: cell (GO:0005623);; cellular component: membrane (GO:0016020);; cellular component: macromolecular complex (GO:0032991);; cellular component: membrane part (GO:0044425);; cellular component: cell part (GO:0044464);; biological process: metabolic process (GO:0008152);; biological process: cellular process (GO:0009987)
JreChr04G10999	1.01289	-0.241183	0.587382	-1.35909	--	--	Biological Process: lipid metabolic process (GO:0006629);; Molecular Function: O-acyltransferase activity (GO:0008374);; Cellular Component: integral component of membrane (GO:0016021);;	K00679|0.0e+00|jre:108985608|K00679 phospholipid:diacylglycerol acyltransferase [EC:2.3.1.158] | (RefSeq) phospholipid:diacylglycerol acyltransferase 1-like isoform X1	Glycerolipid metabolism (ko00561)	[I]	Lipid transport and metabolism	Lecithin:cholesterol acyltransferase	I	Lipid transport and metabolism	biological process: metabolic process (GO:0008152);; biological process: single-organism process (GO:0044699);; molecular function: catalytic activity (GO:0003824);; cellular component: membrane (GO:0016020);; cellular component: membrane part (GO:0044425)
JreChr04G11068	0.805283	0.555007	0.4378	-1.79809	[G]	Carbohydrate transport and metabolism	Biological Process: glucose metabolic process (GO:0006006);; Molecular Function: oxidoreductase activity, acting on the aldehyde or oxo group of donors, NAD or NADP as acceptor (GO:0016620);; Molecular Function: NADP binding (GO:0050661);; Molecular Function: NAD binding (GO:0051287);;	K00134|3.9e-190|jre:109010118|K00134 glyceraldehyde 3-phosphate dehydrogenase [EC:1.2.1.12] | (RefSeq) glyceraldehyde-3-phosphate dehydrogenase, cytosolic	Glycolysis / Gluconeogenesis (ko00010);; Carbon fixation in photosynthetic organisms (ko00710);; Carbon metabolism (ko01200);; Biosynthesis of amino acids (ko01230)	[G]	Carbohydrate transport and metabolism	Glyceraldehyde 3-phosphate dehydrogenase, C-terminal domain	G	Carbohydrate transport and metabolism	biological process: metabolic process (GO:0008152);; biological process: single-organism process (GO:0044699);; molecular function: catalytic activity (GO:0003824);; molecular function: binding (GO:0005488)
JreChr04G11277	0.497813	0.21181	0.498775	-1.2084	[J]	Translation, ribosomal structure and biogenesis	Molecular Function: RNA binding (GO:0003723);; Biological Process: RNA processing (GO:0006396);; Molecular Function: RNA methyltransferase activity (GO:0008173);;	K15507|2.7e-302|jre:108982424|K15507 21S rRNA (GM2251-2'-O)-methyltransferase [EC:2.1.1.-] | (RefSeq) uncharacterized protein LOC108982424	--	[A]	RNA processing and modification	SpoU rRNA Methylase family	A	RNA processing and modification	molecular function: binding (GO:0005488);; biological process: metabolic process (GO:0008152);; biological process: cellular process (GO:0009987);; molecular function: catalytic activity (GO:0003824)
JreChr04G11413	0.851729	0.46649	-0.352273	-0.965946	--	--	Molecular Function: DNA binding (GO:0003677);; Molecular Function: transcription factor activity, sequence-specific DNA binding (GO:0003700);; Cellular Component: nucleus (GO:0005634);;	K09287|1.5e-180|jre:108987044|K09287 RAV-like factor | (RefSeq) AP2/ERF and B3 domain-containing transcription factor RAV1-like	--	--	--	B3 DNA binding domain	K	Transcription	molecular function: binding (GO:0005488);; molecular function: nucleic acid binding transcription factor activity (GO:0001071);; biological process: biological regulation (GO:0065007);; cellular component: cell (GO:0005623);; cellular component: organelle (GO:0043226);; cellular component: cell part (GO:0044464)
JreChr04G11454	1.21518	-0.524681	1.20364	-1.89414	--	--	--	--	--	--	--	--	--	--	--
JreChr04G11506	0.0814714	-0.160372	1.11071	-1.03181	--	--	Biological Process: cellular response to phosphate starvation (GO:0016036);;	--	--	[P]	Inorganic ion transport and metabolism	SPX domain	P	Inorganic ion transport and metabolism	biological process: cellular process (GO:0009987);; biological process: response to stimulus (GO:0050896)
JreChr04G11516	1.18992	0.210697	0.502754	-1.90337	--	--	Biological Process: multicellular organism development (GO:0007275);;	--	--	--	--	YABBY protein	S	Function unknown	biological process: multicellular organismal process (GO:0032501);; biological process: developmental process (GO:0032502);; biological process: single-organism process (GO:0044699)
JreChr04G11527	1.17821	0.000423594	-0.0625517	-1.11608	--	--	Molecular Function: electron carrier activity (GO:0009055);; Cellular Component: integral component of membrane (GO:0016021);;	--	--	--	--	Plastocyanin-like domain	S	Function unknown	molecular function: electron carrier activity (GO:0009055);; cellular component: membrane (GO:0016020);; cellular component: membrane part (GO:0044425)
JreChr04G11639	0.741516	0.0685282	0.368247	-1.17829	[H]	Coenzyme transport and metabolism	Molecular Function: ferrochelatase activity (GO:0004325);; Biological Process: heme biosynthetic process (GO:0006783);;	K01772|8.4e-268|jre:108982043|K01772 protoporphyrin/coproporphyrin ferrochelatase [EC:4.99.1.1 4.99.1.9] | (RefSeq) ferrochelatase-2, chloroplastic-like isoform X1	Porphyrin and chlorophyll metabolism (ko00860)	[H]	Coenzyme transport and metabolism	Ferrochelatase	H	Coenzyme transport and metabolism	molecular function: catalytic activity (GO:0003824);; biological process: metabolic process (GO:0008152);; biological process: cellular process (GO:0009987);; biological process: single-organism process (GO:0044699)
JreChr04G11665	0.766086	0.42969	0.160149	-1.35593	[G]	Carbohydrate transport and metabolism	Molecular Function: beta-N-acetylhexosaminidase activity (GO:0004563);; Biological Process: carbohydrate metabolic process (GO:0005975);; Molecular Function: N-acetyl-beta-D-galactosaminidase activity (GO:0102148);;	K12373|7.9e-308|jre:109004078|K12373 hexosaminidase [EC:3.2.1.52] | (RefSeq) beta-hexosaminidase 3	Other glycan degradation (ko00511);; Various types of N-glycan biosynthesis (ko00513);; Amino sugar and nucleotide sugar metabolism (ko00520);; Glycosaminoglycan degradation (ko00531);; Glycosphingolipid biosynthesis - globo and isoglobo series (ko00603);; Glycosphingolipid biosynthesis - ganglio series (ko00604)	[G]	Carbohydrate transport and metabolism	Glycosyl hydrolase family 20, catalytic domain	G	Carbohydrate transport and metabolism	molecular function: catalytic activity (GO:0003824);; biological process: metabolic process (GO:0008152)
JreChr04G11681	1.23305	0.276546	0.768968	-2.27857	--	--	Cellular Component: nucleus (GO:0005634);; Biological Process: regulation of transcription, DNA-templated (GO:0006355);; Biological Process: auxin-activated signaling pathway (GO:0009734);;	K14484|2.6e-124|jre:108984853|K14484 auxin-responsive protein IAA | (RefSeq) auxin-induced protein AUX28-like isoform X1	Plant hormone signal transduction (ko04075)	--	--	AUX/IAA family	K	Transcription	cellular component: cell (GO:0005623);; cellular component: organelle (GO:0043226);; cellular component: cell part (GO:0044464);; biological process: biological regulation (GO:0065007);; biological process: cellular process (GO:0009987);; biological process: signaling (GO:0023052);; biological process: single-organism process (GO:0044699);; biological process: response to stimulus (GO:0050896)
JreChr04G11685	0.0936681	0.0147983	1.13059	-1.23906	[I]	Lipid transport and metabolism	Biological Process: lipid metabolic process (GO:0006629);;	K16818|8.9e-67|cit:102626919|K16818 phospholipase A1 [EC:3.1.1.32] | (RefSeq) phospholipase A(1) DAD1, chloroplastic-like	Glycerophospholipid metabolism (ko00564);; alpha-Linolenic acid metabolism (ko00592)	[I]	Lipid transport and metabolism	Lipase (class 3)	I	Lipid transport and metabolism	biological process: metabolic process (GO:0008152);; biological process: single-organism process (GO:0044699)
JreChr04G11847	0.783345	-0.0893082	0.628534	-1.32257	--	--	Cellular Component: integral component of membrane (GO:0016021);;	--	--	--	--	Low psii accumulation1 / Rep27	S	Function unknown	cellular component: membrane (GO:0016020);; cellular component: membrane part (GO:0044425)
JreChr04G11853	1.35488	0.422087	0.580172	-2.35713	[I]	Lipid transport and metabolism	Molecular Function: hydrolase activity, acting on ester bonds (GO:0016788);;	K10691|1.3e-79|ats:109762802|K10691 E3 ubiquitin-protein ligase UBR4 [EC:2.3.2.27] | (RefSeq) LOC109762802; auxin transport protein BIG	--	--	--	GDSL-like Lipase/Acylhydrolase	I	Lipid transport and metabolism	molecular function: catalytic activity (GO:0003824)
JreChr04G11869	1.02969	0.542424	0.712209	-2.28432	--	--	Cellular Component: endoplasmic reticulum membrane (GO:0005789);;	K20222|1.4e-16|nsy:104217451|K20222 importin-5 | (RefSeq) importin-5-like isoform X1	--	[U]	Intracellular trafficking, secretion, and vesicular transport	--	U	Intracellular trafficking, secretion, and vesicular transport	cellular component: cell (GO:0005623);; cellular component: membrane (GO:0016020);; cellular component: organelle (GO:0043226);; cellular component: organelle part (GO:0044422);; cellular component: membrane part (GO:0044425);; cellular component: cell part (GO:0044464)
JreChr04G11879	0.918863	-0.0270883	0.63555	-1.52732	--	--	--	K22374|9.0e-42|aip:107609107|K22374 3''-deamino-3''-oxonicotianamine reductase [EC:1.1.1.285] | (RefSeq) NAD(P)H-dependent 6'-deoxychalcone synthase isoform X1	--	--	--	--	--	--	--
JreChr04G11920	0.827744	0.348765	0.646216	-1.82272	[G]	Carbohydrate transport and metabolism	Molecular Function: ATP binding (GO:0005524);; Biological Process: glycogen biosynthetic process (GO:0005978);; Molecular Function: glucose-1-phosphate adenylyltransferase activity (GO:0008878);; Cellular Component: chloroplast (GO:0009507);; Biological Process: starch biosynthetic process (GO:0019252);;	K00975|9.3e-303|jre:109000742|K00975 glucose-1-phosphate adenylyltransferase [EC:2.7.7.27] | (RefSeq) glucose-1-phosphate adenylyltransferase small subunit, chloroplastic/amyloplastic	Starch and sucrose metabolism (ko00500);; Amino sugar and nucleotide sugar metabolism (ko00520)	[M]	Cell wall/membrane/envelope biogenesis	Nucleotidyl transferase	M	Cell wall/membrane/envelope biogenesis	molecular function: binding (GO:0005488);; biological process: metabolic process (GO:0008152);; biological process: cellular process (GO:0009987);; biological process: single-organism process (GO:0044699);; molecular function: catalytic activity (GO:0003824);; cellular component: cell (GO:0005623);; cellular component: organelle (GO:0043226);; cellular component: cell part (GO:0044464)
JreChr04G11921	0.937669	-0.228062	0.323632	-1.03324	[G]	Carbohydrate transport and metabolism	Molecular Function: kinase activity (GO:0016301);; Molecular Function: phosphotransferase activity, alcohol group as acceptor (GO:0016773);;	K00847|4.3e-217|jre:109021747|K00847 fructokinase [EC:2.7.1.4] | (RefSeq) probable fructokinase-6, chloroplastic	Fructose and mannose metabolism (ko00051);; Starch and sucrose metabolism (ko00500);; Amino sugar and nucleotide sugar metabolism (ko00520)	[G]	Carbohydrate transport and metabolism	pfkB family carbohydrate kinase	G	Carbohydrate transport and metabolism	molecular function: catalytic activity (GO:0003824)
JreChr04G11926	1.03189	-0.50758	0.5005	-1.02481	--	--	Cellular Component: photosystem I (GO:0009522);; Cellular Component: photosystem II (GO:0009523);; Cellular Component: chloroplast thylakoid membrane (GO:0009535);; Biological Process: photosynthesis, light harvesting (GO:0009765);; Cellular Component: integral component of membrane (GO:0016021);; Molecular Function: chlorophyll binding (GO:0016168);; Biological Process: protein-chromophore linka…	K08909|7.3e-158|jre:109000747|K08909 light-harvesting complex I chlorophyll a/b binding protein 3 | (RefSeq) chlorophyll a-b binding protein 8, chloroplastic	Photosynthesis - antenna proteins (ko00196)	--	--	Chlorophyll A-B binding protein	C	Energy production and conversion	cellular component: cell (GO:0005623);; cellular component: membrane (GO:0016020);; cellular component: macromolecular complex (GO:0032991);; cellular component: membrane part (GO:0044425);; cellular component: cell part (GO:0044464);; cellular component: organelle (GO:0043226);; cellular component: organelle part (GO:0044422);; biological process: metabolic process (GO:0008152);; biological proc…
JreChr04G11939	0.625247	0.180303	0.521086	-1.32664	[O]	Posttranslational modification, protein turnover, chaperones	Molecular Function: transferase activity (GO:0016740);;	K21888|1.3e-154|jre:109007806|K21888 glutathione dehydrogenase/transferase [EC:1.8.5.1 2.5.1.18] | (RefSeq) glutathione S-transferase DHAR3, chloroplastic-like	Ascorbate and aldarate metabolism (ko00053);; Glutathione metabolism (ko00480)	[P]	Inorganic ion transport and metabolism	Glutathione S-transferase, N-terminal domain	P	Inorganic ion transport and metabolism	molecular function: catalytic activity (GO:0003824)
JreChr04G11994	0.486714	0.186551	0.234658	-0.907922	--	--	Cellular Component: integral component of membrane (GO:0016021);;	K23877|9.3e-96|pxb:103936437|K23877 xyloglucan O-acetyltransferase | (RefSeq) protein ALTERED XYLOGLUCAN 4-like	--	--	--	GDSL/SGNH-like Acyl-Esterase family found in Pmr5 and Cas1p	S	Function unknown	cellular component: membrane (GO:0016020);; cellular component: membrane part (GO:0044425)
JreChr04G12083	0.777844	0.397047	0.699329	-1.87422	--	--	--	--	--	--	--	--	--	--	--
JreChr04G12086	1.22586	-0.086174	0.728523	-1.86821	--	--	--	--	--	--	--	--	--	--	--
JreChr04G12092	1.23506	0.160615	0.414874	-1.81055	--	--	--	--	--	--	--	--	--	--	--
JreChr04G12093	1.34772	0.255829	0.126644	-1.73019	--	--	--	--	--	--	--	--	--	--	--
JreChr04G12117	0.713627	0.312607	0.252721	-1.27896	--	--	Cellular Component: integral component of membrane (GO:0016021);;	--	--	--	--	--	--	--	cellular component: membrane (GO:0016020);; cellular component: membrane part (GO:0044425)
JreChr04G12147	0.673618	0.0103371	0.367538	-1.05149	[O]	Posttranslational modification, protein turnover, chaperones	Molecular Function: ATP binding (GO:0005524);; Cellular Component: cytoplasm (GO:0005737);; Biological Process: response to heat (GO:0009408);; Biological Process: protein refolding (GO:0042026);;	K03695|0.0e+00|jre:108991536|K03695 ATP-dependent Clp protease ATP-binding subunit ClpB | (RefSeq) chaperone protein ClpB3, chloroplastic-like	--	[O]	Posttranslational modification, protein turnover, chaperones	PPR repeat	O	Posttranslational modification, protein turnover, chaperones	molecular function: binding (GO:0005488);; cellular component: cell (GO:0005623);; cellular component: cell part (GO:0044464);; biological process: response to stimulus (GO:0050896);; biological process: cellular process (GO:0009987)
JreChr04G12161	0.715603	0.0132306	0.404447	-1.13328	[J]	Translation, ribosomal structure and biogenesis	Molecular Function: GTP binding (GO:0005525);;	K13427|0.0e+00|jre:109021608|K13427 nitric-oxide synthase, plant [EC:1.14.13.39] | (RefSeq) putative nitric oxide synthase	Arginine biosynthesis (ko00220);; Arginine and proline metabolism (ko00330);; Plant-pathogen interaction (ko04626)	[R]	General function prediction only	50S ribosome-binding GTPase	S	Function unknown	molecular function: binding (GO:0005488)
JreChr04G12164	1.50442	-0.651828	0.561819	-1.41441	--	--	Cellular Component: integral component of peroxisomal membrane (GO:0005779);; Biological Process: peroxisome fission (GO:0016559);;	--	--	[U]	Intracellular trafficking, secretion, and vesicular transport	Peroxisomal biogenesis factor 11 (PEX11)	U	Intracellular trafficking, secretion, and vesicular transport	cellular component: cell (GO:0005623);; cellular component: membrane (GO:0016020);; cellular component: organelle (GO:0043226);; cellular component: organelle part (GO:0044422);; cellular component: membrane part (GO:0044425);; cellular component: cell part (GO:0044464);; biological process: cellular process (GO:0009987);; biological process: cellular component organization or biogenesis (GO:0071…
JreChr04G12186	1.42091	-0.483699	0.0690821	-1.00629	[I]	Lipid transport and metabolism	--	K01669|1.6e-08|gsl:Gasu_26950|K01669 deoxyribodipyrimidine photo-lyase [EC:4.1.99.3] | (RefSeq) photolyase/blue-light receptor	--	[R]	General function prediction only	DNA photolyase	--	--	--
JreChr04G12187	0.752083	-0.0678043	0.391894	-1.07617	--	--	Cellular Component: integral component of membrane (GO:0016021);;	--	--	[O]	Posttranslational modification, protein turnover, chaperones	--	O	Posttranslational modification, protein turnover, chaperones	cellular component: membrane (GO:0016020);; cellular component: membrane part (GO:0044425)
JreChr04G12196	1.53871	-0.866077	0.42921	-1.10184	--	--	Cellular Component: photosystem I (GO:0009522);; Cellular Component: photosystem II (GO:0009523);; Cellular Component: chloroplast thylakoid membrane (GO:0009535);; Biological Process: photosynthesis, light harvesting (GO:0009765);; Cellular Component: integral component of membrane (GO:0016021);; Molecular Function: chlorophyll binding (GO:0016168);; Biological Process: protein-chromophore linka…	K08916|1.9e-164|jre:109001908|K08916 light-harvesting complex II chlorophyll a/b binding protein 5 | (RefSeq) chlorophyll a-b binding protein CP26, chloroplastic	Photosynthesis - antenna proteins (ko00196)	--	--	Chlorophyll A-B binding protein	C	Energy production and conversion	cellular component: cell (GO:0005623);; cellular component: membrane (GO:0016020);; cellular component: macromolecular complex (GO:0032991);; cellular component: membrane part (GO:0044425);; cellular component: cell part (GO:0044464);; cellular component: organelle (GO:0043226);; cellular component: organelle part (GO:0044422);; biological process: metabolic process (GO:0008152);; biological proc…
JreChr04G12217	1.23686	0.519427	0.44074	-2.19703	[G]	Carbohydrate transport and metabolism	Molecular Function: alpha-L-fucosidase activity (GO:0004560);; Biological Process: fucose metabolic process (GO:0006004);;	K01206|2.5e-272|jre:108988917|K01206 alpha-L-fucosidase [EC:3.2.1.51] | (RefSeq) alpha-L-fucosidase 1-like	Other glycan degradation (ko00511)	[G]	Carbohydrate transport and metabolism	Alpha-L-fucosidase	G	Carbohydrate transport and metabolism	molecular function: catalytic activity (GO:0003824);; biological process: metabolic process (GO:0008152);; biological process: single-organism process (GO:0044699)
JreChr04G12243	0.914656	0.450273	0.58643	-1.95136	[O]	Posttranslational modification, protein turnover, chaperones	Molecular Function: serine-type endopeptidase activity (GO:0004252);; Cellular Component: integral component of membrane (GO:0016021);;	K00729|5.5e-11|ghi:107900980|K00729 dolichyl-phosphate beta-glucosyltransferase [EC:2.4.1.117] | (RefSeq) dolichyl-phosphate beta-glucosyltransferase-like	N-Glycan biosynthesis (ko00510)	[T]	Signal transduction mechanisms	Rhomboid family	T	Signal transduction mechanisms	molecular function: catalytic activity (GO:0003824);; biological process: metabolic process (GO:0008152);; cellular component: membrane (GO:0016020);; cellular component: membrane part (GO:0044425)
JreChr04G12369	1.11668	0.402949	0.456241	-1.97587	[J]	Translation, ribosomal structure and biogenesis	Molecular Function: hydrolase activity (GO:0016787);;	K02433|1.8e-52|thj:104824040|K02433 aspartyl-tRNA(Asn)/glutamyl-tRNA(Gln) amidotransferase subunit A [EC:6.3.5.6 6.3.5.7] | (RefSeq) glutamyl-tRNA(Gln) amidotransferase subunit A, chloroplastic/mitochondrial	Aminoacyl-tRNA biosynthesis (ko00970)	[J]	Translation, ribosomal structure and biogenesis	Amidase	J	Translation, ribosomal structure and biogenesis	molecular function: catalytic activity (GO:0003824)
JreChr04G12386	0.794299	0.527441	0.675772	-1.99751	--	--	Biological Process: lipid metabolic process (GO:0006629);;	K18875|4.5e-46|hbr:110658115|K18875 enhanced disease susceptibility 1 protein | (RefSeq) protein EDS1-like	Plant-pathogen interaction (ko04626)	--	--	Enhanced disease susceptibility 1 protein EP domain	G	Carbohydrate transport and metabolism	biological process: metabolic process (GO:0008152);; biological process: single-organism process (GO:0044699)
JreChr04G12388	0.816573	0.474774	0.529414	-1.82076	--	--	Molecular Function: calcium ion binding (GO:0005509);; Cellular Component: photosystem II oxygen evolving complex (GO:0009654);; Biological Process: photosynthesis (GO:0015979);; Cellular Component: extrinsic component of membrane (GO:0019898);;	K02717|1.6e-08|mtr:MTR_7g023290|K02717 photosystem II oxygen-evolving enhancer protein 2 | (RefSeq) oxygen-evolving complex/thylakoid lumenal 25.6 kDa protein	Photosynthesis (ko00195)	--	--	PsbP	S	Function unknown	molecular function: binding (GO:0005488);; cellular component: cell (GO:0005623);; cellular component: membrane (GO:0016020);; cellular component: macromolecular complex (GO:0032991);; cellular component: membrane part (GO:0044425);; cellular component: cell part (GO:0044464);; biological process: metabolic process (GO:0008152);; biological process: cellular process (GO:0009987)
JreChr04G12417	1.28388	-0.268263	0.408721	-1.42434	--	--	Cellular Component: photosystem I (GO:0009522);; Biological Process: photosynthesis (GO:0015979);;	K02701|5.6e-87|jre:109021950|K02701 photosystem I subunit PsaN | (RefSeq) photosystem I reaction center subunit N, chloroplastic-like	Photosynthesis (ko00195)	--	--	Photosystem I reaction centre subunit N (PSAN or PSI-N)	S	Function unknown	cellular component: cell (GO:0005623);; cellular component: membrane (GO:0016020);; cellular component: macromolecular complex (GO:0032991);; cellular component: membrane part (GO:0044425);; cellular component: cell part (GO:0044464);; biological process: metabolic process (GO:0008152);; biological process: cellular process (GO:0009987)
JreChr04G12423	1.07334	0.214456	1.16451	-2.4523	--	--	Cellular Component: plasma membrane (GO:0005886);; Molecular Function: oxidoreductase activity, acting on NAD(P)H, quinone or similar compound as acceptor (GO:0016655);;	K17065|1.3e-34|smo:SELMODRAFT_437242|K17065 dynamin 1-like protein [EC:3.6.5.5] | (RefSeq) hypothetical protein	--	--	--	Cyanobacterial and plant NDH-1 subunit O	S	Function unknown	cellular component: cell (GO:0005623);; cellular component: membrane (GO:0016020);; cellular component: cell part (GO:0044464);; molecular function: catalytic activity (GO:0003824);; biological process: metabolic process (GO:0008152);; biological process: single-organism process (GO:0044699)
JreChr04G12460	0.506843	0.390098	0.177516	-1.07446	--	--	Molecular Function: protein binding (GO:0005515);; Cellular Component: cellular_component (GO:0005575);; Cellular Component: intracellular (GO:0005622);; Cellular Component: cell (GO:0005623);; Cellular Component: cytoplasm (GO:0005737);; Cellular Component: endosome (GO:0005768);; Cellular Component: Golgi apparatus (GO:0005794);; Cellular Component: trans-Golgi network (GO:0005802);; Cellular C…	K20241|0.0e+00|jre:108987814|K20241 WD repeat-containing protein 44 | (RefSeq) WD repeat-containing protein 44-like	--	[S]	Function unknown	WD domain, G-beta repeat	L	Replication, recombination and repair	molecular function: binding (GO:0005488);; cellular component: cell (GO:0005623);; cellular component: cell part (GO:0044464);; cellular component: organelle (GO:0043226);; cellular component: organelle part (GO:0044422);; cellular component: membrane (GO:0016020)
JreChr04G12559	0.906094	0.533149	0.308324	-1.74757	[C]	Energy production and conversion	Molecular Function: FMN binding (GO:0010181);; Molecular Function: oxidoreductase activity (GO:0016491);;	K05894|5.7e-211|jre:108985933|K05894 12-oxophytodienoic acid reductase [EC:1.3.1.42] | (RefSeq) 12-oxophytodienoate reductase 2-like	alpha-Linolenic acid metabolism (ko00592)	[CR]	Energy production and conversion;; General function prediction only	NADH:flavin oxidoreductase / NADH oxidase family	C	Energy production and conversion	molecular function: binding (GO:0005488);; molecular function: catalytic activity (GO:0003824)
JreChr04G12566	1.03322	0.244154	0.0985631	-1.37594	--	--	Biological Process: reproduction (GO:0000003);; Biological Process: microtubule cytoskeleton organization (GO:0000226);; Biological Process: polysaccharide biosynthetic process (GO:0000271);; Biological Process: mitotic cell cycle (GO:0000278);; Biological Process: mitotic cytokinesis (GO:0000281);; Biological Process: cytokinesis (GO:0000910);; Biological Process: response to acid chemical (GO:0…	K13109|1.3e-12|mdm:103400894|K13109 IK cytokine | (RefSeq) suppressor of mec-8 and unc-52 protein homolog 2-like	--	[S]	Function unknown	Armadillo/beta-catenin-like repeat	S	Function unknown	biological process: reproduction (GO:0000003);; biological process: cellular process (GO:0009987);; biological process: cellular component organization or biogenesis (GO:0071840);; biological process: metabolic process (GO:0008152);; biological process: single-organism process (GO:0044699);; biological process: response to stimulus (GO:0050896);; biological process: biological regulation (GO:0065…
JreChr05G10018	0.851074	0.344419	0.030292	-1.22578	--	--	--	K00993|8.3e-62|bna:106453259|K00993 ethanolaminephosphotransferase [EC:2.7.8.1] | (RefSeq) uncharacterized protein LOC106453259	Phosphonate and phosphinate metabolism (ko00440);; Glycerophospholipid metabolism (ko00564);; Ether lipid metabolism (ko00565)	--	--	Protein of unknown function (DUF1262)	S	Function unknown	--
JreChr05G10021	1.07676	0.237792	0.102086	-1.41664	--	--	Molecular Function: kinase activity (GO:0016301);;	K00924|2.9e-06|lang:109360749|K00924 kinase [EC:2.7.1.-] | (RefSeq) receptor protein kinase TMK1-like	--	[R]	General function prediction only	Leucine rich repeat	S	Function unknown	molecular function: catalytic activity (GO:0003824)
JreChr05G10039	0.833199	-0.225424	0.450798	-1.05857	[J]	Translation, ribosomal structure and biogenesis	Molecular Function: N-acetyltransferase activity (GO:0008080);;	K22450|2.4e-110|jre:108989416|K22450 aralkylamine N-acetyltransferase [EC:2.3.1.87] | (RefSeq) serotonin N-acetyltransferase 2, chloroplastic	Tryptophan metabolism (ko00380)	--	--	Acetyltransferase (GNAT) family	S	Function unknown	molecular function: catalytic activity (GO:0003824)
JreChr05G10086	1.63458	0.330487	0.0923877	-2.05745	--	--	Biological Process: auxin-activated signaling pathway (GO:0009734);;	--	--	--	--	--	--	--	biological process: cellular process (GO:0009987);; biological process: signaling (GO:0023052);; biological process: single-organism process (GO:0044699);; biological process: response to stimulus (GO:0050896);; biological process: biological regulation (GO:0065007)
JreChr05G10099	0.429414	0.347538	0.557322	-1.33427	[G]	Carbohydrate transport and metabolism	Molecular Function: kinase activity (GO:0016301);;	K00847|8.7e-39|csat:104739150|K00847 fructokinase [EC:2.7.1.4] | (RefSeq) probable fructokinase-2 isoform X1	Fructose and mannose metabolism (ko00051);; Starch and sucrose metabolism (ko00500);; Amino sugar and nucleotide sugar metabolism (ko00520)	[G]	Carbohydrate transport and metabolism	pfkB family carbohydrate kinase	G	Carbohydrate transport and metabolism	molecular function: catalytic activity (GO:0003824)
JreChr05G10112	1.09565	-0.0464754	0.946825	-1.996	--	--	Biological Process: asymmetric cell division (GO:0008356);;	--	--	--	--	--	--	--	biological process: cellular process (GO:0009987);; biological process: single-organism process (GO:0044699)
JreChr05G10144	0.807627	-0.530504	0.751592	-1.02872	--	--	--	--	--	--	--	--	S	Function unknown	--
JreChr05G10164	0.645231	0.440281	0.676782	-1.7623	--	--	Biological Process: regulation of barrier septum assembly (GO:0032955);; Biological Process: cell division (GO:0051301);;	--	--	--	--	Septum formation topological specificity factor MinE	S	Function unknown	biological process: biological regulation (GO:0065007);; biological process: cellular process (GO:0009987);; biological process: single-organism process (GO:0044699)
JreChr05G10184	0.694885	0.294753	0.29722	-1.28686	[G]	Carbohydrate transport and metabolism	--	K01369|2.0e-25|apro:F751_1333|K01369 legumain [EC:3.4.22.34] | (RefSeq) Vacuolar-processing enzyme beta-isozyme	--	[B]	Chromatin structure and dynamics	--	B	Chromatin structure and dynamics	--
JreChr05G10224	0.596371	0.323766	0.612034	-1.53217	--	--	Molecular Function: DNA binding (GO:0003677);; Cellular Component: nucleus (GO:0005634);;	K14491|3.8e-11|mtr:MTR_4g121020|K14491 two-component response regulator ARR-B family | (RefSeq) two-component response regulator ARR2-like protein	Plant hormone signal transduction (ko04075)	--	--	MYB-CC type transfactor, LHEQLE motif	K	Transcription	molecular function: binding (GO:0005488);; cellular component: cell (GO:0005623);; cellular component: organelle (GO:0043226);; cellular component: cell part (GO:0044464)
JreChr05G10252	1.38989	-0.415095	0.832101	-1.8069	--	--	Biological Process: phototropism (GO:0009638);; Molecular Function: kinase activity (GO:0016301);;	--	--	--	--	--	S	Function unknown	biological process: response to stimulus (GO:0050896);; molecular function: catalytic activity (GO:0003824)
JreChr05G10260	1.02309	0.516562	0.354555	-1.89421	--	--	Molecular Function: transcription factor activity, sequence-specific DNA binding (GO:0003700);;	K16221|2.2e-30|lang:109335954|K16221 transcription factor TCP21 (protein CCA1 HIKING EXPEDITION) | (RefSeq) transcription factor TCP7-like	Circadian rhythm - plant (ko04712)	--	--	TCP family transcription factor	K	Transcription	molecular function: nucleic acid binding transcription factor activity (GO:0001071);; biological process: biological regulation (GO:0065007)
JreChr05G10269	0.861139	0.524373	0.108404	-1.49392	[G]	Carbohydrate transport and metabolism	Molecular Function: alpha-L-fucosidase activity (GO:0004560);;	K15923|0.0e+00|jre:108996389|K15923 alpha-L-fucosidase 2 [EC:3.2.1.51] | (RefSeq) alpha-L-fucosidase 2-like	Other glycan degradation (ko00511)	--	--	Glycosyl hydrolase family 65, N-terminal domain	S	Function unknown	molecular function: catalytic activity (GO:0003824)
JreChr05G10294	0.977341	-0.0343286	0.344547	-1.28756	[T]	Signal transduction mechanisms	Molecular Function: protein kinase activity (GO:0004672);; Molecular Function: ATP binding (GO:0005524);; Cellular Component: integral component of membrane (GO:0016021);;	K16224|3.6e-26|boe:106304564|K16224 senescence-induced receptor-like serine/threonine-protein kinase | (RefSeq) senescence-induced receptor-like serine/threonine-protein kinase	MAPK signaling pathway - plant (ko04016);; Plant-pathogen interaction (ko04626)	--	--	Protein tyrosine and serine/threonine kinase	T	Signal transduction mechanisms	molecular function: catalytic activity (GO:0003824);; biological process: metabolic process (GO:0008152);; biological process: cellular process (GO:0009987);; molecular function: binding (GO:0005488);; cellular component: membrane (GO:0016020);; cellular component: membrane part (GO:0044425)
JreChr05G10296	0.542384	0.087877	0.34391	-0.974171	--	--	Molecular Function: kinase activity (GO:0016301);;	--	--	[C]	Energy production and conversion	CBS domain	C	Energy production and conversion	molecular function: catalytic activity (GO:0003824)
JreChr05G10360	0.324916	0.345738	0.41168	-1.08233	--	--	Molecular Function: polysaccharide binding (GO:0030247);;	--	--	--	--	Wall-associated receptor kinase galacturonan-binding	S	Function unknown	molecular function: binding (GO:0005488)
JreChr05G10512	0.827512	-0.0508539	0.959795	-1.73645	--	--	--	--	--	--	--	Domain of unknown function (DUF4228)	S	Function unknown	--
JreChr05G10536	1.44007	0.334398	-0.113593	-1.66087	--	--	Biological Process: positive gravitropism (GO:0009958);;	--	--	--	--	NPH3 family	S	Function unknown	biological process: response to stimulus (GO:0050896)
JreChr05G10596	0.517406	0.388404	0.346909	-1.25272	[P]	Inorganic ion transport and metabolism	Molecular Function: hydrolase activity, hydrolyzing O-glycosyl compounds (GO:0004553);; Biological Process: carbohydrate metabolic process (GO:0005975);;	K00860|3.3e-137|jre:108979741|K00860 adenylylsulfate kinase [EC:2.7.1.25] | (RefSeq) adenylyl-sulfate kinase 3-like isoform X1	Purine metabolism (ko00230);; Sulfur metabolism (ko00920)	--	--	Adenylylsulphate kinase	G	Carbohydrate transport and metabolism	molecular function: catalytic activity (GO:0003824);; biological process: metabolic process (GO:0008152)
JreChr05G10640	0.944329	0.175515	0.32796	-1.4478	[Q]	Secondary metabolites biosynthesis, transport and catabolism	Molecular Function: oxidoreductase activity (GO:0016491);; Molecular Function: metal ion binding (GO:0046872);;	K05278|3.8e-57|fve:101296827|K05278 flavonol synthase [EC:1.14.20.6] | (RefSeq) flavonol synthase/flavanone 3-hydroxylase-like	Flavonoid biosynthesis (ko00941)	[QR]	Secondary metabolites biosynthesis, transport and catabolism;; General function prediction only	2OG-Fe(II) oxygenase superfamily	Q	Secondary metabolites biosynthesis, transport and catabolism	molecular function: catalytic activity (GO:0003824);; molecular function: binding (GO:0005488)
JreChr05G10724	0.816247	-0.0759505	0.222765	-0.963062	--	--	Molecular Function: protein dimerization activity (GO:0046983);;	K05765|4.6e-17|gra:105781290|K05765 cofilin | (RefSeq) uncharacterized LOC105781290	--	--	--	--	K	Transcription	molecular function: binding (GO:0005488)
JreChr05G10745	0.621625	0.427782	0.348952	-1.39836	[G]	Carbohydrate transport and metabolism	Molecular Function: magnesium ion binding (GO:0000287);; Molecular Function: pyruvate kinase activity (GO:0004743);; Molecular Function: kinase activity (GO:0016301);; Molecular Function: potassium ion binding (GO:0030955);;	K00873|0.0e+00|jre:108992385|K00873 pyruvate kinase [EC:2.7.1.40] | (RefSeq) pyruvate kinase isozyme A, chloroplastic-like	Glycolysis / Gluconeogenesis (ko00010);; Purine metabolism (ko00230);; Pyruvate metabolism (ko00620);; Carbon metabolism (ko01200);; Biosynthesis of amino acids (ko01230)	[G]	Carbohydrate transport and metabolism	Pyruvate kinase, barrel domain	J	Translation, ribosomal structure and biogenesis	molecular function: binding (GO:0005488);; molecular function: catalytic activity (GO:0003824)
JreChr05G10748	0.970032	0.00789112	0.462094	-1.44002	--	--	Molecular Function: metal ion binding (GO:0046872);;	K12309|3.5e-82|lja:Lj3g3v0323160.1|K12309 beta-galactosidase [EC:3.2.1.23] | (RefSeq) Lj3g3v0323160.1; -	Galactose metabolism (ko00052);; Other glycan degradation (ko00511);; Glycosaminoglycan degradation (ko00531);; Sphingolipid metabolism (ko00600);; Glycosphingolipid biosynthesis - ganglio series (ko00604)	[R]	General function prediction only	Zinc-finger double-stranded RNA-binding	S	Function unknown	molecular function: binding (GO:0005488)
JreChr05G10888	0.584862	-0.363318	0.806198	-1.02774	[E]	Amino acid transport and metabolism	Molecular Function: serine-type carboxypeptidase activity (GO:0004185);;	K16297|2.7e-285|jre:108988498|K16297 serine carboxypeptidase-like clade II [EC:3.4.16.-] | (RefSeq) serine carboxypeptidase-like 34 isoform X1	--	[OE]	Posttranslational modification, protein turnover, chaperones;; Amino acid transport and metabolism	Serine carboxypeptidase	O	Posttranslational modification, protein turnover, chaperones	molecular function: catalytic activity (GO:0003824);; biological process: metabolic process (GO:0008152)
JreChr05G10933	1.21783	-0.123566	1.10262	-2.19688	[S]	Function unknown	Cellular Component: extracellular region (GO:0005576);;	K13449|1.6e-93|jre:109020654|K13449 pathogenesis-related protein 1 | (RefSeq) basic form of pathogenesis-related protein 1-like	MAPK signaling pathway - plant (ko04016);; Plant hormone signal transduction (ko04075);; Plant-pathogen interaction (ko04626)	[S]	Function unknown	Cysteine-rich secretory protein family	S	Function unknown	cellular component: extracellular region (GO:0005576)
JreChr05G10946	0.928932	0.322605	0.20595	-1.45749	--	--	Molecular Function: motor activity (GO:0003774);; Molecular Function: ATP binding (GO:0005524);; Cellular Component: myosin complex (GO:0016459);; Molecular Function: actin filament binding (GO:0051015);;	K10357|1.2e-241|pop:7486359|K10357 myosin V | (RefSeq) myosin-1 isoform X1	--	[Z]	Cytoskeleton	Myosin head (motor domain)	Z	Cytoskeleton	molecular function: catalytic activity (GO:0003824);; molecular function: binding (GO:0005488);; cellular component: cell (GO:0005623);; cellular component: macromolecular complex (GO:0032991);; cellular component: organelle (GO:0043226);; cellular component: organelle part (GO:0044422);; cellular component: cell part (GO:0044464)
JreChr05G11005	1.00357	0.336364	0.600865	-1.9408	--	--	Molecular Function: protein kinase activity (GO:0004672);; Molecular Function: ATP binding (GO:0005524);; Cellular Component: integral component of membrane (GO:0016021);;	K13436|1.1e-18|csat:104704343|K13436 pto-interacting protein 1 [EC:2.7.11.1] | (RefSeq) PTI1-like tyrosine-protein kinase 2	Plant-pathogen interaction (ko04626)	--	--	Malectin-like domain	T	Signal transduction mechanisms	molecular function: catalytic activity (GO:0003824);; biological process: metabolic process (GO:0008152);; biological process: cellular process (GO:0009987);; molecular function: binding (GO:0005488);; cellular component: membrane (GO:0016020);; cellular component: membrane part (GO:0044425)
JreChr05G11068	0.692155	0.261755	0.346894	-1.30081	[O]	Posttranslational modification, protein turnover, chaperones	Biological Process: response to oxidative stress (GO:0006979);; Biological Process: protein repair (GO:0030091);; Molecular Function: peptide-methionine (R)-S-oxide reductase activity (GO:0033743);; Molecular Function: metal ion binding (GO:0046872);;	K07305|6.6e-130|jre:109017468|K07305 peptide-methionine (R)-S-oxide reductase [EC:1.8.4.12] | (RefSeq) peptide methionine sulfoxide reductase B5-like	--	[O]	Posttranslational modification, protein turnover, chaperones	SelR domain	O	Posttranslational modification, protein turnover, chaperones	biological process: response to stimulus (GO:0050896);; biological process: metabolic process (GO:0008152);; biological process: cellular process (GO:0009987);; molecular function: catalytic activity (GO:0003824);; biological process: single-organism process (GO:0044699);; molecular function: binding (GO:0005488)
JreChr05G11111	0.791954	0.27559	0.383459	-1.451	[T]	Signal transduction mechanisms	Molecular Function: kinase activity (GO:0016301);;	K03517|2.6e-151|mus:103996014|K03517 quinolinate synthase [EC:2.5.1.72] | (RefSeq) LOW QUALITY PROTEIN: uncharacterized protein LOC103996014	Nicotinate and nicotinamide metabolism (ko00760)	--	--	--	T	Signal transduction mechanisms	molecular function: catalytic activity (GO:0003824)
JreChr05G11158	1.02519	-0.124376	0.684887	-1.58571	[E]	Amino acid transport and metabolism	Molecular Function: transaminase activity (GO:0008483);; Biological Process: biosynthetic process (GO:0009058);; Molecular Function: pyridoxal phosphate binding (GO:0030170);;	K14272|2.8e-282|jre:108989739|K14272 glutamate--glyoxylate aminotransferase [EC:2.6.1.4 2.6.1.2 2.6.1.44] | (RefSeq) glutamate--glyoxylate aminotransferase 2	Arginine biosynthesis (ko00220);; Alanine, aspartate and glutamate metabolism (ko00250);; Glycine, serine and threonine metabolism (ko00260);; Glyoxylate and dicarboxylate metabolism (ko00630);; Carbon fixation in photosynthetic organisms (ko00710);; Carbon metabolism (ko01200);; 2-Oxocarboxylic acid metabolism (ko01210);; Biosynthesis of amino acids (ko01230)	[E]	Amino acid transport and metabolism	Aminotransferase class I and II	E	Amino acid transport and metabolism	molecular function: catalytic activity (GO:0003824);; biological process: metabolic process (GO:0008152);; molecular function: binding (GO:0005488)
JreChr05G11189	0.751895	-0.0423982	0.38907	-1.09857	[P]	Inorganic ion transport and metabolism	Cellular Component: integral component of membrane (GO:0016021);; Molecular Function: transmembrane transporter activity (GO:0022857);;	K02575|2.8e-285|jre:108979104|K02575 MFS transporter, NNP family, nitrate/nitrite transporter | (RefSeq) high affinity nitrate transporter 2.5-like	Nitrogen metabolism (ko00910)	--	--	Major Facilitator Superfamily	P	Inorganic ion transport and metabolism	cellular component: membrane (GO:0016020);; cellular component: membrane part (GO:0044425);; molecular function: transporter activity (GO:0005215);; biological process: localization (GO:0051179)
JreChr05G11200	0.991154	0.295285	0.0350566	-1.3215	--	--	Cellular Component: integral component of membrane (GO:0016021);;	K23877|2.2e-45|brp:103830887|K23877 xyloglucan O-acetyltransferase | (RefSeq) protein ALTERED XYLOGLUCAN 4 isoform X1	--	--	--	GDSL/SGNH-like Acyl-Esterase family found in Pmr5 and Cas1p	S	Function unknown	cellular component: membrane (GO:0016020);; cellular component: membrane part (GO:0044425)
JreChr05G11220	0.762192	0.363798	0.751199	-1.87719	[G]	Carbohydrate transport and metabolism	Molecular Function: polygalacturonase activity (GO:0004650);; Biological Process: carbohydrate metabolic process (GO:0005975);;	K01213|2.5e-174|nau:109243727|K01213 galacturan 1,4-alpha-galacturonidase [EC:3.2.1.67] | (RefSeq) probable polygalacturonase At1g80170	Pentose and glucuronate interconversions (ko00040)	--	--	Glycosyl hydrolases family 28	G	Carbohydrate transport and metabolism	molecular function: catalytic activity (GO:0003824);; biological process: metabolic process (GO:0008152)
JreChr05G11301	0.846906	0.333797	0.627806	-1.80851	--	--	Biological Process: response to reactive oxygen species (GO:0000302);; Biological Process: response to singlet oxygen (GO:0000304);; Cellular Component: cellular_component (GO:0005575);; Cellular Component: intracellular (GO:0005622);; Cellular Component: cell (GO:0005623);; Biological Process: response to stress (GO:0006950);; Biological Process: response to oxidative stress (GO:0006979);; Biolo…	K18681|1.0e-32|csl:COCSUDRAFT_60817|K18681 DIS3-like exonuclease 1 [EC:3.1.13.-] | (RefSeq) RNB-domain-containing protein	RNA degradation (ko03018)	--	--	Domain of unknown function (DUF3506)	S	Function unknown	biological process: response to stimulus (GO:0050896);; cellular component: cell (GO:0005623);; cellular component: cell part (GO:0044464);; biological process: cellular process (GO:0009987);; biological process: single-organism process (GO:0044699);; cellular component: membrane (GO:0016020)
JreChr05G11305	1.48274	-0.346912	0.551258	-1.68709	--	--	Cellular Component: integral component of membrane (GO:0016021);;	--	--	--	--	PLAC8 family	S	Function unknown	cellular component: membrane (GO:0016020);; cellular component: membrane part (GO:0044425)
JreChr05G11381	1.28083	-0.504921	0.526183	-1.30209	[P]	Inorganic ion transport and metabolism	Molecular Function: secondary active sulfate transmembrane transporter activity (GO:0008271);; Cellular Component: integral component of membrane (GO:0016021);;	K17471|0.0e+00|jre:108994091|K17471 sulfate transporter 3 | (RefSeq) probable sulfate transporter 3.3	--	[P]	Inorganic ion transport and metabolism	Sulfate permease family	P	Inorganic ion transport and metabolism	molecular function: transporter activity (GO:0005215);; biological process: single-organism process (GO:0044699);; biological process: localization (GO:0051179);; cellular component: membrane (GO:0016020);; cellular component: membrane part (GO:0044425)
JreChr05G11426	0.997748	0.419193	-0.036791	-1.38015	--	--	Molecular Function: protein binding (GO:0005515);;	K20241|3.8e-111|vvi:100247276|K20241 WD repeat-containing protein 44 | (RefSeq) WD repeat-containing protein YMR102C	--	[S]	Function unknown	WD domain, G-beta repeat	S	Function unknown	molecular function: binding (GO:0005488)
JreChr05G11439	0.609199	0.409613	0.35738	-1.37619	--	--	Molecular Function: ubiquitin-protein transferase activity (GO:0004842);;	K08332|8.5e-71|pop:7496006|K08332 vacuolar protein 8 | (RefSeq) U-box domain-containing protein 43	--	--	--	Armadillo/beta-catenin-like repeat	S	Function unknown	molecular function: catalytic activity (GO:0003824)
JreChr05G11488	0.484734	0.336607	1.22244	-2.04378	[J]	Translation, ribosomal structure and biogenesis	Biological Process: primary metabolic process (GO:0044238);;	K22943|2.6e-21|apro:F751_1436|K22943 protein YIPF6 | (RefSeq) Protein YIPF6	--	--	--	Sigma 54 modulation/S30EA ribosomal protein C terminus	J	Translation, ribosomal structure and biogenesis	biological process: metabolic process (GO:0008152)
JreChr05G11525	0.936659	-0.0781167	0.250844	-1.10939	--	--	Molecular Function: DNA binding (GO:0003677);; Cellular Component: nucleus (GO:0005634);; Biological Process: regulation of transcription, DNA-templated (GO:0006355);;	K16296|3.7e-07|aof:109839885|K16296 serine carboxypeptidase-like clade I [EC:3.4.16.-] | (RefSeq) serine carboxypeptidase 1-like isoform X1	--	--	--	No apical meristem (NAM) protein	G	Carbohydrate transport and metabolism	molecular function: binding (GO:0005488);; cellular component: cell (GO:0005623);; cellular component: organelle (GO:0043226);; cellular component: cell part (GO:0044464);; biological process: biological regulation (GO:0065007)
JreChr05G11527	0.870208	0.378705	0.674936	-1.92385	[H]	Coenzyme transport and metabolism	Molecular Function: prenyltransferase activity (GO:0004659);; Cellular Component: integral component of membrane (GO:0016021);; Biological Process: phylloquinone biosynthetic process (GO:0042372);;	K23094|2.1e-207|jre:109014828|K23094 2-carboxy-1,4-naphthoquinone phytyltransferase [EC:2.5.1.130] | (RefSeq) 2-carboxy-1,4-naphthoquinone phytyltransferase, chloroplastic-like	Ubiquinone and other terpenoid-quinone biosynthesis (ko00130)	[S]	Function unknown	UbiA prenyltransferase family	H	Coenzyme transport and metabolism	molecular function: catalytic activity (GO:0003824);; cellular component: membrane (GO:0016020);; cellular component: membrane part (GO:0044425);; biological process: metabolic process (GO:0008152);; biological process: cellular process (GO:0009987);; biological process: single-organism process (GO:0044699)
JreChr05G11535	0.836484	0.257454	0.384902	-1.47884	[L]	Replication, recombination and repair	Molecular Function: endonuclease activity (GO:0004519);; Molecular Function: ATP binding (GO:0005524);; Biological Process: mismatch repair (GO:0006298);; Molecular Function: ATPase activity (GO:0016887);; Molecular Function: mismatched DNA binding (GO:0030983);; Biological Process: negative regulation of DNA recombination (GO:0045910);;	K07456|2.3e-82|csv:101208249|K07456 DNA mismatch repair protein MutS2 | (RefSeq) uncharacterized protein LOC101208249 isoform X1	Mismatch repair (ko03430)	--	--	MutS domain V	L	Replication, recombination and repair	molecular function: catalytic activity (GO:0003824);; biological process: metabolic process (GO:0008152);; biological process: cellular process (GO:0009987);; molecular function: binding (GO:0005488);; biological process: response to stimulus (GO:0050896);; biological process: biological regulation (GO:0065007)
JreChr05G11552	1.06522	-0.252118	0.632316	-1.44542	[K]	Transcription	Molecular Function: transcription factor activity, sequence-specific DNA binding (GO:0003700);; Biological Process: DNA-templated transcription, initiation (GO:0006352);;	K03086|1.5e-289|jre:108996612|K03086 RNA polymerase primary sigma factor | (RefSeq) RNA polymerase sigma factor sigA-like	--	--	--	Sigma-70 region 3	K	Transcription	molecular function: nucleic acid binding transcription factor activity (GO:0001071);; biological process: biological regulation (GO:0065007);; biological process: metabolic process (GO:0008152);; biological process: cellular process (GO:0009987)
JreChr05G11609	0.805836	-0.20931	0.360444	-0.95697	[QV]	Secondary metabolites biosynthesis, transport and catabolism;; Defense mechanisms	Molecular Function: monooxygenase activity (GO:0004497);; Molecular Function: iron ion binding (GO:0005506);; Molecular Function: oxidoreductase activity, acting on paired donors, with incorporation or reduction of molecular oxygen (GO:0016705);; Molecular Function: heme binding (GO:0020037);;	K24184|4.1e-295|jre:109003794|K24184 cytochrome P450 family 89 subfamily A [EC:1.14.-.-] | (RefSeq) cytochrome P450 89A2-like	--	[Q]	Secondary metabolites biosynthesis, transport and catabolism	Cytochrome P450	Q	Secondary metabolites biosynthesis, transport and catabolism	molecular function: catalytic activity (GO:0003824);; biological process: metabolic process (GO:0008152);; biological process: single-organism process (GO:0044699);; molecular function: binding (GO:0005488)
JreChr05G11723	1.49963	-0.675964	0.520149	-1.34381	--	--	Cellular Component: chloroplast (GO:0009507);;	K03542|4.7e-149|jre:108988339|K03542 photosystem II 22kDa protein | (RefSeq) photosystem II 22 kDa protein, chloroplastic	Photosynthesis (ko00195)	--	--	Chlorophyll A-B binding protein	S	Function unknown	cellular component: cell (GO:0005623);; cellular component: organelle (GO:0043226);; cellular component: cell part (GO:0044464)
JreChr05G11743	0.99284	0.468934	0.351895	-1.81367	[T]	Signal transduction mechanisms	Molecular Function: protein kinase activity (GO:0004672);; Molecular Function: ATP binding (GO:0005524);; Cellular Component: integral component of membrane (GO:0016021);;	K13420|3.2e-158|jre:109013621|K13420 LRR receptor-like serine/threonine-protein kinase FLS2 [EC:2.7.11.1] | (RefSeq) probable LRR receptor-like serine/threonine-protein kinase At3g47570	MAPK signaling pathway - plant (ko04016);; Plant-pathogen interaction (ko04626)	--	--	Protein tyrosine and serine/threonine kinase	T	Signal transduction mechanisms	molecular function: catalytic activity (GO:0003824);; biological process: metabolic process (GO:0008152);; biological process: cellular process (GO:0009987);; molecular function: binding (GO:0005488);; cellular component: membrane (GO:0016020);; cellular component: membrane part (GO:0044425)
JreChr05G11817	0.508078	0.40665	0.614149	-1.52888	[C]	Energy production and conversion	Molecular Function: oxidoreductase activity (GO:0016491);;	K17871|2.0e-294|jre:109006421|K17871 NADH:ubiquinone reductase (non-electrogenic) [EC:1.6.5.9] | (RefSeq) internal alternative NAD(P)H-ubiquinone oxidoreductase A2, mitochondrial-like	--	[C]	Energy production and conversion	Pyridine nucleotide-disulphide oxidoreductase	C	Energy production and conversion	molecular function: catalytic activity (GO:0003824)
JreChr05G11858	1.18053	-0.214789	0.509273	-1.47502	--	--	Cellular Component: photosystem I (GO:0009522);; Cellular Component: photosystem II (GO:0009523);; Cellular Component: chloroplast thylakoid membrane (GO:0009535);; Biological Process: photosynthesis, light harvesting (GO:0009765);; Cellular Component: integral component of membrane (GO:0016021);; Molecular Function: chlorophyll binding (GO:0016168);; Biological Process: protein-chromophore linka…	K08917|3.5e-146|jre:109007089|K08917 light-harvesting complex II chlorophyll a/b binding protein 6 | (RefSeq) chlorophyll a-b binding protein CP24 10A, chloroplastic	Photosynthesis - antenna proteins (ko00196)	--	--	Chlorophyll A-B binding protein	C	Energy production and conversion	cellular component: cell (GO:0005623);; cellular component: membrane (GO:0016020);; cellular component: macromolecular complex (GO:0032991);; cellular component: membrane part (GO:0044425);; cellular component: cell part (GO:0044464);; cellular component: organelle (GO:0043226);; cellular component: organelle part (GO:0044422);; biological process: metabolic process (GO:0008152);; biological proc…
JreChr05G11863	1.18986	-0.292573	0.057954	-0.955238	--	--	Molecular Function: phosphoprotein phosphatase activity (GO:0004721);; Molecular Function: metal ion binding (GO:0046872);;	K17508|1.7e-44|zma:100191645|K17508 protein phosphatase PTC7 [EC:3.1.3.16] | (RefSeq) pco110869; uncharacterized protein LOC100191645	--	[T]	Signal transduction mechanisms	Protein phosphatase 2C	T	Signal transduction mechanisms	molecular function: catalytic activity (GO:0003824);; biological process: metabolic process (GO:0008152);; biological process: cellular process (GO:0009987);; molecular function: binding (GO:0005488)
JreChr05G11872	0.476404	0.331569	0.493736	-1.30171	[J]	Translation, ribosomal structure and biogenesis	Molecular Function: GTPase activity (GO:0003924);; Molecular Function: GTP binding (GO:0005525);; Biological Process: tRNA modification (GO:0006400);;	K03650|0.0e+00|jre:108997234|K03650 tRNA modification GTPase [EC:3.6.-.-] | (RefSeq) tRNA modification GTPase MnmE	--	[J]	Translation, ribosomal structure and biogenesis	MnmE helical domain	J	Translation, ribosomal structure and biogenesis	molecular function: catalytic activity (GO:0003824);; molecular function: binding (GO:0005488);; biological process: metabolic process (GO:0008152);; biological process: cellular process (GO:0009987)
JreChr05G11881	1.48148	0.265307	0.729855	-2.47664	--	--	Biological Process: metal ion transport (GO:0030001);; Molecular Function: metal ion binding (GO:0046872);;	K14292|1.4e-37|spen:107013477|K14292 trimethylguanosine synthase [EC:2.1.1.-] | (RefSeq) trimethylguanosine synthase	RNA transport (ko03013)	[P]	Inorganic ion transport and metabolism	Heavy-metal-associated domain	P	Inorganic ion transport and metabolism	biological process: localization (GO:0051179);; molecular function: binding (GO:0005488)
JreChr05G11882	0.759706	0.21328	1.13775	-2.11073	--	--	Cellular Component: integral component of membrane (GO:0016021);; Molecular Function: polysaccharide binding (GO:0030247);;	--	--	--	--	Wall-associated receptor kinase galacturonan-binding	T	Signal transduction mechanisms	cellular component: membrane (GO:0016020);; cellular component: membrane part (GO:0044425);; molecular function: binding (GO:0005488)
JreChr05G11930	0.760802	0.13234	0.507675	-1.40082	--	--	--	--	--	--	--	--	--	--	--
JreChr05G11942	1.04607	-0.0769076	0.235045	-1.20421	[H]	Coenzyme transport and metabolism	Molecular Function: oxidoreductase activity (GO:0016491);;	K02293|6.1e-11|dcr:108222758|K02293 15-cis-phytoene desaturase [EC:1.3.5.5] | (RefSeq) 15-cis-phytoene desaturase, chloroplastic/chromoplastic	Carotenoid biosynthesis (ko00906)	--	--	Flavin containing amine oxidoreductase	Q	Secondary metabolites biosynthesis, transport and catabolism	molecular function: catalytic activity (GO:0003824)
JreChr05G12020	0.479016	-0.229831	0.560739	-0.809924	[G]	Carbohydrate transport and metabolism	Molecular Function: ribose-5-phosphate isomerase activity (GO:0004751);; Biological Process: pentose-phosphate shunt, non-oxidative branch (GO:0009052);;	K01807|5.5e-134|jre:109015116|K01807 ribose 5-phosphate isomerase A [EC:5.3.1.6] | (RefSeq) probable ribose-5-phosphate isomerase 2	Pentose phosphate pathway (ko00030);; Carbon fixation in photosynthetic organisms (ko00710);; Carbon metabolism (ko01200);; Biosynthesis of amino acids (ko01230)	[G]	Carbohydrate transport and metabolism	Ribose 5-phosphate isomerase A (phosphoriboisomerase A)	G	Carbohydrate transport and metabolism	molecular function: catalytic activity (GO:0003824);; biological process: metabolic process (GO:0008152);; biological process: cellular process (GO:0009987);; biological process: single-organism process (GO:0044699)
JreChr05G12032	1.21058	0.643318	-0.693709	-1.16019	--	--	Molecular Function: DNA binding (GO:0003677);; Cellular Component: nucleus (GO:0005634);;	K09422|2.0e-143|jre:109008155|K09422 transcription factor MYB, plant | (RefSeq) transcription factor MYB8-like	--	[K]	Transcription	Myb-like DNA-binding domain	--	--	molecular function: binding (GO:0005488);; cellular component: cell (GO:0005623);; cellular component: organelle (GO:0043226);; cellular component: cell part (GO:0044464)
JreChr05G12048	0.877825	0.301942	0.754403	-1.93417	--	--	Cellular Component: integral component of membrane (GO:0016021);;	--	--	--	--	--	--	--	cellular component: membrane (GO:0016020);; cellular component: membrane part (GO:0044425)
JreChr05G12049	0.809909	0.528834	0.405428	-1.74417	--	--	--	K21596|5.5e-07|sind:105176456|K21596 calmodulin-binding transcription activator | (RefSeq) protein WVD2-like 2 isoform X1	--	--	--	Targeting protein for Xklp2 (TPX2) domain	S	Function unknown	--
JreChr05G12066	0.90777	-0.158049	0.909715	-1.65944	--	--	Biological Process: lipid metabolic process (GO:0006629);;	--	--	--	--	Lipase (class 3)	G	Carbohydrate transport and metabolism	biological process: metabolic process (GO:0008152);; biological process: single-organism process (GO:0044699)
JreChr05G12084	1.386	-0.3473	1.21549	-2.2542	[G]	Carbohydrate transport and metabolism	Biological Process: carbohydrate metabolic process (GO:0005975);; Molecular Function: fructose 1,6-bisphosphate 1-phosphatase activity (GO:0042132);;	K03841|4.4e-197|jre:109007069|K03841 fructose-1,6-bisphosphatase I [EC:3.1.3.11] | (RefSeq) fructose-1,6-bisphosphatase, cytosolic	Glycolysis / Gluconeogenesis (ko00010);; Pentose phosphate pathway (ko00030);; Fructose and mannose metabolism (ko00051);; Carbon fixation in photosynthetic organisms (ko00710);; Carbon metabolism (ko01200)	[G]	Carbohydrate transport and metabolism	Fructose-1-6-bisphosphatase, N-terminal domain	G	Carbohydrate transport and metabolism	biological process: metabolic process (GO:0008152);; molecular function: catalytic activity (GO:0003824);; biological process: cellular process (GO:0009987)
JreChr05G12086	0.356392	0.117774	1.59186	-2.06602	--	--	Molecular Function: protein kinase activity (GO:0004672);; Molecular Function: ATP binding (GO:0005524);;	--	--	[R]	General function prediction only	Protein kinase domain	G	Carbohydrate transport and metabolism	molecular function: catalytic activity (GO:0003824);; biological process: metabolic process (GO:0008152);; biological process: cellular process (GO:0009987);; molecular function: binding (GO:0005488)
JreChr05G12110	1.17824	-0.567938	0.318352	-0.928652	[T]	Signal transduction mechanisms	--	K05391|2.2e-83|jre:108983561|K05391 cyclic nucleotide gated channel, plant | (RefSeq) cyclic nucleotide-gated ion channel 1-like	Plant-pathogen interaction (ko04626)	[PT]	Inorganic ion transport and metabolism;; Signal transduction mechanisms	--	--	--	--
JreChr05G12135	0.239773	0.347369	0.750529	-1.33767	--	--	Cellular Component: plasma membrane (GO:0005886);; Biological Process: carbohydrate transport (GO:0008643);; Cellular Component: integral component of membrane (GO:0016021);;	K15382|3.7e-121|jre:108985064|K15382 solute carrier family 50 (sugar transporter) | (RefSeq) bidirectional sugar transporter SWEET3 isoform X1	--	[R]	General function prediction only	Sugar efflux transporter for intercellular exchange	U	Intracellular trafficking, secretion, and vesicular transport	cellular component: cell (GO:0005623);; cellular component: membrane (GO:0016020);; cellular component: cell part (GO:0044464);; biological process: single-organism process (GO:0044699);; biological process: localization (GO:0051179);; cellular component: membrane part (GO:0044425)
JreChr05G12143	1.41345	0.22974	0.62983	-2.27302	--	--	Molecular Function: protein dimerization activity (GO:0046983);;	K20558|1.6e-143|jre:108984579|K20558 transcription factor SPEECHLESS | (RefSeq) transcription factor SPEECHLESS-like	MAPK signaling pathway - plant (ko04016)	--	--	Helix-loop-helix DNA-binding domain	K	Transcription	molecular function: binding (GO:0005488)
JreChr05G12296	0.914382	0.167389	0.29613	-1.3779	[T]	Signal transduction mechanisms	Molecular Function: voltage-gated potassium channel activity (GO:0005249);; Cellular Component: integral component of membrane (GO:0016021);;	K21867|0.0e+00|jre:109007019|K21867 potassium channel | (RefSeq) potassium channel AKT2/3-like isoform X3	--	[PT]	Inorganic ion transport and metabolism;; Signal transduction mechanisms	Ion transport protein	--	--	molecular function: transporter activity (GO:0005215);; biological process: cellular process (GO:0009987);; biological process: single-organism process (GO:0044699);; biological process: localization (GO:0051179);; biological process: biological regulation (GO:0065007);; cellular component: membrane (GO:0016020);; cellular component: membrane part (GO:0044425)
JreChr05G12386	0.48891	0.363907	0.39965	-1.25247	--	--	Molecular Function: phosphatidylinositol binding (GO:0035091);;	K17925|0.0e+00|jre:109010235|K17925 sorting nexin-13 | (RefSeq) uncharacterized protein LOC109010235 isoform X1	--	[ZUD]	Cytoskeleton;; Intracellular trafficking, secretion, and vesicular transport;; Cell cycle control, cell division, chromosome partitioning	PXA domain	--	--	molecular function: binding (GO:0005488)
JreChr05G12389	0.910932	-0.0623823	0.247738	-1.09629	--	--	Molecular Function: DNA binding (GO:0003677);; Cellular Component: nucleus (GO:0005634);;	--	--	--	--	B3 DNA binding domain	K	Transcription	molecular function: binding (GO:0005488);; cellular component: cell (GO:0005623);; cellular component: organelle (GO:0043226);; cellular component: cell part (GO:0044464)
JreChr05G12407	0.640565	0.338709	0.288611	-1.26788	--	--	Biological Process: chloroplast fission (GO:0010020);;	--	--	--	--	--	S	Function unknown	biological process: cellular process (GO:0009987);; biological process: cellular component organization or biogenesis (GO:0071840)
JreChr05G12472	0.914605	0.348958	0.366139	-1.6297	[DPM]	Cell cycle control, cell division, chromosome partitioning;; Inorganic ion transport and metabolism;; Cell wall/membrane/envelope biogenesis	Molecular Function: copper ion binding (GO:0005507);; Biological Process: lignin catabolic process (GO:0046274);; Cellular Component: apoplast (GO:0048046);; Molecular Function: hydroquinone:oxygen oxidoreductase activity (GO:0052716);;	K05909|0.0e+00|jre:109013800|K05909 laccase [EC:1.10.3.2] | (RefSeq) laccase-11-like	--	[Q]	Secondary metabolites biosynthesis, transport and catabolism	Multicopper oxidase	Q	Secondary metabolites biosynthesis, transport and catabolism	molecular function: binding (GO:0005488);; biological process: metabolic process (GO:0008152);; biological process: cellular process (GO:0009987);; biological process: single-organism process (GO:0044699);; cellular component: extracellular region (GO:0005576);; molecular function: catalytic activity (GO:0003824)
JreChr05G12490	0.836353	0.466356	0.378561	-1.68127	--	--	Biological Process: reproduction (GO:0000003);; Biological Process: microtubule cytoskeleton organization (GO:0000226);; Biological Process: developmental process involved in reproduction (GO:0003006);; Molecular Function: molecular_function (GO:0003674);; Molecular Function: transporter activity (GO:0005215);; Molecular Function: lipid transporter activity (GO:0005319);; Molecular Function: phos…	K02433|8.1e-54|apro:F751_6020|K02433 aspartyl-tRNA(Asn)/glutamyl-tRNA(Gln) amidotransferase subunit A [EC:6.3.5.6 6.3.5.7] | (RefSeq) Glutamyl-tRNA(Gln) amidotransferase subunit A	Aminoacyl-tRNA biosynthesis (ko00970)	[I]	Lipid transport and metabolism	CRAL/TRIO domain	I	Lipid transport and metabolism	biological process: reproduction (GO:0000003);; biological process: cellular process (GO:0009987);; biological process: cellular component organization or biogenesis (GO:0071840);; biological process: reproductive process (GO:0022414);; biological process: developmental process (GO:0032502);; molecular function: transporter activity (GO:0005215);; biological process: localization (GO:0051179);; b…
JreChr05G12518	0.870396	0.555389	0.667842	-2.09363	[G]	Carbohydrate transport and metabolism	Biological Process: carbohydrate metabolic process (GO:0005975);; Molecular Function: phosphotransferase activity, alcohol group as acceptor (GO:0016773);;	K22935|2.4e-281|jre:108987003|K22935 D-ribulokinase [EC:2.7.1.47] | (RefSeq) D-ribulose kinase isoform X1	Pentose and glucuronate interconversions (ko00040)	--	--	FGGY family of carbohydrate kinases, N-terminal domain	G	Carbohydrate transport and metabolism	biological process: metabolic process (GO:0008152);; molecular function: catalytic activity (GO:0003824)
JreChr05G12533	0.997162	0.303497	0.857133	-2.15779	[R]	General function prediction only	Molecular Function: catalytic activity (GO:0003824);;	K07071|7.0e-173|jre:108986994|K07071 uncharacterized protein | (RefSeq) epimerase family protein SDR39U1 homolog, chloroplastic	--	[F]	Nucleotide transport and metabolism	Domain of unknown function (DUF1731)	F	Nucleotide transport and metabolism	molecular function: catalytic activity (GO:0003824)
JreChr05G12552	1.15519	0.014471	0.748783	-1.91844	--	--	Biological Process: response to auxin (GO:0009733);;	K14488|8.3e-51|jre:108986949|K14488 SAUR family protein | (RefSeq) auxin-responsive protein SAUR23-like	Plant hormone signal transduction (ko04075)	--	--	Auxin responsive protein	S	Function unknown	biological process: response to stimulus (GO:0050896)
JreChr05G12553	1.30779	0.15049	0.624901	-2.08318	--	--	Biological Process: response to auxin (GO:0009733);;	K14488|8.8e-53|jre:108986948|K14488 SAUR family protein | (RefSeq) auxin-induced protein X15-like	Plant hormone signal transduction (ko04075)	--	--	Auxin responsive protein	S	Function unknown	biological process: response to stimulus (GO:0050896)
JreChr05G12554	1.26267	0.241916	0.493884	-1.99847	--	--	Biological Process: response to auxin (GO:0009733);;	K14488|5.6e-35|qsu:112004178|K14488 SAUR family protein | (RefSeq) auxin-responsive protein SAUR21-like	Plant hormone signal transduction (ko04075)	--	--	Auxin responsive protein	S	Function unknown	biological process: response to stimulus (GO:0050896)
JreChr05G12556	1.19476	0.0583319	0.605929	-1.85902	--	--	--	--	--	--	--	--	--	--	--
JreChr05G12580	0.820472	0.452437	0.811598	-2.08451	[G]	Carbohydrate transport and metabolism	Molecular Function: triose-phosphate isomerase activity (GO:0004807);; Biological Process: glycolytic process (GO:0006096);;	K01803|4.5e-172|jre:108993359|K01803 triosephosphate isomerase (TIM) [EC:5.3.1.1] | (RefSeq) triosephosphate isomerase, chloroplastic	Glycolysis / Gluconeogenesis (ko00010);; Fructose and mannose metabolism (ko00051);; Inositol phosphate metabolism (ko00562);; Carbon fixation in photosynthetic organisms (ko00710);; Carbon metabolism (ko01200);; Biosynthesis of amino acids (ko01230)	[G]	Carbohydrate transport and metabolism	Triosephosphate isomerase	G	Carbohydrate transport and metabolism	molecular function: catalytic activity (GO:0003824);; biological process: metabolic process (GO:0008152);; biological process: cellular process (GO:0009987);; biological process: single-organism process (GO:0044699)
JreChr05G12649	0.793088	-0.177207	0.686195	-1.30208	[CHR]	Energy production and conversion;; Coenzyme transport and metabolism;; General function prediction only	Molecular Function: oxidoreductase activity, acting on the CH-OH group of donors, NAD or NADP as acceptor (GO:0016616);; Molecular Function: NAD binding (GO:0051287);;	K15893|2.5e-220|jre:108993417|K15893 glycerate dehydrogenase [EC:1.1.1.29] | (RefSeq) glycerate dehydrogenase	Glycine, serine and threonine metabolism (ko00260);; Glyoxylate and dicarboxylate metabolism (ko00630);; Carbon metabolism (ko01200)	[C]	Energy production and conversion	D-isomer specific 2-hydroxyacid dehydrogenase, NAD binding domain	C	Energy production and conversion	molecular function: catalytic activity (GO:0003824);; biological process: metabolic process (GO:0008152);; biological process: single-organism process (GO:0044699);; molecular function: binding (GO:0005488)
JreChr05G12652	1.21104	0.539637	0.306569	-2.05725	[G]	Carbohydrate transport and metabolism	Molecular Function: channel activity (GO:0015267);; Cellular Component: integral component of membrane (GO:0016021);;	K09872|3.5e-160|jre:108993396|K09872 aquaporin PIP | (RefSeq) probable aquaporin PIP2-8	--	[G]	Carbohydrate transport and metabolism	Major intrinsic protein	G	Carbohydrate transport and metabolism	molecular function: transporter activity (GO:0005215);; biological process: localization (GO:0051179);; cellular component: membrane (GO:0016020);; cellular component: membrane part (GO:0044425)
JreChr05G12675	0.852066	0.345335	0.406416	-1.60382	--	--	Cellular Component: integral component of membrane (GO:0016021);;	--	--	--	--	Protein of unknown function (DUF616)	S	Function unknown	cellular component: membrane (GO:0016020);; cellular component: membrane part (GO:0044425)
JreChr05G12716	1.50644	-0.303329	0.353764	-1.55688	--	--	Biological Process: response to auxin (GO:0009733);;	K14488|4.0e-11|sbi:8065575|K14488 SAUR family protein | (RefSeq) auxin-responsive protein SAUR64	Plant hormone signal transduction (ko04075)	--	--	Auxin responsive protein	S	Function unknown	biological process: response to stimulus (GO:0050896)
JreChr05G12747	1.17117	0.480848	-0.0363483	-1.61567	--	--	Cellular Component: extracellular region (GO:0005576);;	K20628|4.4e-24|ppp:112274852|K20628 expansin | (RefSeq) expansin-B3-like	--	--	--	Expansin C-terminal domain	S	Function unknown	cellular component: extracellular region (GO:0005576)
JreChr05G12776	0.739348	0.215357	0.809259	-1.76396	[ET]	Amino acid transport and metabolism;; Signal transduction mechanisms	Molecular Function: ligand-gated ion channel activity (GO:0015276);; Cellular Component: integral component of membrane (GO:0016021);;	K05387|0.0e+00|jre:108997407|K05387 glutamate receptor, ionotropic, plant | (RefSeq) glutamate receptor 3.2-like isoform X1	--	[PET]	Inorganic ion transport and metabolism;; Amino acid transport and metabolism;; Signal transduction mechanisms	Receptor family ligand binding region	--	--	molecular function: transporter activity (GO:0005215);; molecular function: molecular transducer activity (GO:0060089);; biological process: localization (GO:0051179);; cellular component: membrane (GO:0016020);; cellular component: membrane part (GO:0044425)
JreChr05G12781	0.870856	0.0019273	0.290535	-1.16332	--	--	--	K14677|1.5e-33|csat:104719897|K14677 aminoacylase [EC:3.5.1.14] | (RefSeq) uncharacterized protein LOC104719897	Arginine biosynthesis (ko00220);; 2-Oxocarboxylic acid metabolism (ko01210);; Biosynthesis of amino acids (ko01230)	[E]	Amino acid transport and metabolism	--	E	Amino acid transport and metabolism	--
JreChr05G12793	0.641097	0.368174	0.420977	-1.43025	[J]	Translation, ribosomal structure and biogenesis	Molecular Function: tRNA binding (GO:0000049);; Molecular Function: glutamate-tRNA ligase activity (GO:0004818);; Molecular Function: ATP binding (GO:0005524);; Biological Process: glutamyl-tRNA aminoacylation (GO:0006424);; Molecular Function: zinc ion binding (GO:0008270);;	K01885|0.0e+00|jre:108997449|K01885 glutamyl-tRNA synthetase [EC:6.1.1.17] | (RefSeq) glutamate--tRNA ligase, chloroplastic/mitochondrial	Porphyrin and chlorophyll metabolism (ko00860);; Aminoacyl-tRNA biosynthesis (ko00970)	[J]	Translation, ribosomal structure and biogenesis	tRNA synthetases class I (E and Q), catalytic domain	J	Translation, ribosomal structure and biogenesis	molecular function: binding (GO:0005488);; molecular function: catalytic activity (GO:0003824);; biological process: metabolic process (GO:0008152);; biological process: cellular process (GO:0009987);; biological process: single-organism process (GO:0044699)
JreChr05G12823	1.29981	-0.206351	0.719132	-1.81259	[G]	Carbohydrate transport and metabolism	Biological Process: glucose metabolic process (GO:0006006);; Molecular Function: oxidoreductase activity, acting on the aldehyde or oxo group of donors, NAD or NADP as acceptor (GO:0016620);; Molecular Function: NADP binding (GO:0050661);; Molecular Function: NAD binding (GO:0051287);;	K05298|1.1e-226|jre:108997409|K05298 glyceraldehyde-3-phosphate dehydrogenase (NADP+) (phosphorylating) [EC:1.2.1.13] | (RefSeq) glyceraldehyde-3-phosphate dehydrogenase A, chloroplastic	Carbon fixation in photosynthetic organisms (ko00710);; Carbon metabolism (ko01200)	[G]	Carbohydrate transport and metabolism	Glyceraldehyde 3-phosphate dehydrogenase, C-terminal domain	G	Carbohydrate transport and metabolism	biological process: metabolic process (GO:0008152);; biological process: single-organism process (GO:0044699);; molecular function: catalytic activity (GO:0003824);; molecular function: binding (GO:0005488)
JreChr05G12884	0.741505	0.449375	0.828376	-2.01926	[Q]	Secondary metabolites biosynthesis, transport and catabolism	Biological Process: lipid metabolic process (GO:0006629);; Biological Process: isoprenoid metabolic process (GO:0006720);; Biological Process: terpenoid metabolic process (GO:0006721);; Biological Process: biological_process (GO:0008150);; Biological Process: metabolic process (GO:0008152);; Biological Process: isoprenoid biosynthetic process (GO:0008299);; Biological Process: lipid biosynthetic …	--	--	--	--	--	S	Function unknown	biological process: metabolic process (GO:0008152);; biological process: single-organism process (GO:0044699);; biological process: cellular process (GO:0009987)
JreChr05G12923	2.40896	-0.361621	0.780666	-2.828	--	--	--	--	--	--	--	Pollen protein Ole e 1 like	S	Function unknown	--
JreChr05G12932	0.458721	0.378336	0.700279	-1.53734	[OT]	Posttranslational modification, protein turnover, chaperones;; Signal transduction mechanisms	--	--	--	--	--	ACT domain	S	Function unknown	--
JreChr05G12950	1.11227	0.29517	0.481654	-1.88909	--	--	Molecular Function: DNA binding (GO:0003677);; Cellular Component: nucleus (GO:0005634);; Biological Process: regulation of transcription, DNA-templated (GO:0006355);;	K00521|1.2e-97|cmos:111447866|K00521 ferric-chelate reductase [EC:1.16.1.7] | (RefSeq) ferric reduction oxidase 7, chloroplastic-like	--	--	--	No apical meristem (NAM) protein	K	Transcription	molecular function: binding (GO:0005488);; cellular component: cell (GO:0005623);; cellular component: organelle (GO:0043226);; cellular component: cell part (GO:0044464);; biological process: biological regulation (GO:0065007)
JreChr05G12961	0.783299	-0.169799	0.983449	-1.59695	--	--	Molecular Function: UDP-glycosyltransferase activity (GO:0008194);;	K23260|1.2e-220|jre:108988867|K23260 scopoletin glucosyltransferase [EC:2.4.1.128] | (RefSeq) scopoletin glucosyltransferase-like	Phenylpropanoid biosynthesis (ko00940)	[GC]	Carbohydrate transport and metabolism;; Energy production and conversion	UDP-glucoronosyl and UDP-glucosyl transferase	--	--	molecular function: catalytic activity (GO:0003824)
JreChr05G12974	1.80859	-1.08195	0.425674	-1.15231	--	--	Cellular Component: photosystem I (GO:0009522);; Cellular Component: photosystem II (GO:0009523);; Cellular Component: chloroplast thylakoid membrane (GO:0009535);; Biological Process: photosynthesis, light harvesting (GO:0009765);; Cellular Component: integral component of membrane (GO:0016021);; Molecular Function: chlorophyll binding (GO:0016168);; Biological Process: protein-chromophore linka…	K08908|8.4e-94|jre:108980372|K08908 light-harvesting complex I chlorophyll a/b binding protein 2 | (RefSeq) chlorophyll a-b binding protein, chloroplastic	Photosynthesis - antenna proteins (ko00196)	--	--	Chlorophyll A-B binding protein	C	Energy production and conversion	cellular component: cell (GO:0005623);; cellular component: membrane (GO:0016020);; cellular component: macromolecular complex (GO:0032991);; cellular component: membrane part (GO:0044425);; cellular component: cell part (GO:0044464);; cellular component: organelle (GO:0043226);; cellular component: organelle part (GO:0044422);; biological process: metabolic process (GO:0008152);; biological proc…
JreChr05G13004	0.722396	0.482117	-0.372922	-0.831591	[R]	General function prediction only	Cellular Component: integral component of membrane (GO:0016021);; Biological Process: xylan biosynthetic process (GO:0045492);;	K18801|4.5e-44|sind:105172515|K18801 glucuronoxylan 4-O-methyltransferase [EC:2.1.1.112] | (RefSeq) glucuronoxylan 4-O-methyltransferase 1	--	--	--	Polysaccharide biosynthesis	S	Function unknown	cellular component: membrane (GO:0016020);; cellular component: membrane part (GO:0044425);; biological process: metabolic process (GO:0008152);; biological process: cellular process (GO:0009987);; biological process: single-organism process (GO:0044699);; biological process: cellular component organization or biogenesis (GO:0071840)
JreChr06G10041	0.828376	0.375514	0.408668	-1.61256	--	--	Molecular Function: metal ion binding (GO:0046872);;	K12309|1.3e-79|lja:Lj3g3v0323160.1|K12309 beta-galactosidase [EC:3.2.1.23] | (RefSeq) Lj3g3v0323160.1; -	Galactose metabolism (ko00052);; Other glycan degradation (ko00511);; Glycosaminoglycan degradation (ko00531);; Sphingolipid metabolism (ko00600);; Glycosphingolipid biosynthesis - ganglio series (ko00604)	[R]	General function prediction only	Zinc-finger double-stranded RNA-binding	S	Function unknown	molecular function: binding (GO:0005488)
JreChr06G10071	0.55437	0.203534	0.423843	-1.18175	[O]	Posttranslational modification, protein turnover, chaperones	Molecular Function: metalloendopeptidase activity (GO:0004222);; Molecular Function: ATP binding (GO:0005524);; Cellular Component: membrane (GO:0016020);;	K08955|0.0e+00|qsu:112011862|K08955 ATP-dependent metalloprotease [EC:3.4.24.-] | (RefSeq) ATP-dependent zinc metalloprotease FTSH 11, chloroplastic/mitochondrial	--	[O]	Posttranslational modification, protein turnover, chaperones	Peptidase family M41	O	Posttranslational modification, protein turnover, chaperones	molecular function: catalytic activity (GO:0003824);; biological process: metabolic process (GO:0008152);; molecular function: binding (GO:0005488);; cellular component: membrane (GO:0016020)
JreChr06G10138	0.974887	0.0502739	0.589873	-1.61503	[R]	General function prediction only	Cellular Component: cellular_component (GO:0005575);; Cellular Component: intracellular (GO:0005622);; Cellular Component: cell (GO:0005623);; Cellular Component: cytoplasm (GO:0005737);; Biological Process: organelle organization (GO:0006996);; Biological Process: biological_process (GO:0008150);; Cellular Component: chloroplast (GO:0009507);; Cellular Component: plastid envelope (GO:0009526);; …	--	--	[R]	General function prediction only	Photosynthesis system II assembly factor YCF48	U	Intracellular trafficking, secretion, and vesicular transport	cellular component: cell (GO:0005623);; cellular component: cell part (GO:0044464);; biological process: cellular process (GO:0009987);; biological process: cellular component organization or biogenesis (GO:0071840);; cellular component: organelle (GO:0043226);; cellular component: organelle part (GO:0044422);; cellular component: membrane (GO:0016020);; biological process: response to stimulus (…
JreChr06G10337	0.549599	0.444264	0.602001	-1.59586	--	--	Cellular Component: cellular_component (GO:0005575);; Cellular Component: cell (GO:0005623);; Cellular Component: plasma membrane (GO:0005886);; Cellular Component: membrane (GO:0016020);; Cellular Component: cell part (GO:0044464);; Cellular Component: cell periphery (GO:0071944);;	--	--	--	--	NPH3 family	S	Function unknown	cellular component: cell (GO:0005623);; cellular component: membrane (GO:0016020);; cellular component: cell part (GO:0044464)
JreChr06G10404	1.61178	0.000110623	0.692156	-2.30405	[G]	Carbohydrate transport and metabolism	Molecular Function: polygalacturonase activity (GO:0004650);; Cellular Component: extracellular region (GO:0005576);; Biological Process: carbohydrate metabolic process (GO:0005975);; Biological Process: cell wall organization (GO:0071555);;	K01184|3.4e-172|pavi:110756373|K01184 polygalacturonase [EC:3.2.1.15] | (RefSeq) polygalacturonase At1g48100	Pentose and glucuronate interconversions (ko00040)	--	--	Glycosyl hydrolases family 28	G	Carbohydrate transport and metabolism	molecular function: catalytic activity (GO:0003824);; cellular component: extracellular region (GO:0005576);; biological process: metabolic process (GO:0008152);; biological process: cellular process (GO:0009987);; biological process: cellular component organization or biogenesis (GO:0071840)
JreChr06G10418	0.901791	0.0731571	0.827092	-1.80204	[CR]	Energy production and conversion;; General function prediction only	Molecular Function: zinc ion binding (GO:0008270);; Molecular Function: oxidoreductase activity (GO:0016491);;	K18980|1.2e-211|jre:108986779|K18980 2-methylene-furan-3-one reductase [EC:1.3.1.105] | (RefSeq) 2-methylene-furan-3-one reductase-like	--	[CR]	Energy production and conversion;; General function prediction only	Zinc-binding dehydrogenase	C	Energy production and conversion	molecular function: binding (GO:0005488);; molecular function: catalytic activity (GO:0003824)
JreChr06G10447	0.902253	0.568437	0.149746	-1.62044	--	--	Molecular Function: ADP binding (GO:0043531);;	K13459|1.1e-133|egu:105052742|K13459 disease resistance protein RPS2 | (RefSeq) disease resistance protein At4g27190-like	Plant-pathogen interaction (ko04626)	[T]	Signal transduction mechanisms	NB-ARC domain	T	Signal transduction mechanisms	molecular function: binding (GO:0005488)
JreChr06G10535	0.915738	-0.129118	0.31973	-1.10635	[G]	Carbohydrate transport and metabolism	Molecular Function: alpha-amylase activity (GO:0004556);; Molecular Function: calcium ion binding (GO:0005509);; Biological Process: carbohydrate metabolic process (GO:0005975);;	K01176|0.0e+00|jre:108989815|K01176 alpha-amylase [EC:3.2.1.1] | (RefSeq) alpha-amylase 3, chloroplastic-like	Starch and sucrose metabolism (ko00500)	[G]	Carbohydrate transport and metabolism	Alpha-amylase C-terminal beta-sheet domain	G	Carbohydrate transport and metabolism	molecular function: catalytic activity (GO:0003824);; molecular function: binding (GO:0005488);; biological process: metabolic process (GO:0008152)
JreChr06G10546	1.00702	0.2992	0.393098	-1.69932	--		Molecular Function: protein kinase activity (GO:0004672);; Molecular Function: ATP binding (GO:0005524);; Cellular Component: integral component of membrane (GO:0016021);;	K00924|9.7e-32|han:110895902|K00924 kinase [EC:2.7.1.-] | (RefSeq) receptor protein kinase TMK1-like	--	--	--	Protein kinase domain	T	Signal transduction mechanisms	molecular function: catalytic activity (GO:0003824);; biological process: metabolic process (GO:0008152);; biological process: cellular process (GO:0009987);; molecular function: binding (GO:0005488);; cellular component: membrane (GO:0016020);; cellular component: membrane part (GO:0044425)
JreChr06G10580	1.39813	-0.335652	0.976807	-2.03928	--	--	Biological Process: phototropism (GO:0009638);; Molecular Function: kinase activity (GO:0016301);;	--	--	--	--	--	S	Function unknown	biological process: response to stimulus (GO:0050896);; molecular function: catalytic activity (GO:0003824)
JreChr06G10755	0.58922	0.481747	0.264513	-1.33548	[F]	Nucleotide transport and metabolism	Molecular Function: ATP binding (GO:0005524);; Cellular Component: integral component of membrane (GO:0016021);; Molecular Function: kinase activity (GO:0016301);;	K00876|0.0e+00|jre:109003806|K00876 uridine kinase [EC:2.7.1.48] | (RefSeq) inorganic pyrophosphatase TTM2-like isoform X1	Pyrimidine metabolism (ko00240)	[TZ]	Signal transduction mechanisms;; Cytoskeleton	Phosphoribulokinase / Uridine kinase family	--	--	molecular function: binding (GO:0005488);; cellular component: membrane (GO:0016020);; cellular component: membrane part (GO:0044425);; molecular function: catalytic activity (GO:0003824)
JreChr06G10810	0.825992	0.267786	0.345095	-1.43887	[R]	General function prediction only	Molecular Function: protein kinase activity (GO:0004672);; Molecular Function: ATP binding (GO:0005524);; Cellular Component: integral component of membrane (GO:0016021);;	K13418|5.9e-42|hbr:110650478|K13418 somatic embryogenesis receptor kinase 1 [EC:2.7.10.1 2.7.11.1] | (RefSeq) somatic embryogenesis receptor kinase 1	--	--	--	Protein kinase domain	T	Signal transduction mechanisms	molecular function: catalytic activity (GO:0003824);; biological process: metabolic process (GO:0008152);; biological process: cellular process (GO:0009987);; molecular function: binding (GO:0005488);; cellular component: membrane (GO:0016020);; cellular component: membrane part (GO:0044425)
JreChr06G10832	1.15363	-0.0610435	0.848905	-1.9415	--	--	Cellular Component: photosystem I (GO:0009522);; Cellular Component: photosystem II (GO:0009523);; Cellular Component: chloroplast thylakoid membrane (GO:0009535);; Biological Process: photosynthesis, light harvesting (GO:0009765);; Cellular Component: integral component of membrane (GO:0016021);; Molecular Function: chlorophyll binding (GO:0016168);; Biological Process: protein-chromophore linka…	K08908|3.5e-152|jre:108980372|K08908 light-harvesting complex I chlorophyll a/b binding protein 2 | (RefSeq) chlorophyll a-b binding protein, chloroplastic	Photosynthesis - antenna proteins (ko00196)	--	--	Chlorophyll A-B binding protein	C	Energy production and conversion	cellular component: cell (GO:0005623);; cellular component: membrane (GO:0016020);; cellular component: macromolecular complex (GO:0032991);; cellular component: membrane part (GO:0044425);; cellular component: cell part (GO:0044464);; cellular component: organelle (GO:0043226);; cellular component: organelle part (GO:0044422);; biological process: metabolic process (GO:0008152);; biological proc…
JreChr06G10867	0.396108	0.38068	0.323008	-1.0998	--	--	--	--	--	--	--	--	--	--	--
JreChr06G10947	1.46525	-0.33001	0.742003	-1.87724	[G]	Carbohydrate transport and metabolism	Biological Process: glucose metabolic process (GO:0006006);; Molecular Function: oxidoreductase activity, acting on the aldehyde or oxo group of donors, NAD or NADP as acceptor (GO:0016620);; Molecular Function: NADP binding (GO:0050661);; Molecular Function: NAD binding (GO:0051287);;	K05298|8.2e-227|jre:109006695|K05298 glyceraldehyde-3-phosphate dehydrogenase (NADP+) (phosphorylating) [EC:1.2.1.13] | (RefSeq) glyceraldehyde-3-phosphate dehydrogenase A, chloroplastic-like	Carbon fixation in photosynthetic organisms (ko00710);; Carbon metabolism (ko01200)	[G]	Carbohydrate transport and metabolism	Glyceraldehyde 3-phosphate dehydrogenase, C-terminal domain	G	Carbohydrate transport and metabolism	biological process: metabolic process (GO:0008152);; biological process: single-organism process (GO:0044699);; molecular function: catalytic activity (GO:0003824);; molecular function: binding (GO:0005488)
JreChr06G10959	1.70529	-0.713956	1.16978	-2.16112	[T]	Signal transduction mechanisms	Molecular Function: protein kinase activity (GO:0004672);; Molecular Function: ATP binding (GO:0005524);;	K20715|0.0e+00|jre:109006684|K20715 phototropin [EC:2.7.11.1] | (RefSeq) phototropin-2-like isoform X1	--	--	--	Protein kinase domain	T	Signal transduction mechanisms	molecular function: catalytic activity (GO:0003824);; biological process: metabolic process (GO:0008152);; biological process: cellular process (GO:0009987);; molecular function: binding (GO:0005488)
JreChr06G10973	1.18167	0.530632	0.503611	-2.21592	[L]	Replication, recombination and repair	Molecular Function: ubiquitin-protein transferase activity (GO:0004842);;	K10260|1.2e-17|cre:CHLREDRAFT_205525|K10260 F-box and WD-40 domain protein 7 | (RefSeq) predicted protein	Ubiquitin mediated proteolysis (ko04120)	[S]	Function unknown	Armadillo/beta-catenin-like repeat	S	Function unknown	molecular function: catalytic activity (GO:0003824)
JreChr06G11047	0.888753	-0.24618	0.328292	-0.970864	[K]	Transcription	Cellular Component: integral component of membrane (GO:0016021);;	K00380|2.5e-07|apro:F751_6820|K00380 sulfite reductase (NADPH) flavoprotein alpha-component [EC:1.8.1.2] | (RefSeq) NADPH oxidoreductase A	Sulfur metabolism (ko00920)	--	--	Protein CHAPERONE-LIKE PROTEIN OF POR1-like	L	Replication, recombination and repair	cellular component: membrane (GO:0016020);; cellular component: membrane part (GO:0044425)
JreChr06G11076	0.932288	0.0129278	0.510729	-1.45594	--	--	Molecular Function: DNA binding (GO:0003677);; Cellular Component: nucleus (GO:0005634);;	K09422|5.8e-113|jre:109006592|K09422 transcription factor MYB, plant | (RefSeq) myb-related protein 308-like	--	[K]	Transcription	Myb-like DNA-binding domain	--	--	molecular function: binding (GO:0005488);; cellular component: cell (GO:0005623);; cellular component: organelle (GO:0043226);; cellular component: cell part (GO:0044464)
JreChr06G11117	0.754075	0.156423	0.505386	-1.41588	--	--	Cellular Component: integral component of membrane (GO:0016021);;	--	--	[R]	General function prediction only	PPR repeat family	S	Function unknown	cellular component: membrane (GO:0016020);; cellular component: membrane part (GO:0044425)
JreChr06G11125	1.5259	-0.00903031	0.448165	-1.96504	--	--	Biological Process: response to auxin (GO:0009733);;	K14488|8.9e-50|jre:109006557|K14488 SAUR family protein | (RefSeq) auxin-induced protein 15A-like	Plant hormone signal transduction (ko04075)	--	--	Auxin responsive protein	S	Function unknown	biological process: response to stimulus (GO:0050896)
JreChr06G11143	1.67731	-0.727036	0.454352	-1.40463	[G]	Carbohydrate transport and metabolism	Molecular Function: fructose-bisphosphate aldolase activity (GO:0004332);; Biological Process: glycolytic process (GO:0006096);;	K01623|1.4e-225|jre:109006536|K01623 fructose-bisphosphate aldolase, class I [EC:4.1.2.13] | (RefSeq) fructose-bisphosphate aldolase 1, chloroplastic	Glycolysis / Gluconeogenesis (ko00010);; Pentose phosphate pathway (ko00030);; Fructose and mannose metabolism (ko00051);; Carbon fixation in photosynthetic organisms (ko00710);; Carbon metabolism (ko01200);; Biosynthesis of amino acids (ko01230)	[G]	Carbohydrate transport and metabolism	Fructose-bisphosphate aldolase class-I	G	Carbohydrate transport and metabolism	molecular function: catalytic activity (GO:0003824);; biological process: metabolic process (GO:0008152);; biological process: cellular process (GO:0009987);; biological process: single-organism process (GO:0044699)
JreChr06G11163	0.439286	0.288978	0.959567	-1.68783	--	--	--	K11498|2.5e-19|csat:104715885|K11498 centromeric protein E | (RefSeq) kinesin-like protein KIN-7M, chloroplastic	--	--	--	--	S	Function unknown	--
JreChr06G11175	1.10134	0.0279147	0.397557	-1.52681	[G]	Carbohydrate transport and metabolism	Molecular Function: beta-galactosidase activity (GO:0004565);; Biological Process: carbohydrate metabolic process (GO:0005975);; Molecular Function: carbohydrate binding (GO:0030246);;	K12309|1.1e-276|csat:104711840|K12309 beta-galactosidase [EC:3.2.1.23] | (RefSeq) LOW QUALITY PROTEIN: beta-galactosidase 2	Galactose metabolism (ko00052);; Other glycan degradation (ko00511);; Glycosaminoglycan degradation (ko00531);; Sphingolipid metabolism (ko00600);; Glycosphingolipid biosynthesis - ganglio series (ko00604)	[G]	Carbohydrate transport and metabolism	Glycosyl hydrolases family 35	G	Carbohydrate transport and metabolism	molecular function: catalytic activity (GO:0003824);; biological process: metabolic process (GO:0008152);; molecular function: binding (GO:0005488)
JreChr06G11212	1.09126	0.213483	-0.0337125	-1.27103	--	--	Cellular Component: integral component of membrane (GO:0016021);;	--	--	--	--	--	S	Function unknown	cellular component: membrane (GO:0016020);; cellular component: membrane part (GO:0044425)
JreChr06G11224	0.962633	-0.282451	1.39045	-2.07063	--	--	Molecular Function: DNA binding (GO:0003677);; Cellular Component: nucleus (GO:0005634);;	K15397|3.9e-20|cpep:111776416|K15397 3-ketoacyl-CoA synthase [EC:2.3.1.199] | (RefSeq) 3-ketoacyl-CoA synthase 17-like	Fatty acid elongation (ko00062);; Plant-pathogen interaction (ko04626)	[O]	Posttranslational modification, protein turnover, chaperones	Myb-like DNA-binding domain	K	Transcription	molecular function: binding (GO:0005488);; cellular component: cell (GO:0005623);; cellular component: organelle (GO:0043226);; cellular component: cell part (GO:0044464)
JreChr06G11237	1.02914	-0.0643595	0.693098	-1.65788	[R]	General function prediction only	Molecular Function: protein kinase activity (GO:0004672);; Molecular Function: ATP binding (GO:0005524);; Cellular Component: integral component of membrane (GO:0016021);;	K01180|1.2e-120|cmax:111487562|K01180 endo-1,3(4)-beta-glucanase [EC:3.2.1.6] | (RefSeq) uncharacterized protein LOC111487562	--	[T]	Signal transduction mechanisms	Protein tyrosine and serine/threonine kinase	T	Signal transduction mechanisms	molecular function: catalytic activity (GO:0003824);; biological process: metabolic process (GO:0008152);; biological process: cellular process (GO:0009987);; molecular function: binding (GO:0005488);; cellular component: membrane (GO:0016020);; cellular component: membrane part (GO:0044425)
JreChr06G11254	0.722344	0.226165	0.996422	-1.94493	[CO]	Energy production and conversion;; Posttranslational modification, protein turnover, chaperones	Cellular Component: integral component of membrane (GO:0016021);;	K07399|0.0e+00|jre:109003309|K07399 cytochrome c biogenesis protein | (RefSeq) cytochrome c biogenesis protein CCS1, chloroplastic	--	--	--	ResB-like family	O	Posttranslational modification, protein turnover, chaperones	cellular component: membrane (GO:0016020);; cellular component: membrane part (GO:0044425)
JreChr06G11257	1.05462	0.161215	0.919026	-2.13486	[R]	General function prediction only	Cellular Component: cellular_component (GO:0005575);; Cellular Component: intracellular (GO:0005622);; Cellular Component: cell (GO:0005623);; Cellular Component: cytoplasm (GO:0005737);; Cellular Component: chloroplast (GO:0009507);; Cellular Component: plastid envelope (GO:0009526);; Cellular Component: chloroplast thylakoid (GO:0009534);; Cellular Component: chloroplast thylakoid membrane (GO:…	K01256|2.5e-10|smo:SELMODRAFT_407075|K01256 aminopeptidase N [EC:3.4.11.2] | (RefSeq) hypothetical protein	Glutathione metabolism (ko00480)	[G]	Carbohydrate transport and metabolism	NAD(P)H-binding	G	Carbohydrate transport and metabolism	cellular component: cell (GO:0005623);; cellular component: cell part (GO:0044464);; cellular component: organelle (GO:0043226);; cellular component: organelle part (GO:0044422);; cellular component: membrane (GO:0016020);; cellular component: macromolecular complex (GO:0032991);; cellular component: membrane part (GO:0044425)
JreChr06G11262	0.962215	0.446531	0.539852	-1.9486	--	--	Biological Process: intracellular signal transduction (GO:0035556);;	K03283|1.1e-32|zju:107413482|K03283 heat shock 70kDa protein 1/2/6/8 | (RefSeq) heat shock cognate 70 kDa protein 2-like isoform X1	Spliceosome (ko03040);; Protein processing in endoplasmic reticulum (ko04141);; Endocytosis (ko04144)	--	--	C1 domain	S	Function unknown	biological process: cellular process (GO:0009987);; biological process: signaling (GO:0023052);; biological process: single-organism process (GO:0044699);; biological process: response to stimulus (GO:0050896);; biological process: biological regulation (GO:0065007)
JreChr06G11267	1.01626	0.138307	0.207774	-1.36234	--	--	Cellular Component: integral component of membrane (GO:0016021);;	K19041|2.0e-159|zju:107433936|K19041 E3 ubiquitin-protein ligase RNF38/44 [EC:2.3.2.27] | (RefSeq) RING-H2 finger protein ATL65-like	--	[O]	Posttranslational modification, protein turnover, chaperones	Ring finger domain	O	Posttranslational modification, protein turnover, chaperones	cellular component: membrane (GO:0016020);; cellular component: membrane part (GO:0044425)
JreChr06G11268	1.17619	0.424054	0.296467	-1.89671	[I]	Lipid transport and metabolism	Molecular Function: catalytic activity (GO:0003824);;	K01897|0.0e+00|jre:108982330|K01897 long-chain acyl-CoA synthetase [EC:6.2.1.3] | (RefSeq) long chain acyl-CoA synthetase 2	Fatty acid biosynthesis (ko00061);; Fatty acid degradation (ko00071);; Fatty acid metabolism (ko01212);; Peroxisome (ko04146)	[I]	Lipid transport and metabolism	AMP-binding enzyme	I	Lipid transport and metabolism	molecular function: catalytic activity (GO:0003824)
JreChr06G11316	1.68773	-0.321711	0.437081	-1.8031	[I]	Lipid transport and metabolism	Molecular Function: hydrolase activity (GO:0016787);;	K20506|5.1e-96|egu:105060863|K20506 tuliposide A-converting enzyme [EC:4.2.99.22] | (RefSeq) tuliposide A-converting enzyme 2, chloroplastic-like	--	[V]	Defense mechanisms	alpha/beta hydrolase fold	V	Defense mechanisms	molecular function: catalytic activity (GO:0003824)
JreChr06G11336	0.958759	0.29417	0.813029	-2.06596	[R]	General function prediction only	Molecular Function: chitinase activity (GO:0004568);; Biological Process: carbohydrate metabolic process (GO:0005975);; Biological Process: chitin catabolic process (GO:0006032);; Molecular Function: chitin binding (GO:0008061);; Biological Process: cell wall macromolecule catabolic process (GO:0016998);;	K20547|3.7e-190|jre:109016786|K20547 basic endochitinase B [EC:3.2.1.14] | (RefSeq) endochitinase-like	Amino sugar and nucleotide sugar metabolism (ko00520);; MAPK signaling pathway - plant (ko04016)	[R]	General function prediction only	Chitinase class I	U	Intracellular trafficking, secretion, and vesicular transport	molecular function: catalytic activity (GO:0003824);; biological process: metabolic process (GO:0008152);; molecular function: binding (GO:0005488);; biological process: cellular process (GO:0009987)
JreChr06G11339	1.4072	-0.166471	0.259517	-1.50025	[C]	Energy production and conversion	Molecular Function: electron carrier activity (GO:0009055);; Cellular Component: chloroplast (GO:0009507);; Molecular Function: metal ion binding (GO:0046872);; Molecular Function: 2 iron, 2 sulfur cluster binding (GO:0051537);;	K02639|7.9e-79|jre:109002301|K02639 ferredoxin | (RefSeq) ferredoxin-like	Photosynthesis (ko00195)	--	--	2Fe-2S iron-sulfur cluster binding domain	C	Energy production and conversion	molecular function: electron carrier activity (GO:0009055);; cellular component: cell (GO:0005623);; cellular component: organelle (GO:0043226);; cellular component: cell part (GO:0044464);; molecular function: binding (GO:0005488)
JreChr06G11348	0.669469	0.296543	0.272427	-1.23844	--	--	Molecular Function: protein kinase activity (GO:0004672);; Molecular Function: ATP binding (GO:0005524);; Cellular Component: integral component of membrane (GO:0016021);;	K13416|1.5e-12|bvg:104905770|K13416 brassinosteroid insensitive 1-associated receptor kinase 1 [EC:2.7.10.1 2.7.11.1] | (RefSeq) BRASSINOSTEROID INSENSITIVE 1-associated receptor kinase 1	MAPK signaling pathway - plant (ko04016);; Plant hormone signal transduction (ko04075);; Plant-pathogen interaction (ko04626)	[T]	Signal transduction mechanisms	SPARK	T	Signal transduction mechanisms	molecular function: catalytic activity (GO:0003824);; biological process: metabolic process (GO:0008152);; biological process: cellular process (GO:0009987);; molecular function: binding (GO:0005488);; cellular component: membrane (GO:0016020);; cellular component: membrane part (GO:0044425)
JreChr06G11366	0.942442	0.571025	0.566916	-2.08038	--	--	Cellular Component: integral component of membrane (GO:0016021);;	K10246|2.0e-16|cme:CYME_CML178C|K10246 fatty acid elongase 3 [EC:2.3.1.199] | (RefSeq) probable long chain fatty acid elongation enzyme Elo1p	Fatty acid elongation (ko00062);; Biosynthesis of unsaturated fatty acids (ko01040);; Fatty acid metabolism (ko01212)	[I]	Lipid transport and metabolism	GNS1/SUR4 family	I	Lipid transport and metabolism	cellular component: membrane (GO:0016020);; cellular component: membrane part (GO:0044425)
JreChr06G11383	0.871942	-0.0205122	0.362176	-1.21361	--	--	Molecular Function: regulatory region nucleic acid binding (GO:0001067);; Molecular Function: molecular_function (GO:0003674);; Molecular Function: nucleic acid binding (GO:0003676);; Molecular Function: DNA binding (GO:0003677);; Molecular Function: transcription factor activity, sequence-specific DNA binding (GO:0003700);; Molecular Function: binding (GO:0005488);; Biological Process: regulatio…	K13114|5.5e-167|jre:109007056|K13114 pinin | (RefSeq) pinin	RNA transport (ko03013);; mRNA surveillance pathway (ko03015)	[Z]	Cytoskeleton	pinin/SDK/memA/ protein conserved region	Z	Cytoskeleton	molecular function: binding (GO:0005488);; molecular function: nucleic acid binding transcription factor activity (GO:0001071);; biological process: biological regulation (GO:0065007)
JreChr06G11408	1.45313	-0.345598	0.77849	-1.88602	--	--	Biological Process: metal ion transport (GO:0030001);; Molecular Function: metal ion binding (GO:0046872);;	K14292|7.5e-18|spen:107013477|K14292 trimethylguanosine synthase [EC:2.1.1.-] | (RefSeq) trimethylguanosine synthase	RNA transport (ko03013)	[P]	Inorganic ion transport and metabolism	--	P	Inorganic ion transport and metabolism	biological process: localization (GO:0051179);; molecular function: binding (GO:0005488)
JreChr06G11412	1.34601	-0.353727	1.04917	-2.04145	--	--	Cellular Component: photosystem I (GO:0009522);; Cellular Component: photosystem II (GO:0009523);; Cellular Component: chloroplast thylakoid membrane (GO:0009535);; Biological Process: photosynthesis, light harvesting (GO:0009765);; Cellular Component: integral component of membrane (GO:0016021);; Molecular Function: chlorophyll binding (GO:0016168);; Biological Process: protein-chromophore linka…	K08917|3.4e-149|jre:109003241|K08917 light-harvesting complex II chlorophyll a/b binding protein 6 | (RefSeq) chlorophyll a-b binding protein CP24 10A, chloroplastic-like	Photosynthesis - antenna proteins (ko00196)	--	--	Chlorophyll A-B binding protein	C	Energy production and conversion	cellular component: cell (GO:0005623);; cellular component: membrane (GO:0016020);; cellular component: macromolecular complex (GO:0032991);; cellular component: membrane part (GO:0044425);; cellular component: cell part (GO:0044464);; cellular component: organelle (GO:0043226);; cellular component: organelle part (GO:0044422);; biological process: metabolic process (GO:0008152);; biological proc…
JreChr06G11448	1.56116	-0.958687	1.06215	-1.66462	--	--	Cellular Component: photosystem II (GO:0009523);; Cellular Component: chloroplast thylakoid membrane (GO:0009535);; Biological Process: photosynthetic electron transport in photosystem II (GO:0009772);; Cellular Component: integral component of membrane (GO:0016021);; Molecular Function: chlorophyll binding (GO:0016168);; Biological Process: protein-chromophore linkage (GO:0018298);; Molecular Fu…	K02704|3.5e-160|jre:26380791|K02704 photosystem II CP47 chlorophyll apoprotein | (RefSeq) psbB, AT063_gp039; photosystem II 47 kDa protein	Photosynthesis (ko00195)	--	--	Photosystem II protein	S	Function unknown	cellular component: cell (GO:0005623);; cellular component: membrane (GO:0016020);; cellular component: macromolecular complex (GO:0032991);; cellular component: membrane part (GO:0044425);; cellular component: cell part (GO:0044464);; cellular component: organelle (GO:0043226);; cellular component: organelle part (GO:0044422);; biological process: metabolic process (GO:0008152);; biological proc…
JreChr06G11451	0.775785	0.251728	0.255061	-1.28258	[G]	Carbohydrate transport and metabolism	Cellular Component: integral component of membrane (GO:0016021);; Molecular Function: transmembrane transporter activity (GO:0022857);;	K03319|9.5e-191|cmos:111446901|K03319 divalent anion:Na+ symporter, DASS family | (RefSeq) LOW QUALITY PROTEIN: dicarboxylate transporter 2.1, chloroplastic-like	--	--	--	Sodium:sulfate symporter transmembrane region	P	Inorganic ion transport and metabolism	cellular component: membrane (GO:0016020);; cellular component: membrane part (GO:0044425);; molecular function: transporter activity (GO:0005215);; biological process: localization (GO:0051179)
JreChr06G11699	1.35959	-0.306621	0.357108	-1.41008	[Q]	Secondary metabolites biosynthesis, transport and catabolism	Molecular Function: oxidoreductase activity (GO:0016491);; Molecular Function: isomerase activity (GO:0016853);;	K09835|5.8e-56|ccav:112518493|K09835 prolycopene isomerase [EC:5.2.1.13] | (RefSeq) prolycopene isomerase, chloroplastic isoform X1	Carotenoid biosynthesis (ko00906)	[H]	Coenzyme transport and metabolism	Flavin containing amine oxidoreductase	H	Coenzyme transport and metabolism	molecular function: catalytic activity (GO:0003824)
JreChr06G11723	0.910249	0.370312	0.402855	-1.68342	--	--	Molecular Function: protein kinase activity (GO:0004672);; Molecular Function: ATP binding (GO:0005524);; Cellular Component: integral component of membrane (GO:0016021);; Molecular Function: polysaccharide binding (GO:0030247);;	K19041|2.7e-10|nsy:104246076|K19041 E3 ubiquitin-protein ligase RNF38/44 [EC:2.3.2.27] | (RefSeq) RING-H2 finger protein ATL20-like	--	[T]	Signal transduction mechanisms	Wall-associated receptor kinase galacturonan-binding	T	Signal transduction mechanisms	molecular function: catalytic activity (GO:0003824);; biological process: metabolic process (GO:0008152);; biological process: cellular process (GO:0009987);; molecular function: binding (GO:0005488);; cellular component: membrane (GO:0016020);; cellular component: membrane part (GO:0044425)
JreChr06G11730	1.2211	-0.0417691	0.795887	-1.97521	--	--	Molecular Function: zinc ion binding (GO:0008270);;	K16276|0.0e+00|jre:109012489|K16276 zinc finger protein-like protein | (RefSeq) zinc finger protein BRUTUS-like	--	[R]	General function prediction only	Hemerythrin HHE cation binding domain	O	Posttranslational modification, protein turnover, chaperones	molecular function: binding (GO:0005488)
JreChr06G11758	1.09363	0.0508603	0.615235	-1.75972	--	--	Molecular Function: iron ion binding (GO:0005506);; Cellular Component: integral component of membrane (GO:0016021);;	K00366|9.8e-06|ota:OT_ostta10g00930|K00366 ferredoxin-nitrite reductase [EC:1.7.7.1] | (RefSeq) Riboflavin synthase-like beta-barrel	Nitrogen metabolism (ko00910)	--	--	--	S	Function unknown	molecular function: binding (GO:0005488);; cellular component: membrane (GO:0016020);; cellular component: membrane part (GO:0044425)
JreChr06G11816	0.641666	-0.156354	0.596568	-1.08188	[C]	Energy production and conversion	Biological Process: nitric oxide biosynthetic process (GO:0006809);; Molecular Function: heme binding (GO:0020037);; Molecular Function: molybdenum ion binding (GO:0030151);; Biological Process: nitrate assimilation (GO:0042128);; Molecular Function: molybdopterin cofactor binding (GO:0043546);; Molecular Function: nitrate reductase (NADPH) activity (GO:0050464);;	K10534|0.0e+00|jre:109012439|K10534 nitrate reductase (NAD(P)H) [EC:1.7.1.1 1.7.1.2 1.7.1.3] | (RefSeq) nitrate reductase [NAD(P)H]-like	Nitrogen metabolism (ko00910)	[C]	Energy production and conversion	Mo-co oxidoreductase dimerisation domain	C	Energy production and conversion	biological process: metabolic process (GO:0008152);; biological process: cellular process (GO:0009987);; molecular function: binding (GO:0005488);; biological process: single-organism process (GO:0044699);; molecular function: catalytic activity (GO:0003824)
JreChr06G11876	0.734229	0.523284	0.327427	-1.58494	--	--	--	--	--	--	--	Protein of unknown function (DUF740)	L	Replication, recombination and repair	--
JreChr06G11970	1.37315	-0.415881	0.799794	-1.75706	--	--	Molecular Function: UDP-glycosyltransferase activity (GO:0008194);;	K22845|1.6e-269|jre:109004492|K22845 phlorizin synthase [EC:2.4.1.357] | (RefSeq) UDP-glycosyltransferase 88A1-like	Flavonoid biosynthesis (ko00941)	[GC]	Carbohydrate transport and metabolism;; Energy production and conversion	UDP-glucoronosyl and UDP-glucosyl transferase	--	--	molecular function: catalytic activity (GO:0003824)
JreChr06G11971	0.654791	-0.341942	0.629954	-0.942803	[K]	Transcription	Molecular Function: transcription factor activity, sequence-specific DNA binding (GO:0003700);; Biological Process: DNA-templated transcription, initiation (GO:0006352);;	K03086|9.9e-286|jre:109007498|K03086 RNA polymerase primary sigma factor | (RefSeq) RNA polymerase sigma factor sigA-like	--	--	--	Sigma-70 region 2	K	Transcription	molecular function: nucleic acid binding transcription factor activity (GO:0001071);; biological process: biological regulation (GO:0065007);; biological process: metabolic process (GO:0008152);; biological process: cellular process (GO:0009987)
JreChr06G12005	0.845637	-0.0293556	0.307607	-1.12389	--	--	--	--	--	--	--	--	--	--	--
JreChr06G12076	0.798157	0.265584	-0.0188656	-1.04488	--	--	Biological Process: cell morphogenesis (GO:0000902);; Biological Process: cell morphogenesis involved in differentiation (GO:0000904);; Cellular Component: cellular_component (GO:0005575);; Cellular Component: intracellular (GO:0005622);; Cellular Component: cell (GO:0005623);; Cellular Component: cytoskeleton (GO:0005856);; Biological Process: multicellular organism development (GO:0007275);; Bi…	--	--	--	--	--	S	Function unknown	biological process: cellular process (GO:0009987);; biological process: developmental process (GO:0032502);; biological process: single-organism process (GO:0044699);; biological process: cellular component organization or biogenesis (GO:0071840);; cellular component: cell (GO:0005623);; cellular component: cell part (GO:0044464);; cellular component: organelle (GO:0043226);; biological process: …
JreChr06G12092	1.22927	-0.485517	1.44187	-2.18562	--	--	--	--	--	--	--	--	--	--	--
JreChr06G12094	1.16061	-0.381005	1.51581	-2.29542	--	--	Molecular Function: kinase activity (GO:0016301);;	K07052|6.6e-24|ini:109194101|K07052 uncharacterized protein | (RefSeq) uncharacterized LOC109194101	--	--	--	--	S	Function unknown	molecular function: catalytic activity (GO:0003824)
JreChr06G12138	0.475678	0.36931	0.417669	-1.26266	--	--	--	--	--	[S]	Function unknown	Armadillo/beta-catenin-like repeat	S	Function unknown	--
JreChr07G10007	0.596852	0.444795	0.178489	-1.22014	[I]	Lipid transport and metabolism	Molecular Function: phospholipase D activity (GO:0004630);; Molecular Function: calcium ion binding (GO:0005509);; Cellular Component: membrane (GO:0016020);; Biological Process: lipid catabolic process (GO:0016042);; Biological Process: phosphatidylcholine metabolic process (GO:0046470);; Molecular Function: N-acylphosphatidylethanolamine-specific phospholipase D activity (GO:0070290);;	K01115|0.0e+00|jre:108980768|K01115 phospholipase D1/2 [EC:3.1.4.4] | (RefSeq) phospholipase D delta-like	Glycerophospholipid metabolism (ko00564);; Ether lipid metabolism (ko00565);; Endocytosis (ko04144)	[I]	Lipid transport and metabolism	Phospholipase D C terminal	I	Lipid transport and metabolism	molecular function: catalytic activity (GO:0003824);; molecular function: binding (GO:0005488);; cellular component: membrane (GO:0016020);; biological process: metabolic process (GO:0008152);; biological process: single-organism process (GO:0044699);; biological process: cellular process (GO:0009987)
JreChr07G10015	1.42021	0.201611	0.532854	-2.15467	[QR]	Secondary metabolites biosynthesis, transport and catabolism;; General function prediction only	Molecular Function: oxidoreductase activity (GO:0016491);;	K19825|3.8e-95|nto:104093506|K19825 2-alkenal reductase (NADP+) [EC:1.3.1.102] | (RefSeq) 2-alkenal reductase (NADP(+)-dependent) isoform X1	--	[R]	General function prediction only	Zinc-binding dehydrogenase	S	Function unknown	molecular function: catalytic activity (GO:0003824)
JreChr07G10032	0.891717	0.238181	0.301214	-1.43111	[I]	Lipid transport and metabolism	Molecular Function: transferase activity, transferring acyl groups other than amino-acyl groups (GO:0016747);;	--	--	--	--	Serine aminopeptidase, S33	I	Lipid transport and metabolism	molecular function: catalytic activity (GO:0003824)
JreChr07G10040	0.855154	0.326011	0.698778	-1.87994	[G]	Carbohydrate transport and metabolism	Molecular Function: ribose-5-phosphate isomerase activity (GO:0004751);; Biological Process: pentose-phosphate shunt, non-oxidative branch (GO:0009052);;	K01807|2.1e-152|jre:108999587|K01807 ribose 5-phosphate isomerase A [EC:5.3.1.6] | (RefSeq) probable ribose-5-phosphate isomerase 3, chloroplastic	Pentose phosphate pathway (ko00030);; Carbon fixation in photosynthetic organisms (ko00710);; Carbon metabolism (ko01200);; Biosynthesis of amino acids (ko01230)	[G]	Carbohydrate transport and metabolism	Ribose 5-phosphate isomerase A (phosphoriboisomerase A)	G	Carbohydrate transport and metabolism	molecular function: catalytic activity (GO:0003824);; biological process: metabolic process (GO:0008152);; biological process: cellular process (GO:0009987);; biological process: single-organism process (GO:0044699)
JreChr07G10043	1.23566	0.41902	0.343058	-1.99774	--	--	Molecular Function: transferase activity, transferring acyl groups other than amino-acyl groups (GO:0016747);;	K13065|6.2e-26|vvi:100250237|K13065 shikimate O-hydroxycinnamoyltransferase [EC:2.3.1.133] | (RefSeq) shikimate O-hydroxycinnamoyltransferase	Phenylpropanoid biosynthesis (ko00940);; Flavonoid biosynthesis (ko00941);; Stilbenoid, diarylheptanoid and gingerol biosynthesis (ko00945)	--	--	Transferase family	S	Function unknown	molecular function: catalytic activity (GO:0003824)
JreChr07G10049	0.733932	0.118111	1.0951	-1.94715	--	--	--	--	--	--	--	--	--	--	--
JreChr07G10096	0.735071	0.527368	0.39781	-1.66025	--	--	--	--	--	--	--	--	--	--	--
JreChr07G10248	0.659633	0.266446	0.444158	-1.37024	--	--	Cellular Component: integral component of membrane (GO:0016021);;	--	--	--	--	--	--	--	cellular component: membrane (GO:0016020);; cellular component: membrane part (GO:0044425)
JreChr07G10264	0.719705	0.245689	0.755686	-1.72108	--	--	Cellular Component: integral component of membrane (GO:0016021);;	K07573|3.8e-104|zju:107412282|K07573 exosome complex component CSL4 | (RefSeq) uncharacterized protein LOC107412282	RNA degradation (ko03018)	--	--	--	--	--	cellular component: membrane (GO:0016020);; cellular component: membrane part (GO:0044425)
JreChr07G10280	0.992131	0.349869	0.632189	-1.97419	[QV]	Secondary metabolites biosynthesis, transport and catabolism;; Defense mechanisms	Molecular Function: monooxygenase activity (GO:0004497);; Molecular Function: iron ion binding (GO:0005506);; Molecular Function: oxidoreductase activity, acting on paired donors, with incorporation or reduction of molecular oxygen (GO:0016705);; Molecular Function: heme binding (GO:0020037);;	K15747|0.0e+00|jre:108988820|K15747 beta-ring hydroxylase [EC:1.14.-.-] | (RefSeq) protein LUTEIN DEFICIENT 5, chloroplastic	Carotenoid biosynthesis (ko00906)	[QI]	Secondary metabolites biosynthesis, transport and catabolism;; Lipid transport and metabolism	Cytochrome P450	Q	Secondary metabolites biosynthesis, transport and catabolism	molecular function: catalytic activity (GO:0003824);; biological process: metabolic process (GO:0008152);; biological process: single-organism process (GO:0044699);; molecular function: binding (GO:0005488)
JreChr07G10303	1.76444	-0.547805	-0.10317	-1.11347	[J]	Translation, ribosomal structure and biogenesis	--	--	--	--	--	Polyketide cyclase / dehydrase and lipid transport	S	Function unknown	--
JreChr07G10394	0.768976	0.42743	1.05145	-2.24786	--	--	Molecular Function: protein serine/threonine kinase activity (GO:0004674);; Molecular Function: ATP binding (GO:0005524);; Cellular Component: integral component of membrane (GO:0016021);;	K13436|1.4e-28|dct:110105312|K13436 pto-interacting protein 1 [EC:2.7.11.1] | (RefSeq) PTI1-like tyrosine-protein kinase 3 isoform X1	Plant-pathogen interaction (ko04626)	[T]	Signal transduction mechanisms	Protein tyrosine and serine/threonine kinase	T	Signal transduction mechanisms	molecular function: catalytic activity (GO:0003824);; biological process: metabolic process (GO:0008152);; biological process: cellular process (GO:0009987);; molecular function: binding (GO:0005488);; cellular component: membrane (GO:0016020);; cellular component: membrane part (GO:0044425)
JreChr07G10409	0.978938	0.25944	0.605387	-1.84376	--	--	Biological Process: auxin-activated signaling pathway (GO:0009734);; Cellular Component: integral component of membrane (GO:0016021);; Biological Process: transmembrane transport (GO:0055085);;	K13947|6.9e-201|jre:108993644|K13947 auxin efflux carrier family protein | (RefSeq) auxin efflux carrier component 5	--	--	--	Membrane transport protein	U	Intracellular trafficking, secretion, and vesicular transport	biological process: cellular process (GO:0009987);; biological process: signaling (GO:0023052);; biological process: single-organism process (GO:0044699);; biological process: response to stimulus (GO:0050896);; biological process: biological regulation (GO:0065007);; cellular component: membrane (GO:0016020);; cellular component: membrane part (GO:0044425);; biological process: localization (GO:…
JreChr07G10414	1.0113	0.120089	0.645221	-1.77661	--	--	--	--	--	--	--	--	--	--	--
JreChr07G10420	1.18925	0.164428	0.893364	-2.24704	--	--	Cellular Component: photosystem I reaction center (GO:0009538);; Biological Process: photosynthesis (GO:0015979);; Cellular Component: integral component of membrane (GO:0016021);;	K02699|1.6e-120|jre:108984518|K02699 photosystem I subunit XI | (RefSeq) photosystem I reaction center subunit XI, chloroplastic	Photosynthesis (ko00195)	--	--	Photosystem I reaction centre subunit XI	S	Function unknown	cellular component: cell (GO:0005623);; cellular component: membrane (GO:0016020);; cellular component: macromolecular complex (GO:0032991);; cellular component: membrane part (GO:0044425);; cellular component: cell part (GO:0044464);; biological process: metabolic process (GO:0008152);; biological process: cellular process (GO:0009987)
JreChr07G10461	1.09406	-0.227726	0.844114	-1.71045	[O]	Posttranslational modification, protein turnover, chaperones	Biological Process: cell redox homeostasis (GO:0045454);;	K03671|8.1e-94|jre:108983184|K03671 thioredoxin 1 | (RefSeq) thioredoxin F-type, chloroplastic-like	--	[O]	Posttranslational modification, protein turnover, chaperones	Thioredoxin	O	Posttranslational modification, protein turnover, chaperones	biological process: cellular process (GO:0009987);; biological process: single-organism process (GO:0044699);; biological process: biological regulation (GO:0065007)
JreChr07G10520	1.28801	-0.267685	0.835605	-1.85593	[F]	Nucleotide transport and metabolism	Molecular Function: phosphatase activity (GO:0016791);;	K19269|1.1e-215|jre:109005470|K19269 phosphoglycolate phosphatase [EC:3.1.3.18 3.1.3.48] | (RefSeq) phosphoglycolate phosphatase 1A, chloroplastic-like	Glyoxylate and dicarboxylate metabolism (ko00630);; Carbon metabolism (ko01200)	[P]	Inorganic ion transport and metabolism	Haloacid dehalogenase-like hydrolase	P	Inorganic ion transport and metabolism	molecular function: catalytic activity (GO:0003824)
JreChr07G10541	0.737365	0.210945	0.377222	-1.32553	[O]	Posttranslational modification, protein turnover, chaperones	--	K03686|1.8e-08|gab:108467401|K03686 molecular chaperone DnaJ | (RefSeq) chaperone protein dnaJ GFA2, mitochondrial	--	[R]	General function prediction only	DnaJ domain	O	Posttranslational modification, protein turnover, chaperones	--
JreChr07G10609	0.485461	0.445218	0.410295	-1.34097	--	--	Molecular Function: protein binding (GO:0005515);;	--	--	--	--	Tetratricopeptide repeat	S	Function unknown	molecular function: binding (GO:0005488)
JreChr07G10688	0.585957	0.233869	0.473353	-1.29318	[L]	Replication, recombination and repair	Molecular Function: catalytic activity (GO:0003824);; Molecular Function: GTP binding (GO:0005525);; Cellular Component: integral component of membrane (GO:0016021);;	--	--	[O]	Posttranslational modification, protein turnover, chaperones	Dynamin family	O	Posttranslational modification, protein turnover, chaperones	molecular function: catalytic activity (GO:0003824);; molecular function: binding (GO:0005488);; cellular component: membrane (GO:0016020);; cellular component: membrane part (GO:0044425)
JreChr07G10694	1.08796	0.136235	1.10154	-2.32574	[M]	Cell wall/membrane/envelope biogenesis	Molecular Function: catalytic activity (GO:0003824);;	--	--	--	--	NAD dependent epimerase/dehydratase family	S	Function unknown	molecular function: catalytic activity (GO:0003824)
JreChr07G10725	0.249409	-0.0153484	0.532982	-0.767042	[J]	Translation, ribosomal structure and biogenesis	Biological Process: tRNA processing (GO:0008033);; Molecular Function: transferase activity (GO:0016740);;	K10760|2.0e-187|jre:109010913|K10760 adenylate dimethylallyltransferase (cytokinin synthase) [EC:2.5.1.27 2.5.1.112] | (RefSeq) adenylate isopentenyltransferase 3, chloroplastic	Zeatin biosynthesis (ko00908)	[J]	Translation, ribosomal structure and biogenesis	IPP transferase	J	Translation, ribosomal structure and biogenesis	biological process: metabolic process (GO:0008152);; biological process: cellular process (GO:0009987);; molecular function: catalytic activity (GO:0003824)
JreChr07G10732	1.60862	-0.00414403	0.657172	-2.26164	--	--	--	--	--	--	--	DVL family	S	Function unknown	--
JreChr07G10761	0.66995	0.0916875	0.49252	-1.25416	--	--	Cellular Component: integral component of membrane (GO:0016021);;	--	--	--	--	--	--	--	cellular component: membrane (GO:0016020);; cellular component: membrane part (GO:0044425)
JreChr07G10853	0.680053	0.0823323	0.56638	-1.32877	[J]	Translation, ribosomal structure and biogenesis	Molecular Function: translation release factor activity, codon specific (GO:0016149);;	K02835|1.3e-230|jre:109008243|K02835 peptide chain release factor 1 | (RefSeq) peptide chain release factor APG3, chloroplastic	--	[J]	Translation, ribosomal structure and biogenesis	PCRF domain	J	Translation, ribosomal structure and biogenesis	molecular function: binding (GO:0005488);; biological process: metabolic process (GO:0008152);; biological process: cellular process (GO:0009987);; biological process: single-organism process (GO:0044699);; biological process: cellular component organization or biogenesis (GO:0071840)
JreChr07G10878	0.619917	0.461019	0.250927	-1.33186	--	--	Cellular Component: cellular_component (GO:0005575);; Cellular Component: intracellular (GO:0005622);; Cellular Component: cell (GO:0005623);; Cellular Component: cytoplasm (GO:0005737);; Cellular Component: vacuole (GO:0005773);; Cellular Component: lipid droplet (GO:0005811);; Biological Process: organelle organization (GO:0006996);; Biological Process: biological_process (GO:0008150);; Biologi…	K17616|3.2e-35|oeu:111404463|K17616 CTD small phosphatase-like protein 2 [EC:3.1.3.-] | (RefSeq) uncharacterized protein LOC111404463	--	--	--	Rubber elongation factor protein (REF)	S	Function unknown	cellular component: cell (GO:0005623);; cellular component: cell part (GO:0044464);; cellular component: organelle (GO:0043226);; biological process: cellular process (GO:0009987);; biological process: cellular component organization or biogenesis (GO:0071840);; biological process: localization (GO:0051179);; biological process: biological regulation (GO:0065007);; biological process: development…
JreChr07G10893	0.642117	0.0713795	0.59836	-1.31186	--	--	Cellular Component: integral component of membrane (GO:0016021);;	--	--	--	--	Low psii accumulation1 / Rep27	S	Function unknown	cellular component: membrane (GO:0016020);; cellular component: membrane part (GO:0044425)
JreChr07G11025	1.78575	0.517635	-0.228824	-2.07456	--	--	--	K09527|2.9e-19|ini:109154521|K09527 DnaJ homolog subfamily C member 7 | (RefSeq) uncharacterized LOC109154521	--	--	--	Tetratricopeptide repeat	O	Posttranslational modification, protein turnover, chaperones	--
JreChr07G11042	0.849692	0.419586	0.389175	-1.65845	[ET]	Amino acid transport and metabolism;; Signal transduction mechanisms	Molecular Function: ligand-gated ion channel activity (GO:0015276);; Cellular Component: integral component of membrane (GO:0016021);;	K05387|0.0e+00|jre:108984269|K05387 glutamate receptor, ionotropic, plant | (RefSeq) glutamate receptor 3.6-like	--	[PET]	Inorganic ion transport and metabolism;; Amino acid transport and metabolism;; Signal transduction mechanisms	Receptor family ligand binding region	--	--	molecular function: transporter activity (GO:0005215);; molecular function: molecular transducer activity (GO:0060089);; biological process: localization (GO:0051179);; cellular component: membrane (GO:0016020);; cellular component: membrane part (GO:0044425)
JreChr07G11115	0.856831	0.33244	0.446238	-1.63551	[HR]	Coenzyme transport and metabolism;; General function prediction only	Molecular Function: hydrolase activity (GO:0016787);;	K08726|4.3e-130|adu:107492180|K08726 soluble epoxide hydrolase / lipid-phosphate phosphatase [EC:3.3.2.10 3.1.3.76] | (RefSeq) uncharacterized protein LOC107492180	Arachidonic acid metabolism (ko00590);; Peroxisome (ko04146)	[I]	Lipid transport and metabolism	alpha/beta hydrolase fold	I	Lipid transport and metabolism	molecular function: catalytic activity (GO:0003824)
JreChr07G11139	0.845363	0.425968	0.374976	-1.64631	--	--	Molecular Function: transferase activity, transferring acyl groups other than amino-acyl groups (GO:0016747);;	K20240|1.3e-41|jre:108996868|K20240 spermidine dicoumaroyl transferase [EC:2.3.1.249] | (RefSeq) spermidine coumaroyl-CoA acyltransferase-like	--	--	--	Transferase family	H	Coenzyme transport and metabolism	molecular function: catalytic activity (GO:0003824)
JreChr07G11141	0.35191	0.339433	0.216777	-0.90812	--	--	Molecular Function: transferase activity, transferring acyl groups other than amino-acyl groups (GO:0016747);;	K20240|8.2e-35|jre:108996868|K20240 spermidine dicoumaroyl transferase [EC:2.3.1.249] | (RefSeq) spermidine coumaroyl-CoA acyltransferase-like	--	--	--	Transferase family	H	Coenzyme transport and metabolism	molecular function: catalytic activity (GO:0003824)
JreChr07G11155	0.687992	0.355529	0.409017	-1.45254	[H]	Coenzyme transport and metabolism	Molecular Function: oxygen-dependent protoporphyrinogen oxidase activity (GO:0004729);; Biological Process: protoporphyrinogen IX biosynthetic process (GO:0006782);;	K00231|0.0e+00|jre:109007773|K00231 protoporphyrinogen/coproporphyrinogen III oxidase [EC:1.3.3.4 1.3.3.15] | (RefSeq) protoporphyrinogen oxidase 1, chloroplastic	Porphyrin and chlorophyll metabolism (ko00860)	[H]	Coenzyme transport and metabolism	Flavin containing amine oxidoreductase	H	Coenzyme transport and metabolism	molecular function: catalytic activity (GO:0003824);; biological process: metabolic process (GO:0008152);; biological process: single-organism process (GO:0044699);; biological process: cellular process (GO:0009987)
JreChr07G11163	0.999585	0.142677	0.484626	-1.62689	[GR]	Carbohydrate transport and metabolism;; General function prediction only	Molecular Function: hydrolase activity (GO:0016787);;	K18551|2.5e-164|jre:109007765|K18551 pyrimidine and pyridine-specific 5'-nucleotidase [EC:3.1.3.-] | (RefSeq) uncharacterized protein C24B11.05-like isoform X1	Nicotinate and nicotinamide metabolism (ko00760)	[R]	General function prediction only	Haloacid dehalogenase-like hydrolase	L	Replication, recombination and repair	molecular function: catalytic activity (GO:0003824)
JreChr07G11210	0.770985	0.0870484	0.471643	-1.32968	--	--	Cellular Component: photosystem I (GO:0009522);; Cellular Component: photosystem II (GO:0009523);; Cellular Component: chloroplast thylakoid membrane (GO:0009535);; Biological Process: photosynthesis, light harvesting (GO:0009765);; Cellular Component: integral component of membrane (GO:0016021);; Molecular Function: chlorophyll binding (GO:0016168);; Biological Process: protein-chromophore linka…	K14172|5.7e-194|jre:109007729|K14172 light-harvesting complex II chlorophyll a/b binding protein 7 | (RefSeq) chlorophyll a-b binding protein 7, chloroplastic	Photosynthesis - antenna proteins (ko00196)	--	--	Chlorophyll A-B binding protein	C	Energy production and conversion	cellular component: cell (GO:0005623);; cellular component: membrane (GO:0016020);; cellular component: macromolecular complex (GO:0032991);; cellular component: membrane part (GO:0044425);; cellular component: cell part (GO:0044464);; cellular component: organelle (GO:0043226);; cellular component: organelle part (GO:0044422);; biological process: metabolic process (GO:0008152);; biological proc…
JreChr07G11254	0.689729	0.347864	0.660373	-1.69797	[O]	Posttranslational modification, protein turnover, chaperones	Molecular Function: peptidyl-prolyl cis-trans isomerase activity (GO:0003755);;	K01802|5.2e-114|jre:109011496|K01802 peptidylprolyl isomerase [EC:5.2.1.8] | (RefSeq) peptidyl-prolyl cis-trans isomerase FKBP18, chloroplastic-like isoform X1	--	[O]	Posttranslational modification, protein turnover, chaperones	FKBP-type peptidyl-prolyl cis-trans isomerase	O	Posttranslational modification, protein turnover, chaperones	molecular function: catalytic activity (GO:0003824)
JreChr07G11341	0.716169	0.261783	0.274509	-1.25246	--	--	--	--	--	[BK]	Chromatin structure and dynamics;; Transcription	Divergent CRAL/TRIO domain	--	--	--
JreChr07G11343	1.184	-0.0191526	0.328272	-1.49312	--	--	Molecular Function: DNA binding (GO:0003677);; Cellular Component: nucleus (GO:0005634);;	K09272|3.1e-06|bpg:Bathy12g03340|K09272 structure-specific recognition protein 1 | (RefSeq) CG4797	--	[K]	Transcription	ARID/BRIGHT DNA binding domain	K	Transcription	molecular function: binding (GO:0005488);; cellular component: cell (GO:0005623);; cellular component: organelle (GO:0043226);; cellular component: cell part (GO:0044464)
JreChr07G11344	1.07004	0.0584226	0.748791	-1.87725	[O]	Posttranslational modification, protein turnover, chaperones	Molecular Function: transferase activity (GO:0016740);;	K00799|6.0e-109|jre:109012556|K00799 glutathione S-transferase [EC:2.5.1.18] | (RefSeq) glutathione S-transferase-like	Glutathione metabolism (ko00480)	[O]	Posttranslational modification, protein turnover, chaperones	Glutathione S-transferase, C-terminal domain	O	Posttranslational modification, protein turnover, chaperones	molecular function: catalytic activity (GO:0003824)
JreChr07G11353	0.810827	-0.727802	0.89526	-0.978285	[O]	Posttranslational modification, protein turnover, chaperones	Biological Process: response to acid chemical (GO:0001101);; Molecular Function: molecular_function (GO:0003674);; Molecular Function: catalytic activity (GO:0003824);; Molecular Function: thioredoxin-disulfide reductase activity (GO:0004791);; Cellular Component: cellular_component (GO:0005575);; Cellular Component: intracellular (GO:0005622);; Cellular Component: cell (GO:0005623);; Cellular Co…	K03671|2.7e-09|ppp:112284546|K03671 thioredoxin 1 | (RefSeq) thioredoxin H-type-like isoform X1	--	[O]	Posttranslational modification, protein turnover, chaperones	Thioredoxin	O	Posttranslational modification, protein turnover, chaperones	biological process: response to stimulus (GO:0050896);; molecular function: catalytic activity (GO:0003824);; molecular function: antioxidant activity (GO:0016209);; biological process: metabolic process (GO:0008152);; biological process: cellular process (GO:0009987);; biological process: single-organism process (GO:0044699);; biological process: detoxification (GO:0098754);; cellular component:…
JreChr07G11388	1.25174	0.0702575	0.526131	-1.84812	[CO]	Energy production and conversion;; Posttranslational modification, protein turnover, chaperones	Molecular Function: ATP binding (GO:0005524);; Cellular Component: integral component of membrane (GO:0016021);; Molecular Function: ATPase activity (GO:0016887);; Molecular Function: ATPase activity, coupled to transmembrane movement of substances (GO:0042626);;	K05658|0.0e+00|jre:109010442|K05658 ATP-binding cassette, subfamily B (MDR/TAP), member 1 [EC:7.6.2.2] | (RefSeq) ABC transporter B family member 13-like	ABC transporters (ko02010)	[Q]	Secondary metabolites biosynthesis, transport and catabolism	ABC transporter transmembrane region	Q	Secondary metabolites biosynthesis, transport and catabolism	molecular function: binding (GO:0005488);; cellular component: membrane (GO:0016020);; cellular component: membrane part (GO:0044425);; molecular function: catalytic activity (GO:0003824);; molecular function: transporter activity (GO:0005215);; biological process: localization (GO:0051179)
JreChr07G11394	0.747748	0.523962	0.788282	-2.05999	--		Molecular Function: protein kinase activity (GO:0004672);; Molecular Function: ATP binding (GO:0005524);; Cellular Component: integral component of membrane (GO:0016021);;	K00924|0.0e+00|jre:108982112|K00924 kinase [EC:2.7.1.-] | (RefSeq) receptor protein kinase CLAVATA1-like	--	--	--	Protein kinase domain	T	Signal transduction mechanisms	molecular function: catalytic activity (GO:0003824);; biological process: metabolic process (GO:0008152);; biological process: cellular process (GO:0009987);; molecular function: binding (GO:0005488);; cellular component: membrane (GO:0016020);; cellular component: membrane part (GO:0044425)
JreChr07G11417	0.939204	0.303514	0.048361	-1.29108	--	--	Cellular Component: endoplasmic reticulum (GO:0005783);; Biological Process: protein retention in ER lumen (GO:0006621);; Cellular Component: integral component of membrane (GO:0016021);; Molecular Function: ER retention sequence binding (GO:0046923);;	K10949|2.2e-135|gmx:100787747|K10949 ER lumen protein retaining receptor | (RefSeq) putative ER lumen protein-retaining receptor C28H8.4	--	[U]	Intracellular trafficking, secretion, and vesicular transport	ER lumen protein retaining receptor	U	Intracellular trafficking, secretion, and vesicular transport	cellular component: cell (GO:0005623);; cellular component: organelle (GO:0043226);; cellular component: cell part (GO:0044464);; biological process: cellular process (GO:0009987);; biological process: single-organism process (GO:0044699);; biological process: localization (GO:0051179);; biological process: biological regulation (GO:0065007);; cellular component: membrane (GO:0016020);; cellular …
JreChr07G11429	1.19223	0.390368	0.642816	-2.22541	--	--	--	--	--	--	--	--	S	Function unknown	--
JreChr07G11430	1.34008	0.424158	0.603504	-2.36774	--	--	--	--	--	--	--	--	S	Function unknown	--
JreChr07G11437	1.68704	-0.509298	0.0243773	-1.20212	[R]	General function prediction only	Biological Process: cytokinin biosynthetic process (GO:0009691);; Molecular Function: hydrolase activity (GO:0016787);;	K22522|1.7e-125|jre:109021804|K22522 cytokinin riboside 5'-monophosphate phosphoribohydrolase [EC:3.2.2.-] | (RefSeq) cytokinin riboside 5'-monophosphate phosphoribohydrolase LOG3-like	--	--	--	Possible lysine decarboxylase	G	Carbohydrate transport and metabolism	biological process: metabolic process (GO:0008152);; biological process: cellular process (GO:0009987);; biological process: biological regulation (GO:0065007);; molecular function: catalytic activity (GO:0003824)
JreChr07G11480	0.938085	0.25157	0.56319	-1.75285	[T]	Signal transduction mechanisms	Molecular Function: acid phosphatase activity (GO:0003993);; Molecular Function: metal ion binding (GO:0046872);;	K22390|1.4e-289|jre:108991386|K22390 acid phosphatase type 7 | (RefSeq) purple acid phosphatase 2-like	--	[G]	Carbohydrate transport and metabolism	Calcineurin-like phosphoesterase	G	Carbohydrate transport and metabolism	molecular function: catalytic activity (GO:0003824);; biological process: metabolic process (GO:0008152);; biological process: cellular process (GO:0009987);; molecular function: binding (GO:0005488)
JreChr07G11496	0.558035	0.395949	0.46507	-1.41905	[M]	Cell wall/membrane/envelope biogenesis	--	--	--	[M]	Cell wall/membrane/envelope biogenesis	Glycosyl-transferase family 4	M	Cell wall/membrane/envelope biogenesis	--
JreChr07G11499	1.61725	0.165351	0.480628	-2.26323	--	--	Cellular Component: integral component of membrane (GO:0016021);;	--	--	[S]	Function unknown	TLC domain	S	Function unknown	cellular component: membrane (GO:0016020);; cellular component: membrane part (GO:0044425)
JreChr07G11519	0.563686	0.0844604	0.60451	-1.25266	[J]	Translation, ribosomal structure and biogenesis	Molecular Function: structural constituent of ribosome (GO:0003735);; Cellular Component: ribosome (GO:0005840);; Biological Process: translation (GO:0006412);;	K02909|6.5e-75|jre:108991398|K02909 large subunit ribosomal protein L31 | (RefSeq) 50S ribosomal protein L31, chloroplastic	Ribosome (ko03010)	--	--	Ribosomal protein L31	J	Translation, ribosomal structure and biogenesis	molecular function: structural molecule activity (GO:0005198);; cellular component: cell (GO:0005623);; cellular component: macromolecular complex (GO:0032991);; cellular component: organelle (GO:0043226);; cellular component: cell part (GO:0044464);; biological process: metabolic process (GO:0008152);; biological process: cellular process (GO:0009987)
JreChr07G11635	0.974555	0.388908	0.470291	-1.83375	--	--	Molecular Function: DNA binding (GO:0003677);;	K15777|2.8e-36|mesc:110630336|K15777 4,5-DOPA dioxygenase extradiol [EC:1.13.11.-] | (RefSeq) uncharacterized protein LOC110630336	Betalain biosynthesis (ko00965)	--	--	ZF-HD protein dimerisation region	S	Function unknown	molecular function: binding (GO:0005488)
JreChr07G11668	0.933343	0.505084	0.749091	-2.18752	--	--	Biological Process: regulation of transcription, DNA-templated (GO:0006355);; Molecular Function: protein dimerization activity (GO:0046983);;	K18878|1.3e-31|cann:107866053|K18878 BHLH transcription factor Upa20 | (RefSeq) Upa20; transcription factor bHLH137-like	Plant-pathogen interaction (ko04626)	--	--	Helix-loop-helix DNA-binding domain	K	Transcription	biological process: biological regulation (GO:0065007);; molecular function: binding (GO:0005488)
JreChr07G11691	0.876384	-0.4955	1.2505	-1.63138	--	--	Molecular Function: serine-type carboxypeptidase activity (GO:0004185);;	K16296|4.4e-299|jre:109007256|K16296 serine carboxypeptidase-like clade I [EC:3.4.16.-] | (RefSeq) serine carboxypeptidase-like 2	--	[OE]	Posttranslational modification, protein turnover, chaperones;; Amino acid transport and metabolism	Serine carboxypeptidase	--	--	molecular function: catalytic activity (GO:0003824);; biological process: metabolic process (GO:0008152)
JreChr07G11756	0.789311	0.169975	0.275946	-1.23523	[I]	Lipid transport and metabolism	Molecular Function: methyltransferase activity (GO:0008168);; Cellular Component: integral component of membrane (GO:0016021);; Biological Process: methylation (GO:0032259);;	K23870|0.0e+00|jre:108984819|K23870 putative pectin methyltransferase [EC:2.1.1.-] | (RefSeq) probable pectin methyltransferase QUA2	--	--	--	Putative S-adenosyl-L-methionine-dependent methyltransferase	S	Function unknown	molecular function: catalytic activity (GO:0003824);; cellular component: membrane (GO:0016020);; cellular component: membrane part (GO:0044425);; biological process: metabolic process (GO:0008152)
JreChr07G11763	1.08876	0.138394	0.386922	-1.61408	[HR]	Coenzyme transport and metabolism;; General function prediction only	Molecular Function: catalytic activity (GO:0003824);;	--	--	[R]	General function prediction only	alpha/beta hydrolase fold	S	Function unknown	molecular function: catalytic activity (GO:0003824)
JreChr07G11776	0.915647	0.418145	0.0281566	-1.36195	--	--	--	--	--	--	--	Protein of unknown function (DUF4057)	S	Function unknown	--
JreChr07G11784	1.04895	0.17325	0.28585	-1.50805	--	--	--	--	--	--	--	--	--	--	--
JreChr07G11792	1.13824	0.323227	0.427967	-1.88944	[C]	Energy production and conversion	Molecular Function: inorganic diphosphatase activity (GO:0004427);; Molecular Function: hydrogen-translocating pyrophosphatase activity (GO:0009678);; Cellular Component: integral component of membrane (GO:0016021);;	K23025|0.0e+00|jre:108987724|K23025 H+-translocating diphosphatase [EC:7.1.3.1] | (RefSeq) pyrophosphate-energized vacuolar membrane proton pump 1-like	--	--	--	Inorganic H+ pyrophosphatase	C	Energy production and conversion	molecular function: catalytic activity (GO:0003824);; molecular function: transporter activity (GO:0005215);; biological process: localization (GO:0051179);; cellular component: membrane (GO:0016020);; cellular component: membrane part (GO:0044425)
JreChr07G11840	1.85863	-0.621386	0.892943	-2.13019	[ET]	Amino acid transport and metabolism;; Signal transduction mechanisms	Molecular Function: ligand-gated ion channel activity (GO:0015276);; Cellular Component: integral component of membrane (GO:0016021);;	K05387|0.0e+00|jre:108984273|K05387 glutamate receptor, ionotropic, plant | (RefSeq) glutamate receptor 3.6-like	--	[PET]	Inorganic ion transport and metabolism;; Amino acid transport and metabolism;; Signal transduction mechanisms	Receptor family ligand binding region	--	--	molecular function: transporter activity (GO:0005215);; molecular function: molecular transducer activity (GO:0060089);; biological process: localization (GO:0051179);; cellular component: membrane (GO:0016020);; cellular component: membrane part (GO:0044425)
JreChr07G11857	0.594228	0.148195	0.591857	-1.33428	[U]	Intracellular trafficking, secretion, and vesicular transport	Biological Process: protein transport (GO:0015031);; Cellular Component: integral component of membrane (GO:0016021);;	K10956|3.0e-301|jre:108998888|K10956 protein transport protein SEC61 subunit alpha | (RefSeq) preprotein translocase subunit SCY1, chloroplastic	Protein export (ko03060);; Protein processing in endoplasmic reticulum (ko04141);; Phagosome (ko04145)	--	--	SecY translocase	U	Intracellular trafficking, secretion, and vesicular transport	biological process: localization (GO:0051179);; cellular component: membrane (GO:0016020);; cellular component: membrane part (GO:0044425)
JreChr07G11876	0.835186	0.187813	0.54998	-1.57298	--	--	--	--	--	--	--	--	S	Function unknown	--
JreChr07G12031	0.792213	0.171448	0.089438	-1.0531	--	--	Molecular Function: zinc ion binding (GO:0008270);;	K05849|4.8e-101|tcc:18613571|K05849 solute carrier family 8 (sodium/calcium exchanger) | (RefSeq) uncharacterized LOC18613571	--	[R]	General function prediction only	DYW family of nucleic acid deaminases	S	Function unknown	molecular function: binding (GO:0005488)
JreChr07G12036	1.12887	0.048604	0.624037	-1.80151	[R]	General function prediction only	Molecular Function: hydrolase activity (GO:0016787);;	K20884|1.1e-14|ats:109754413|K20884 riboflavin kinase / FMN hydrolase [EC:2.7.1.26 3.1.3.102] | (RefSeq) LOC109754413; bifunctional riboflavin kinase/FMN phosphatase-like isoform X1	Riboflavin metabolism (ko00740)	[O]	Posttranslational modification, protein turnover, chaperones	Haloacid dehalogenase-like hydrolase	O	Posttranslational modification, protein turnover, chaperones	molecular function: catalytic activity (GO:0003824)
JreChr07G12040	0.670582	-0.402276	0.923971	-1.19228	--	--	--	--	--	--	--	Protein of unknown function (DUF1677)	S	Function unknown	--
JreChr07G12097	0.504901	-0.561469	0.8513	-0.794732	--	--	Cellular Component: cellular_component (GO:0005575);; Cellular Component: intracellular (GO:0005622);; Cellular Component: cell (GO:0005623);; Cellular Component: cytoplasm (GO:0005737);; Cellular Component: endosome (GO:0005768);; Cellular Component: Golgi apparatus (GO:0005794);; Cellular Component: trans-Golgi network (GO:0005802);; Biological Process: response to stress (GO:0006950);; Biologi…	K12472|2.0e-35|cqi:110701739|K12472 epidermal growth factor receptor substrate 15 | (RefSeq) GATA zinc finger domain-containing protein 14-like	Endocytosis (ko04144)	--	--	BURP domain	S	Function unknown	cellular component: cell (GO:0005623);; cellular component: cell part (GO:0044464);; cellular component: organelle (GO:0043226);; cellular component: organelle part (GO:0044422);; biological process: response to stimulus (GO:0050896)
JreChr07G12155	1.92491	-0.571311	1.37131	-2.72491	[G]	Carbohydrate transport and metabolism	Molecular Function: magnesium ion binding (GO:0000287);; Molecular Function: monooxygenase activity (GO:0004497);; Cellular Component: chloroplast (GO:0009507);; Biological Process: photorespiration (GO:0009853);; Molecular Function: ribulose-bisphosphate carboxylase activity (GO:0016984);; Biological Process: reductive pentose-phosphate cycle (GO:0019253);;	K01601|1.9e-46|jre:26380801|K01601 ribulose-bisphosphate carboxylase large chain [EC:4.1.1.39] | (RefSeq) rbcL, AT063_gp058; ribulose-1	Glyoxylate and dicarboxylate metabolism (ko00630);; Carbon fixation in photosynthetic organisms (ko00710);; Carbon metabolism (ko01200)	--	--	Ribulose bisphosphate carboxylase large chain, catalytic domain	C	Energy production and conversion	molecular function: binding (GO:0005488);; molecular function: catalytic activity (GO:0003824);; biological process: metabolic process (GO:0008152);; biological process: single-organism process (GO:0044699);; cellular component: cell (GO:0005623);; cellular component: organelle (GO:0043226);; cellular component: cell part (GO:0044464);; biological process: cellular process (GO:0009987)
JreChr07G12168	0.793036	-0.236566	0.28719	-0.84366	--	--	Cellular Component: cellular_component (GO:0005575);; Cellular Component: intracellular (GO:0005622);; Cellular Component: cell (GO:0005623);; Cellular Component: cytoplasm (GO:0005737);; Cellular Component: chloroplast (GO:0009507);; Cellular Component: plastid envelope (GO:0009526);; Cellular Component: chloroplast thylakoid (GO:0009534);; Cellular Component: plastid (GO:0009536);; Cellular Com…	--	--	--	--	PAP_fibrillin	S	Function unknown	cellular component: cell (GO:0005623);; cellular component: cell part (GO:0044464);; cellular component: organelle (GO:0043226);; cellular component: organelle part (GO:0044422)
JreChr07G12180	1.06695	0.433292	0.272118	-1.77236	--	--	Molecular Function: hydrolase activity, hydrolyzing O-glycosyl compounds (GO:0004553);; Biological Process: carbohydrate metabolic process (GO:0005975);; Cellular Component: integral component of membrane (GO:0016021);;	K19893|2.2e-282|jre:109009604|K19893 glucan endo-1,3-beta-glucosidase 5/6 [EC:3.2.1.39] | (RefSeq) glucan endo-1,3-beta-glucosidase 5-like	Starch and sucrose metabolism (ko00500)	--	--	Glycosyl hydrolases family 17	G	Carbohydrate transport and metabolism	molecular function: catalytic activity (GO:0003824);; biological process: metabolic process (GO:0008152);; cellular component: membrane (GO:0016020);; cellular component: membrane part (GO:0044425)
JreChr07G12202	1.15235	-0.341295	0.90036	-1.71142	[M]	Cell wall/membrane/envelope biogenesis	Molecular Function: catalytic activity (GO:0003824);;	K05605|1.1e-26|han:110892672|K05605 3-hydroxyisobutyryl-CoA hydrolase [EC:3.1.2.4] | (RefSeq) 3-hydroxyisobutyryl-CoA hydrolase 1-like	Valine, leucine and isoleucine degradation (ko00280);; beta-Alanine metabolism (ko00410);; Propanoate metabolism (ko00640);; Carbon metabolism (ko01200)	--	--	NAD dependent epimerase/dehydratase family	S	Function unknown	molecular function: catalytic activity (GO:0003824)
JreChr07G12220	1.05268	-0.0472478	0.80801	-1.81345	[T]	Signal transduction mechanisms	Molecular Function: ATP binding (GO:0005524);; Cellular Component: integral component of membrane (GO:0016021);; Molecular Function: ATPase activity (GO:0016887);;	K08712|2.8e-136|gsl:Gasu_29800|K08712 ATP-binding cassette, subfamily G (WHITE), member 2, SNQ2 | (RefSeq) ABC transporter, ATP-binding protein	ABC transporters (ko02010)	[Q]	Secondary metabolites biosynthesis, transport and catabolism	ABC-2 type transporter	Q	Secondary metabolites biosynthesis, transport and catabolism	molecular function: binding (GO:0005488);; cellular component: membrane (GO:0016020);; cellular component: membrane part (GO:0044425);; molecular function: catalytic activity (GO:0003824)
JreChr07G12271	1.4229	0.385592	-0.0359645	-1.77253	--	--	Molecular Function: DNA binding (GO:0003677);; Molecular Function: transcription factor activity, sequence-specific DNA binding (GO:0003700);; Cellular Component: nucleus (GO:0005634);;	K09286|2.9e-18|mesc:110630096|K09286 EREBP-like factor | (RefSeq) ethylene-responsive transcription factor RAP2-4-like	--	--	--	AP2 domain	K	Transcription	molecular function: binding (GO:0005488);; molecular function: nucleic acid binding transcription factor activity (GO:0001071);; biological process: biological regulation (GO:0065007);; cellular component: cell (GO:0005623);; cellular component: organelle (GO:0043226);; cellular component: cell part (GO:0044464)
JreChr07G12283	0.792911	0.137346	0.481143	-1.4114	--	--	Molecular Function: peroxidase activity (GO:0004601);; Biological Process: response to oxidative stress (GO:0006979);; Molecular Function: heme binding (GO:0020037);;	K00434|1.6e-183|jre:108992224|K00434 L-ascorbate peroxidase [EC:1.11.1.11] | (RefSeq) putative L-ascorbate peroxidase 6	Ascorbate and aldarate metabolism (ko00053);; Glutathione metabolism (ko00480)	--	--	Peroxidase	P	Inorganic ion transport and metabolism	molecular function: catalytic activity (GO:0003824);; molecular function: antioxidant activity (GO:0016209);; biological process: metabolic process (GO:0008152);; biological process: cellular process (GO:0009987);; biological process: single-organism process (GO:0044699);; biological process: response to stimulus (GO:0050896);; biological process: detoxification (GO:0098754);; molecular function:…
JreChr07G12306	0.947398	0.0350365	0.289184	-1.27162	[G]	Carbohydrate transport and metabolism	Molecular Function: polygalacturonase activity (GO:0004650);; Cellular Component: extracellular region (GO:0005576);; Biological Process: carbohydrate metabolic process (GO:0005975);; Biological Process: cell wall organization (GO:0071555);;	K01213|3.5e-181|aip:107645968|K01213 galacturan 1,4-alpha-galacturonidase [EC:3.2.1.67] | (RefSeq) polygalacturonase At1g48100-like	Pentose and glucuronate interconversions (ko00040)	--	--	Glycosyl hydrolases family 28	G	Carbohydrate transport and metabolism	molecular function: catalytic activity (GO:0003824);; cellular component: extracellular region (GO:0005576);; biological process: metabolic process (GO:0008152);; biological process: cellular process (GO:0009987);; biological process: cellular component organization or biogenesis (GO:0071840)
JreChr07G12341	0.861445	0.471467	-0.118477	-1.21443	--	--	Molecular Function: transferase activity, transferring acyl groups other than amino-acyl groups (GO:0016747);;	K15400|7.8e-269|jre:108992175|K15400 omega-hydroxypalmitate O-feruloyl transferase [EC:2.3.1.188] | (RefSeq) brassinosteroid-related acyltransferase 1 isoform X1	Cutin, suberine and wax biosynthesis (ko00073)	--	--	Transferase family	S	Function unknown	molecular function: catalytic activity (GO:0003824)
JreChr07G12428	0.350483	0.261784	1.07964	-1.69191	[Q]	Secondary metabolites biosynthesis, transport and catabolism	Molecular Function: hydrolase activity (GO:0016787);;	--	--	[R]	General function prediction only	Dienelactone hydrolase family	Q	Secondary metabolites biosynthesis, transport and catabolism	molecular function: catalytic activity (GO:0003824)
JreChr07G12600	1.48978	-0.0970201	0.824011	-2.21677	[E]	Amino acid transport and metabolism	Molecular Function: glycine hydroxymethyltransferase activity (GO:0004372);; Biological Process: glycine biosynthetic process from serine (GO:0019264);; Molecular Function: pyridoxal phosphate binding (GO:0030170);; Biological Process: tetrahydrofolate interconversion (GO:0035999);;	K00600|4.7e-283|qsu:111992070|K00600 glycine hydroxymethyltransferase [EC:2.1.2.1] | (RefSeq) serine hydroxymethyltransferase, mitochondrial isoform X1	Glycine, serine and threonine metabolism (ko00260);; Cyanoamino acid metabolism (ko00460);; Glyoxylate and dicarboxylate metabolism (ko00630);; One carbon pool by folate (ko00670);; Carbon metabolism (ko01200);; Biosynthesis of amino acids (ko01230)	[E]	Amino acid transport and metabolism	Serine hydroxymethyltransferase	E	Amino acid transport and metabolism	molecular function: catalytic activity (GO:0003824);; biological process: metabolic process (GO:0008152);; biological process: cellular process (GO:0009987);; biological process: single-organism process (GO:0044699);; molecular function: binding (GO:0005488)
JreChr07G12617	1.702	-0.152173	0.902149	-2.45198	[E]	Amino acid transport and metabolism	Molecular Function: glycine hydroxymethyltransferase activity (GO:0004372);; Molecular Function: methyltransferase activity (GO:0008168);; Biological Process: glycine biosynthetic process from serine (GO:0019264);; Molecular Function: pyridoxal phosphate binding (GO:0030170);; Biological Process: methylation (GO:0032259);; Biological Process: tetrahydrofolate interconversion (GO:0035999);;	K00600|2.6e-227|qsu:111992070|K00600 glycine hydroxymethyltransferase [EC:2.1.2.1] | (RefSeq) serine hydroxymethyltransferase, mitochondrial isoform X1	Glycine, serine and threonine metabolism (ko00260);; Cyanoamino acid metabolism (ko00460);; Glyoxylate and dicarboxylate metabolism (ko00630);; One carbon pool by folate (ko00670);; Carbon metabolism (ko01200);; Biosynthesis of amino acids (ko01230)	[E]	Amino acid transport and metabolism	Serine hydroxymethyltransferase	E	Amino acid transport and metabolism	molecular function: catalytic activity (GO:0003824);; biological process: metabolic process (GO:0008152);; biological process: cellular process (GO:0009987);; biological process: single-organism process (GO:0044699);; molecular function: binding (GO:0005488)
JreChr07G12663	0.868292	0.119225	0.228578	-1.21609	[G]	Carbohydrate transport and metabolism	Biological Process: biosynthetic process (GO:0009058);; Cellular Component: integral component of membrane (GO:0016021);; Molecular Function: strictosidine synthase activity (GO:0016844);;	K01757|2.2e-23|ath:AT1G74010|K01757 strictosidine synthase [EC:4.3.3.2] | (RefSeq) Calcium-dependent phosphotriesterase superfamily protein	Indole alkaloid biosynthesis (ko00901)	[R]	General function prediction only	Strictosidine synthase	J	Translation, ribosomal structure and biogenesis	biological process: metabolic process (GO:0008152);; cellular component: membrane (GO:0016020);; cellular component: membrane part (GO:0044425);; molecular function: catalytic activity (GO:0003824)
JreChr07G12753	0.888627	-0.0904975	0.679498	-1.47763	--	--	Biological Process: metal ion transport (GO:0030001);; Molecular Function: metal ion binding (GO:0046872);;	K10572|1.4e-11|fve:101291401|K10572 inositol-pentakisphosphate 2-kinase [EC:2.7.1.158] | (RefSeq) inositol-pentakisphosphate 2-kinase	Inositol phosphate metabolism (ko00562);; Phosphatidylinositol signaling system (ko04070)	[P]	Inorganic ion transport and metabolism	Heavy-metal-associated domain	S	Function unknown	biological process: localization (GO:0051179);; molecular function: binding (GO:0005488)
JreChr07G12835	1.17402	0.375	0.286263	-1.83528	[Q]	Secondary metabolites biosynthesis, transport and catabolism	Biological Process: biosynthetic process (GO:0009058);; Molecular Function: transferase activity, transferring acyl groups other than amino-acyl groups (GO:0016747);;	K00660|7.6e-222|jre:108992049|K00660 chalcone synthase [EC:2.3.1.74] | (RefSeq) chalcone synthase 2	Flavonoid biosynthesis (ko00941);; Circadian rhythm - plant (ko04712)	--	--	Chalcone and stilbene synthases, N-terminal domain	H	Coenzyme transport and metabolism	biological process: metabolic process (GO:0008152);; molecular function: catalytic activity (GO:0003824)
JreChr07G12914	0.870784	-0.167802	0.825884	-1.52887	[P]	Inorganic ion transport and metabolism	Molecular Function: ferredoxin-NADP+ reductase activity (GO:0004324);; Cellular Component: chloroplast (GO:0009507);;	K02641|9.0e-204|jre:108997713|K02641 ferredoxin--NADP+ reductase [EC:1.18.1.2] | (RefSeq) ferredoxin--NADP reductase, leaf-type isozyme, chloroplastic	Photosynthesis (ko00195)	[C]	Energy production and conversion	Oxidoreductase NAD-binding domain	C	Energy production and conversion	molecular function: catalytic activity (GO:0003824);; biological process: metabolic process (GO:0008152);; biological process: single-organism process (GO:0044699);; cellular component: cell (GO:0005623);; cellular component: organelle (GO:0043226);; cellular component: cell part (GO:0044464)
JreChr07G12925	0.484131	0.471609	0.634839	-1.59058	[T]	Signal transduction mechanisms	Molecular Function: phosphorelay sensor kinase activity (GO:0000155);; Cellular Component: integral component of membrane (GO:0016021);;	K14489|8.9e-41|ghi:107909856|K14489 arabidopsis histidine kinase 2/3/4 (cytokinin receptor) [EC:2.7.13.3] | (RefSeq) histidine kinase 3-like	Plant hormone signal transduction (ko04075)	[T]	Signal transduction mechanisms	Histidine kinase-, DNA gyrase B-, and HSP90-like ATPase	T	Signal transduction mechanisms	molecular function: catalytic activity (GO:0003824);; molecular function: signal transducer activity (GO:0004871);; molecular function: molecular transducer activity (GO:0060089);; biological process: metabolic process (GO:0008152);; biological process: cellular process (GO:0009987);; biological process: signaling (GO:0023052);; biological process: single-organism process (GO:0044699);; biologica…
JreChr07G12929	0.885527	0.162116	0.169267	-1.21691	--	--	--	K03029|3.9e-135|lang:109332961|K03029 26S proteasome regulatory subunit N10 | (RefSeq) 26S proteasome non-ATPase regulatory subunit 4 homolog	Proteasome (ko03050)	--	--	Protein of unknown function (DUF632)	S	Function unknown	--
JreChr07G12940	1.46334	-0.854839	0.845579	-1.45408	--	--	--	K14826|1.1e-22|ccaj:109796269|K14826 FK506-binding nuclear protein [EC:5.2.1.8] | (RefSeq) LOW QUALITY PROTEIN: peptidyl-prolyl cis-trans isomerase FKBP43-like	--	--	--	--	--	--	--
JreChr08G10029	0.6286	-0.348314	0.5365	-0.816786	--	--	Molecular Function: isomerase activity (GO:0016853);;	K17911|8.1e-29|vra:106770415|K17911 beta-carotene isomerase [EC:5.2.1.14] | (RefSeq) beta-carotene isomerase D27, chloroplastic	Carotenoid biosynthesis (ko00906)	--	--	Domain of unknown function (DUF4033)	S	Function unknown	molecular function: catalytic activity (GO:0003824)
JreChr08G10090	0.687116	0.375098	0.732995	-1.79521	[M]	Cell wall/membrane/envelope biogenesis	Molecular Function: transferase activity, transferring glycosyl groups (GO:0016757);;	K20893|3.7e-117|pxb:103963163|K20893 probable galacturonosyltransferase-like 1 [EC:2.4.1.-] | (RefSeq) probable galacturonosyltransferase-like 1	--	--	--	Glycosyl transferase family 8	G	Carbohydrate transport and metabolism	molecular function: catalytic activity (GO:0003824)
JreChr08G10139	0.925167	0.222033	0.433959	-1.58116	[L]	Replication, recombination and repair	--	K01669|1.2e-67|gsl:Gasu_26950|K01669 deoxyribodipyrimidine photo-lyase [EC:4.1.99.3] | (RefSeq) photolyase/blue-light receptor	--	[LT]	Replication, recombination and repair;; Signal transduction mechanisms	DNA photolyase	--	--	--
JreChr08G10186	1.15997	0.589801	0.458364	-2.20813	[O]	Posttranslational modification, protein turnover, chaperones	Molecular Function: transferase activity (GO:0016740);;	K00799|4.5e-123|jre:108981208|K00799 glutathione S-transferase [EC:2.5.1.18] | (RefSeq) glutathione S-transferase PARB-like	Glutathione metabolism (ko00480)	[O]	Posttranslational modification, protein turnover, chaperones	Glutathione S-transferase, N-terminal domain	O	Posttranslational modification, protein turnover, chaperones	molecular function: catalytic activity (GO:0003824)
JreChr08G10368	0.612742	-0.289043	0.803621	-1.12732	--	--	Cellular Component: integral component of membrane (GO:0016021);;	K16279|1.0e-07|qsu:112039543|K16279 E3 ubiquitin-protein ligase KEG [EC:2.7.11.1 2.3.2.27] | (RefSeq) E3 ubiquitin-protein ligase KEG-like	--	--	--	Ankyrin repeats (3 copies)	S	Function unknown	cellular component: membrane (GO:0016020);; cellular component: membrane part (GO:0044425)
JreChr08G10370	0.641308	0.169639	0.560763	-1.37171	[C]	Energy production and conversion	Molecular Function: electron carrier activity (GO:0009055);; Molecular Function: iron-sulfur cluster binding (GO:0051536);;	--	--	--	--	2Fe-2S iron-sulfur cluster binding domain	C	Energy production and conversion	molecular function: electron carrier activity (GO:0009055);; molecular function: binding (GO:0005488)
JreChr08G10372	1.20519	-0.00735799	1.04891	-2.24675	--	--	Molecular Function: SNARE binding (GO:0000149);; Molecular Function: nucleotide binding (GO:0000166);; Cellular Component: lytic vacuole (GO:0000323);; Biological Process: action potential (GO:0001508);; Biological Process: regulation of heart rate (GO:0002027);; Biological Process: immune system process (GO:0002376);; Biological Process: system process (GO:0003008);; Biological Process: muscle s…	K16279|4.0e-08|qsu:112039543|K16279 E3 ubiquitin-protein ligase KEG [EC:2.7.11.1 2.3.2.27] | (RefSeq) E3 ubiquitin-protein ligase KEG-like	--	--	--	Ankyrin repeats (3 copies)	S	Function unknown	molecular function: binding (GO:0005488);; cellular component: cell (GO:0005623);; cellular component: organelle (GO:0043226);; cellular component: cell part (GO:0044464);; biological process: biological regulation (GO:0065007);; biological process: immune system process (GO:0002376);; biological process: multicellular organismal process (GO:0032501);; biological process: developmental process (G…
JreChr08G10401	0.747503	0.390488	0.672648	-1.81064	--	--	Molecular Function: calcium ion binding (GO:0005509);; Cellular Component: photosystem II oxygen evolving complex (GO:0009654);; Biological Process: photosynthesis (GO:0015979);; Cellular Component: extrinsic component of membrane (GO:0019898);;	--	--	--	--	PsbP	S	Function unknown	molecular function: binding (GO:0005488);; cellular component: cell (GO:0005623);; cellular component: membrane (GO:0016020);; cellular component: macromolecular complex (GO:0032991);; cellular component: membrane part (GO:0044425);; cellular component: cell part (GO:0044464);; biological process: metabolic process (GO:0008152);; biological process: cellular process (GO:0009987)
JreChr08G10449	0.705756	0.13877	0.313684	-1.15821	--	--	Molecular Function: GTPase activator activity (GO:0005096);; Molecular Function: metal ion binding (GO:0046872);;	K15044|4.7e-49|atr:18425235|K15044 Arf-GAP domain and FG repeats-containing protein 1 | (RefSeq) probable ADP-ribosylation factor GTPase-activating protein AGD14	--	[T]	Signal transduction mechanisms	Putative GTPase activating protein for Arf	T	Signal transduction mechanisms	molecular function: molecular function regulator (GO:0098772);; biological process: biological regulation (GO:0065007);; molecular function: binding (GO:0005488)
JreChr08G10465	0.831205	0.0440209	0.762619	-1.63784	[H]	Coenzyme transport and metabolism	Molecular Function: methyltransferase activity (GO:0008168);; Cellular Component: integral component of membrane (GO:0016021);; Biological Process: methylation (GO:0032259);;	K12502|5.5e-200|jre:108997758|K12502 MPBQ/MSBQ methyltransferase [EC:2.1.1.295] | (RefSeq) 2-methyl-6-phytyl-1,4-hydroquinone methyltransferase, chloroplastic-like	Ubiquinone and other terpenoid-quinone biosynthesis (ko00130)	[H]	Coenzyme transport and metabolism	Methyltransferase domain	H	Coenzyme transport and metabolism	molecular function: catalytic activity (GO:0003824);; cellular component: membrane (GO:0016020);; cellular component: membrane part (GO:0044425);; biological process: metabolic process (GO:0008152)
JreChr08G10615	0.541517	0.410328	0.104198	-1.05604	--	--	Cellular Component: exocyst (GO:0000145);; Biological Process: exocytosis (GO:0006887);; Biological Process: protein transport (GO:0015031);;	K07195|0.0e+00|jre:108988737|K07195 exocyst complex component 7 | (RefSeq) exocyst complex component EXO70A1-like	--	[U]	Intracellular trafficking, secretion, and vesicular transport	Exo70 exocyst complex subunit	U	Intracellular trafficking, secretion, and vesicular transport	cellular component: cell (GO:0005623);; cellular component: macromolecular complex (GO:0032991);; cellular component: cell part (GO:0044464);; biological process: cellular process (GO:0009987);; biological process: single-organism process (GO:0044699);; biological process: localization (GO:0051179)
JreChr08G10711	1.04919	0.201692	1.09937	-2.35025	[O]	Posttranslational modification, protein turnover, chaperones	Molecular Function: serine-type endopeptidase activity (GO:0004252);;	K15333|7.8e-82|nsy:104224633|K15333 tRNA guanosine-2'-O-methyltransferase [EC:2.1.1.34] | (RefSeq) uncharacterized protein LOC104224633	--	--	--	Subtilase family	O	Posttranslational modification, protein turnover, chaperones	molecular function: catalytic activity (GO:0003824);; biological process: metabolic process (GO:0008152)
JreChr08G10732	0.79823	0.409859	0.287664	-1.49575	--	--	Molecular Function: protein dimerization activity (GO:0046983);;	K18878|1.2e-13|cann:107866053|K18878 BHLH transcription factor Upa20 | (RefSeq) Upa20; transcription factor bHLH137-like	Plant-pathogen interaction (ko04626)	--	--	Helix-loop-helix DNA-binding domain	K	Transcription	molecular function: binding (GO:0005488)
JreChr08G10764	1.64179	0.100607	0.799236	-2.54163	[M]	Cell wall/membrane/envelope biogenesis	Molecular Function: GDP-mannose 3,5-epimerase activity (GO:0047918);; Molecular Function: NAD binding (GO:0051287);;	K10046|9.3e-88|jre:108998187|K10046 GDP-D-mannose 3', 5'-epimerase [EC:5.1.3.18 5.1.3.-] | (RefSeq) GDP-mannose 3,5-epimerase 2	Ascorbate and aldarate metabolism (ko00053);; Amino sugar and nucleotide sugar metabolism (ko00520)	[GM]	Carbohydrate transport and metabolism;; Cell wall/membrane/envelope biogenesis	GDP-mannose 4,6 dehydratase	--	--	molecular function: catalytic activity (GO:0003824);; molecular function: binding (GO:0005488)
JreChr08G10852	1.85652	0.597604	-0.43699	-2.01714	--	--	Molecular Function: catalytic activity (GO:0003824);; Biological Process: nucleoside metabolic process (GO:0009116);;	--	--	--	--	Phosphorylase superfamily	F	Nucleotide transport and metabolism	molecular function: catalytic activity (GO:0003824);; biological process: metabolic process (GO:0008152);; biological process: cellular process (GO:0009987);; biological process: single-organism process (GO:0044699)
JreChr08G10853	1.83363	0.752901	-0.606392	-1.98014	[F]	Nucleotide transport and metabolism	Molecular Function: catalytic activity (GO:0003824);; Biological Process: nucleoside metabolic process (GO:0009116);;	K07870|3.6e-17|pxb:103958384|K07870 mitochondrial Rho GTPase 1 [EC:3.6.5.-] | (RefSeq) uncharacterized protein LOC103958384	--	--	--	Phosphorylase superfamily	F	Nucleotide transport and metabolism	molecular function: catalytic activity (GO:0003824);; biological process: metabolic process (GO:0008152);; biological process: cellular process (GO:0009987);; biological process: single-organism process (GO:0044699)
JreChr08G10881	0.861279	0.0548276	1.13959	-2.05569	--	--	Biological Process: protein glycosylation (GO:0006486);; Cellular Component: integral component of membrane (GO:0016021);; Molecular Function: transferase activity, transferring glycosyl groups (GO:0016757);;	K18789|5.1e-76|jre:108993624|K18789 xylogalacturonan beta-1,3-xylosyltransferase [EC:2.4.2.41] | (RefSeq) probable glycosyltransferase At5g20260	--	[GMW]	Carbohydrate transport and metabolism;; Cell wall/membrane/envelope biogenesis;; Extracellular structures	Exostosin family	--	--	biological process: metabolic process (GO:0008152);; biological process: cellular process (GO:0009987);; biological process: single-organism process (GO:0044699);; cellular component: membrane (GO:0016020);; cellular component: membrane part (GO:0044425);; molecular function: catalytic activity (GO:0003824)
JreChr08G10890	0.535203	0.190092	0.442697	-1.16799	--	--	Cellular Component: cellular_component (GO:0005575);; Cellular Component: intracellular (GO:0005622);; Cellular Component: cell (GO:0005623);; Cellular Component: cytoplasm (GO:0005737);; Cellular Component: chloroplast (GO:0009507);; Cellular Component: plastid (GO:0009536);; Cellular Component: organelle (GO:0043226);; Cellular Component: membrane-bounded organelle (GO:0043227);; Cellular Compo…	K12897|1.4e-78|csv:101217009|K12897 transformer-2 protein | (RefSeq) serine/arginine-rich splicing factor SR45a	Spliceosome (ko03040)	--	--	Ankyrin repeats (many copies)	S	Function unknown	cellular component: cell (GO:0005623);; cellular component: cell part (GO:0044464);; cellular component: organelle (GO:0043226)
JreChr08G11027	0.725851	0.266341	0.668292	-1.66048	[C]	Energy production and conversion	Biological Process: cellular aldehyde metabolic process (GO:0006081);; Molecular Function: oxidoreductase activity, acting on the aldehyde or oxo group of donors, NAD or NADP as acceptor (GO:0016620);;	K00128|5.7e-275|jre:108983652|K00128 aldehyde dehydrogenase (NAD+) [EC:1.2.1.3] | (RefSeq) aldehyde dehydrogenase family 3 member F1	Glycolysis / Gluconeogenesis (ko00010);; Ascorbate and aldarate metabolism (ko00053);; Fatty acid degradation (ko00071);; Valine, leucine and isoleucine degradation (ko00280);; Lysine degradation (ko00310);; Arginine and proline metabolism (ko00330);; Histidine metabolism (ko00340);; Tryptophan metabolism (ko00380);; beta-Alanine metabolism (ko00410);; Glycerolipid metabolism (ko00561);; Pyruvate…	[C]	Energy production and conversion	Aldehyde dehydrogenase family	C	Energy production and conversion	biological process: metabolic process (GO:0008152);; biological process: cellular process (GO:0009987);; biological process: single-organism process (GO:0044699);; molecular function: catalytic activity (GO:0003824)
JreChr08G11059	1.15322	0.00763269	1.04513	-2.20599	[C]	Energy production and conversion	Molecular Function: molecular_function (GO:0003674);; Molecular Function: catalytic activity (GO:0003824);; Molecular Function: malic enzyme activity (GO:0004470);; Molecular Function: malate dehydrogenase (decarboxylating) (NAD+) activity (GO:0004471);; Molecular Function: malate dehydrogenase (decarboxylating) (NADP+) activity (GO:0004473);; Cellular Component: cellular_component (GO:0005575);;…	K00029|0.0e+00|jre:109009468|K00029 malate dehydrogenase (oxaloacetate-decarboxylating)(NADP+) [EC:1.1.1.40] | (RefSeq) NADP-dependent malic enzyme	Pyruvate metabolism (ko00620);; Carbon fixation in photosynthetic organisms (ko00710);; Carbon metabolism (ko01200)	[C]	Energy production and conversion	Malic enzyme, NAD binding domain	C	Energy production and conversion	molecular function: catalytic activity (GO:0003824);; biological process: metabolic process (GO:0008152);; biological process: single-organism process (GO:0044699);; cellular component: extracellular region (GO:0005576);; cellular component: cell (GO:0005623);; cellular component: cell part (GO:0044464);; cellular component: organelle (GO:0043226);; cellular component: membrane (GO:0016020);; cel…
JreChr08G11086	0.463394	0.427794	0.393739	-1.28493	[J]	Translation, ribosomal structure and biogenesis	Molecular Function: tryptophan-tRNA ligase activity (GO:0004830);; Molecular Function: ATP binding (GO:0005524);; Biological Process: tryptophanyl-tRNA aminoacylation (GO:0006436);;	K01867|1.3e-195|cic:CICLE_v10010686mg|K01867 tryptophanyl-tRNA synthetase [EC:6.1.1.2] | (RefSeq) hypothetical protein	Aminoacyl-tRNA biosynthesis (ko00970)	[J]	Translation, ribosomal structure and biogenesis	tRNA synthetases class I (W and Y)	J	Translation, ribosomal structure and biogenesis	molecular function: catalytic activity (GO:0003824);; molecular function: binding (GO:0005488);; biological process: metabolic process (GO:0008152);; biological process: cellular process (GO:0009987);; biological process: single-organism process (GO:0044699)
JreChr08G11089	0.651271	0.0720953	0.685077	-1.40844	[I]	Lipid transport and metabolism	Molecular Function: methyltransferase activity (GO:0008168);; Biological Process: methylation (GO:0032259);;	K21483|4.7e-95|bna:106358999|K21483 salicylate 1-O-methyltransferase [EC:2.1.1.274] | (RefSeq) salicylate carboxymethyltransferase-like	--	--	--	SAM dependent carboxyl methyltransferase	S	Function unknown	molecular function: catalytic activity (GO:0003824);; biological process: metabolic process (GO:0008152)
JreChr08G11108	0.975606	-0.519798	1.76382	-2.21963	--	--	Molecular Function: UDP-glycosyltransferase activity (GO:0008194);;	K18823|3.8e-69|aip:107622299|K18823 soyasaponin III rhamnosyltransferase [EC:2.4.1.273] | (RefSeq) soyasaponin III rhamnosyltransferase	--	[GC]	Carbohydrate transport and metabolism;; Energy production and conversion	UDP-glucoronosyl and UDP-glucosyl transferase	G	Carbohydrate transport and metabolism	molecular function: catalytic activity (GO:0003824)
JreChr08G11109	0.813841	-0.687651	1.87695	-2.00314	--	--	Molecular Function: UDP-glycosyltransferase activity (GO:0008194);;	K18823|6.6e-41|lja:Lj4g3v0338060.1|K18823 soyasaponin III rhamnosyltransferase [EC:2.4.1.273] | (RefSeq) Lj4g3v0338060.1; -	--	[GC]	Carbohydrate transport and metabolism;; Energy production and conversion	--	--	--	molecular function: catalytic activity (GO:0003824)
JreChr08G11111	1.05337	0.355495	0.559398	-1.96827	--	--	Molecular Function: UDP-glycosyltransferase activity (GO:0008194);;	K18823|7.2e-68|cam:101505804|K18823 soyasaponin III rhamnosyltransferase [EC:2.4.1.273] | (RefSeq) UGT91H8; soyasaponin III rhamnosyltransferase	--	[GC]	Carbohydrate transport and metabolism;; Energy production and conversion	UDP-glucoronosyl and UDP-glucosyl transferase	G	Carbohydrate transport and metabolism	molecular function: catalytic activity (GO:0003824)
JreChr08G11112	1.16665	0.526794	0.381622	-2.07507	--	--	Molecular Function: UDP-glycosyltransferase activity (GO:0008194);;	K18823|2.2e-44|lja:Lj4g3v0338060.1|K18823 soyasaponin III rhamnosyltransferase [EC:2.4.1.273] | (RefSeq) Lj4g3v0338060.1; -	--	[GC]	Carbohydrate transport and metabolism;; Energy production and conversion	--	--	--	molecular function: catalytic activity (GO:0003824)
JreChr08G11116	1.21354	-0.0867491	1.34801	-2.4748	--	--	Molecular Function: UDP-glycosyltransferase activity (GO:0008194);;	K18823|6.6e-122|pvu:PHAVU_006G208300g|K18823 soyasaponin III rhamnosyltransferase [EC:2.4.1.273] | (RefSeq) hypothetical protein	--	[GC]	Carbohydrate transport and metabolism;; Energy production and conversion	UDP-glucoronosyl and UDP-glucosyl transferase	--	--	molecular function: catalytic activity (GO:0003824)
JreChr08G11118	0.0347175	-0.215281	1.99376	-1.81319	--	--	Molecular Function: UDP-glycosyltransferase activity (GO:0008194);;	K18823|6.6e-122|pvu:PHAVU_006G208300g|K18823 soyasaponin III rhamnosyltransferase [EC:2.4.1.273] | (RefSeq) hypothetical protein	--	[GC]	Carbohydrate transport and metabolism;; Energy production and conversion	UDP-glucoronosyl and UDP-glucosyl transferase	--	--	molecular function: catalytic activity (GO:0003824)
JreChr08G11126	1.46981	-0.091519	0.495957	-1.87425	--	--	Molecular Function: UDP-glycosyltransferase activity (GO:0008194);;	K18823|1.2e-123|lja:Lj4g3v0338060.1|K18823 soyasaponin III rhamnosyltransferase [EC:2.4.1.273] | (RefSeq) Lj4g3v0338060.1; -	--	[GC]	Carbohydrate transport and metabolism;; Energy production and conversion	UDP-glucoronosyl and UDP-glucosyl transferase	--	--	molecular function: catalytic activity (GO:0003824)
JreChr08G11135	0.773884	-0.26901	0.392455	-0.897329	--	--	Molecular Function: DNA binding (GO:0003677);; Cellular Component: nucleus (GO:0005634);; Biological Process: regulation of transcription, DNA-templated (GO:0006355);;	K20043|2.4e-25|aip:107640400|K20043 clathrin coat assembly protein AP180 | (RefSeq) putative clathrin assembly protein At5g35200	--	--	--	Dof domain, zinc finger	K	Transcription	molecular function: binding (GO:0005488);; cellular component: cell (GO:0005623);; cellular component: organelle (GO:0043226);; cellular component: cell part (GO:0044464);; biological process: biological regulation (GO:0065007)
JreChr08G11222	1.36982	-0.325616	1.06688	-2.11109	[C]	Energy production and conversion	Biological Process: carbohydrate metabolic process (GO:0005975);; Biological Process: tricarboxylic acid cycle (GO:0006099);; Biological Process: malate metabolic process (GO:0006108);; Molecular Function: L-malate dehydrogenase activity (GO:0030060);;	K00026|3.2e-198|jre:108983369|K00026 malate dehydrogenase [EC:1.1.1.37] | (RefSeq) malate dehydrogenase, glyoxysomal-like	Citrate cycle (TCA cycle) (ko00020);; Cysteine and methionine metabolism (ko00270);; Pyruvate metabolism (ko00620);; Glyoxylate and dicarboxylate metabolism (ko00630);; Carbon fixation in photosynthetic organisms (ko00710);; Carbon metabolism (ko01200)	[C]	Energy production and conversion	lactate/malate dehydrogenase, alpha/beta C-terminal domain	C	Energy production and conversion	biological process: metabolic process (GO:0008152);; biological process: cellular process (GO:0009987);; biological process: single-organism process (GO:0044699);; molecular function: catalytic activity (GO:0003824)
JreChr08G11248	1.38286	-0.187414	0.903578	-2.09902	[C]	Energy production and conversion	Biological Process: carbohydrate metabolic process (GO:0005975);; Biological Process: tricarboxylic acid cycle (GO:0006099);; Biological Process: malate metabolic process (GO:0006108);; Molecular Function: L-malate dehydrogenase activity (GO:0030060);;	K00026|1.7e-196|jre:108983369|K00026 malate dehydrogenase [EC:1.1.1.37] | (RefSeq) malate dehydrogenase, glyoxysomal-like	Citrate cycle (TCA cycle) (ko00020);; Cysteine and methionine metabolism (ko00270);; Pyruvate metabolism (ko00620);; Glyoxylate and dicarboxylate metabolism (ko00630);; Carbon fixation in photosynthetic organisms (ko00710);; Carbon metabolism (ko01200)	[C]	Energy production and conversion	lactate/malate dehydrogenase, alpha/beta C-terminal domain	C	Energy production and conversion	biological process: metabolic process (GO:0008152);; biological process: cellular process (GO:0009987);; biological process: single-organism process (GO:0044699);; molecular function: catalytic activity (GO:0003824)
JreChr08G11305	1.28932	0.0184363	0.53671	-1.84447	--	--	Molecular Function: molecular_function (GO:0003674);; Molecular Function: binding (GO:0005488);; Molecular Function: protein binding (GO:0005515);; Cellular Component: cellular_component (GO:0005575);; Cellular Component: intracellular (GO:0005622);; Cellular Component: cell (GO:0005623);; Cellular Component: nucleus (GO:0005634);; Cellular Component: nuclear envelope (GO:0005635);; Cellular Comp…	--	--	--	--	--	S	Function unknown	molecular function: binding (GO:0005488);; cellular component: cell (GO:0005623);; cellular component: cell part (GO:0044464);; cellular component: organelle (GO:0043226);; cellular component: organelle part (GO:0044422);; cellular component: membrane-enclosed lumen (GO:0031974)
JreChr08G11371	0.929644	0.47018	0.549761	-1.94959	--	--	Molecular Function: calcium ion binding (GO:0005509);; Cellular Component: photosystem II oxygen evolving complex (GO:0009654);; Biological Process: photosynthesis (GO:0015979);; Cellular Component: extrinsic component of membrane (GO:0019898);;	--	--	--	--	PsbP	S	Function unknown	molecular function: binding (GO:0005488);; cellular component: cell (GO:0005623);; cellular component: membrane (GO:0016020);; cellular component: macromolecular complex (GO:0032991);; cellular component: membrane part (GO:0044425);; cellular component: cell part (GO:0044464);; biological process: metabolic process (GO:0008152);; biological process: cellular process (GO:0009987)
JreChr08G11382	0.685744	0.352048	0.408441	-1.44623	--	--	Biological Process: chromatin remodeling (GO:0006338);; Cellular Component: Ino80 complex (GO:0031011);;	K11666|0.0e+00|jre:108987733|K11666 INO80 complex subunit B | (RefSeq) ABC transporter F family member 4-like	--	--	--	PAPA-1-like conserved region	S	Function unknown	biological process: cellular process (GO:0009987);; biological process: cellular component organization or biogenesis (GO:0071840);; cellular component: cell (GO:0005623);; cellular component: membrane-enclosed lumen (GO:0031974);; cellular component: macromolecular complex (GO:0032991);; cellular component: organelle (GO:0043226);; cellular component: organelle part (GO:0044422);; cellular compo…
JreChr08G11405	0.511795	0.379636	0.358679	-1.25011	[J]	Translation, ribosomal structure and biogenesis	Molecular Function: nucleic acid binding (GO:0003676);; Molecular Function: 3'-5' exonuclease activity (GO:0008408);;	K09122|6.0e-17|cme:CYME_CMD071C|K09122 uncharacterized protein | (RefSeq) unknown ribonuclease	--	[L]	Replication, recombination and repair	3'-5' exonuclease	L	Replication, recombination and repair	molecular function: binding (GO:0005488);; molecular function: catalytic activity (GO:0003824);; biological process: metabolic process (GO:0008152);; biological process: cellular process (GO:0009987)
JreChr08G11502	0.531297	0.367233	0.285158	-1.18369	--		Molecular Function: protein kinase activity (GO:0004672);; Molecular Function: ATP binding (GO:0005524);; Cellular Component: integral component of membrane (GO:0016021);;	K13430|6.6e-57|ats:109759178|K13430 serine/threonine-protein kinase PBS1 [EC:2.7.11.1] | (RefSeq) LOC109759178; probable serine/threonine-protein kinase PBL7	Plant-pathogen interaction (ko04626)	[T]	Signal transduction mechanisms	Protein tyrosine and serine/threonine kinase	T	Signal transduction mechanisms	molecular function: catalytic activity (GO:0003824);; biological process: metabolic process (GO:0008152);; biological process: cellular process (GO:0009987);; molecular function: binding (GO:0005488);; cellular component: membrane (GO:0016020);; cellular component: membrane part (GO:0044425)
JreChr08G11508	1.04213	0.0419412	0.854539	-1.93861	[S]	Function unknown	Cellular Component: integral component of membrane (GO:0016021);;	--	--	--	--	TPM domain	S	Function unknown	cellular component: membrane (GO:0016020);; cellular component: membrane part (GO:0044425)
JreChr08G11509	0.856677	0.352183	0.466531	-1.67539	--	--	--	--	--	[J]	Translation, ribosomal structure and biogenesis	--	J	Translation, ribosomal structure and biogenesis	--
JreChr08G11526	0.731578	0.14429	0.165844	-1.04171	--	--	--	--	--	--	--	--	--	--	--
JreChr08G11538	0.684324	0.3263	0.284851	-1.29548	[P]	Inorganic ion transport and metabolism	Biological Process: regulation of pH (GO:0006885);; Molecular Function: sodium:proton antiporter activity (GO:0015385);; Cellular Component: integral component of membrane (GO:0016021);;	K14724|1.3e-232|ghi:107926372|K14724 solute carrier family 9 (sodium/hydrogen exchanger), member 8 | (RefSeq) sodium/hydrogen exchanger 2-like	--	[P]	Inorganic ion transport and metabolism	Sodium/hydrogen exchanger family	P	Inorganic ion transport and metabolism	biological process: biological regulation (GO:0065007);; molecular function: transporter activity (GO:0005215);; biological process: single-organism process (GO:0044699);; biological process: localization (GO:0051179);; cellular component: membrane (GO:0016020);; cellular component: membrane part (GO:0044425)
JreChr08G11583	0.75318	0.257163	0.50917	-1.51951	--		Molecular Function: protein serine/threonine kinase activity (GO:0004674);; Molecular Function: ATP binding (GO:0005524);;	K00924|6.8e-128|bna:106350736|K00924 kinase [EC:2.7.1.-] | (RefSeq) probable serine/threonine-protein kinase CST isoform X1	--	[T]	Signal transduction mechanisms	Protein tyrosine and serine/threonine kinase	T	Signal transduction mechanisms	molecular function: catalytic activity (GO:0003824);; biological process: metabolic process (GO:0008152);; biological process: cellular process (GO:0009987);; molecular function: binding (GO:0005488)
JreChr08G11626	0.959484	0.275821	0.595306	-1.83061	--	--	Molecular Function: protein binding (GO:0005515);; Cellular Component: cellular_component (GO:0005575);; Cellular Component: cell (GO:0005623);; Cellular Component: plasma membrane (GO:0005886);; Biological Process: cell communication (GO:0007154);; Biological Process: signal transduction (GO:0007165);; Biological Process: biological_process (GO:0008150);; Biological Process: response to radiatio…	--	--	[R]	General function prediction only	Leucine rich repeat	S	Function unknown	molecular function: binding (GO:0005488);; cellular component: cell (GO:0005623);; cellular component: membrane (GO:0016020);; cellular component: cell part (GO:0044464);; biological process: cellular process (GO:0009987);; biological process: biological regulation (GO:0065007);; biological process: response to stimulus (GO:0050896);; biological process: signaling (GO:0023052)
JreChr08G11642	1.65286	-0.182057	0.509338	-1.98014	--	--	Molecular Function: DNA binding (GO:0003677);; Cellular Component: nucleus (GO:0005634);;	K09422|2.3e-125|jre:109006176|K09422 transcription factor MYB, plant | (RefSeq) transcription factor MYB123-like	--	[K]	Transcription	Myb-like DNA-binding domain	K	Transcription	molecular function: binding (GO:0005488);; cellular component: cell (GO:0005623);; cellular component: organelle (GO:0043226);; cellular component: cell part (GO:0044464)
JreChr08G11665	0.765339	0.310275	0.336514	-1.41213	[IR]	Lipid transport and metabolism;; General function prediction only	Molecular Function: hydrolase activity, acting on ester bonds (GO:0016788);;	K00679|1.8e-42|cic:CICLE_v10027727mg|K00679 phospholipid:diacylglycerol acyltransferase [EC:2.3.1.158] | (RefSeq) hypothetical protein	Glycerolipid metabolism (ko00561)	--	--	GDSL-like Lipase/Acylhydrolase	S	Function unknown	molecular function: catalytic activity (GO:0003824)
JreChr08G11702	0.399278	0.334221	1.07042	-1.80391	--	--	Cellular Component: plasma membrane (GO:0005886);; Cellular Component: integral component of membrane (GO:0016021);;	--	--	--	--	Domain of unknown function (DUF588)	S	Function unknown	cellular component: cell (GO:0005623);; cellular component: membrane (GO:0016020);; cellular component: cell part (GO:0044464);; cellular component: membrane part (GO:0044425)
JreChr08G11707	2.34314	-0.343831	0.199194	-2.1985	[S]	Function unknown	Cellular Component: extracellular region (GO:0005576);;	K13449|1.7e-39|egu:105031941|K13449 pathogenesis-related protein 1 | (RefSeq) pathogenesis-related protein PRB1-3-like	MAPK signaling pathway - plant (ko04016);; Plant hormone signal transduction (ko04075);; Plant-pathogen interaction (ko04626)	[S]	Function unknown	Cysteine-rich secretory protein family	S	Function unknown	cellular component: extracellular region (GO:0005576)
JreChr08G11711	0.747934	0.0264823	0.28816	-1.06258	[O]	Posttranslational modification, protein turnover, chaperones	Molecular Function: protein kinase activity (GO:0004672);; Molecular Function: ATP binding (GO:0005524);;	K01534|6.1e-101|var:108330779|K01534 Zn2+/Cd2+-exporting ATPase [EC:7.2.2.12 7.2.2.21] | (RefSeq) cadmium/zinc-transporting ATPase HMA3-like	--	[T]	Signal transduction mechanisms	Protein kinase domain	T	Signal transduction mechanisms	molecular function: catalytic activity (GO:0003824);; biological process: metabolic process (GO:0008152);; biological process: cellular process (GO:0009987);; molecular function: binding (GO:0005488)
JreChr08G11717	1.34393	-0.316661	0.11901	-1.14628	[E]	Amino acid transport and metabolism	Molecular Function: ligand-gated ion channel activity (GO:0015276);; Cellular Component: integral component of membrane (GO:0016021);;	K05387|0.0e+00|jre:109004625|K05387 glutamate receptor, ionotropic, plant | (RefSeq) glutamate receptor 2.8-like	--	[PET]	Inorganic ion transport and metabolism;; Amino acid transport and metabolism;; Signal transduction mechanisms	Receptor family ligand binding region	P	Inorganic ion transport and metabolism	molecular function: transporter activity (GO:0005215);; molecular function: molecular transducer activity (GO:0060089);; biological process: localization (GO:0051179);; cellular component: membrane (GO:0016020);; cellular component: membrane part (GO:0044425)
JreChr08G11726	0.948893	-0.0295462	0.663334	-1.58268	--	--	--	--	--	[S]	Function unknown	--	S	Function unknown	--
JreChr08G11742	1.12771	0.00160187	0.465765	-1.59508	[I]	Lipid transport and metabolism	Molecular Function: iron ion binding (GO:0005506);; Biological Process: lipid biosynthetic process (GO:0008610);; Cellular Component: integral component of membrane (GO:0016021);; Molecular Function: oxidoreductase activity (GO:0016491);;	K15404|3.1e-135|smo:SELMODRAFT_129942|K15404 aldehyde decarbonylase [EC:4.1.99.5] | (RefSeq) CER1-2; hypothetical protein	Cutin, suberine and wax biosynthesis (ko00073)	--	--	WAX2 C-terminal domain	S	Function unknown	molecular function: binding (GO:0005488);; biological process: metabolic process (GO:0008152);; biological process: single-organism process (GO:0044699);; cellular component: membrane (GO:0016020);; cellular component: membrane part (GO:0044425);; molecular function: catalytic activity (GO:0003824)
JreChr08G11767	1.08632	0.126644	0.467502	-1.68047	[I]	Lipid transport and metabolism	Molecular Function: iron ion binding (GO:0005506);; Biological Process: lipid biosynthetic process (GO:0008610);; Cellular Component: integral component of membrane (GO:0016021);; Molecular Function: oxidoreductase activity (GO:0016491);;	K15404|3.1e-135|smo:SELMODRAFT_129942|K15404 aldehyde decarbonylase [EC:4.1.99.5] | (RefSeq) CER1-2; hypothetical protein	Cutin, suberine and wax biosynthesis (ko00073)	--	--	WAX2 C-terminal domain	S	Function unknown	molecular function: binding (GO:0005488);; biological process: metabolic process (GO:0008152);; biological process: single-organism process (GO:0044699);; cellular component: membrane (GO:0016020);; cellular component: membrane part (GO:0044425);; molecular function: catalytic activity (GO:0003824)
JreChr08G11791	0.838012	-0.350807	0.403254	-0.890459	--	--	Cellular Component: integral component of membrane (GO:0016021);;	--	--	--	--	--	S	Function unknown	cellular component: membrane (GO:0016020);; cellular component: membrane part (GO:0044425)
JreChr08G11804	0.812076	0.0489251	0.637516	-1.49852	[M]	Cell wall/membrane/envelope biogenesis	Molecular Function: protein kinase activity (GO:0004672);; Molecular Function: ATP binding (GO:0005524);; Cellular Component: integral component of membrane (GO:0016021);;	K13415|1.8e-36|cqi:110699238|K13415 protein brassinosteroid insensitive 1 [EC:2.7.10.1 2.7.11.1] | (RefSeq) systemin receptor SR160-like	Plant hormone signal transduction (ko04075)	[T]	Signal transduction mechanisms	Protein tyrosine and serine/threonine kinase	T	Signal transduction mechanisms	molecular function: catalytic activity (GO:0003824);; biological process: metabolic process (GO:0008152);; biological process: cellular process (GO:0009987);; molecular function: binding (GO:0005488);; cellular component: membrane (GO:0016020);; cellular component: membrane part (GO:0044425)
JreChr08G11813	1.10592	0.362192	0.916965	-2.38508	--	--	--	--	--	--	--	--	--	--	--
JreChr08G11940	0.797393	0.0365732	0.082147	-0.916113	--	--	Molecular Function: transferase activity, transferring acyl groups other than amino-acyl groups (GO:0016747);;	K13065|8.5e-23|gab:108458265|K13065 shikimate O-hydroxycinnamoyltransferase [EC:2.3.1.133] | (RefSeq) shikimate O-hydroxycinnamoyltransferase-like isoform X1	Phenylpropanoid biosynthesis (ko00940);; Flavonoid biosynthesis (ko00941);; Stilbenoid, diarylheptanoid and gingerol biosynthesis (ko00945)	--	--	Transferase family	S	Function unknown	molecular function: catalytic activity (GO:0003824)
JreChr08G11953	0.442168	0.379298	0.0209841	-0.84245	--	--	Molecular Function: catalytic activity (GO:0003824);; Biological Process: carbohydrate metabolic process (GO:0005975);; Molecular Function: carbohydrate binding (GO:0030246);;	K18195|0.0e+00|qsu:111988014|K18195 rhamnogalacturonan endolyase [EC:4.2.2.23] | (RefSeq) rhamnogalacturonate lyase B-like	--	--	--	Rhamnogalacturonate lyase family	S	Function unknown	molecular function: catalytic activity (GO:0003824);; biological process: metabolic process (GO:0008152);; molecular function: binding (GO:0005488)
JreChr08G11973	0.636663	0.372698	0.497326	-1.50669	[J]	Translation, ribosomal structure and biogenesis	Molecular Function: RNA binding (GO:0003723);; Molecular Function: structural constituent of ribosome (GO:0003735);; Cellular Component: ribosome (GO:0005840);; Biological Process: translation (GO:0006412);;	K02888|3.9e-82|jre:108991333|K02888 large subunit ribosomal protein L21 | (RefSeq) 50S ribosomal protein L21, chloroplastic-like	Ribosome (ko03010)	[J]	Translation, ribosomal structure and biogenesis	Ribosomal prokaryotic L21 protein	J	Translation, ribosomal structure and biogenesis	molecular function: binding (GO:0005488);; molecular function: structural molecule activity (GO:0005198);; cellular component: cell (GO:0005623);; cellular component: macromolecular complex (GO:0032991);; cellular component: organelle (GO:0043226);; cellular component: cell part (GO:0044464);; biological process: metabolic process (GO:0008152);; biological process: cellular process (GO:0009987)
JreChr08G12006	1.07104	0.318121	0.488242	-1.8774	--	--	Molecular Function: zinc ion binding (GO:0008270);;	K22262|3.2e-98|qsu:112034235|K22262 WD repeat and FYVE domain-containing protein 3 | (RefSeq) protein SPIRRIG	--	[R]	General function prediction only	PPR repeat family	S	Function unknown	molecular function: binding (GO:0005488)
JreChr08G12021	1.2425	0.350441	0.758686	-2.35162	--	--	--	--	--	--	--	--	--	--	--
JreChr08G12023	1.24139	0.301935	0.652257	-2.19558	--	--	Biological Process: auxin transport (GO:0060918);; Biological Process: plant organ development (GO:0099402);;	--	--	--	--	NPH3 family	S	Function unknown	biological process: single-organism process (GO:0044699);; biological process: localization (GO:0051179);; biological process: biological regulation (GO:0065007);; biological process: developmental process (GO:0032502)
JreChr08G12071	1.02396	0.386518	0.668965	-2.07944	--	--	Cellular Component: integral component of membrane (GO:0016021);;	K22520|1.6e-72|jre:109014333|K22520 protein disulfide-isomerase [EC:5.3.4.1] | (RefSeq) protein SPA, chloroplastic	--	--	--	Family of unknown function (DUF5351)	S	Function unknown	cellular component: membrane (GO:0016020);; cellular component: membrane part (GO:0044425)
JreChr08G12078	1.07142	-0.325526	0.458369	-1.20427	--	--	--	--	--	--	--	--	S	Function unknown	--
JreChr08G12114	0.882687	-0.471262	0.634502	-1.04593	[G]	Carbohydrate transport and metabolism	Molecular Function: zinc ion binding (GO:0008270);; Molecular Function: oxidoreductase activity (GO:0016491);;	K00083|2.3e-212|jre:109014223|K00083 cinnamyl-alcohol dehydrogenase [EC:1.1.1.195] | (RefSeq) probable cinnamyl alcohol dehydrogenase 6	Phenylpropanoid biosynthesis (ko00940)	[Q]	Secondary metabolites biosynthesis, transport and catabolism	Alcohol dehydrogenase GroES-like domain	Q	Secondary metabolites biosynthesis, transport and catabolism	molecular function: binding (GO:0005488);; molecular function: catalytic activity (GO:0003824)
JreChr08G12126	1.00723	0.125201	0.984389	-2.11682	[C]	Energy production and conversion	Molecular Function: copper ion binding (GO:0005507);; Molecular Function: electron carrier activity (GO:0009055);; Cellular Component: chloroplast thylakoid membrane (GO:0009535);;	K02638|1.0e-82|jre:109013946|K02638 plastocyanin | (RefSeq) plastocyanin B'/B''	Photosynthesis (ko00195)	--	--	Copper binding proteins, plastocyanin/azurin family	C	Energy production and conversion	molecular function: binding (GO:0005488);; molecular function: electron carrier activity (GO:0009055);; cellular component: cell (GO:0005623);; cellular component: membrane (GO:0016020);; cellular component: organelle (GO:0043226);; cellular component: organelle part (GO:0044422);; cellular component: cell part (GO:0044464)
JreChr08G12129	0.750612	0.388162	0.822114	-1.96089	[O]	Posttranslational modification, protein turnover, chaperones	Molecular Function: transferase activity (GO:0016740);;	K00799|3.5e-123|jre:109013944|K00799 glutathione S-transferase [EC:2.5.1.18] | (RefSeq) glutathione S-transferase-like	Glutathione metabolism (ko00480)	[O]	Posttranslational modification, protein turnover, chaperones	Glutathione S-transferase, N-terminal domain	O	Posttranslational modification, protein turnover, chaperones	molecular function: catalytic activity (GO:0003824)
JreChr08G12154	0.446017	0.451984	1.03733	-1.93534	[O]	Posttranslational modification, protein turnover, chaperones	Molecular Function: metalloendopeptidase activity (GO:0004222);; Molecular Function: ATP binding (GO:0005524);; Cellular Component: integral component of membrane (GO:0016021);;	K03798|0.0e+00|jre:109004289|K03798 cell division protease FtsH [EC:3.4.24.-] | (RefSeq) ATP-dependent zinc metalloprotease FTSH, chloroplastic	--	[O]	Posttranslational modification, protein turnover, chaperones	Peptidase family M41	O	Posttranslational modification, protein turnover, chaperones	molecular function: catalytic activity (GO:0003824);; biological process: metabolic process (GO:0008152);; molecular function: binding (GO:0005488);; cellular component: membrane (GO:0016020);; cellular component: membrane part (GO:0044425)
JreChr08G12207	0.760309	0.326443	1.00962	-2.09637	[O]	Posttranslational modification, protein turnover, chaperones	Molecular Function: peptidyl-prolyl cis-trans isomerase activity (GO:0003755);;	K01802|4.5e-114|jre:109022249|K01802 peptidylprolyl isomerase [EC:5.2.1.8] | (RefSeq) peptidyl-prolyl cis-trans isomerase FKBP18, chloroplastic-like isoform X1	--	[O]	Posttranslational modification, protein turnover, chaperones	FKBP-type peptidyl-prolyl cis-trans isomerase	O	Posttranslational modification, protein turnover, chaperones	molecular function: catalytic activity (GO:0003824)
JreChr08G12290	0.623521	0.48664	0.63162	-1.74178	[V]	Defense mechanisms	Molecular Function: ATP binding (GO:0005524);; Cellular Component: integral component of membrane (GO:0016021);; Molecular Function: ATPase activity (GO:0016887);; Molecular Function: ATPase activity, coupled to transmembrane movement of substances (GO:0042626);;	K05658|0.0e+00|jre:109000487|K05658 ATP-binding cassette, subfamily B (MDR/TAP), member 1 [EC:7.6.2.2] | (RefSeq) ABC transporter B family member 4-like	ABC transporters (ko02010)	[Q]	Secondary metabolites biosynthesis, transport and catabolism	ABC transporter transmembrane region	Q	Secondary metabolites biosynthesis, transport and catabolism	molecular function: binding (GO:0005488);; cellular component: membrane (GO:0016020);; cellular component: membrane part (GO:0044425);; molecular function: catalytic activity (GO:0003824);; molecular function: transporter activity (GO:0005215);; biological process: localization (GO:0051179)
JreChr09G10070	1.49424	-0.281794	1.4079	-2.62034	--	--	Cellular Component: photosystem I (GO:0009522);; Biological Process: photosynthesis (GO:0015979);;	K02698|6.1e-34|jre:108979408|K02698 photosystem I subunit X | (RefSeq) photosystem I reaction center subunit psaK, chloroplastic-like	Photosynthesis (ko00195)	--	--	--	S	Function unknown	cellular component: cell (GO:0005623);; cellular component: membrane (GO:0016020);; cellular component: macromolecular complex (GO:0032991);; cellular component: membrane part (GO:0044425);; cellular component: cell part (GO:0044464);; biological process: metabolic process (GO:0008152);; biological process: cellular process (GO:0009987)
JreChr09G10259	0.712849	0.458275	0.727156	-1.89828	[U]	Intracellular trafficking, secretion, and vesicular transport	Molecular Function: GTPase activity (GO:0003924);; Molecular Function: GTP binding (GO:0005525);; Biological Process: SRP-dependent cotranslational protein targeting to membrane (GO:0006614);; Molecular Function: 7S RNA binding (GO:0008312);; Cellular Component: signal recognition particle (GO:0048500);;	K03106|2.7e-312|jre:109019193|K03106 signal recognition particle subunit SRP54 [EC:3.6.5.4] | (RefSeq) signal recognition particle 54 kDa protein, chloroplastic-like	Protein export (ko03060)	[U]	Intracellular trafficking, secretion, and vesicular transport	SRP54-type protein, GTPase domain	U	Intracellular trafficking, secretion, and vesicular transport	molecular function: catalytic activity (GO:0003824);; molecular function: binding (GO:0005488);; biological process: localization (GO:0051179);; cellular component: cell (GO:0005623);; cellular component: macromolecular complex (GO:0032991);; cellular component: cell part (GO:0044464)
JreChr09G10306	0.715978	0.312188	0.487616	-1.51578	[I]	Lipid transport and metabolism	Cellular Component: integral component of membrane (GO:0016021);;	--	--	[R]	General function prediction only	Alpha/beta hydrolase family	J	Translation, ribosomal structure and biogenesis	cellular component: membrane (GO:0016020);; cellular component: membrane part (GO:0044425)
JreChr09G10571	0.893831	0.0614383	0.424387	-1.37966	--	--	Cellular Component: integral component of membrane (GO:0016021);;	--	--	--	--	Late embryogenesis abundant protein	S	Function unknown	cellular component: membrane (GO:0016020);; cellular component: membrane part (GO:0044425)
JreChr09G10578	0.687908	0.364972	0.564411	-1.61729	--	--	Cellular Component: exocyst (GO:0000145);; Cellular Component: cellular_component (GO:0005575);; Cellular Component: intracellular (GO:0005622);; Cellular Component: cell (GO:0005623);; Cellular Component: cytoplasm (GO:0005737);; Cellular Component: centrosome (GO:0005813);; Cellular Component: microtubule organizing center (GO:0005815);; Cellular Component: cytosol (GO:0005829);; Cellular Compo…	K07195|1.1e-97|qsu:112031462|K07195 exocyst complex component 7 | (RefSeq) exocyst complex component EXO70A1-like	--	[U]	Intracellular trafficking, secretion, and vesicular transport	Exo70 exocyst complex subunit	U	Intracellular trafficking, secretion, and vesicular transport	cellular component: cell (GO:0005623);; cellular component: macromolecular complex (GO:0032991);; cellular component: cell part (GO:0044464);; cellular component: organelle (GO:0043226);; cellular component: organelle part (GO:0044422);; cellular component: membrane (GO:0016020);; biological process: localization (GO:0051179);; biological process: cellular process (GO:0009987);; biological proces…
JreChr09G10599	0.82755	0.294867	0.268002	-1.39042	--	--	Molecular Function: protein serine/threonine kinase activity (GO:0004674);; Molecular Function: ATP binding (GO:0005524);; Cellular Component: integral component of membrane (GO:0016021);;	K00924|1.5e-158|smo:SELMODRAFT_233539|K00924 kinase [EC:2.7.1.-] | (RefSeq) hypothetical protein	--	--	--	Leucine rich repeat	T	Signal transduction mechanisms	molecular function: catalytic activity (GO:0003824);; biological process: metabolic process (GO:0008152);; biological process: cellular process (GO:0009987);; molecular function: binding (GO:0005488);; cellular component: membrane (GO:0016020);; cellular component: membrane part (GO:0044425)
JreChr09G10655	0.834657	0.271995	1.06827	-2.17492	--	--	Cellular Component: nucleus (GO:0005634);; Cellular Component: host cell nucleus (GO:0042025);; Biological Process: regulation of cell cycle (GO:0051726);;	K18812|1.1e-173|jre:108999058|K18812 cyclin D6, plant | (RefSeq) putative cyclin-D6-1	--	[D]	Cell cycle control, cell division, chromosome partitioning	Cyclin, N-terminal domain	D	Cell cycle control, cell division, chromosome partitioning	cellular component: cell (GO:0005623);; cellular component: organelle (GO:0043226);; cellular component: cell part (GO:0044464);; cellular component: other organism (GO:0044215);; cellular component: other organism part (GO:0044217);; biological process: biological regulation (GO:0065007)
JreChr09G10660	0.660136	0.45105	0.663156	-1.77434	--	--	Molecular Function: nucleoside transmembrane transporter activity (GO:0005337);; Cellular Component: integral component of membrane (GO:0016021);;	K15014|2.0e-209|jre:108999029|K15014 solute carrier family 29 (equilibrative nucleoside transporter), member 1/2/3 | (RefSeq) equilibrative nucleotide transporter 3-like	--	[F]	Nucleotide transport and metabolism	Nucleoside transporter	F	Nucleotide transport and metabolism	molecular function: transporter activity (GO:0005215);; biological process: single-organism process (GO:0044699);; biological process: localization (GO:0051179);; cellular component: membrane (GO:0016020);; cellular component: membrane part (GO:0044425)
JreChr09G10724	0.876589	0.415261	0.314904	-1.60675	--	--	Molecular Function: electron carrier activity (GO:0009055);; Molecular Function: protein disulfide oxidoreductase activity (GO:0015035);;	K17479|5.7e-142|jre:109003074|K17479 glutaredoxin domain-containing cysteine-rich protein 1 | (RefSeq) uncharacterized protein At5g39865-like	--	[O]	Posttranslational modification, protein turnover, chaperones	Glutaredoxin	O	Posttranslational modification, protein turnover, chaperones	molecular function: electron carrier activity (GO:0009055);; molecular function: catalytic activity (GO:0003824);; biological process: metabolic process (GO:0008152);; biological process: single-organism process (GO:0044699)
JreChr09G10727	1.13908	0.280166	0.0432561	-1.46251	--	--	--	--	--	--	--	N-terminal C2 in EEIG1 and EHBP1 proteins	S	Function unknown	--
JreChr09G10786	1.26015	-0.163389	0.604128	-1.70089	[F]	Nucleotide transport and metabolism	Biological Process: photosynthesis (GO:0015979);; Biological Process: chlorophyll biosynthetic process (GO:0015995);; Molecular Function: metal ion binding (GO:0046872);; Molecular Function: magnesium-protoporphyrin IX monomethyl ester (oxidative) cyclase activity (GO:0048529);;	K04035|1.4e-234|jre:108995356|K04035 magnesium-protoporphyrin IX monomethyl ester (oxidative) cyclase [EC:1.14.13.81] | (RefSeq) magnesium-protoporphyrin IX monomethyl ester [oxidative] cyclase, chloroplastic	Porphyrin and chlorophyll metabolism (ko00860)	--	--	Rubrerythrin	S	Function unknown	biological process: metabolic process (GO:0008152);; biological process: cellular process (GO:0009987);; biological process: single-organism process (GO:0044699);; molecular function: binding (GO:0005488);; molecular function: catalytic activity (GO:0003824)
JreChr09G10797	0.690869	0.460672	0.674736	-1.82628	[E]	Amino acid transport and metabolism	Molecular Function: nucleotide binding (GO:0000166);; Biological Process: cellular amino acid metabolic process (GO:0006520);; Molecular Function: oxidoreductase activity, acting on the CH-NH2 group of donors, NAD or NADP as acceptor (GO:0016639);;	K00261|8.7e-240|jre:108983585|K00261 glutamate dehydrogenase (NAD(P)+) [EC:1.4.1.3] | (RefSeq) glutamate dehydrogenase 1	Arginine biosynthesis (ko00220);; Alanine, aspartate and glutamate metabolism (ko00250);; Nitrogen metabolism (ko00910);; Carbon metabolism (ko01200)	[E]	Amino acid transport and metabolism	Glutamate/Leucine/Phenylalanine/Valine dehydrogenase	E	Amino acid transport and metabolism	molecular function: binding (GO:0005488);; biological process: metabolic process (GO:0008152);; biological process: cellular process (GO:0009987);; biological process: single-organism process (GO:0044699);; molecular function: catalytic activity (GO:0003824)
JreChr09G10823	1.4763	-0.143918	0.7626	-2.09498	[V]	Defense mechanisms	Molecular Function: antiporter activity (GO:0015297);; Cellular Component: integral component of membrane (GO:0016021);; Molecular Function: xenobiotic transporter activity (GO:0042910);;	K03327|3.1e-257|jre:108997704|K03327 multidrug resistance protein, MATE family | (RefSeq) protein DETOXIFICATION 25-like isoform X2	--	[R]	General function prediction only	MatE	V	Defense mechanisms	molecular function: transporter activity (GO:0005215);; biological process: localization (GO:0051179);; cellular component: membrane (GO:0016020);; cellular component: membrane part (GO:0044425)
JreChr09G10831	0.665396	0.488291	0.156455	-1.31014	[V]	Defense mechanisms	Molecular Function: antiporter activity (GO:0015297);; Cellular Component: integral component of membrane (GO:0016021);; Molecular Function: xenobiotic transporter activity (GO:0042910);;	K03327|6.5e-263|jre:108981670|K03327 multidrug resistance protein, MATE family | (RefSeq) protein DETOXIFICATION 24-like	--	[R]	General function prediction only	MatE	V	Defense mechanisms	molecular function: transporter activity (GO:0005215);; biological process: localization (GO:0051179);; cellular component: membrane (GO:0016020);; cellular component: membrane part (GO:0044425)
JreChr09G10844	0.721588	-0.0573361	0.611906	-1.27616	--	--	Molecular Function: DNA binding (GO:0003677);; Cellular Component: nucleus (GO:0005634);;	K09422|9.9e-194|jre:109007429|K09422 transcription factor MYB, plant | (RefSeq) transcription factor MYB60	--	[K]	Transcription	Myb-like DNA-binding domain	--	--	molecular function: binding (GO:0005488);; cellular component: cell (GO:0005623);; cellular component: organelle (GO:0043226);; cellular component: cell part (GO:0044464)
JreChr09G10850	0.669049	-0.124461	0.315743	-0.86033	--	--	Biological Process: protein glycosylation (GO:0006486);; Cellular Component: integral component of membrane (GO:0016021);; Molecular Function: transferase activity, transferring glycosyl groups (GO:0016757);;	K22846|1.2e-185|gmx:100816974|K22846 S-sulfo-L-cysteine synthase (O-acetyl-L-serine-dependent) [EC:2.5.1.144] | (RefSeq) BSAS; uncharacterized protein BSAS	Cysteine and methionine metabolism (ko00270);; Biosynthesis of amino acids (ko01230)	[GMW]	Carbohydrate transport and metabolism;; Cell wall/membrane/envelope biogenesis;; Extracellular structures	Exostosin family	--	--	biological process: metabolic process (GO:0008152);; biological process: cellular process (GO:0009987);; biological process: single-organism process (GO:0044699);; cellular component: membrane (GO:0016020);; cellular component: membrane part (GO:0044425);; molecular function: catalytic activity (GO:0003824)
JreChr09G10866	0.673863	0.144009	0.225995	-1.04387	--	--	Cellular Component: integral component of membrane (GO:0016021);;	K14209|1.6e-233|jre:109011902|K14209 solute carrier family 36 (proton-coupled amino acid transporter) | (RefSeq) amino acid transporter ANT1	--	[E]	Amino acid transport and metabolism	Transmembrane amino acid transporter protein	E	Amino acid transport and metabolism	cellular component: membrane (GO:0016020);; cellular component: membrane part (GO:0044425)
JreChr09G10896	0.676509	0.516472	0.342628	-1.53561	--	--	Cellular Component: integral component of membrane (GO:0016021);; Molecular Function: transferase activity (GO:0016740);;	K20891|4.7e-129|atr:18446571|K20891 beta-glucuronosyltransferase [EC:2.4.1.-] | (RefSeq) beta-glucuronosyltransferase GlcAT14B	--	[G]	Carbohydrate transport and metabolism	Core-2/I-Branching enzyme	G	Carbohydrate transport and metabolism	cellular component: membrane (GO:0016020);; cellular component: membrane part (GO:0044425);; molecular function: catalytic activity (GO:0003824)
[truncated: 469 more rows]

## Sheet: Cluster 2
#ID	C0	T1	T2	T3	COG_class	COG_class_annotation	GO_annotation	KEGG_annotation	KEGG_pathway_annotation	KOG_class	KOG_class_annotation	Pfam_annotation	eggNOG_class	eggNOG_class_annotation	GO_second_level_annotation
[truncated: 986 more rows]

## Sheet: Cluster 3
#ID	C0	T1	T2	T3	COG_class	COG_class_annotation	GO_annotation	KEGG_annotation	KEGG_pathway_annotation	KOG_class	KOG_class_annotation	Pfam_annotation	eggNOG_class	eggNOG_class_annotation	GO_second_level_annotation
[truncated: 1,669 more rows]

[truncated: 6 more sheets: Cluster 4, Cluster 5, Cluster 6, Cluster 7, Cluster 8, Cluster 9]
