# Supplementary material for: Physiological and transcriptomic analyses of response of walnuts (Juglans regia) to Pantoea agglomerans infection
Source: Front Plant Sci. 2023 Dec 5;14:1294643. doi: 10.3389/fpls.2023.1294643 (PMC10728658; doi:10.3389/fpls.2023.1294643)
Supplement: Supplementary Table 7 — The KEGG analysis of DEGs in each cluster. [file Table_7.xls]

## Sheet: Cluster 1
ID	Description	GeneRatio	BgRatio	Rich_factor	pvalue	qvalue	geneID	Count	regulated
ko00195	Photosynthesis	31/457	72/11114	10.47	1.87e-24	1.99e-22	JreChr01G11486/JreChr01G11697/JreChr01G12677/JreChr02G10692/JreChr02G11034/JreChr02G11629/JreChr02G11631/JreChr03G10692/JreChr03G11024/JreChr03G12521/JreChr03G12702/JreChr04G10776/JreChr04G12388/JreChr04G12417/JreChr05G11723/JreChr06G11339/JreChr06G11448/JreChr07G10420/JreChr07G12914/JreChr08G12126/JreChr09G10070/JreChr09G12370/JreChr09G12469/JreChr10G10501/JreChr10G12055/JreChr10G12289/JreChr11G…	31	--
ko00196	Photosynthesis - antenna proteins	21/457	29/11114	17.61	1.59e-23	8.43e-22	JreChr01G13140/JreChr03G12787/JreChr04G10897/JreChr04G11926/JreChr04G12196/JreChr05G11858/JreChr05G12974/JreChr06G10832/JreChr06G11412/JreChr07G11210/JreChr09G11604/JreChr10G10086/JreChr10G10089/JreChr10G10103/JreChr10G10106/JreChr11G11798/JreChr11G12475/JreChr12G11304/JreChr12G11756/JreChr14G11234/Juglans_regia_newGene_3746	21	--
ko00710	Carbon fixation in photosynthetic organisms	29/457	116/11114	6.08	1.78e-15	6.3e-14	JreChr01G11592/JreChr01G13385/JreChr02G11492/JreChr02G11505/JreChr03G11347/JreChr03G12926/JreChr04G11068/JreChr05G11158/JreChr05G12020/JreChr05G12084/JreChr05G12580/JreChr05G12823/JreChr06G10947/JreChr06G11143/JreChr07G10040/JreChr07G12155/JreChr08G11059/JreChr08G11222/JreChr08G11248/JreChr09G11520/JreChr10G10479/JreChr10G11373/JreChr10G11879/JreChr11G10042/JreChr12G10717/JreChr12G11528/JreChr15G…	29	--
ko01200	Carbon metabolism	47/457	426/11114	2.68	5.03e-10	1.34e-08	JreChr01G11592/JreChr01G12515/JreChr01G13385/JreChr02G11492/JreChr02G11505/JreChr03G10682/JreChr03G11347/JreChr03G12926/JreChr04G11068/JreChr05G10745/JreChr05G11158/JreChr05G12020/JreChr05G12084/JreChr05G12580/JreChr05G12649/JreChr05G12823/JreChr06G10947/JreChr06G11143/JreChr07G10040/JreChr07G10520/JreChr07G12155/JreChr07G12202/JreChr07G12600/JreChr07G12617/JreChr08G11059/JreChr08G11222/JreChr08G…	47	--
ko00630	Glyoxylate and dicarboxylate metabolism	25/457	159/11114	3.82	6.71e-09	1.43e-07	JreChr01G11608/JreChr01G12515/JreChr02G10635/JreChr03G10682/JreChr03G12926/JreChr05G11158/JreChr05G12649/JreChr07G10520/JreChr07G12155/JreChr07G12600/JreChr07G12617/JreChr08G11222/JreChr08G11248/JreChr09G11950/JreChr09G12488/JreChr10G10035/JreChr10G12077/JreChr12G10500/JreChr13G11269/JreChr14G10851/JreChr15G10361/JreChr15G10362/JreChr15G11846/Juglans_regia_newGene_294/Juglans_regia_newGene_827	25	--
ko00860	Porphyrin and chlorophyll metabolism	16/457	97/11114	4.01	1.89e-06	3.35e-05	JreChr01G10568/JreChr02G10131/JreChr02G10975/JreChr04G11639/JreChr05G12793/JreChr07G11155/JreChr09G10786/JreChr10G11847/JreChr11G11765/JreChr11G12461/JreChr12G11604/JreChr13G10994/JreChr13G11518/JreChr14G11037/JreChr14G11038/JreChr16G11254	16	--
ko00970	Aminoacyl-tRNA biosynthesis	17/457	126/11114	3.28	1.5e-05	0.000228079	JreChr01G11471/JreChr01G11934/JreChr01G13259/JreChr03G11569/JreChr03G12469/JreChr03G12771/JreChr04G12369/JreChr05G12490/JreChr05G12793/JreChr08G11086/JreChr09G10920/JreChr09G10953/JreChr09G12513/JreChr11G10414/JreChr11G10755/JreChr13G10660/JreChr15G11948	17	--
ko00910	Nitrogen metabolism	8/457	59/11114	3.3	0.00269761	0.0358498	JreChr01G11608/JreChr02G10635/JreChr05G11189/JreChr06G11758/JreChr06G11816/JreChr09G10797/JreChr09G11950/JreChr10G12132	8	--
ko00062	Fatty acid elongation	8/457	66/11114	2.95	0.00544426	0.0605164	JreChr01G12922/JreChr06G11224/JreChr06G11366/JreChr13G11049/JreChr13G12196/JreChr15G10338/JreChr16G11037/JreChr16G11371	8	--
ko00670	One carbon pool by folate	7/457	53/11114	3.21	0.00569213	0.0605164	JreChr01G11659/JreChr07G12600/JreChr07G12617/JreChr09G12488/JreChr10G12077/JreChr12G10500/JreChr16G11151	7	--
ko00620	Pyruvate metabolism	13/457	144/11114	2.2	0.00635593	0.0614305	JreChr01G11592/JreChr02G11505/JreChr03G10046/JreChr03G11347/JreChr03G12124/JreChr05G10745/JreChr08G11027/JreChr08G11059/JreChr08G11222/JreChr08G11248/JreChr10G11879/JreChr13G11269/Juglans_regia_newGene_294	13	--
ko00905	Brassinosteroid biosynthesis	5/457	31/11114	3.92	0.00806667	0.0714679	JreChr01G12335/JreChr01G12539/JreChr01G13419/JreChr03G13186/JreChr13G11511	5	--
ko00030	Pentose phosphate pathway	11/457	121/11114	2.21	0.0110236	0.0901522	JreChr02G11492/JreChr05G12020/JreChr05G12084/JreChr06G11143/JreChr07G10040/JreChr09G11520/JreChr10G10479/JreChr10G11373/JreChr12G10622/JreChr12G11528/JreChr16G10627	11	--
ko00130	Ubiquinone and other terpenoid-quinone biosynthesis	8/457	80/11114	2.43	0.0167364	0.127096	JreChr03G11304/JreChr03G11333/JreChr03G13092/JreChr05G11527/JreChr08G10465/JreChr10G10412/JreChr10G10423/JreChr10G10762	8	--
ko00220	Arginine biosynthesis	6/457	58/11114	2.52	0.0311714	0.220934	JreChr01G11608/JreChr02G10635/JreChr04G12161/JreChr05G11158/JreChr05G12781/JreChr09G10797	6	--
ko00010	Glycolysis / Gluconeogenesis	16/457	248/11114	1.57	0.0501305	0.333104	JreChr01G11592/JreChr02G11849/JreChr03G10046/JreChr04G11068/JreChr05G10745/JreChr05G12084/JreChr05G12580/JreChr06G11143/JreChr08G11027/JreChr09G11520/JreChr10G11373/JreChr11G10042/JreChr12G11528/JreChr13G11269/JreChr16G10627/Juglans_regia_newGene_294	16	--
ko00511	Other glycan degradation	8/457	102/11114	1.91	0.0586661	0.344207	JreChr02G11174/JreChr04G11665/JreChr04G12217/JreChr05G10269/JreChr05G10748/JreChr06G10041/JreChr06G11175/JreChr09G12197	8	--
ko00906	Carotenoid biosynthesis	7/457	85/11114	2	0.0601539	0.344207	JreChr05G11942/JreChr06G11699/JreChr07G10280/JreChr08G10029/JreChr09G11949/JreChr12G10459/JreChr12G10802	7	--
ko00604	Glycosphingolipid biosynthesis - ganglio series	5/457	52/11114	2.34	0.0615142	0.344207	JreChr02G11174/JreChr04G11665/JreChr05G10748/JreChr06G10041/JreChr06G11175	5	--
ko00561	Glycerolipid metabolism	12/457	184/11114	1.59	0.0771094	0.40822	JreChr01G10507/JreChr01G13129/JreChr01G13821/JreChr03G10046/JreChr03G10419/JreChr04G10999/JreChr08G11027/JreChr08G11665/JreChr09G11589/JreChr11G11967/JreChr15G11206/JreChr15G11834	12	--
ko00740	Riboflavin metabolism	4/457	40/11114	2.43	0.0806335	0.40822	JreChr04G10063/JreChr07G12036/JreChr11G10289/Juglans_regia_newGene_3630	4	--
ko00480	Glutathione metabolism	10/457	152/11114	1.6	0.0962692	0.465224	JreChr01G10545/JreChr03G10706/JreChr04G11939/JreChr06G11257/JreChr07G11344/JreChr07G12283/JreChr08G10186/JreChr08G12129/JreChr09G11186/JreChr09G12070	10	--
ko00903	Limonene and pinene degradation	2/457	16/11114	3.04	0.138669	0.640989	JreChr03G10046/JreChr08G11027	2	--
ko00592	alpha-Linolenic acid metabolism	7/457	107/11114	1.59	0.151136	0.655421	JreChr01G12362/JreChr04G10681/JreChr04G11685/JreChr04G12559/JreChr13G11124/JreChr13G11135/JreChr14G11266	7	--
ko00260	Glycine, serine and threonine metabolism	8/457	128/11114	1.52	0.156849	0.655421	JreChr05G11158/JreChr05G12649/JreChr07G12600/JreChr07G12617/JreChr09G12488/JreChr10G12077/JreChr14G10851/JreChr15G11846	8	--
ko00531	Glycosaminoglycan degradation	5/457	70/11114	1.74	0.160286	0.655421	JreChr02G11174/JreChr04G11665/JreChr05G10748/JreChr06G10041/JreChr06G11175	5	--
ko00053	Ascorbate and aldarate metabolism	8/457	132/11114	1.47	0.176466	0.694858	JreChr03G10046/JreChr04G11939/JreChr07G12283/JreChr08G10764/JreChr08G11027/JreChr09G11186/JreChr11G11982/JreChr12G11594	8	--
ko00760	Nicotinate and nicotinamide metabolism	4/457	55/11114	1.77	0.18931	0.703361	JreChr02G10329/JreChr05G11111/JreChr07G11163/Juglans_regia_newGene_3630	4	--
ko00051	Fructose and mannose metabolism	8/457	135/11114	1.44	0.191857	0.703361	JreChr04G11921/JreChr05G10099/JreChr05G12084/JreChr05G12580/JreChr06G11143/JreChr09G11520/JreChr10G11373/JreChr12G11528	8	--
ko00950	Isoquinoline alkaloid biosynthesis	5/457	77/11114	1.58	0.209695	0.729063	JreChr03G10984/JreChr03G10985/JreChr03G13092/JreChr10G12315/Juglans_regia_newGene_5412	5	--
ko01230	Biosynthesis of amino acids	20/457	400/11114	1.22	0.212583	0.729063	JreChr01G11608/JreChr02G10635/JreChr02G11492/JreChr03G12751/JreChr04G11068/JreChr05G10745/JreChr05G11158/JreChr05G12020/JreChr05G12580/JreChr05G12781/JreChr06G11143/JreChr07G10040/JreChr07G12600/JreChr07G12617/JreChr09G10850/JreChr10G10479/JreChr11G10042/JreChr11G11656/JreChr12G10622/JreChr12G11528	20	--
ko00603	Glycosphingolipid biosynthesis - globo and isoglobo series	2/457	23/11114	2.11	0.243774	0.784841	JreChr04G11665/JreChr09G12071	2	--
ko00941	Flavonoid biosynthesis	8/457	145/11114	1.34	0.246828	0.784841	JreChr03G12474/JreChr05G10640/JreChr06G11970/JreChr07G10043/JreChr07G12835/JreChr08G11940/JreChr11G11579/JreChr14G11713	8	--
ko04075	Plant hormone signal transduction	42/457	921/11114	1.11	0.260373	0.784841	JreChr01G12150/JreChr01G12152/JreChr01G12605/JreChr01G12732/JreChr01G13121/JreChr01G13453/JreChr01G13847/JreChr02G10297/JreChr02G10931/JreChr03G10111/JreChr03G10734/JreChr03G10946/JreChr03G11111/JreChr03G11149/JreChr03G12392/JreChr03G12512/JreChr03G12781/JreChr03G13043/JreChr04G11681/JreChr05G10224/JreChr05G10933/JreChr05G12552/JreChr05G12553/JreChr05G12554/JreChr05G12716/JreChr06G11125/JreChr06G…	42	--
ko00250	Alanine, aspartate and glutamate metabolism	5/457	84/11114	1.45	0.263274	0.784841	JreChr01G11608/JreChr02G10635/JreChr05G11158/JreChr09G10797/JreChr14G10851	5	--
ko00562	Inositol phosphate metabolism	9/457	170/11114	1.29	0.265758	0.784841	JreChr01G12221/JreChr01G12672/JreChr01G13958/JreChr03G11392/JreChr05G12580/JreChr07G12753/JreChr12G10619/JreChr14G10040/JreChr14G11252	9	--
ko00601	Glycosphingolipid biosynthesis - lacto and neolacto series	1/457	9/11114	2.7	0.314795	0.893454	JreChr09G12071	1	--
ko00040	Pentose and glucuronate interconversions	14/457	296/11114	1.15	0.333482	0.893454	JreChr01G11061/JreChr01G12380/JreChr02G10172/JreChr02G10361/JreChr03G11617/JreChr03G12057/JreChr03G13510/JreChr04G10744/JreChr05G11220/JreChr05G12518/JreChr06G10404/JreChr07G12306/JreChr12G11594/JreChr16G11175	14	--
ko00410	beta-Alanine metabolism	4/457	71/11114	1.37	0.334227	0.893454	JreChr03G10046/JreChr03G11961/JreChr07G12202/JreChr08G11027	4	--
ko00591	Linoleic acid metabolism	2/457	29/11114	1.68	0.336151	0.893454	JreChr13G11124/JreChr13G11135	2	--
ko00640	Propanoate metabolism	3/457	52/11114	1.4	0.361489	0.916512	JreChr07G12202/JreChr13G11269/Juglans_regia_newGene_294	3	--
ko00073	Cutin, suberine and wax biosynthesis	4/457	74/11114	1.31	0.362534	0.916512	JreChr01G13824/JreChr07G12341/JreChr08G11742/JreChr08G11767	4	--
ko00965	Betalain biosynthesis	2/457	32/11114	1.52	0.381236	0.916512	JreChr07G11635/JreChr10G12315	2	--
ko00770	Pantothenate and CoA biosynthesis	4/457	76/11114	1.28	0.381391	0.916512	JreChr03G10046/JreChr08G11027/JreChr11G11656/Juglans_regia_newGene_3630	4	--
ko04712	Circadian rhythm - plant	7/457	149/11114	1.14	0.414553	0.916512	JreChr02G11439/JreChr05G10260/JreChr07G12835/JreChr13G11345/JreChr14G11067/JreChr16G10274/Juglans_regia_newGene_4461	7	--
ko00440	Phosphonate and phosphinate metabolism	1/457	13/11114	1.87	0.420827	0.916512	JreChr05G10018	1	--
ko00901	Indole alkaloid biosynthesis	1/457	13/11114	1.87	0.420827	0.916512	JreChr07G12663	1	--
ko00600	Sphingolipid metabolism	5/457	108/11114	1.13	0.458781	0.916512	JreChr01G10965/JreChr02G11174/JreChr05G10748/JreChr06G10041/JreChr06G11175	5	--
ko00920	Sulfur metabolism	3/457	63/11114	1.16	0.482706	0.916512	JreChr05G10596/JreChr06G11047/JreChr10G10606	3	--
ko00944	Flavone and flavonol biosynthesis	1/457	16/11114	1.52	0.489458	0.916512	JreChr09G11788	1	--
ko01040	Biosynthesis of unsaturated fatty acids	2/457	40/11114	1.22	0.494061	0.916512	JreChr06G11366/JreChr13G11197	2	--
ko00904	Diterpenoid biosynthesis	4/457	90/11114	1.08	0.509644	0.916512	JreChr01G12738/JreChr03G13376/JreChr15G11353/JreChr15G11356	4	--
ko00513	Various types of N-glycan biosynthesis	3/457	67/11114	1.09	0.524111	0.916512	JreChr01G12406/JreChr04G11665/JreChr14G11257	3	--
ko00510	N-Glycan biosynthesis	4/457	92/11114	1.06	0.527052	0.916512	JreChr01G12406/JreChr04G12243/JreChr13G11933/JreChr14G11257	4	--
ko00230	Purine metabolism	8/457	194/11114	1	0.547903	0.916512	JreChr02G10329/JreChr02G11132/JreChr05G10596/JreChr05G10745/JreChr12G10622/Juglans_regia_newGene_3379/Juglans_regia_newGene_3630/Juglans_regia_newGene_4729	8	--
ko01212	Fatty acid metabolism	5/457	120/11114	1.01	0.55228	0.916512	JreChr01G12417/JreChr06G11268/JreChr06G11366/JreChr13G11049/JreChr13G11197	5	--
ko03018	RNA degradation	9/457	220/11114	0.99	0.554659	0.916512	JreChr05G11301/JreChr07G10264/JreChr09G10913/JreChr13G11311/JreChr14G10182/JreChr14G10213/JreChr14G11270/JreChr15G10223/JreChr16G10248	9	--
ko00340	Histidine metabolism	2/457	45/11114	1.08	0.557664	0.916512	JreChr03G10046/JreChr08G11027	2	--
ko00280	Valine, leucine and isoleucine degradation	4/457	98/11114	0.99	0.577376	0.916512	JreChr03G10046/JreChr04G10730/JreChr07G12202/JreChr08G11027	4	--
ko00330	Arginine and proline metabolism	4/457	98/11114	0.99	0.577376	0.916512	JreChr03G10046/JreChr03G11961/JreChr04G12161/JreChr08G11027	4	--
ko00380	Tryptophan metabolism	4/457	99/11114	0.98	0.585464	0.916512	JreChr03G10046/JreChr05G10039/JreChr08G11027/JreChr10G12315	4	--
ko00590	Arachidonic acid metabolism	2/457	48/11114	1.01	0.593008	0.916512	JreChr01G12828/JreChr07G11115	2	--
ko00750	Vitamin B6 metabolism	1/457	22/11114	1.11	0.603327	0.916512	JreChr03G11602	1	--
ko02010	ABC transporters	5/457	133/11114	0.91	0.643842	0.916512	JreChr07G11388/JreChr07G12220/JreChr08G12290/JreChr11G10860/JreChr14G11128	5	--
ko00520	Amino sugar and nucleotide sugar metabolism	12/457	318/11114	0.92	0.661905	0.916512	JreChr01G12948/JreChr01G12960/JreChr02G10249/JreChr02G10350/JreChr04G11665/JreChr04G11920/JreChr04G11921/JreChr05G10099/JreChr06G11336/JreChr08G10764/JreChr12G11594/JreChr15G11834	12	--
ko00450	Selenocompound metabolism	2/457	55/11114	0.88	0.667144	0.916512	JreChr01G13259/JreChr10G11431	2	--
ko00071	Fatty acid degradation	3/457	84/11114	0.87	0.677349	0.916512	JreChr03G10046/JreChr06G11268/JreChr08G11027	3	--
ko04146	Peroxisome	6/457	167/11114	0.87	0.689039	0.916512	JreChr01G12828/JreChr06G11268/JreChr07G11115/JreChr10G10035/JreChr13G10405/JreChr14G10851	6	--
ko00290	Valine, leucine and isoleucine biosynthesis	1/457	28/11114	0.87	0.691842	0.916512	JreChr11G11656	1	--
ko00943	Isoflavonoid biosynthesis	1/457	28/11114	0.87	0.691842	0.916512	JreChr14G11713	1	--
ko00564	Glycerophospholipid metabolism	7/457	198/11114	0.86	0.711175	0.916512	JreChr01G12362/JreChr01G13821/JreChr04G10681/JreChr04G11685/JreChr05G10018/JreChr07G10007/JreChr09G11589	7	--
ko03060	Protein export	3/457	90/11114	0.81	0.72188	0.916512	JreChr03G11477/JreChr07G11857/JreChr09G10259	3	--
ko00780	Biotin metabolism	1/457	31/11114	0.78	0.728405	0.916512	JreChr01G12417	1	--
ko00960	Tropane, piperidine and pyridine alkaloid biosynthesis	2/457	62/11114	0.78	0.729999	0.916512	JreChr03G13092/JreChr12G10641	2	--
ko01210	2-Oxocarboxylic acid metabolism	3/457	93/11114	0.78	0.742284	0.916512	JreChr05G11158/JreChr05G12781/JreChr11G11656	3	--
ko00565	Ether lipid metabolism	2/457	64/11114	0.76	0.746007	0.916512	JreChr05G10018/JreChr07G10007	2	--
ko00902	Monoterpenoid biosynthesis	1/457	33/11114	0.74	0.750343	0.916512	Juglans_regia_newGene_3901	1	--
ko00310	Lysine degradation	2/457	72/11114	0.68	0.802119	0.916512	JreChr03G10046/JreChr08G11027	2	--
ko00900	Terpenoid backbone biosynthesis	2/457	73/11114	0.67	0.808301	0.916512	JreChr02G10604/JreChr11G12461	2	--
ko00909	Sesquiterpenoid and triterpenoid biosynthesis	2/457	73/11114	0.67	0.808301	0.916512	Juglans_regia_newGene_5288/Juglans_regia_newGene_608	2	--
ko00190	Oxidative phosphorylation	6/457	195/11114	0.75	0.818576	0.916512	JreChr01G10247/JreChr03G10692/JreChr03G11024/JreChr09G12469/JreChr10G12055/JreChr14G10200	6	--
ko00650	Butanoate metabolism	1/457	43/11114	0.57	0.836183	0.916512	JreChr01G12515	1	--
ko00061	Fatty acid biosynthesis	2/457	80/11114	0.61	0.846957	0.916512	JreChr01G12417/JreChr06G11268	2	--
ko00020	Citrate cycle (TCA cycle)	2/457	81/11114	0.6	0.851863	0.916512	JreChr08G11222/JreChr08G11248	2	--
ko00360	Phenylalanine metabolism	2/457	82/11114	0.59	0.856625	0.916512	JreChr03G13092/JreChr10G12315	2	--
ko00945	Stilbenoid, diarylheptanoid and gingerol biosynthesis	2/457	83/11114	0.59	0.861247	0.916512	JreChr07G10043/JreChr08G11940	2	--
ko00563	Glycosylphosphatidylinositol (GPI)-anchor biosynthesis	1/457	47/11114	0.52	0.861606	0.916512	JreChr16G11070	1	--
ko00052	Galactose metabolism	5/457	178/11114	0.68	0.861755	0.916512	JreChr02G11174/JreChr05G10748/JreChr06G10041/JreChr06G11175/JreChr11G10367	5	--
ko00460	Cyanoamino acid metabolism	3/457	118/11114	0.62	0.869146	0.916512	JreChr02G11069/JreChr07G12600/JreChr07G12617	3	--
ko00790	Folate biosynthesis	1/457	50/11114	0.49	0.878053	0.916512	JreChr09G11895	1	--
ko00730	Thiamine metabolism	1/457	51/11114	0.48	0.88309	0.916512	JreChr02G10604	1	--
ko00350	Tyrosine metabolism	2/457	89/11114	0.55	0.886226	0.916512	JreChr03G13092/JreChr10G12315	2	--
ko00240	Pyrimidine metabolism	3/457	123/11114	0.59	0.886635	0.916512	JreChr02G10329/JreChr06G10755/Juglans_regia_newGene_3630	3	--
ko00100	Steroid biosynthesis	1/457	53/11114	0.46	0.89255	0.916512	Juglans_regia_newGene_6249	1	--
ko00940	Phenylpropanoid biosynthesis	12/457	397/11114	0.74	0.897464	0.916512	JreChr01G10232/JreChr01G10545/JreChr01G11970/JreChr01G11984/JreChr03G11553/JreChr05G12961/JreChr07G10043/JreChr08G11940/JreChr08G12114/JreChr09G11431/JreChr15G11746/Juglans_regia_newGene_6348	12	--
ko00270	Cysteine and methionine metabolism	5/457	191/11114	0.64	0.898611	0.916512	JreChr03G13092/JreChr08G11222/JreChr08G11248/JreChr09G10850/JreChr09G12545	5	--
ko00500	Starch and sucrose metabolism	13/457	427/11114	0.74	0.900239	0.916512	JreChr01G10165/JreChr01G10768/JreChr03G10588/JreChr03G12720/JreChr04G11920/JreChr04G11921/JreChr05G10099/JreChr06G10535/JreChr07G12180/JreChr09G12495/JreChr12G10791/Juglans_regia_newGene_3630/Juglans_regia_newGene_6353	13	--
ko04626	Plant-pathogen interaction	34/457	1002/11114	0.83	0.903246	0.916512	JreChr01G10181/JreChr01G10185/JreChr01G10208/JreChr01G12363/JreChr01G12922/JreChr02G10892/JreChr03G12298/JreChr03G12481/JreChr04G12161/JreChr04G12386/JreChr05G10294/JreChr05G10933/JreChr05G11005/JreChr05G11743/JreChr05G12110/JreChr06G10447/JreChr06G11224/JreChr06G11348/JreChr07G10394/JreChr07G11668/JreChr08G10732/JreChr08G11502/JreChr08G11707/JreChr10G11777/JreChr11G10562/JreChr12G10249/JreChr12G…	34	--
ko04070	Phosphatidylinositol signaling system	4/457	162/11114	0.6	0.90521	0.916512	JreChr01G12672/JreChr01G13958/JreChr07G12753/JreChr14G10040	4	--
ko00908	Zeatin biosynthesis	1/457	62/11114	0.39	0.926511	0.916512	JreChr07G10725	1	--
ko03013	RNA transport	9/457	329/11114	0.67	0.929262	0.916512	JreChr03G12158/JreChr05G11881/JreChr06G11383/JreChr06G11408/JreChr11G12418/JreChr14G10213/JreChr15G11228/JreChr16G10378/Juglans_regia_newGene_3745	9	--
ko00400	Phenylalanine, tyrosine and tryptophan biosynthesis	2/457	106/11114	0.46	0.936154	0.916512	JreChr03G12751/JreChr03G13092	2	--
ko03430	Mismatch repair	1/457	69/11114	0.35	0.945323	0.916512	JreChr05G11535	1	--
ko03022	Basal transcription factors	1/457	76/11114	0.32	0.959327	0.916512	JreChr01G12466	1	--
ko04016	MAPK signaling pathway - plant	16/457	579/11114	0.67	0.968928	0.916512	JreChr03G12298/JreChr03G12481/JreChr05G10294/JreChr05G10933/JreChr05G11743/JreChr05G12143/JreChr06G11336/JreChr06G11348/JreChr08G11707/JreChr10G11777/JreChr11G10760/JreChr12G10749/JreChr13G11711/JreChr15G11288/JreChr15G12139/Juglans_regia_newGene_1962	16	--
ko03010	Ribosome	10/457	426/11114	0.57	0.983496	0.916512	JreChr03G11730/JreChr04G10935/JreChr07G11519/JreChr08G11973/JreChr11G11058/JreChr12G11476/JreChr14G11351/JreChr14G11544/JreChr16G10564/JreChr16G11381	10	--
ko03420	Nucleotide excision repair	1/457	99/11114	0.25	0.984636	0.916512	JreChr01G12466	1	--
ko03050	Proteasome	1/457	116/11114	0.21	0.992528	0.916512	JreChr07G12929	1	--
ko04144	Endocytosis	9/457	430/11114	0.51	0.993287	0.916512	JreChr01G13272/JreChr02G10686/JreChr06G11262/JreChr07G10007/JreChr07G12097/JreChr13G11333/JreChr14G10040/Juglans_regia_newGene_293/Juglans_regia_newGene_3800	9	--
ko03440	Homologous recombination	1/457	137/11114	0.18	0.996938	0.916512	Juglans_regia_newGene_1906	1	--
ko04145	Phagosome	1/457	151/11114	0.16	0.998312	0.916512	JreChr07G11857	1	--
ko03015	mRNA surveillance pathway	2/457	208/11114	0.23	0.998505	0.916512	JreChr06G11383/JreChr14G10213	2	--
ko03008	Ribosome biogenesis in eukaryotes	1/457	176/11114	0.14	0.999419	0.916512	JreChr01G12022	1	--
ko03040	Spliceosome	7/457	475/11114	0.36	0.999767	0.916512	JreChr01G13272/JreChr06G11262/JreChr08G10890/JreChr09G12584/JreChr10G11870/JreChr13G11333/Juglans_regia_newGene_293	7	--
ko04120	Ubiquitin mediated proteolysis	2/457	274/11114	0.18	0.999886	0.916512	JreChr06G10973/JreChr11G11759	2	--
ko04141	Protein processing in endoplasmic reticulum	6/457	561/11114	0.26	0.999997	0.916512	JreChr01G13272/JreChr06G11262/JreChr07G11857/JreChr13G11333/JreChr13G11488/Juglans_regia_newGene_293	6	--

## Sheet: Cluster 2
ID	Description	GeneRatio	BgRatio	Rich_factor	pvalue	qvalue	geneID	Count	regulated
ko00250	Alanine, aspartate and glutamate metabolism	8/330	84/11114	3.21	0.00340635	0.250693	JreChr02G11085/JreChr04G10702/JreChr06G10523/JreChr08G10794/JreChr10G11525/JreChr13G11841/Juglans_regia_newGene_2532/Juglans_regia_newGene_652	8	--
ko00280	Valine, leucine and isoleucine degradation	8/330	98/11114	2.75	0.00861534	0.250693	JreChr01G12216/JreChr03G11755/JreChr05G11567/JreChr05G12724/JreChr08G11845/JreChr10G11525/JreChr14G10038/JreChr15G11247	8	--
ko00920	Sulfur metabolism	6/330	63/11114	3.21	0.0107408	0.250693	JreChr02G10236/JreChr08G12066/JreChr08G12067/JreChr10G12063/JreChr11G12047/Juglans_regia_newGene_4383	6	--
ko00270	Cysteine and methionine metabolism	12/330	191/11114	2.12	0.0116175	0.250693	JreChr01G12197/JreChr01G12217/JreChr03G13182/JreChr03G13184/JreChr04G10185/JreChr04G10702/JreChr07G12511/JreChr08G10794/JreChr10G11525/JreChr11G11699/JreChr11G12047/JreChr15G11767	12	--
ko00590	Arachidonic acid metabolism	5/330	48/11114	3.51	0.0134841	0.250693	JreChr01G11222/JreChr03G12028/JreChr05G11411/JreChr08G11042/JreChr10G11604	5	--
ko00261	Monobactam biosynthesis	3/330	18/11114	5.61	0.0152016	0.250693	JreChr08G12066/JreChr08G12067/Juglans_regia_newGene_4383	3	--
ko00760	Nicotinate and nicotinamide metabolism	5/330	55/11114	3.06	0.0231835	0.327707	JreChr01G13931/JreChr02G11019/JreChr09G10053/JreChr11G10540/JreChr15G11760	5	--
ko04146	Peroxisome	10/330	167/11114	2.02	0.0272215	0.330234	JreChr01G11660/JreChr02G10700/JreChr03G10953/JreChr03G12980/JreChr05G11411/JreChr06G10879/JreChr07G12139/JreChr08G11042/JreChr10G11434/JreChr12G10871	10	--
ko00240	Pyrimidine metabolism	8/330	123/11114	2.19	0.0300372	0.330234	JreChr01G13931/JreChr02G11019/JreChr05G12574/JreChr06G11683/JreChr09G10053/JreChr11G12113/JreChr16G10449/Juglans_regia_newGene_652	8	--
ko00071	Fatty acid degradation	6/330	84/11114	2.41	0.0385234	0.363941	JreChr02G10700/JreChr02G11644/JreChr03G11755/JreChr10G11434/JreChr12G10871/JreChr15G10815	6	--
ko00906	Carotenoid biosynthesis	6/330	85/11114	2.38	0.0404594	0.363941	JreChr05G12935/JreChr09G10133/JreChr11G10957/JreChr12G10564/JreChr13G12062/JreChr16G10852	6	--
ko00350	Tyrosine metabolism	6/330	89/11114	2.27	0.0488128	0.400528	JreChr03G11454/JreChr04G10702/JreChr08G10794/JreChr11G11117/JreChr11G11699/JreChr15G10815	6	--
ko04075	Plant hormone signal transduction	36/330	921/11114	1.32	0.0533184	0.400528	JreChr02G10179/JreChr02G10613/JreChr02G10754/JreChr02G11692/JreChr03G12598/JreChr04G11479/JreChr04G12220/JreChr04G12221/JreChr05G10405/JreChr05G10425/JreChr05G10679/JreChr05G11835/JreChr05G12550/JreChr06G10870/JreChr07G10773/JreChr07G10970/JreChr08G12047/JreChr09G10305/JreChr09G10307/JreChr09G11683/JreChr10G11024/JreChr10G11476/JreChr10G11810/JreChr11G11531/JreChr11G11580/JreChr12G10647/JreChr12G…	36	--
ko00040	Pentose and glucuronate interconversions	14/330	296/11114	1.59	0.0582844	0.400528	JreChr01G12259/JreChr03G10142/JreChr03G11772/JreChr03G12176/JreChr03G12325/JreChr04G12172/JreChr04G12179/JreChr05G10267/JreChr06G10560/JreChr08G11709/JreChr12G11107/JreChr12G11123/JreChr13G11379/JreChr15G10496	14	--
ko00330	Arginine and proline metabolism	6/330	98/11114	2.06	0.0712407	0.400528	JreChr03G11755/JreChr03G13182/JreChr03G13184/JreChr04G10702/JreChr08G10794/Juglans_regia_newGene_2556	6	--
ko00450	Selenocompound metabolism	4/330	55/11114	2.45	0.0800105	0.400528	JreChr08G12066/JreChr08G12067/JreChr10G10434/Juglans_regia_newGene_4383	4	--
ko00940	Phenylpropanoid biosynthesis	17/330	397/11114	1.44	0.0831499	0.400528	JreChr01G12342/JreChr01G12889/JreChr01G13862/JreChr02G11615/JreChr03G12866/JreChr04G10983/JreChr04G11602/JreChr05G11501/JreChr06G11299/JreChr06G11577/JreChr09G10465/JreChr09G10469/JreChr09G12012/JreChr11G11841/JreChr16G11146/Juglans_regia_newGene_3795/Juglans_regia_newGene_6345	17	--
ko00500	Starch and sucrose metabolism	18/330	427/11114	1.42	0.0853622	0.400528	JreChr01G11547/JreChr01G11904/JreChr02G10787/JreChr03G10163/JreChr03G13105/JreChr03G13379/JreChr06G10450/JreChr07G11855/JreChr11G10624/JreChr11G11540/JreChr11G11841/JreChr11G12157/JreChr12G10591/JreChr12G11134/JreChr13G10746/JreChr13G11005/Juglans_regia_newGene_1098/Juglans_regia_newGene_887	18	--
ko00232	Caffeine metabolism	1/330	3/11114	11.23	0.0864657	0.400528	JreChr13G11483	1	--
ko00260	Glycine, serine and threonine metabolism	7/330	128/11114	1.84	0.0866457	0.400528	JreChr03G11755/JreChr06G11798/JreChr07G10260/JreChr07G10262/JreChr07G12139/JreChr10G11525/JreChr14G10680	7	--
ko00220	Arginine biosynthesis	4/330	58/11114	2.32	0.0930601	0.400528	JreChr02G11085/JreChr04G10702/JreChr08G10794/Juglans_regia_newGene_2532	4	--
ko04016	MAPK signaling pathway - plant	23/330	579/11114	1.34	0.094652	0.400528	JreChr01G13887/JreChr02G10179/JreChr02G11692/JreChr03G12598/JreChr04G11479/JreChr04G12220/JreChr04G12221/JreChr05G12826/JreChr07G10970/JreChr07G11450/JreChr09G10305/JreChr09G10307/JreChr09G10499/JreChr09G12289/JreChr10G11564/JreChr10G11810/JreChr11G12311/JreChr12G10647/JreChr13G11759/JreChr13G12001/JreChr14G11428/JreChr14G11457/JreChr15G10543	23	--
ko00360	Phenylalanine metabolism	5/330	82/11114	2.05	0.0964812	0.400528	JreChr03G11454/JreChr04G10702/JreChr04G10983/JreChr08G10794/JreChr11G11699	5	--
ko00910	Nitrogen metabolism	4/330	59/11114	2.28	0.0976213	0.400528	JreChr05G11808/JreChr05G11809/JreChr06G10523/Juglans_regia_newGene_2532	4	--
ko00630	Glyoxylate and dicarboxylate metabolism	8/330	159/11114	1.69	0.101197	0.400528	JreChr01G10401/JreChr03G11563/JreChr03G11599/JreChr05G11801/JreChr06G11493/JreChr06G11798/JreChr12G11007/Juglans_regia_newGene_2532	8	--
ko00513	Various types of N-glycan biosynthesis	4/330	67/11114	2.01	0.137633	0.523784	JreChr04G10032/JreChr05G11462/JreChr07G11542/JreChr14G11179	4	--
ko00410	beta-Alanine metabolism	4/330	71/11114	1.9	0.159753	0.570553	JreChr03G11755/JreChr10G11434/JreChr16G10449/Juglans_regia_newGene_2556	4	--
ko00860	Porphyrin and chlorophyll metabolism	5/330	97/11114	1.74	0.161454	0.570553	JreChr03G12348/JreChr07G12397/JreChr11G11444/JreChr14G10722/JreChr14G11385	5	--
ko00073	Cutin, suberine and wax biosynthesis	4/330	74/11114	1.82	0.17714	0.604399	JreChr06G10736/JreChr09G12007/JreChr11G10928/JreChr11G12397	4	--
ko00950	Isoquinoline alkaloid biosynthesis	4/330	77/11114	1.75	0.195134	0.643599	JreChr03G13373/JreChr04G10702/JreChr08G10794/JreChr11G11699	4	--
ko02010	ABC transporters	6/330	133/11114	1.52	0.203474	0.649459	JreChr01G11510/JreChr05G13056/JreChr06G12176/JreChr09G10247/JreChr09G10254/JreChr10G10156	6	--
ko00430	Taurine and hypotaurine metabolism	1/330	8/11114	4.21	0.214326	0.662718	JreChr03G12028	1	--
ko00520	Amino sugar and nucleotide sugar metabolism	12/330	318/11114	1.27	0.236885	0.687188	JreChr01G13260/JreChr02G10766/JreChr02G11349/JreChr03G12176/JreChr03G13379/JreChr06G12100/JreChr09G11944/JreChr10G11637/JreChr11G11183/JreChr15G11598/JreChr15G11608/Juglans_regia_newGene_3526	12	--
ko00514	Other types of O-glycan biosynthesis	2/330	32/11114	2.1	0.245561	0.687188	JreChr01G13691/JreChr02G11920	2	--
ko03040	Spliceosome	17/330	475/11114	1.21	0.24683	0.687188	JreChr01G10474/JreChr02G10402/JreChr02G11579/JreChr03G11408/JreChr03G11787/JreChr03G11966/JreChr03G12992/JreChr04G12524/JreChr05G12801/JreChr05G12865/JreChr09G10213/JreChr11G10092/JreChr11G12097/JreChr11G12681/Juglans_regia_newGene_2094/Juglans_regia_newGene_3024/Juglans_regia_newGene_4128	17	--
ko00902	Monoterpenoid biosynthesis	2/330	33/11114	2.04	0.256658	0.687188	JreChr08G11138/JreChr08G11141	2	--
ko00460	Cyanoamino acid metabolism	5/330	118/11114	1.43	0.273272	0.687188	JreChr03G12028/JreChr04G10055/JreChr04G10061/JreChr06G11798/JreChr11G11841	5	--
ko00052	Galactose metabolism	7/330	178/11114	1.32	0.277982	0.687188	JreChr02G11184/JreChr03G11871/JreChr05G10571/JreChr07G11064/JreChr07G11088/JreChr08G11367/JreChr11G11183	7	--
ko00908	Zeatin biosynthesis	3/330	62/11114	1.63	0.279544	0.687188	JreChr06G10857/JreChr07G11490/JreChr13G12043	3	--
ko00960	Tropane, piperidine and pyridine alkaloid biosynthesis	3/330	62/11114	1.63	0.279544	0.687188	JreChr04G10702/JreChr08G10794/JreChr11G11699	3	--
ko01212	Fatty acid metabolism	5/330	120/11114	1.4	0.284745	0.687188	JreChr02G10700/JreChr05G10406/JreChr10G10925/JreChr10G11434/JreChr12G10871	5	--
ko01210	2-Oxocarboxylic acid metabolism	4/330	93/11114	1.45	0.298406	0.693753	JreChr02G11085/JreChr03G11563/JreChr04G10702/JreChr08G10794	4	--
ko01230	Biosynthesis of amino acids	14/330	400/11114	1.18	0.301487	0.693753	JreChr02G11085/JreChr03G11563/JreChr04G10702/JreChr05G12833/JreChr06G10523/JreChr06G10940/JreChr06G11798/JreChr07G10260/JreChr07G10262/JreChr08G10794/JreChr11G12047/JreChr13G11841/JreChr14G10680/Juglans_regia_newGene_2532	14	--
ko01040	Biosynthesis of unsaturated fatty acids	2/330	40/11114	1.68	0.334033	0.751174	JreChr10G10925/JreChr10G11434	2	--
ko00944	Flavone and flavonol biosynthesis	1/330	16/11114	2.1	0.382825	0.826442	JreChr14G11123	1	--
ko01200	Carbon metabolism	14/330	426/11114	1.11	0.386979	0.826442	JreChr01G10401/JreChr02G11085/JreChr03G11563/JreChr03G11599/JreChr04G10702/JreChr05G12833/JreChr06G10706/JreChr06G10940/JreChr06G11798/JreChr07G12562/JreChr08G10794/JreChr10G11434/JreChr11G12047/JreChr14G10680	14	--
ko00592	alpha-Linolenic acid metabolism	4/330	107/11114	1.26	0.393117	0.826442	JreChr04G10653/JreChr10G11434/JreChr10G11604/JreChr15G10815	4	--
ko00563	Glycosylphosphatidylinositol (GPI)-anchor biosynthesis	2/330	47/11114	1.43	0.408952	0.826442	JreChr03G13048/JreChr11G12183	2	--
ko00061	Fatty acid biosynthesis	3/330	80/11114	1.26	0.425656	0.826442	JreChr02G10700/JreChr05G10406/JreChr12G10871	3	--
ko00130	Ubiquinone and other terpenoid-quinone biosynthesis	3/330	80/11114	1.26	0.425656	0.826442	JreChr03G11454/JreChr11G11699/JreChr13G11898	3	--
ko00620	Pyruvate metabolism	5/330	144/11114	1.17	0.425969	0.826442	JreChr01G10401/JreChr03G11755/JreChr07G12562/JreChr12G11393/JreChr12G11416	5	--
ko00402	Benzoxazinoid biosynthesis	1/330	19/11114	1.77	0.436264	0.830139	JreChr01G12073	1	--
ko00710	Carbon fixation in photosynthetic organisms	4/330	116/11114	1.16	0.453234	0.834884	JreChr02G11085/JreChr04G10702/JreChr07G12562/JreChr08G10794	4	--
ko00010	Glycolysis / Gluconeogenesis	8/330	248/11114	1.09	0.456678	0.834884	JreChr01G10401/JreChr03G11755/JreChr05G12833/JreChr06G10940/JreChr07G12562/JreChr10G11445/JreChr12G11107/JreChr15G10815	8	--
ko00100	Steroid biosynthesis	2/330	53/11114	1.27	0.469779	0.834884	JreChr10G11604/JreChr16G10246	2	--
ko00480	Glutathione metabolism	5/330	152/11114	1.11	0.472509	0.834884	JreChr01G11222/JreChr03G12028/JreChr04G11686/JreChr09G11494/Juglans_regia_newGene_5061	5	--
ko04141	Protein processing in endoplasmic reticulum	17/330	561/11114	1.02	0.50156	0.857638	JreChr01G13371/JreChr03G11046/JreChr04G11946/JreChr04G12013/JreChr05G11001/JreChr05G12801/JreChr07G10051/JreChr13G11954/JreChr13G11955/JreChr13G11960/JreChr13G11961/JreChr15G10436/JreChr15G10442/JreChr15G10443/JreChr15G10721/Juglans_regia_newGene_1606/Juglans_regia_newGene_4128	17	--
ko00904	Diterpenoid biosynthesis	3/330	90/11114	1.12	0.502722	0.857638	JreChr13G11568/JreChr13G11845/Juglans_regia_newGene_2808	3	--
ko00230	Purine metabolism	6/330	194/11114	1.04	0.518091	0.868877	JreChr05G12574/JreChr06G11683/JreChr08G12066/JreChr08G12067/JreChr13G11483/Juglans_regia_newGene_4383	6	--
ko00564	Glycerophospholipid metabolism	6/330	198/11114	1.02	0.538148	0.887473	JreChr03G12329/JreChr03G12883/JreChr05G11990/JreChr06G11438/JreChr10G11604/JreChr16G11130	6	--
ko00053	Ascorbate and aldarate metabolism	4/330	132/11114	1.02	0.554462	0.899387	JreChr01G12568/JreChr03G11755/JreChr03G12176/JreChr09G12611	4	--
ko00290	Valine, leucine and isoleucine biosynthesis	1/330	28/11114	1.2	0.570451	0.910397	JreChr14G10680	1	--
ko00591	Linoleic acid metabolism	1/330	29/11114	1.16	0.583237	0.916029	JreChr10G11604	1	--
ko00780	Biotin metabolism	1/330	31/11114	1.09	0.607683	0.932272	JreChr05G10406	1	--
ko00400	Phenylalanine, tyrosine and tryptophan biosynthesis	3/330	106/11114	0.95	0.613845	0.932272	JreChr04G10702/JreChr08G10794/JreChr11G11699	3	--
ko00310	Lysine degradation	2/330	72/11114	0.94	0.635262	0.932272	JreChr03G11755/JreChr07G12139	2	--
ko00561	Glycerolipid metabolism	5/330	184/11114	0.92	0.642133	0.932272	JreChr03G11755/JreChr07G12034/JreChr10G11604/JreChr12G11107/JreChr16G10463	5	--
ko04136	Autophagy - other	2/330	73/11114	0.92	0.642752	0.932272	JreChr11G11563/JreChr14G11088	2	--
ko04712	Circadian rhythm - plant	4/330	149/11114	0.9	0.650111	0.932272	JreChr03G11047/JreChr04G12029/JreChr16G10498/Juglans_regia_newGene_1047	4	--
ko00770	Pantothenate and CoA biosynthesis	2/330	76/11114	0.89	0.664496	0.933262	JreChr16G10449/Juglans_regia_newGene_2556	2	--
ko00020	Citrate cycle (TCA cycle)	2/330	81/11114	0.83	0.698356	0.933262	JreChr03G11563/JreChr07G12562	2	--
ko00740	Riboflavin metabolism	1/330	40/11114	0.84	0.701156	0.933262	JreChr13G12179	1	--
ko00945	Stilbenoid, diarylheptanoid and gingerol biosynthesis	2/330	83/11114	0.81	0.711087	0.933262	JreChr01G12342/JreChr09G12012	2	--
ko00650	Butanoate metabolism	1/330	43/11114	0.78	0.727086	0.933262	JreChr01G10401	1	--
ko00340	Histidine metabolism	1/330	45/11114	0.75	0.743114	0.933262	JreChr03G11755	1	--
ko00510	N-Glycan biosynthesis	2/330	92/11114	0.73	0.762926	0.933262	JreChr05G11462/JreChr14G11179	2	--
ko00790	Folate biosynthesis	1/330	50/11114	0.67	0.779197	0.933262	JreChr13G12179	1	--
ko00730	Thiamine metabolism	1/330	51/11114	0.66	0.785783	0.933262	JreChr03G12701	1	--
ko00604	Glycosphingolipid biosynthesis - ganglio series	1/330	52/11114	0.65	0.792173	0.933262	JreChr02G11184	1	--
ko00640	Propanoate metabolism	1/330	52/11114	0.65	0.792173	0.933262	JreChr10G11434	1	--
ko00380	Tryptophan metabolism	2/330	99/11114	0.68	0.797494	0.933262	JreChr03G11755/JreChr07G12210	2	--
ko00670	One carbon pool by folate	1/330	53/11114	0.64	0.798373	0.933262	JreChr06G11798	1	--
ko00941	Flavonoid biosynthesis	3/330	145/11114	0.7	0.809521	0.933262	JreChr01G12342/JreChr09G12012/JreChr14G11123	3	--
ko04120	Ubiquitin mediated proteolysis	6/330	274/11114	0.74	0.828347	0.933262	JreChr01G11928/JreChr05G10522/JreChr09G11760/JreChr09G12067/JreChr13G10408/JreChr15G10912	6	--
ko00565	Ether lipid metabolism	1/330	64/11114	0.53	0.855527	0.933262	JreChr10G11604	1	--
ko00531	Glycosaminoglycan degradation	1/330	70/11114	0.48	0.879562	0.933262	JreChr02G11184	1	--
ko00900	Terpenoid backbone biosynthesis	1/330	73/11114	0.46	0.89004	0.933262	JreChr05G10001	1	--
ko00909	Sesquiterpenoid and triterpenoid biosynthesis	1/330	73/11114	0.46	0.89004	0.933262	JreChr10G11980	1	--
ko00970	Aminoacyl-tRNA biosynthesis	2/330	126/11114	0.53	0.892506	0.933262	JreChr09G11763/JreChr11G10724	2	--
ko03018	RNA degradation	4/330	220/11114	0.61	0.896262	0.933262	JreChr05G12833/JreChr06G10940/JreChr07G11439/JreChr09G10554	4	--
ko03008	Ribosome biogenesis in eukaryotes	3/330	176/11114	0.57	0.898512	0.933262	JreChr07G11439/Juglans_regia_newGene_2033/Juglans_regia_newGene_3424	3	--
ko03022	Basal transcription factors	1/330	76/11114	0.44	0.899608	0.933262	JreChr02G11666	1	--
ko00051	Fructose and mannose metabolism	2/330	135/11114	0.5	0.91361	0.933262	JreChr03G13379/JreChr08G11709	2	--
ko00511	Other glycan degradation	1/330	102/11114	0.33	0.954441	0.933262	JreChr02G11184	1	--
ko00600	Sphingolipid metabolism	1/330	108/11114	0.31	0.962045	0.933262	JreChr02G11184	1	--
ko00562	Inositol phosphate metabolism	2/330	170/11114	0.4	0.964062	0.933262	JreChr01G12568/Juglans_regia_newGene_5952	2	--
ko04626	Plant-pathogen interaction	21/330	1002/11114	0.71	0.969473	0.933262	JreChr01G11675/JreChr01G12153/JreChr01G12173/JreChr01G13887/JreChr02G10298/JreChr02G10299/JreChr03G10623/JreChr04G11479/JreChr05G12826/JreChr07G10970/JreChr09G10305/JreChr09G10307/JreChr09G10499/JreChr10G11735/JreChr11G12311/JreChr13G11690/JreChr13G11759/JreChr14G11428/JreChr14G11457/JreChr15G11864/JreChr16G10305	21	--
ko03013	RNA transport	5/330	329/11114	0.51	0.96969	0.933262	JreChr01G13956/JreChr07G12047/JreChr08G12093/JreChr10G10042/JreChr11G11941	5	--
ko00030	Pentose phosphate pathway	1/330	121/11114	0.28	0.974455	0.933262	JreChr06G10706	1	--
ko00190	Oxidative phosphorylation	2/330	195/11114	0.35	0.981195	0.933262	JreChr07G12153/JreChr16G10050	2	--
ko03440	Homologous recombination	1/330	137/11114	0.25	0.984319	0.933262	JreChr12G11364	1	--
ko04144	Endocytosis	6/330	430/11114	0.47	0.989563	0.933262	JreChr01G13112/JreChr04G10423/JreChr05G12801/JreChr07G12303/JreChr13G12115/Juglans_regia_newGene_4128	6	--
ko04145	Phagosome	1/330	151/11114	0.22	0.989775	0.933262	JreChr06G11068	1	--
ko04070	Phosphatidylinositol signaling system	1/330	162/11114	0.21	0.992696	0.933262	Juglans_regia_newGene_5952	1	--
ko03015	mRNA surveillance pathway	1/330	208/11114	0.16	0.998217	0.933262	JreChr07G11056	1	--
ko03010	Ribosome	3/330	426/11114	0.24	0.999782	0.933262	JreChr07G10658/JreChr13G10767/JreChr14G11407	3	--

## Sheet: Cluster 3
ID	Description	GeneRatio	BgRatio	Rich_factor	pvalue	qvalue	geneID	Count	regulated
ko03030	DNA replication	12/524	77/11114	3.31	0.000237107	0.0267057	JreChr01G10475/JreChr01G13380/JreChr02G10540/JreChr07G11040/JreChr09G10385/JreChr11G10298/JreChr13G10807/JreChr13G11448/JreChr14G10313/JreChr15G11331/JreChr16G10038/JreChr16G11414	12	--
ko00730	Thiamine metabolism	9/524	51/11114	3.74	0.000555447	0.0312804	JreChr03G13339/JreChr04G10041/JreChr07G12042/JreChr08G11032/JreChr11G10103/JreChr11G11490/JreChr11G11889/JreChr12G11102/JreChr16G10664	9	--
ko03430	Mismatch repair	10/524	69/11114	3.07	0.00137929	0.0479896	JreChr01G13380/JreChr03G12208/JreChr07G11809/JreChr08G10165/JreChr11G10298/JreChr13G11448/JreChr14G10889/JreChr16G10038/JreChr16G10345/JreChr16G11414	10	--
ko00300	Lysine biosynthesis	5/524	20/11114	5.3	0.00196432	0.0479896	JreChr02G11464/JreChr05G10174/JreChr05G10980/JreChr05G12880/JreChr06G11209	5	--
ko03410	Base excision repair	10/524	73/11114	2.91	0.00213038	0.0479896	JreChr01G13380/JreChr02G10540/JreChr04G10002/JreChr06G10069/JreChr07G10370/JreChr07G12906/JreChr11G10285/JreChr13G10807/JreChr15G11331/JreChr16G10603	10	--
ko04075	Plant hormone signal transduction	60/524	921/11114	1.38	0.00606603	0.113871	JreChr01G10052/JreChr01G10273/JreChr01G10532/JreChr01G11944/JreChr01G12198/JreChr01G12398/JreChr01G13664/JreChr01G13784/JreChr02G10019/JreChr02G10026/JreChr02G10093/JreChr02G10697/JreChr02G11374/JreChr03G11576/JreChr03G12135/JreChr03G12643/JreChr04G10154/JreChr04G11216/JreChr04G11679/JreChr04G11832/JreChr04G12351/JreChr04G12494/JreChr05G10415/JreChr05G10659/JreChr05G11332/JreChr05G11965/JreChr05G…	60	--
ko01230	Biosynthesis of amino acids	30/524	400/11114	1.59	0.00802117	0.129062	JreChr01G10777/JreChr01G12166/JreChr01G12850/JreChr01G13409/JreChr01G13460/JreChr02G10310/JreChr02G11122/JreChr02G11464/JreChr03G12439/JreChr04G10622/JreChr05G10055/JreChr05G10159/JreChr05G10174/JreChr05G10980/JreChr05G12171/JreChr05G12880/JreChr06G11199/JreChr06G11209/JreChr06G11529/JreChr07G10803/JreChr07G12103/JreChr07G12927/JreChr08G10936/JreChr08G11129/JreChr09G12479/JreChr11G11970/JreChr12G…	30	--
ko00230	Purine metabolism	17/524	194/11114	1.86	0.0102257	0.143968	JreChr01G10603/JreChr01G12166/JreChr02G11168/JreChr03G11926/JreChr04G12480/JreChr05G12171/JreChr06G11131/JreChr06G11529/JreChr07G11009/JreChr07G11440/JreChr07G12292/JreChr11G10103/JreChr11G11547/JreChr12G11143/JreChr14G11106/JreChr15G10363/Juglans_regia_newGene_3778	17	--
ko00600	Sphingolipid metabolism	11/524	108/11114	2.16	0.0127565	0.159642	JreChr03G10050/JreChr05G11000/JreChr05G12506/JreChr08G10450/JreChr09G11527/JreChr09G12055/JreChr09G12083/JreChr10G11739/JreChr13G10126/JreChr14G11567/JreChr15G10180	11	--
ko00340	Histidine metabolism	6/524	45/11114	2.83	0.0182247	0.188496	JreChr01G10777/JreChr05G10515/JreChr06G11199/JreChr07G12927/JreChr08G10936/JreChr11G11970	6	--
ko00620	Pyruvate metabolism	13/524	144/11114	1.91	0.0184092	0.188496	JreChr01G10410/JreChr01G12166/JreChr01G13708/JreChr03G12086/JreChr05G10515/JreChr05G12171/JreChr06G10787/JreChr06G11529/JreChr14G11106/JreChr16G11088/JreChr16G11360/Juglans_regia_newGene_3778/Juglans_regia_newGene_5553	13	--
ko03440	Homologous recombination	12/524	137/11114	1.86	0.0282752	0.26539	JreChr01G13471/JreChr03G11633/JreChr03G11932/JreChr03G12671/JreChr03G13471/JreChr04G12395/JreChr05G12650/JreChr07G11269/JreChr09G10078/JreChr09G11702/JreChr13G11448/Juglans_regia_newGene_2966	12	--
ko00261	Monobactam biosynthesis	3/524	18/11114	3.53	0.0501811	0.434767	JreChr02G11464/JreChr05G12880/JreChr07G11440	3	--
ko00562	Inositol phosphate metabolism	13/524	170/11114	1.62	0.0584487	0.470226	JreChr01G10291/JreChr01G12367/JreChr02G10990/JreChr02G11756/JreChr06G11199/JreChr06G11819/JreChr07G10651/JreChr07G10826/JreChr07G12830/JreChr09G12224/JreChr09G12599/JreChr11G12192/JreChr11G12609	13	--
ko00500	Starch and sucrose metabolism	27/524	427/11114	1.34	0.073481	0.519649	JreChr01G10745/JreChr01G13782/JreChr02G10059/JreChr04G10201/JreChr04G10586/JreChr04G11943/JreChr05G10126/JreChr05G11944/JreChr06G10683/JreChr06G12160/JreChr07G11294/JreChr07G11520/JreChr07G12469/JreChr09G12482/JreChr11G11075/JreChr12G10678/JreChr12G11133/JreChr13G11513/JreChr13G11572/JreChr13G11916/JreChr13G11928/JreChr14G10580/JreChr14G11034/JreChr14G11450/JreChr14G11550/JreChr14G11551/Juglans_r…	27	--
ko00970	Aminoacyl-tRNA biosynthesis	10/524	126/11114	1.68	0.0738193	0.519649	JreChr01G12169/JreChr03G10037/JreChr05G10796/JreChr05G12219/JreChr06G11525/JreChr09G10472/JreChr14G10531/JreChr14G11323/Juglans_regia_newGene_2353/Juglans_regia_newGene_2637	10	--
ko00942	Anthocyanin biosynthesis	2/524	11/11114	3.86	0.0920801	0.594435	JreChr04G11320/JreChr04G11325	2	--
ko03420	Nucleotide excision repair	8/524	99/11114	1.71	0.0949985	0.594435	JreChr01G13380/JreChr07G11809/JreChr11G10298/JreChr13G10807/JreChr13G11448/JreChr15G11331/JreChr16G10038/JreChr16G11414	8	--
ko00100	Steroid biosynthesis	5/524	53/11114	2	0.10328	0.612243	JreChr01G10362/JreChr04G12362/JreChr08G11267/JreChr15G11449/Juglans_regia_newGene_5605	5	--
ko00531	Glycosaminoglycan degradation	6/524	70/11114	1.82	0.111517	0.620792	JreChr03G10050/JreChr05G12506/JreChr06G10950/JreChr08G10450/JreChr11G12525/JreChr13G10126	6	--
ko00520	Amino sugar and nucleotide sugar metabolism	20/524	318/11114	1.33	0.115746	0.620792	JreChr02G10059/JreChr02G11008/JreChr02G11491/JreChr02G11646/JreChr02G11699/JreChr03G12318/JreChr05G11887/JreChr05G11944/JreChr06G10680/JreChr06G11766/JreChr07G10092/JreChr07G11520/JreChr08G10091/JreChr08G10666/JreChr08G10741/JreChr08G11171/JreChr09G10030/JreChr10G11702/JreChr15G11473/JreChr15G11668	20	--
ko00290	Valine, leucine and isoleucine biosynthesis	3/524	28/11114	2.27	0.143408	0.734192	JreChr01G12850/JreChr02G10310/JreChr04G10622	3	--
ko04145	Phagosome	10/524	151/11114	1.4	0.175594	0.835563	JreChr02G10472/JreChr04G10572/JreChr06G11530/JreChr07G12932/JreChr09G11995/JreChr09G12273/JreChr11G11371/JreChr12G11008/Juglans_regia_newGene_3779/Juglans_regia_newGene_4160	10	--
ko00905	Brassinosteroid biosynthesis	3/524	31/11114	2.05	0.178045	0.835563	JreChr02G11334/JreChr03G12263/JreChr06G10726	3	--
ko00965	Betalain biosynthesis	3/524	32/11114	1.99	0.190063	0.836001	JreChr02G11875/JreChr03G10601/JreChr03G11123	3	--
ko00460	Cyanoamino acid metabolism	8/524	118/11114	1.44	0.192983	0.836001	JreChr04G11217/JreChr06G10683/JreChr13G11513/JreChr13G11916/JreChr14G11550/JreChr14G11551/JreChr15G10741/JreChr16G10751	8	--
ko00511	Other glycan degradation	7/524	102/11114	1.46	0.205552	0.857469	JreChr03G10050/JreChr03G11036/JreChr03G12199/JreChr05G10369/JreChr05G12506/JreChr08G10450/JreChr13G10126	7	--
ko00240	Pyrimidine metabolism	8/524	123/11114	1.38	0.224013	0.880114	JreChr02G11168/JreChr03G11926/JreChr04G10467/JreChr04G12480/JreChr14G10364/JreChr15G10203/JreChr15G10363/Juglans_regia_newGene_4931	8	--
ko00604	Glycosphingolipid biosynthesis - ganglio series	4/524	52/11114	1.63	0.228962	0.880114	JreChr03G10050/JreChr05G12506/JreChr08G10450/JreChr13G10126	4	--
ko04070	Phosphatidylinositol signaling system	10/524	162/11114	1.31	0.234423	0.880114	JreChr01G10291/JreChr01G12367/JreChr02G11756/JreChr06G11199/JreChr06G11819/JreChr07G10826/JreChr07G12830/JreChr09G12224/JreChr09G12599/JreChr11G12192	10	--
ko00310	Lysine degradation	5/524	72/11114	1.47	0.251633	0.914252	JreChr01G10410/JreChr04G10657/JreChr04G11825/JreChr05G10515/JreChr15G11475	5	--
ko00073	Cutin, suberine and wax biosynthesis	5/524	74/11114	1.43	0.269712	0.936784	JreChr01G10028/JreChr06G10700/JreChr07G11507/JreChr12G10981/JreChr13G11409	5	--
ko01210	2-Oxocarboxylic acid metabolism	6/524	93/11114	1.37	0.274469	0.936784	JreChr01G12850/JreChr01G13460/JreChr02G10310/JreChr04G10622/JreChr05G10443/JreChr05G12880	6	--
ko00053	Ascorbate and aldarate metabolism	8/524	132/11114	1.29	0.283876	0.940395	JreChr05G10515/JreChr06G10680/JreChr06G11199/JreChr07G10092/JreChr08G10741/JreChr08G11171/JreChr09G12599/JreChr10G11609	8	--
ko00603	Glycosphingolipid biosynthesis - globo and isoglobo series	2/524	23/11114	1.84	0.295959	0.946476	JreChr05G11000/JreChr09G12055	2	--
ko00280	Valine, leucine and isoleucine degradation	6/524	98/11114	1.3	0.315802	0.946476	JreChr01G10410/JreChr02G11270/JreChr03G11591/JreChr05G10515/JreChr11G11606/JreChr11G11937	6	--
ko00430	Taurine and hypotaurine metabolism	1/524	8/11114	2.65	0.320561	0.946476	JreChr04G11217	1	--
ko00061	Fatty acid biosynthesis	5/524	80/11114	1.33	0.325363	0.946476	JreChr02G11270/JreChr05G11730/JreChr09G10182/JreChr13G10035/Juglans_regia_newGene_5553	5	--
ko00650	Butanoate metabolism	3/524	43/11114	1.48	0.330845	0.946476	JreChr05G12910/JreChr06G10888/JreChr08G10602	3	--
ko00062	Fatty acid elongation	4/524	66/11114	1.29	0.3784	0.946476	JreChr01G10143/JreChr12G11383/JreChr13G10035/JreChr14G11728	4	--
ko00943	Isoflavonoid biosynthesis	2/524	28/11114	1.51	0.383121	0.946476	JreChr15G11991/JreChr15G11995	2	--
ko03450	Non-homologous end-joining	1/524	10/11114	2.12	0.383166	0.946476	JreChr02G10540	1	--
ko00400	Phenylalanine, tyrosine and tryptophan biosynthesis	6/524	106/11114	1.2	0.383541	0.946476	JreChr01G13409/JreChr03G12439/JreChr05G10159/JreChr07G10803/JreChr09G12479/JreChr12G10573	6	--
ko00010	Glycolysis / Gluconeogenesis	13/524	248/11114	1.11	0.387577	0.946476	JreChr01G10410/JreChr01G12166/JreChr05G10515/JreChr05G11944/JreChr05G12171/JreChr06G11529/JreChr07G12103/JreChr08G11129/JreChr09G11452/JreChr14G11106/JreChr16G11088/JreChr16G11360/Juglans_regia_newGene_3778	13	--
ko00591	Linoleic acid metabolism	2/524	29/11114	1.46	0.400042	0.946476	JreChr01G11696/JreChr08G11469	2	--
ko04626	Plant-pathogen interaction	49/524	1002/11114	1.04	0.414844	0.946476	JreChr01G10015/JreChr01G10018/JreChr01G10143/JreChr01G11266/JreChr01G11272/JreChr01G12900/JreChr01G13715/JreChr02G11075/JreChr03G10066/JreChr03G10935/JreChr03G11576/JreChr03G12672/JreChr03G13026/JreChr03G13221/JreChr03G13284/JreChr04G10115/JreChr04G10687/JreChr04G12080/JreChr05G10366/JreChr05G12449/JreChr06G11868/JreChr07G10402/JreChr07G12331/JreChr07G12847/JreChr08G10032/JreChr08G11532/JreChr08G…	49	--
ko00514	Other types of O-glycan biosynthesis	2/524	32/11114	1.33	0.449412	0.946476	JreChr01G12366/JreChr14G10827	2	--
ko03008	Ribosome biogenesis in eukaryotes	9/524	176/11114	1.08	0.450243	0.946476	JreChr03G10524/JreChr05G10299/JreChr06G10478/JreChr08G10120/JreChr09G10764/JreChr09G11352/JreChr12G10321/JreChr14G10354/JreChr16G10701	9	--
ko00564	Glycerophospholipid metabolism	10/524	198/11114	1.07	0.458067	0.946476	JreChr01G13193/JreChr03G12299/JreChr03G12969/JreChr04G12562/JreChr06G10761/JreChr06G10882/JreChr07G12242/JreChr11G12022/JreChr11G12609/JreChr13G11075	10	--
ko00440	Phosphonate and phosphinate metabolism	1/524	13/11114	1.63	0.466442	0.946476	JreChr06G10761	1	--
ko00660	C5-Branched dibasic acid metabolism	1/524	13/11114	1.63	0.466442	0.946476	JreChr01G12850	1	--
ko00901	Indole alkaloid biosynthesis	1/524	13/11114	1.63	0.466442	0.946476	JreChr07G12656	1	--
ko00450	Selenocompound metabolism	3/524	55/11114	1.16	0.483791	0.946476	JreChr07G11440/JreChr10G10454/JreChr13G10632	3	--
ko00760	Nicotinate and nicotinamide metabolism	3/524	55/11114	1.16	0.483791	0.946476	JreChr02G11168/JreChr03G11926/JreChr11G12071	3	--
ko01212	Fatty acid metabolism	6/524	120/11114	1.06	0.501156	0.946476	JreChr02G10523/JreChr02G11270/JreChr05G11730/JreChr09G10182/JreChr13G10035/Juglans_regia_newGene_5553	6	--
ko00020	Citrate cycle (TCA cycle)	4/524	81/11114	1.05	0.535013	0.946476	JreChr01G10410/JreChr02G10426/JreChr16G11088/JreChr16G11360	4	--
ko00903	Limonene and pinene degradation	1/524	16/11114	1.33	0.538495	0.946476	JreChr05G10515	1	--
ko00944	Flavone and flavonol biosynthesis	1/524	16/11114	1.33	0.538495	0.946476	JreChr09G11024	1	--
ko04144	Endocytosis	20/524	430/11114	0.99	0.558743	0.946476	JreChr01G10097/JreChr01G10109/JreChr01G11964/JreChr01G13080/JreChr03G12191/JreChr04G10402/JreChr05G12877/JreChr06G10974/JreChr06G11819/JreChr07G12704/JreChr07G12830/JreChr08G10931/JreChr08G11594/JreChr08G11734/JreChr09G10525/JreChr09G12566/JreChr11G11476/JreChr11G11625/JreChr12G11091/Juglans_regia_newGene_4270	20	--
ko00966	Glucosinolate biosynthesis	1/524	17/11114	1.25	0.560285	0.946476	JreChr05G10443	1	--
ko00480	Glutathione metabolism	7/524	152/11114	0.98	0.580038	0.946476	JreChr04G11217/JreChr04G11975/JreChr04G12480/JreChr07G10696/JreChr14G10496/JreChr15G10363/Juglans_regia_newGene_217	7	--
ko00565	Ether lipid metabolism	3/524	64/11114	0.99	0.586828	0.946476	JreChr04G12562/JreChr06G10761/JreChr11G12609	3	--
ko00052	Galactose metabolism	8/524	178/11114	0.95	0.606249	0.946476	JreChr03G10050/JreChr05G11000/JreChr05G12506/JreChr08G10450/JreChr08G11129/JreChr09G12055/JreChr12G11133/JreChr13G10126	8	--
ko00513	Various types of N-glycan biosynthesis	3/524	67/11114	0.95	0.618118	0.946476	JreChr03G11666/JreChr08G12208/JreChr13G11543	3	--
ko04016	MAPK signaling pathway - plant	26/524	579/11114	0.95	0.63237	0.946476	JreChr01G12900/JreChr01G13784/JreChr02G11008/JreChr03G11576/JreChr04G10115/JreChr06G11133/JreChr07G10402/JreChr07G10529/JreChr07G10705/JreChr07G12847/JreChr08G10317/JreChr09G11185/JreChr09G11567/JreChr10G11483/JreChr11G11469/JreChr11G12688/JreChr14G11401/JreChr15G11194/JreChr15G11806/JreChr15G12133/JreChr16G10051/JreChr16G10160/JreChr16G10392/JreChr16G10771/Juglans_regia_newGene_4457/Juglans_regi…	26	--
ko00510	N-Glycan biosynthesis	4/524	92/11114	0.92	0.636292	0.946476	JreChr03G11666/JreChr03G12391/JreChr08G12208/JreChr13G11543	4	--
ko00561	Glycerolipid metabolism	8/524	184/11114	0.92	0.643545	0.946476	JreChr03G10423/JreChr03G12969/JreChr05G10515/JreChr05G11000/JreChr09G11452/JreChr09G12055/JreChr11G11966/JreChr13G11075	8	--
ko03050	Proteasome	5/524	116/11114	0.91	0.644437	0.946476	JreChr01G13967/JreChr02G12145/JreChr05G10531/JreChr08G10939/JreChr11G11672	5	--
ko00040	Pentose and glucuronate interconversions	13/524	296/11114	0.93	0.644482	0.946476	JreChr03G13321/JreChr04G10152/JreChr06G10680/JreChr07G10928/JreChr08G10846/JreChr08G11171/JreChr09G11273/JreChr09G11452/JreChr11G10784/JreChr12G10881/JreChr13G10001/JreChr15G12006/JreChr16G10767	13	--
ko00195	Photosynthesis	3/524	72/11114	0.88	0.666599	0.946476	JreChr01G11721/JreChr07G10368/JreChr09G12341	3	--
ko00590	Arachidonic acid metabolism	2/524	48/11114	0.88	0.668348	0.946476	JreChr01G11436/JreChr04G11217	2	--
ko00909	Sesquiterpenoid and triterpenoid biosynthesis	3/524	73/11114	0.87	0.675738	0.946476	JreChr08G11267/JreChr16G10537/JreChr16G10552	3	--
ko04136	Autophagy - other	3/524	73/11114	0.87	0.675738	0.946476	JreChr13G11367/JreChr13G11843/JreChr16G10567	3	--
ko00270	Cysteine and methionine metabolism	8/524	191/11114	0.89	0.684418	0.946476	JreChr02G11122/JreChr05G10055/JreChr05G12880/JreChr11G10954/JreChr12G10547/JreChr13G10632/JreChr13G11220/Juglans_regia_newGene_282	8	--
ko00330	Arginine and proline metabolism	4/524	98/11114	0.87	0.68511	0.946476	JreChr01G12980/JreChr04G11100/JreChr05G10515/JreChr06G11095	4	--
ko00380	Tryptophan metabolism	4/524	99/11114	0.86	0.692781	0.946476	JreChr01G10410/JreChr05G10443/JreChr05G10515/JreChr06G11095	4	--
ko00940	Phenylpropanoid biosynthesis	17/524	397/11114	0.91	0.69499	0.946476	JreChr01G10220/JreChr01G10229/JreChr01G11066/JreChr01G13501/JreChr03G10217/JreChr03G10690/JreChr03G11462/JreChr04G10636/JreChr05G11714/JreChr06G10683/JreChr10G11193/JreChr13G11513/JreChr13G11916/JreChr14G10957/JreChr14G11423/JreChr14G11550/JreChr14G11551	17	--
ko00770	Pantothenate and CoA biosynthesis	3/524	76/11114	0.84	0.702042	0.946476	JreChr02G10310/JreChr04G10622/JreChr05G10515	3	--
ko04712	Circadian rhythm - plant	6/524	149/11114	0.85	0.710403	0.946476	JreChr01G10532/JreChr03G12334/JreChr06G10569/JreChr08G10680/JreChr11G12426/Juglans_regia_newGene_186	6	--
ko00640	Propanoate metabolism	2/524	52/11114	0.82	0.710732	0.946476	JreChr01G10410/Juglans_regia_newGene_5553	2	--
ko01200	Carbon metabolism	18/524	426/11114	0.9	0.719524	0.946476	JreChr01G10410/JreChr01G12166/JreChr01G13340/JreChr01G13708/JreChr03G12086/JreChr05G10055/JreChr05G11944/JreChr05G12171/JreChr06G10787/JreChr06G11529/JreChr07G12103/JreChr08G10602/JreChr08G11129/JreChr14G11106/JreChr16G11088/JreChr16G11360/Juglans_regia_newGene_3778/Juglans_regia_newGene_5553	18	--
ko00260	Glycine, serine and threonine metabolism	5/524	128/11114	0.83	0.727635	0.946476	JreChr01G10410/JreChr01G13340/JreChr05G10055/JreChr05G12880/JreChr07G12103	5	--
ko00071	Fatty acid degradation	3/524	84/11114	0.76	0.764183	0.946476	JreChr02G10523/JreChr05G10515/JreChr05G11730	3	--
ko00250	Alanine, aspartate and glutamate metabolism	3/524	84/11114	0.76	0.764183	0.946476	JreChr06G11131/JreChr15G10741/JreChr16G10751	3	--
ko00780	Biotin metabolism	1/524	31/11114	0.68	0.776698	0.946476	JreChr09G10182	1	--
ko00902	Monoterpenoid biosynthesis	1/524	33/11114	0.64	0.797315	0.946476	JreChr01G12971	1	--
ko03060	Protein export	3/524	90/11114	0.71	0.803546	0.946476	JreChr02G10472/JreChr09G12273/JreChr10G12186	3	--
ko00920	Sulfur metabolism	2/524	63/11114	0.67	0.804403	0.946476	JreChr07G11440/JreChr13G11044	2	--
ko00410	beta-Alanine metabolism	2/524	71/11114	0.6	0.854551	0.946476	JreChr04G11100/JreChr05G10515	2	--
ko00051	Fructose and mannose metabolism	4/524	135/11114	0.63	0.88593	0.946476	JreChr02G10059/JreChr02G11699/JreChr08G11129/JreChr15G11473	4	--
ko04146	Peroxisome	5/524	167/11114	0.64	0.900264	0.946476	JreChr01G11436/JreChr03G11830/JreChr05G10935/JreChr05G11730/JreChr09G12031	5	--
ko04120	Ubiquitin mediated proteolysis	9/524	274/11114	0.7	0.904797	0.946476	JreChr01G11524/JreChr01G12745/JreChr01G13444/JreChr04G11784/JreChr05G12034/JreChr07G11692/JreChr09G11684/JreChr11G11626/JreChr13G10095	9	--
ko00790	Folate biosynthesis	1/524	50/11114	0.42	0.9111	0.946476	JreChr16G10945	1	--
ko00906	Carotenoid biosynthesis	2/524	85/11114	0.5	0.91498	0.946476	JreChr02G11532/JreChr11G12286	2	--
ko03020	RNA polymerase	1/524	51/11114	0.42	0.91531	0.946476	JreChr02G10442	1	--
ko00941	Flavonoid biosynthesis	4/524	145/11114	0.59	0.915901	0.946476	JreChr04G11647/JreChr06G12009/JreChr10G11193/JreChr11G11451	4	--
ko00710	Carbon fixation in photosynthetic organisms	3/524	116/11114	0.55	0.915994	0.946476	JreChr01G13708/JreChr03G12086/JreChr06G10787	3	--
ko00904	Diterpenoid biosynthesis	2/524	90/11114	0.47	0.93015	0.946476	JreChr03G10083/JreChr16G10942	2	--
ko00220	Arginine biosynthesis	1/524	58/11114	0.37	0.939706	0.946476	JreChr01G13460	1	--
ko00910	Nitrogen metabolism	1/524	59/11114	0.36	0.942563	0.946476	JreChr10G11537	1	--
ko00860	Porphyrin and chlorophyll metabolism	2/524	97/11114	0.44	0.947143	0.946476	JreChr02G10976/JreChr12G11283	2	--
ko00908	Zeatin biosynthesis	1/524	62/11114	0.34	0.95035	0.946476	JreChr09G11880	1	--
ko00960	Tropane, piperidine and pyridine alkaloid biosynthesis	1/524	62/11114	0.34	0.95035	0.946476	JreChr11G10751	1	--
ko03018	RNA degradation	6/524	220/11114	0.58	0.951318	0.946476	JreChr01G12526/JreChr01G13126/JreChr03G11439/JreChr03G11826/JreChr08G11129/JreChr13G11663	6	--
ko03013	RNA transport	10/524	329/11114	0.64	0.951583	0.946476	JreChr01G11092/JreChr01G13420/JreChr03G10524/JreChr03G12221/JreChr03G12898/JreChr05G12183/JreChr07G10365/JreChr10G11759/JreChr15G11022/JreChr15G11023	10	--
ko02010	ABC transporters	3/524	133/11114	0.48	0.953717	0.946476	JreChr02G11328/JreChr08G10661/JreChr13G10299	3	--
ko00592	alpha-Linolenic acid metabolism	2/524	107/11114	0.4	0.964736	0.946476	JreChr02G10523/JreChr03G12903	2	--
ko00900	Terpenoid backbone biosynthesis	1/524	73/11114	0.29	0.970909	0.946476	JreChr06G11026	1	--
ko00950	Isoquinoline alkaloid biosynthesis	1/524	77/11114	0.28	0.976051	0.946476	JreChr15G11802	1	--
ko00130	Ubiquinone and other terpenoid-quinone biosynthesis	1/524	80/11114	0.27	0.979303	0.946476	JreChr06G10384	1	--
ko00030	Pentose phosphate pathway	2/524	121/11114	0.35	0.980208	0.946476	JreChr05G11944/JreChr08G11129	2	--
ko00360	Phenylalanine metabolism	1/524	82/11114	0.26	0.981222	0.946476	JreChr06G11095	1	--
ko00945	Stilbenoid, diarylheptanoid and gingerol biosynthesis	1/524	83/11114	0.26	0.982114	0.946476	JreChr10G11193	1	--
ko00630	Glyoxylate and dicarboxylate metabolism	3/524	159/11114	0.4	0.982249	0.946476	JreChr01G10410/JreChr01G13340/JreChr08G10602	3	--
ko00190	Oxidative phosphorylation	4/524	195/11114	0.44	0.984051	0.946476	JreChr02G11856/JreChr05G12570/JreChr06G11511/JreChr16G10052	4	--
ko03040	Spliceosome	11/524	475/11114	0.49	0.997999	0.946476	JreChr01G10097/JreChr01G10161/JreChr01G10797/JreChr01G13438/JreChr02G12280/JreChr05G11642/JreChr06G11916/JreChr07G11755/JreChr11G11079/JreChr14G11575/Juglans_regia_newGene_1345	11	--
ko03015	mRNA surveillance pathway	2/524	208/11114	0.2	0.999547	0.946476	JreChr03G12247/JreChr09G12089	2	--
ko04141	Protein processing in endoplasmic reticulum	10/524	561/11114	0.38	0.999954	0.946476	JreChr01G10097/JreChr02G10472/JreChr02G10531/JreChr02G10960/JreChr08G12208/JreChr09G11506/JreChr09G12273/JreChr09G12527/JreChr11G11733/Juglans_regia_newGene_1975	10	--
ko03010	Ribosome	5/524	426/11114	0.25	0.999991	0.946476	JreChr01G11014/JreChr03G11201/JreChr05G12672/JreChr11G11158/JreChr13G11810	5	--

## Sheet: Cluster 4
	Description	GeneRatio	BgRatio	Rich_factor	pvalue	qvalue	geneID	Count	regulated
ko00940	Phenylpropanoid biosynthesis	15/136	397/11114	3.09	0.000100936	0.00701237	JreChr01G12343/JreChr01G12344/JreChr06G11870/JreChr09G10439/JreChr09G10443/JreChr09G10474/JreChr09G10480/JreChr09G10484/JreChr10G11034/JreChr11G10865/JreChr11G10870/JreChr12G10777/JreChr13G11149/JreChr15G10811/JreChr15G10813	15	--
ko00052	Galactose metabolism	9/136	178/11114	4.13	0.000331627	0.0115197	JreChr01G10521/JreChr03G11965/JreChr03G11967/JreChr03G12406/JreChr11G11538/JreChr11G12405/JreChr12G10264/JreChr12G10859/Juglans_regia_newGene_6109	9	--
ko00520	Amino sugar and nucleotide sugar metabolism	12/136	318/11114	3.08	0.000519723	0.0120357	JreChr01G10395/JreChr01G11840/JreChr02G10767/JreChr05G10587/JreChr05G12315/JreChr05G12742/JreChr07G10145/JreChr07G10147/JreChr12G10859/JreChr15G11593/Juglans_regia_newGene_2378/Juglans_regia_newGene_4325	12	--
ko04016	MAPK signaling pathway - plant	15/136	579/11114	2.12	0.00474971	0.0824949	JreChr01G13882/JreChr04G11324/JreChr05G10873/JreChr05G10921/JreChr05G12105/JreChr05G12315/JreChr05G12742/JreChr05G12944/JreChr06G10853/JreChr07G10145/JreChr07G10147/JreChr08G11539/JreChr10G12087/JreChr13G11838/JreChr16G10747	15	--
ko00592	alpha-Linolenic acid metabolism	5/136	107/11114	3.82	0.0100149	0.121344	JreChr01G10650/JreChr04G12589/JreChr04G12591/JreChr04G12606/JreChr05G12398	5	--
ko00040	Pentose and glucuronate interconversions	9/136	296/11114	2.48	0.0104797	0.121344	JreChr02G11011/JreChr09G11620/JreChr09G12508/JreChr11G11497/JreChr11G11604/JreChr13G11655/JreChr15G10922/JreChr15G10946/Juglans_regia_newGene_4325	9	--
ko00450	Selenocompound metabolism	3/136	55/11114	4.46	0.0296214	0.293987	JreChr06G11292/JreChr10G10438/JreChr11G11105	3	--
ko00910	Nitrogen metabolism	3/136	59/11114	4.16	0.0354439	0.307802	JreChr07G11806/JreChr12G10169/JreChr16G10448	3	--
ko03018	RNA degradation	6/136	220/11114	2.23	0.0531376	0.391829	JreChr03G13396/JreChr09G10550/JreChr10G10272/JreChr10G10356/JreChr10G10359/Juglans_regia_newGene_6109	6	--
ko00902	Monoterpenoid biosynthesis	2/136	33/11114	4.95	0.0613353	0.391829	JreChr08G11143/JreChr08G11146	2	--
ko00073	Cutin, suberine and wax biosynthesis	3/136	74/11114	3.31	0.0620396	0.391829	JreChr01G12119/JreChr01G12120/JreChr04G11713	3	--
ko02010	ABC transporters	4/136	133/11114	2.46	0.0802804	0.458488	JreChr01G12742/JreChr02G11333/JreChr09G10252/JreChr10G10151	4	--
ko01040	Biosynthesis of unsaturated fatty acids	2/136	40/11114	4.09	0.0857928	0.458488	JreChr01G10650/JreChr04G12589	2	--
ko00941	Flavonoid biosynthesis	4/136	145/11114	2.25	0.10214	0.506863	JreChr01G12343/JreChr01G12344/JreChr09G11624/JreChr14G11124	4	--
ko00280	Valine, leucine and isoleucine degradation	3/136	98/11114	2.5	0.118483	0.54327	JreChr01G10650/JreChr10G11440/JreChr15G11912	3	--
ko00511	Other glycan degradation	3/136	102/11114	2.4	0.129287	0.54327	JreChr03G11965/JreChr03G11967/JreChr05G11728	3	--
ko00604	Glycosphingolipid biosynthesis - ganglio series	2/136	52/11114	3.14	0.132937	0.54327	JreChr03G11965/JreChr03G11967	2	--
ko00220	Arginine biosynthesis	2/136	58/11114	2.82	0.158286	0.610927	JreChr07G11806/JreChr16G10448	2	--
ko00944	Flavone and flavonol biosynthesis	1/136	16/11114	5.11	0.178917	0.654211	JreChr14G11124	1	--
ko00966	Glucosinolate biosynthesis	1/136	17/11114	4.81	0.188979	0.656452	JreChr15G11912	1	--
ko00531	Glycosaminoglycan degradation	2/136	70/11114	2.33	0.211164	0.676379	JreChr03G11965/JreChr03G11967	2	--
ko00053	Ascorbate and aldarate metabolism	3/136	132/11114	1.86	0.219349	0.676379	JreChr03G10338/JreChr03G12026/Juglans_regia_newGene_4325	3	--
ko00950	Isoquinoline alkaloid biosynthesis	2/136	77/11114	2.12	0.242775	0.676379	JreChr04G10374/JreChr09G12062	2	--
ko00945	Stilbenoid, diarylheptanoid and gingerol biosynthesis	2/136	83/11114	1.97	0.270034	0.676379	JreChr01G12343/JreChr01G12344	2	--
ko00071	Fatty acid degradation	2/136	84/11114	1.95	0.27458	0.676379	JreChr01G10650/JreChr04G12589	2	--
ko00250	Alanine, aspartate and glutamate metabolism	2/136	84/11114	1.95	0.27458	0.676379	JreChr07G11806/JreChr16G10448	2	--
ko00906	Carotenoid biosynthesis	2/136	85/11114	1.92	0.279125	0.676379	JreChr03G10216/JreChr05G12665	2	--
ko00290	Valine, leucine and isoleucine biosynthesis	1/136	28/11114	2.92	0.291898	0.676379	JreChr15G11912	1	--
ko00350	Tyrosine metabolism	2/136	89/11114	1.84	0.297279	0.676379	JreChr04G10374/JreChr09G12062	2	--
ko00591	Linoleic acid metabolism	1/136	29/11114	2.82	0.300584	0.676379	JreChr08G11470	1	--
ko00904	Diterpenoid biosynthesis	2/136	90/11114	1.82	0.301808	0.676379	JreChr05G11579/JreChr06G10060	2	--
ko00965	Betalain biosynthesis	1/136	32/11114	2.55	0.326015	0.707796	JreChr04G10374	1	--
ko00010	Glycolysis / Gluconeogenesis	4/136	248/11114	1.32	0.360642	0.759247	JreChr07G11543/JreChr11G11497/JreChr11G12405/Juglans_regia_newGene_6109	4	--
ko00600	Sphingolipid metabolism	2/136	108/11114	1.51	0.382033	0.778155	JreChr03G11965/JreChr03G11967	2	--
ko00561	Glycerolipid metabolism	3/136	184/11114	1.33	0.392025	0.778155	JreChr01G12395/JreChr01G12396/JreChr11G11497	3	--
ko00270	Cysteine and methionine metabolism	3/136	191/11114	1.28	0.415102	0.792305	JreChr01G13882/JreChr11G11105/JreChr15G11912	3	--
ko00460	Cyanoamino acid metabolism	2/136	118/11114	1.39	0.424962	0.792305	JreChr10G11034/JreChr13G11149	2	--
ko01212	Fatty acid metabolism	2/136	120/11114	1.36	0.433367	0.792305	JreChr01G10650/JreChr04G12589	2	--
ko04626	Plant-pathogen interaction	13/136	1002/11114	1.06	0.455374	0.811192	JreChr04G11324/JreChr05G10873/JreChr05G10921/JreChr05G11050/JreChr05G12944/JreChr06G10853/JreChr07G11192/JreChr08G12256/JreChr10G12087/JreChr13G10745/JreChr13G11582/JreChr15G11618/JreChr16G10747	13	--
ko00640	Propanoate metabolism	1/136	52/11114	1.57	0.473615	0.813497	JreChr04G12589	1	--
ko00100	Steroid biosynthesis	1/136	53/11114	1.54	0.480087	0.813497	JreChr09G10174	1	--
ko00630	Glyoxylate and dicarboxylate metabolism	2/136	159/11114	1.03	0.582585	0.851041	JreChr11G11369/JreChr16G10448	2	--
ko00410	beta-Alanine metabolism	1/136	71/11114	1.15	0.583952	0.851041	JreChr04G12589	1	--
ko00310	Lysine degradation	1/136	72/11114	1.14	0.589076	0.851041	JreChr03G11616	1	--
ko00909	Sesquiterpenoid and triterpenoid biosynthesis	1/136	73/11114	1.12	0.594137	0.851041	JreChr11G10187	1	--
ko04130	SNARE interactions in vesicular transport	1/136	74/11114	1.1	0.599137	0.851041	JreChr09G10678	1	--
ko00500	Starch and sucrose metabolism	5/136	427/11114	0.96	0.603344	0.851041	JreChr10G11034/JreChr11G11286/JreChr11G11538/JreChr13G11149/JreChr14G10863	5	--
ko00770	Pantothenate and CoA biosynthesis	1/136	76/11114	1.08	0.608953	0.851041	JreChr15G11912	1	--
ko04146	Peroxisome	2/136	167/11114	0.98	0.609434	0.851041	JreChr01G10650/JreChr04G12589	2	--
ko00562	Inositol phosphate metabolism	2/136	170/11114	0.96	0.619161	0.851041	JreChr03G12026/JreChr16G10962	2	--
ko00020	Citrate cycle (TCA cycle)	1/136	81/11114	1.01	0.632461	0.851041	JreChr07G11543	1	--
ko00360	Phenylalanine metabolism	1/136	82/11114	1	0.636992	0.851041	JreChr04G10374	1	--
ko04120	Ubiquitin mediated proteolysis	3/136	274/11114	0.89	0.65603	0.859941	JreChr03G10107/JreChr07G12187/JreChr09G10651	3	--
ko01210	2-Oxocarboxylic acid metabolism	1/136	93/11114	0.88	0.683312	0.860534	JreChr15G11912	1	--
ko00330	Arginine and proline metabolism	1/136	98/11114	0.83	0.702379	0.860534	JreChr03G13168	1	--
ko00380	Tryptophan metabolism	1/136	99/11114	0.83	0.706054	0.860534	JreChr04G10374	1	--
ko00710	Carbon fixation in photosynthetic organisms	1/136	116/11114	0.7	0.762055	0.860534	JreChr07G11543	1	--
ko03050	Proteasome	1/136	116/11114	0.7	0.762055	0.860534	JreChr01G13166	1	--
ko01200	Carbon metabolism	4/136	426/11114	0.77	0.770878	0.860534	JreChr04G12589/JreChr07G11543/JreChr07G11806/Juglans_regia_newGene_6109	4	--
ko00030	Pentose phosphate pathway	1/136	121/11114	0.68	0.77641	0.860534	Juglans_regia_newGene_6109	1	--
ko00240	Pyrimidine metabolism	1/136	123/11114	0.66	0.781908	0.860534	JreChr05G12566	1	--
ko04075	Plant hormone signal transduction	9/136	921/11114	0.8	0.804341	0.860534	JreChr01G11685/JreChr01G12348/JreChr05G10873/JreChr05G10921/JreChr05G11464/JreChr05G11465/JreChr05G12105/JreChr08G11539/Juglans_regia_newGene_4952	9	--
ko00051	Fructose and mannose metabolism	1/136	135/11114	0.61	0.81219	0.860534	Juglans_regia_newGene_6109	1	--
ko03440	Homologous recombination	1/136	137/11114	0.6	0.816815	0.860534	Juglans_regia_newGene_5196	1	--
ko04141	Protein processing in endoplasmic reticulum	5/136	561/11114	0.73	0.823121	0.860534	JreChr01G12790/JreChr11G11708/JreChr13G11952/JreChr13G11953/JreChr13G11957	5	--
ko00620	Pyruvate metabolism	1/136	144/11114	0.57	0.832127	0.860534	JreChr07G11543	1	--
ko03040	Spliceosome	4/136	475/11114	0.69	0.8389	0.860534	JreChr03G10233/JreChr04G12481/JreChr15G10355/JreChr16G11150	4	--
ko04712	Circadian rhythm - plant	1/136	149/11114	0.55	0.84228	0.860534	JreChr09G12226	1	--
ko04070	Phosphatidylinositol signaling system	1/136	162/11114	0.5	0.865914	0.86592	JreChr16G10962	1	--
ko01230	Biosynthesis of amino acids	3/136	400/11114	0.61	0.87248	0.86592	JreChr15G11912/JreChr16G10448/Juglans_regia_newGene_6109	3	--
ko03008	Ribosome biogenesis in eukaryotes	1/136	176/11114	0.46	0.887445	0.868367	JreChr07G12423	1	--
ko00230	Purine metabolism	1/136	194/11114	0.42	0.910158	0.878223	JreChr05G12566	1	--
ko04144	Endocytosis	2/136	430/11114	0.38	0.970441	0.923563	JreChr03G12543/JreChr12G10633	2	--
ko03010	Ribosome	1/136	426/11114	0.19	0.995245	0.93437	Juglans_regia_newGene_16	1	--

## Sheet: Cluster 5
ID	Description	GeneRatio	BgRatio	Rich_factor	pvalue	qvalue	geneID	Count	regulated
ko00904	Diterpenoid biosynthesis	8/181	90/11114	5.46	0.000105305	0.00798102	JreChr10G10146/JreChr11G10226/JreChr12G10432/JreChr13G11549/JreChr14G10207/JreChr14G10212/JreChr14G10219/JreChr14G10228	8	--
ko00909	Sesquiterpenoid and triterpenoid biosynthesis	6/181	73/11114	5.05	0.00118431	0.0448793	JreChr01G10351/JreChr05G11593/JreChr10G11981/JreChr11G11854/JreChr16G10540/Juglans_regia_newGene_3312	6	--
ko00480	Glutathione metabolism	7/181	152/11114	2.83	0.0121281	0.236108	JreChr02G10296/JreChr02G11985/JreChr08G11971/JreChr09G11496/JreChr10G11726/JreChr11G12443/JreChr16G10333	7	--
ko00906	Carotenoid biosynthesis	5/181	85/11114	3.61	0.0124612	0.236108	JreChr03G10215/JreChr05G12666/JreChr06G11650/JreChr11G11303/JreChr12G11842	5	--
ko00740	Riboflavin metabolism	3/181	40/11114	4.61	0.0270103	0.366421	JreChr01G13510/JreChr05G11480/JreChr12G10611	3	--
ko00940	Phenylpropanoid biosynthesis	12/181	397/11114	1.86	0.0290083	0.366421	JreChr01G13503/JreChr04G11390/JreChr05G12881/JreChr06G11648/JreChr06G11649/JreChr10G10465/JreChr13G10907/JreChr13G11733/JreChr13G11737/JreChr14G11004/JreChr16G10373/JreChr16G10407	12	--
ko04626	Plant-pathogen interaction	23/181	1002/11114	1.41	0.0580111	0.628091	JreChr01G10463/JreChr01G12892/JreChr02G12141/JreChr03G11040/JreChr03G12504/JreChr03G12882/JreChr04G11140/JreChr04G12516/JreChr05G12113/JreChr07G10337/JreChr07G11386/JreChr09G10318/JreChr09G11721/JreChr09G11851/JreChr09G12150/JreChr09G12179/JreChr09G12271/JreChr09G12504/JreChr10G11809/JreChr11G12469/JreChr12G10016/JreChr12G10385/JreChr16G11260	23	--
ko00500	Starch and sucrose metabolism	11/181	427/11114	1.58	0.0893994	0.735995	JreChr01G12517/JreChr02G10435/JreChr05G11214/JreChr06G10963/JreChr07G12779/JreChr09G11067/JreChr12G11440/JreChr13G11009/JreChr14G10662/JreChr14G10865/Juglans_regia_newGene_616	11	--
ko04016	MAPK signaling pathway - plant	14/181	579/11114	1.48	0.0900781	0.735995	JreChr01G10463/JreChr01G12062/JreChr02G10882/JreChr03G11040/JreChr03G11888/JreChr09G11721/JreChr09G12271/JreChr09G12504/JreChr11G11292/JreChr11G12469/JreChr13G11594/JreChr14G11594/JreChr16G10450/JreChr16G11260	14	--
ko00592	alpha-Linolenic acid metabolism	4/181	107/11114	2.3	0.0971104	0.735995	JreChr09G10085/JreChr12G10465/JreChr15G10077/Juglans_regia_newGene_2478	4	--
ko00410	beta-Alanine metabolism	3/181	71/11114	2.59	0.109126	0.751874	JreChr02G10713/JreChr04G11980/JreChr06G10427	3	--
ko00970	Aminoacyl-tRNA biosynthesis	4/181	126/11114	1.95	0.149908	0.867354	JreChr13G11234/JreChr14G11015/JreChr14G11016/JreChr15G10765	4	--
ko04120	Ubiquitin mediated proteolysis	7/181	274/11114	1.57	0.160072	0.867354	JreChr03G10184/JreChr04G12276/JreChr05G11236/JreChr06G10017/JreChr10G10470/JreChr13G11208/JreChr15G11291	7	--
ko00052	Galactose metabolism	5/181	178/11114	1.72	0.165091	0.867354	JreChr01G12517/JreChr03G12033/JreChr07G12216/JreChr09G11606/JreChr10G11233	5	--
ko02010	ABC transporters	4/181	133/11114	1.85	0.171664	0.867354	JreChr05G11547/JreChr06G12125/JreChr07G11142/JreChr13G10820	4	--
ko00590	Arachidonic acid metabolism	2/181	48/11114	2.56	0.183814	0.870697	JreChr08G10116/JreChr08G11046	2	--
ko00903	Limonene and pinene degradation	1/181	16/11114	3.84	0.231178	0.924548	JreChr06G10427	1	--
ko00908	Zeatin biosynthesis	2/181	62/11114	1.98	0.267829	0.924548	JreChr03G10015/JreChr08G11837	2	--
ko00960	Tropane, piperidine and pyridine alkaloid biosynthesis	2/181	62/11114	1.98	0.267829	0.924548	JreChr02G10713/JreChr04G12579	2	--
ko04070	Phosphatidylinositol signaling system	4/181	162/11114	1.52	0.271078	0.924548	JreChr01G10463/JreChr03G11040/JreChr07G11404/JreChr11G12469	4	--
ko00300	Lysine biosynthesis	1/181	20/11114	3.07	0.280127	0.924548	JreChr05G11850	1	--
ko00710	Carbon fixation in photosynthetic organisms	3/181	116/11114	1.59	0.292914	0.924548	JreChr01G13298/JreChr05G13055/JreChr13G11792	3	--
ko00460	Cyanoamino acid metabolism	3/181	118/11114	1.56	0.301825	0.924548	JreChr01G11297/JreChr04G10048/JreChr08G11840	3	--
ko00900	Terpenoid backbone biosynthesis	2/181	73/11114	1.68	0.334107	0.924548	JreChr06G10972/JreChr10G12233	2	--
ko00770	Pantothenate and CoA biosynthesis	2/181	76/11114	1.62	0.351932	0.924548	JreChr04G11980/JreChr06G10427	2	--
ko00950	Isoquinoline alkaloid biosynthesis	2/181	77/11114	1.59	0.357838	0.924548	JreChr02G10713/JreChr04G12579	2	--
ko00943	Isoflavonoid biosynthesis	1/181	28/11114	2.19	0.368918	0.924548	JreChr02G11482	1	--
ko00270	Cysteine and methionine metabolism	4/181	191/11114	1.29	0.377905	0.924548	JreChr04G10184/JreChr04G10186/JreChr10G12128/JreChr11G11292	4	--
ko03440	Homologous recombination	3/181	137/11114	1.34	0.386488	0.924548	JreChr08G12092/JreChr11G11393/JreChr12G11028	3	--
ko00360	Phenylalanine metabolism	2/181	82/11114	1.5	0.387061	0.924548	JreChr02G10713/JreChr04G12579	2	--
ko00071	Fatty acid degradation	2/181	84/11114	1.46	0.39859	0.924548	JreChr06G10427/JreChr15G10394	2	--
ko00514	Other types of O-glycan biosynthesis	1/181	32/11114	1.92	0.409139	0.924548	JreChr09G11861	1	--
ko00620	Pyruvate metabolism	3/181	144/11114	1.28	0.417211	0.924548	JreChr03G13140/JreChr05G13055/JreChr06G10427	3	--
ko00902	Monoterpenoid biosynthesis	1/181	33/11114	1.86	0.41879	0.924548	Juglans_regia_newGene_912	1	--
ko00350	Tyrosine metabolism	2/181	89/11114	1.38	0.426962	0.924548	JreChr02G10713/JreChr04G12579	2	--
ko00280	Valine, leucine and isoleucine degradation	2/181	98/11114	1.25	0.476199	0.935731	JreChr06G10427/JreChr11G11225	2	--
ko00330	Arginine and proline metabolism	2/181	98/11114	1.25	0.476199	0.935731	JreChr04G11980/JreChr06G10427	2	--
ko01230	Biosynthesis of amino acids	7/181	400/11114	1.07	0.477836	0.935731	JreChr01G13298/JreChr03G10683/JreChr03G12033/JreChr04G12016/JreChr04G12579/JreChr05G11850/JreChr13G11792	7	--
ko00380	Tryptophan metabolism	2/181	99/11114	1.24	0.481512	0.935731	JreChr01G11812/JreChr06G10427	2	--
ko00400	Phenylalanine, tyrosine and tryptophan biosynthesis	2/181	106/11114	1.16	0.517762	0.939782	JreChr03G10683/JreChr04G12579	2	--
ko00340	Histidine metabolism	1/181	45/11114	1.36	0.523063	0.939782	JreChr06G10427	1	--
ko00562	Inositol phosphate metabolism	3/181	170/11114	1.08	0.525948	0.939782	JreChr01G13298/JreChr02G11100/JreChr07G11404	3	--
ko00790	Folate biosynthesis	1/181	50/11114	1.23	0.56081	0.939782	JreChr05G11480	1	--
ko00010	Glycolysis / Gluconeogenesis	4/181	248/11114	0.99	0.57799	0.939782	JreChr01G13298/JreChr03G12033/JreChr06G10427/JreChr13G11792	4	--
ko00520	Amino sugar and nucleotide sugar metabolism	5/181	318/11114	0.97	0.594826	0.939782	JreChr01G13930/JreChr01G13933/JreChr01G13934/JreChr02G10768/JreChr03G13185	5	--
ko00450	Selenocompound metabolism	1/181	55/11114	1.12	0.595584	0.939782	JreChr05G12380	1	--
ko00760	Nicotinate and nicotinamide metabolism	1/181	55/11114	1.12	0.595584	0.939782	JreChr05G11096	1	--
ko00220	Arginine biosynthesis	1/181	58/11114	1.06	0.615119	0.939782	JreChr04G12016	1	--
ko00910	Nitrogen metabolism	1/181	59/11114	1.04	0.62142	0.939782	JreChr04G12016	1	--
ko00051	Fructose and mannose metabolism	2/181	135/11114	0.91	0.649258	0.939782	JreChr01G13298/JreChr03G12033	2	--
ko00062	Fatty acid elongation	1/181	66/11114	0.93	0.662745	0.939782	JreChr03G12504	1	--
ko00941	Flavonoid biosynthesis	2/181	145/11114	0.85	0.687533	0.939782	JreChr03G13232/JreChr05G12881	2	--
ko00310	Lysine degradation	1/181	72/11114	0.85	0.694575	0.939782	JreChr06G10427	1	--
ko03018	RNA degradation	3/181	220/11114	0.84	0.699336	0.939782	JreChr03G12033/JreChr04G12174/JreChr14G10538	3	--
ko00073	Cutin, suberine and wax biosynthesis	1/181	74/11114	0.83	0.704507	0.939782	JreChr03G12545	1	--
ko04130	SNARE interactions in vesicular transport	1/181	74/11114	0.83	0.704507	0.939782	JreChr09G10676	1	--
ko04144	Endocytosis	6/181	430/11114	0.86	0.706794	0.939782	JreChr06G11849/JreChr08G11593/JreChr09G12662/JreChr11G12516/JreChr15G12035/Juglans_regia_newGene_4663	6	--
ko00630	Glyoxylate and dicarboxylate metabolism	2/181	159/11114	0.77	0.735313	0.942986	JreChr04G12016/JreChr05G11237	2	--
ko00945	Stilbenoid, diarylheptanoid and gingerol biosynthesis	1/181	83/11114	0.74	0.745369	0.942986	JreChr05G12881	1	--
ko00250	Alanine, aspartate and glutamate metabolism	1/181	84/11114	0.73	0.749547	0.942986	JreChr04G12016	1	--
ko04146	Peroxisome	2/181	167/11114	0.74	0.759739	0.942986	JreChr08G10116/JreChr08G11046	2	--
ko03060	Protein export	1/181	90/11114	0.68	0.773222	0.942986	JreChr01G13702	1	--
ko03008	Ribosome biogenesis in eukaryotes	2/181	176/11114	0.7	0.784877	0.942986	JreChr07G12422/Juglans_regia_newGene_2588	2	--
ko00860	Porphyrin and chlorophyll metabolism	1/181	97/11114	0.63	0.798043	0.942986	JreChr01G11307	1	--
ko04075	Plant hormone signal transduction	12/181	921/11114	0.8	0.828733	0.942986	JreChr01G12062/JreChr01G12428/JreChr02G10882/JreChr03G11888/JreChr04G10891/JreChr05G12897/JreChr06G10893/JreChr08G10249/JreChr09G10127/JreChr14G10665/JreChr14G11594/Juglans_regia_newGene_4215	12	--
ko00564	Glycerophospholipid metabolism	2/181	198/11114	0.62	0.836851	0.942986	JreChr09G10085/JreChr12G10465	2	--
ko03050	Proteasome	1/181	116/11114	0.53	0.852615	0.942986	JreChr13G10073	1	--
ko00030	Pentose phosphate pathway	1/181	121/11114	0.51	0.864352	0.942986	JreChr03G12033	1	--
ko00260	Glycine, serine and threonine metabolism	1/181	128/11114	0.48	0.879239	0.942986	JreChr02G10713	1	--
ko00053	Ascorbate and aldarate metabolism	1/181	132/11114	0.47	0.887004	0.942986	JreChr06G10427	1	--
ko03040	Spliceosome	5/181	475/11114	0.65	0.891415	0.942986	JreChr06G10914/JreChr06G11849/JreChr11G12516/JreChr11G12526/JreChr13G11542	5	--
ko04141	Protein processing in endoplasmic reticulum	6/181	561/11114	0.66	0.900255	0.942986	JreChr01G12193/JreChr02G10186/JreChr04G10433/JreChr06G11849/JreChr11G12516/Juglans_regia_newGene_3955	6	--
ko04712	Circadian rhythm - plant	1/181	149/11114	0.41	0.914832	0.942986	JreChr03G13232	1	--
ko01200	Carbon metabolism	4/181	426/11114	0.58	0.920721	0.942986	JreChr01G13298/JreChr03G12033/JreChr05G13055/JreChr13G11792	4	--
ko00561	Glycerolipid metabolism	1/181	184/11114	0.33	0.95248	0.957797	JreChr06G10427	1	--
ko00190	Oxidative phosphorylation	1/181	195/11114	0.31	0.960458	0.957797	JreChr01G10510	1	--
ko00040	Pentose and glucuronate interconversions	1/181	296/11114	0.21	0.992748	0.967625	JreChr06G11483	1	--
ko03013	RNA transport	1/181	329/11114	0.19	0.995848	0.967625	JreChr02G10906	1	--

## Sheet: Cluster 6
ID	Description	GeneRatio	BgRatio	Rich_factor	pvalue	qvalue	geneID	Count	regulated
ko00500	Starch and sucrose metabolism	27/274	427/11114	2.56	6.72e-06	0.000502055	JreChr01G11656/JreChr03G10574/JreChr03G12051/JreChr03G13058/JreChr03G13270/JreChr03G13315/JreChr04G10189/JreChr05G11307/JreChr06G11234/JreChr06G12148/JreChr07G10967/JreChr07G11260/JreChr08G11978/JreChr08G12070/JreChr09G10277/JreChr09G11883/JreChr11G12565/JreChr12G10047/JreChr12G11254/JreChr13G10442/JreChr13G11155/JreChr15G11181/Juglans_regia_newGene_267/Juglans_regia_newGene_3261/Juglans_regia_ne…	27	--
ko03030	DNA replication	8/274	77/11114	4.21	0.000594782	0.0157186	JreChr06G10852/JreChr06G10941/JreChr06G11167/JreChr08G10539/JreChr10G10074/JreChr11G11205/JreChr11G12599/JreChr14G11565	8	--
ko00561	Glycerolipid metabolism	13/274	184/11114	2.87	0.000630959	0.0157186	JreChr01G12578/JreChr02G11224/JreChr02G11321/JreChr07G10361/JreChr08G11669/JreChr09G11568/JreChr09G11569/JreChr10G10168/JreChr10G11401/JreChr13G11071/JreChr14G10905/JreChr14G10907/Juglans_regia_newGene_5363	13	--
ko00040	Pentose and glucuronate interconversions	17/274	296/11114	2.33	0.00106278	0.0198572	JreChr01G12379/JreChr01G13052/JreChr02G11082/JreChr02G11515/JreChr04G12177/JreChr05G11028/JreChr05G11222/JreChr06G10771/JreChr07G10029/JreChr07G11085/JreChr08G10106/JreChr09G12425/JreChr10G10939/JreChr11G10418/JreChr11G11208/JreChr13G11537/JreChr15G10130	17	--
ko00940	Phenylpropanoid biosynthesis	20/274	397/11114	2.04	0.00196509	0.0263014	JreChr01G10790/JreChr01G12676/JreChr04G10695/JreChr05G12995/JreChr07G11369/JreChr09G12014/JreChr10G11198/JreChr10G12046/JreChr11G11023/JreChr11G12399/JreChr12G11254/JreChr13G10442/JreChr13G11155/JreChr13G11700/JreChr13G11854/JreChr13G11864/JreChr14G10952/JreChr14G10954/JreChr15G11181/Juglans_regia_newGene_267	20	--
ko00942	Anthocyanin biosynthesis	3/274	11/11114	11.06	0.00211152	0.0263014	JreChr04G11311/JreChr04G11317/JreChr04G11321	3	--
ko00240	Pyrimidine metabolism	9/274	123/11114	2.97	0.00335499	0.0358202	JreChr01G10585/JreChr03G10228/JreChr03G12778/JreChr03G12860/JreChr04G11228/JreChr11G12518/JreChr12G10306/JreChr13G11610/Juglans_regia_newGene_3261	9	--
ko00943	Isoflavonoid biosynthesis	4/274	28/11114	5.79	0.00464131	0.0433596	JreChr14G11716/JreChr15G11989/JreChr15G11992/JreChr15G11994	4	--
ko00965	Betalain biosynthesis	4/274	32/11114	5.07	0.00754799	0.0626792	JreChr01G13583/JreChr06G10590/JreChr15G11311/JreChr16G10467	4	--
ko04145	Phagosome	9/274	151/11114	2.42	0.0124389	0.0868371	JreChr03G11209/JreChr03G13460/JreChr04G11347/JreChr05G10736/JreChr07G12542/JreChr10G11377/JreChr11G11350/JreChr15G11364/Juglans_regia_newGene_4393	9	--
ko00480	Glutathione metabolism	9/274	152/11114	2.4	0.0129462	0.0868371	JreChr01G13194/JreChr03G10228/JreChr03G12860/JreChr04G11228/JreChr05G10355/JreChr06G10514/JreChr08G10178/JreChr14G11002/JreChr16G10705	9	--
ko00130	Ubiquinone and other terpenoid-quinone biosynthesis	6/274	80/11114	3.04	0.0139429	0.0868371	JreChr05G10032/JreChr05G11224/JreChr05G11615/JreChr07G12068/JreChr12G11826/JreChr13G11700	6	--
ko00945	Stilbenoid, diarylheptanoid and gingerol biosynthesis	6/274	83/11114	2.93	0.0164832	0.0947617	JreChr01G10790/JreChr05G12995/JreChr09G12014/JreChr10G11198/JreChr11G12399/JreChr13G11700	6	--
ko00941	Flavonoid biosynthesis	8/274	145/11114	2.24	0.0270788	0.140141	JreChr01G10790/JreChr05G11778/JreChr05G12995/JreChr09G12014/JreChr10G11198/JreChr11G12399/JreChr13G11700/JreChr14G11716	8	--
ko00563	Glycosylphosphatidylinositol (GPI)-anchor biosynthesis	4/274	47/11114	3.45	0.0281269	0.140141	JreChr03G11473/JreChr05G10434/JreChr09G11902/JreChr12G11788	4	--
ko00196	Photosynthesis - antenna proteins	3/274	29/11114	4.2	0.0337664	0.157725	JreChr02G11556/JreChr13G11506/JreChr16G10857	3	--
ko00511	Other glycan degradation	6/274	102/11114	2.39	0.0401549	0.171197	JreChr07G11488/JreChr07G12833/JreChr08G10930/JreChr10G10799/JreChr12G10299/JreChr15G11077	6	--
ko00100	Steroid biosynthesis	4/274	53/11114	3.06	0.0412319	0.171197	JreChr06G10926/JreChr07G11352/JreChr07G12483/JreChr14G11268	4	--
ko00910	Nitrogen metabolism	4/274	59/11114	2.75	0.0572613	0.206065	JreChr03G11665/JreChr04G10753/JreChr09G10224/JreChr10G10929	4	--
ko00903	Limonene and pinene degradation	2/274	16/11114	5.07	0.0579014	0.206065	JreChr13G11071/JreChr14G10905	2	--
ko00944	Flavone and flavonol biosynthesis	2/274	16/11114	5.07	0.0579014	0.206065	JreChr09G11025/JreChr09G11027	2	--
ko03410	Base excision repair	4/274	73/11114	2.22	0.10559	0.341255	JreChr04G11741/JreChr09G10379/JreChr14G11565/JreChr16G10173	4	--
ko00053	Ascorbate and aldarate metabolism	6/274	132/11114	1.84	0.107879	0.341255	JreChr06G11509/JreChr13G11071/JreChr14G10307/JreChr14G10905/JreChr14G11002/JreChr16G10705	6	--
ko00073	Cutin, suberine and wax biosynthesis	4/274	74/11114	2.19	0.109586	0.341255	JreChr01G12528/JreChr02G11180/JreChr06G11118/JreChr09G12434	4	--
ko00564	Glycerophospholipid metabolism	8/274	198/11114	1.64	0.116732	0.348968	JreChr04G10686/JreChr09G11568/JreChr09G11569/JreChr10G11401/JreChr12G10415/JreChr13G11038/JreChr14G10907/JreChr16G10379	8	--
ko00730	Thiamine metabolism	3/274	51/11114	2.39	0.130668	0.375603	JreChr03G10643/JreChr09G12421/JreChr11G10932	3	--
ko00760	Nicotinate and nicotinamide metabolism	3/274	55/11114	2.21	0.153632	0.425258	JreChr01G10585/JreChr14G11362/Juglans_regia_newGene_3261	3	--
ko04712	Circadian rhythm - plant	6/274	149/11114	1.63	0.162466	0.429075	JreChr06G10200/JreChr07G12234/JreChr08G10309/JreChr12G11725/JreChr13G11775/JreChr15G11093	6	--
ko00460	Cyanoamino acid metabolism	5/274	118/11114	1.72	0.166493	0.429075	JreChr12G11254/JreChr13G10442/JreChr13G11155/JreChr15G11181/Juglans_regia_newGene_267	5	--
ko04075	Plant hormone signal transduction	27/274	921/11114	1.19	0.1974	0.4897	JreChr01G10377/JreChr01G10944/JreChr01G13407/JreChr02G10930/JreChr02G11266/JreChr02G11320/JreChr02G11993/JreChr02G12354/JreChr04G11335/JreChr04G11938/JreChr05G12551/JreChr05G12879/JreChr06G11119/JreChr06G11128/JreChr06G11640/JreChr07G10134/JreChr07G12572/JreChr08G10706/JreChr09G11572/JreChr12G10846/JreChr12G10900/JreChr13G10104/JreChr13G11694/JreChr15G11265/JreChr15G11272/JreChr15G12141/Juglans_r…	27	--
ko00230	Purine metabolism	7/274	194/11114	1.46	0.203122	0.4897	JreChr01G10585/JreChr03G10228/JreChr03G12860/JreChr04G11228/JreChr06G12148/JreChr12G10306/Juglans_regia_newGene_3261	7	--
ko00062	Fatty acid elongation	3/274	66/11114	1.84	0.222131	0.518793	JreChr02G11611/JreChr05G12678/JreChr11G11949	3	--
ko03430	Mismatch repair	3/274	69/11114	1.76	0.241789	0.532642	JreChr08G10539/JreChr11G12599/JreChr14G11565	3	--
ko00531	Glycosaminoglycan degradation	3/274	70/11114	1.74	0.248406	0.532642	JreChr02G10539/JreChr07G11488/JreChr07G12833	3	--
ko03440	Homologous recombination	5/274	137/11114	1.48	0.249442	0.532642	JreChr06G11085/JreChr08G10539/JreChr11G12599/Juglans_regia_newGene_1032/Juglans_regia_newGene_3938	5	--
ko00740	Riboflavin metabolism	2/274	40/11114	2.03	0.259034	0.537761	JreChr03G10431/Juglans_regia_newGene_3261	2	--
ko00052	Galactose metabolism	6/274	178/11114	1.37	0.275938	0.557371	JreChr03G13315/JreChr06G12148/JreChr07G11488/JreChr07G12833/JreChr09G10024/JreChr14G10647	6	--
ko00770	Pantothenate and CoA biosynthesis	3/274	76/11114	1.6	0.288592	0.567591	JreChr13G11071/JreChr14G10905/Juglans_regia_newGene_3261	3	--
ko00340	Histidine metabolism	2/274	45/11114	1.8	0.304964	0.584412	JreChr13G11071/JreChr14G10905	2	--
ko00071	Fatty acid degradation	3/274	84/11114	1.45	0.342781	0.637182	JreChr07G11075/JreChr13G11071/JreChr14G10905	3	--
ko00906	Carotenoid biosynthesis	3/274	85/11114	1.43	0.349552	0.637182	JreChr04G11038/JreChr05G12662/JreChr11G10505	3	--
ko00604	Glycosphingolipid biosynthesis - ganglio series	2/274	52/11114	1.56	0.368244	0.644716	JreChr07G11488/JreChr07G12833	2	--
ko00904	Diterpenoid biosynthesis	3/274	90/11114	1.35	0.383265	0.644716	JreChr09G11376/JreChr09G11377/Juglans_regia_newGene_5208	3	--
ko00520	Amino sugar and nucleotide sugar metabolism	9/274	318/11114	1.15	0.38443	0.644716	JreChr01G11452/JreChr01G11656/JreChr05G11901/JreChr06G12148/JreChr08G11978/JreChr11G12201/JreChr12G11410/JreChr14G10677/JreChr16G10644	9	--
ko00260	Glycine, serine and threonine metabolism	4/274	128/11114	1.27	0.388192	0.644716	JreChr02G11321/JreChr08G10730/JreChr12G10626/JreChr12G11052	4	--
ko00051	Fructose and mannose metabolism	4/274	135/11114	1.2	0.427202	0.67538	JreChr01G13559/JreChr10G11558/JreChr11G12201/JreChr14G10647	4	--
ko00330	Arginine and proline metabolism	3/274	98/11114	1.24	0.436286	0.67538	JreChr05G12595/JreChr13G11071/JreChr14G10905	3	--
ko00380	Tryptophan metabolism	3/274	99/11114	1.23	0.442802	0.67538	JreChr05G12595/JreChr13G11071/JreChr14G10905	3	--
ko03420	Nucleotide excision repair	3/274	99/11114	1.23	0.442802	0.67538	JreChr08G10539/JreChr11G12599/JreChr14G11565	3	--
ko00920	Sulfur metabolism	2/274	63/11114	1.29	0.46258	0.691436	JreChr07G12899/JreChr09G10568	2	--
ko00620	Pyruvate metabolism	4/274	144/11114	1.13	0.476355	0.698064	JreChr08G10871/JreChr09G12480/JreChr13G11071/JreChr14G10905	4	--
ko00410	beta-Alanine metabolism	2/274	71/11114	1.14	0.52581	0.7521	JreChr13G11071/JreChr14G10905	2	--
ko00310	Lysine degradation	2/274	72/11114	1.13	0.533355	0.7521	JreChr13G11071/JreChr14G10905	2	--
ko00950	Isoquinoline alkaloid biosynthesis	2/274	77/11114	1.05	0.56984	0.788667	JreChr01G12967/JreChr09G12060	2	--
ko00061	Fatty acid biosynthesis	2/274	80/11114	1.01	0.590723	0.802705	JreChr06G10441/JreChr07G11075	2	--
ko00562	Inositol phosphate metabolism	4/274	170/11114	0.95	0.607401	0.810629	JreChr01G10196/JreChr02G10667/JreChr07G10886/JreChr12G10415	4	--
ko02010	ABC transporters	3/274	133/11114	0.91	0.641104	0.839739	JreChr03G12252/JreChr09G11028/JreChr11G10500	3	--
ko00270	Cysteine and methionine metabolism	4/274	191/11114	0.85	0.697362	0.839739	JreChr05G11764/JreChr07G12899/JreChr09G10568/JreChr13G11230	4	--
ko00280	Valine, leucine and isoleucine degradation	2/274	98/11114	0.83	0.700185	0.839739	JreChr13G11071/JreChr14G10905	2	--
ko00010	Glycolysis / Gluconeogenesis	5/274	248/11114	0.82	0.736379	0.839739	JreChr06G12148/JreChr08G10730/JreChr13G11071/JreChr14G10647/JreChr14G10905	5	--
ko00592	alpha-Linolenic acid metabolism	2/274	107/11114	0.76	0.745184	0.839739	JreChr04G10686/JreChr13G11038	2	--
ko00600	Sphingolipid metabolism	2/274	108/11114	0.75	0.749811	0.839739	JreChr07G11488/JreChr07G12833	2	--
ko00630	Glyoxylate and dicarboxylate metabolism	3/274	159/11114	0.77	0.755667	0.839739	JreChr02G11321/JreChr04G10732/JreChr12G10626	3	--
ko04070	Phosphatidylinositol signaling system	3/274	162/11114	0.75	0.766784	0.839739	JreChr01G10196/JreChr02G10667/JreChr07G10886	3	--
ko03050	Proteasome	2/274	116/11114	0.7	0.784285	0.839739	JreChr10G11955/JreChr14G10594	2	--
ko00565	Ether lipid metabolism	1/274	64/11114	0.63	0.798549	0.839739	JreChr12G10415	1	--
ko01212	Fatty acid metabolism	2/274	120/11114	0.68	0.799911	0.839739	JreChr06G10441/JreChr07G11075	2	--
ko00030	Pentose phosphate pathway	2/274	121/11114	0.67	0.803658	0.839739	JreChr06G12148/JreChr14G10647	2	--
ko03008	Ribosome biogenesis in eukaryotes	3/274	176/11114	0.69	0.813335	0.839739	JreChr07G12234/JreChr08G10309/JreChr13G11775	3	--
ko00195	Photosynthesis	1/274	72/11114	0.56	0.83522	0.839739	JreChr03G10119	1	--
ko00900	Terpenoid backbone biosynthesis	1/274	73/11114	0.56	0.839309	0.839739	JreChr07G11232	1	--
ko00909	Sesquiterpenoid and triterpenoid biosynthesis	1/274	73/11114	0.56	0.839309	0.839739	JreChr07G12483	1	--
ko04130	SNARE interactions in vesicular transport	1/274	74/11114	0.55	0.843297	0.839739	JreChr06G11218	1	--
ko00360	Phenylalanine metabolism	1/274	82/11114	0.49	0.871846	0.839739	JreChr05G12595	1	--
ko00350	Tyrosine metabolism	1/274	89/11114	0.46	0.892539	0.839739	JreChr09G12060	1	--
ko01200	Carbon metabolism	7/274	426/11114	0.67	0.905748	0.839739	JreChr02G11321/JreChr04G10732/JreChr07G12899/JreChr08G10730/JreChr08G12200/JreChr12G10626/JreChr14G10647	7	--
ko03018	RNA degradation	3/274	220/11114	0.55	0.911718	0.839739	JreChr03G12891/JreChr05G10036/JreChr14G10647	3	--
ko04146	Peroxisome	2/274	167/11114	0.49	0.920768	0.839739	JreChr07G11075/JreChr14G10261	2	--
ko00710	Carbon fixation in photosynthetic organisms	1/274	116/11114	0.35	0.945575	0.839739	JreChr08G12200	1	--
ko00190	Oxidative phosphorylation	2/274	195/11114	0.42	0.955681	0.839739	JreChr06G10899/JreChr07G12939	2	--
ko00970	Aminoacyl-tRNA biosynthesis	1/274	126/11114	0.32	0.957715	0.839739	JreChr14G10016	1	--
ko04120	Ubiquitin mediated proteolysis	3/274	274/11114	0.44	0.96745	0.839739	JreChr01G13313/JreChr05G11898/JreChr13G10996	3	--
ko04016	MAPK signaling pathway - plant	8/274	579/11114	0.56	0.976931	0.839739	JreChr01G10191/JreChr02G12298/JreChr03G13355/JreChr04G12214/JreChr08G10036/JreChr10G11141/JreChr12G10306/JreChr12G10662	8	--
ko04144	Endocytosis	5/274	430/11114	0.47	0.982921	0.839739	JreChr02G11465/JreChr06G11585/JreChr11G10731/JreChr15G11947/JreChr16G10939	5	--
ko01230	Biosynthesis of amino acids	4/274	400/11114	0.41	0.990226	0.839739	JreChr07G12899/JreChr08G10730/JreChr09G10568/JreChr14G10647	4	--
ko04626	Plant-pathogen interaction	11/274	1002/11114	0.45	0.999599	0.839739	JreChr02G11611/JreChr04G11841/JreChr05G12468/JreChr05G12678/JreChr07G10776/JreChr08G10036/JreChr10G11141/JreChr10G12096/JreChr11G10090/JreChr11G11949/JreChr12G10344	11	--
ko03013	RNA transport	1/274	329/11114	0.12	0.999761	0.839739	JreChr12G10433	1	--
ko03010	Ribosome	1/274	426/11114	0.1	0.999981	0.839739	JreChr02G10369	1	--
ko04141	Protein processing in endoplasmic reticulum	1/274	561/11114	0.07	0.999999	0.839739	JreChr11G11677	1	--

## Sheet: Cluster 7
ID	Description	GeneRatio	BgRatio	Rich_factor	pvalue	qvalue	geneID	Count	regulated
ko00071	Fatty acid degradation	18/757	84/11114	3.15	1.08116e-05	0.00120635	JreChr01G10451/JreChr01G11428/JreChr01G11445/JreChr02G10322/JreChr02G10894/JreChr02G10903/JreChr02G11455/JreChr03G11217/JreChr03G12821/JreChr03G12827/JreChr04G11352/JreChr07G11331/JreChr07G12380/JreChr08G11446/JreChr08G11851/JreChr11G11200/JreChr13G11908/JreChr15G10422	18	--
ko04016	MAPK signaling pathway - plant	63/757	579/11114	1.6	0.000127233	0.00580395	JreChr01G10716/JreChr01G11681/JreChr02G10281/JreChr02G10909/JreChr02G11418/JreChr02G11698/JreChr02G12054/JreChr03G10625/JreChr03G11887/JreChr03G12529/JreChr04G10227/JreChr04G10812/JreChr04G11287/JreChr04G11513/JreChr05G10911/JreChr05G11910/JreChr05G12310/JreChr06G10944/JreChr06G11295/JreChr06G11337/JreChr06G11519/JreChr07G10377/JreChr07G10815/JreChr07G11347/JreChr07G11743/JreChr07G12142/JreChr07G…	63	--
ko04146	Peroxisome	25/757	167/11114	2.2	0.00015605	0.00580395	JreChr01G11868/JreChr01G12419/JreChr01G12420/JreChr02G10322/JreChr02G10780/JreChr02G11732/JreChr03G11010/JreChr03G11011/JreChr03G11217/JreChr03G12315/JreChr03G12827/JreChr03G13113/JreChr03G13115/JreChr04G11333/JreChr04G11964/JreChr04G12027/JreChr05G10497/JreChr05G11376/JreChr07G10512/JreChr07G12815/JreChr08G10113/JreChr08G12175/JreChr09G11639/JreChr10G11439/JreChr11G11200	25	--
ko00943	Isoflavonoid biosynthesis	8/757	28/11114	4.19	0.000407723	0.0113733	JreChr02G11480/JreChr02G11484/JreChr03G10800/JreChr03G10805/JreChr05G10975/JreChr05G12285/JreChr05G12287/JreChr15G11988	8	--
ko02010	ABC transporters	20/757	133/11114	2.21	0.000649802	0.0145008	JreChr01G12547/JreChr01G12609/JreChr02G11332/JreChr05G11558/JreChr06G12149/JreChr07G12438/JreChr08G10157/JreChr08G11312/JreChr08G11314/JreChr09G10237/JreChr09G10239/JreChr09G12529/JreChr10G10152/JreChr10G10157/JreChr11G11237/JreChr11G11654/JreChr13G10473/JreChr13G10819/JreChr13G10960/JreChr15G11581	20	--
ko00402	Benzoxazinoid biosynthesis	6/757	19/11114	4.64	0.00123134	0.0228986	JreChr01G12078/JreChr01G12086/JreChr02G10889/JreChr02G10901/JreChr05G11274/JreChr06G12182	6	--
ko00561	Glycerolipid metabolism	24/757	184/11114	1.91	0.00157878	0.0251655	JreChr01G11338/JreChr01G12833/JreChr01G13321/JreChr01G13520/JreChr01G13705/JreChr02G11680/JreChr04G10381/JreChr05G10763/JreChr06G11638/JreChr07G11072/JreChr07G11863/JreChr08G11446/JreChr09G11449/JreChr09G11561/JreChr09G11585/JreChr09G11908/JreChr11G11809/JreChr11G11965/JreChr12G11371/JreChr15G10422/JreChr15G11305/JreChr16G10113/Juglans_regia_newGene_4593/Juglans_regia_newGene_5104	24	--
ko04626	Plant-pathogen interaction	90/757	1002/11114	1.32	0.00345333	0.0481649	JreChr01G10087/JreChr01G10594/JreChr01G10716/JreChr01G11114/JreChr01G11662/JreChr01G11681/JreChr01G12154/JreChr01G12161/JreChr01G12833/JreChr01G12899/JreChr01G13105/JreChr01G13113/JreChr02G10756/JreChr02G10947/JreChr02G11418/JreChr02G11698/JreChr02G11885/JreChr02G12054/JreChr02G12144/JreChr03G10057/JreChr03G10144/JreChr03G10257/JreChr03G10259/JreChr03G10603/JreChr03G10729/JreChr03G12529/JreChr03G…	90	--
ko01200	Carbon metabolism	43/757	426/11114	1.48	0.00594879	0.0737511	JreChr01G12381/JreChr01G12419/JreChr01G12420/JreChr02G11296/JreChr03G10658/JreChr03G11217/JreChr03G12061/JreChr03G12821/JreChr03G13113/JreChr04G11010/JreChr04G11245/JreChr04G11964/JreChr04G12027/JreChr05G11453/JreChr05G12858/JreChr05G12912/JreChr05G12936/JreChr06G10925/JreChr06G11488/JreChr07G10981/JreChr07G11306/JreChr07G11331/JreChr07G12026/JreChr07G12671/JreChr07G12832/JreChr08G11788/JreChr08G…	43	--
ko00020	Citrate cycle (TCA cycle)	12/757	81/11114	2.18	0.00838345	0.0935416	JreChr03G10658/JreChr03G13113/JreChr04G11010/JreChr04G11964/JreChr04G12027/JreChr05G11206/JreChr05G12912/JreChr07G10981/JreChr07G12671/JreChr09G11639/JreChr10G11439/Juglans_regia_newGene_3945	12	--
ko00280	Valine, leucine and isoleucine degradation	13/757	98/11114	1.95	0.01529	0.155095	JreChr01G10451/JreChr01G11428/JreChr02G10322/JreChr03G10103/JreChr03G10313/JreChr03G12821/JreChr06G11488/JreChr08G11446/JreChr09G12110/JreChr13G11316/JreChr15G10422/JreChr15G10927/JreChr16G10554	13	--
ko00410	beta-Alanine metabolism	10/757	71/11114	2.07	0.0214092	0.189877	JreChr01G10451/JreChr03G11217/JreChr03G13114/JreChr05G10673/JreChr05G11155/JreChr06G11471/JreChr06G11488/JreChr08G11446/JreChr13G10938/JreChr15G10422	10	--
ko00640	Propanoate metabolism	8/757	52/11114	2.26	0.0233458	0.189877	JreChr01G10451/JreChr03G10103/JreChr03G11217/JreChr03G12821/JreChr06G11488/JreChr13G11316/JreChr15G10927/JreChr15G10974	8	--
ko00650	Butanoate metabolism	7/757	43/11114	2.39	0.0248558	0.189877	JreChr01G10451/JreChr03G12821/JreChr03G13114/JreChr04G12327/JreChr05G10673/JreChr07G11306/JreChr13G10366	7	--
ko00900	Terpenoid backbone biosynthesis	10/757	73/11114	2.01	0.0255259	0.189877	JreChr03G11601/JreChr03G12821/JreChr03G13030/JreChr05G12696/JreChr05G12796/JreChr06G10782/JreChr07G10437/JreChr11G12084/JreChr13G11453/JreChr13G11456	10	--
ko00600	Sphingolipid metabolism	13/757	108/11114	1.77	0.0315996	0.220131	JreChr01G10681/JreChr01G13520/JreChr03G10296/JreChr03G11962/JreChr05G10253/JreChr05G12943/JreChr06G10579/JreChr06G10749/JreChr07G10739/JreChr09G10696/JreChr09G12212/JreChr16G10113/Juglans_regia_newGene_5161	13	--
ko04120	Ubiquitin mediated proteolysis	27/757	274/11114	1.45	0.0335388	0.220131	JreChr01G11631/JreChr01G12001/JreChr01G13833/JreChr02G10011/JreChr02G10419/JreChr02G10582/JreChr04G12020/JreChr04G12458/JreChr05G11025/JreChr05G12424/JreChr07G11611/JreChr10G10292/JreChr10G10466/JreChr10G11090/JreChr10G11751/JreChr10G12161/JreChr11G10052/JreChr11G11321/JreChr11G11445/JreChr11G11716/JreChr11G12134/JreChr12G10899/JreChr12G11538/JreChr16G10456/Juglans_regia_newGene_3381/Juglans_regi…	27	--
ko00590	Arachidonic acid metabolism	7/757	48/11114	2.14	0.0424625	0.263218	JreChr03G11010/JreChr03G11011/JreChr07G12815/JreChr08G10113/JreChr08G11977/JreChr09G11908/JreChr11G11357	7	--
ko04075	Plant hormone signal transduction	75/757	921/11114	1.2	0.056618	0.312652	JreChr01G10128/JreChr01G10716/JreChr01G13762/JreChr02G10281/JreChr02G10909/JreChr02G11698/JreChr03G11374/JreChr03G11705/JreChr03G11995/JreChr03G12676/JreChr03G12699/JreChr04G11036/JreChr04G11287/JreChr04G11443/JreChr04G11513/JreChr04G12371/JreChr05G10911/JreChr05G11910/JreChr05G12116/JreChr05G12310/JreChr05G12736/JreChr05G12738/JreChr05G12926/JreChr06G11295/JreChr06G11519/JreChr06G11793/JreChr06G…	75	--
ko00250	Alanine, aspartate and glutamate metabolism	10/757	84/11114	1.75	0.0585646	0.312652	JreChr01G12381/JreChr03G10148/JreChr03G10313/JreChr03G13114/JreChr04G10748/JreChr04G12327/JreChr05G10673/JreChr08G11788/JreChr14G11505/JreChr16G10711	10	--
ko04136	Autophagy - other	9/757	73/11114	1.81	0.058862	0.312652	JreChr01G11292/JreChr04G11756/JreChr05G11544/JreChr09G12204/JreChr09G12474/JreChr10G11154/JreChr12G11154/JreChr14G10944/JreChr15G11483	9	--
ko00073	Cutin, suberine and wax biosynthesis	9/757	74/11114	1.79	0.063165	0.312652	JreChr02G11455/JreChr03G12542/JreChr03G12894/JreChr05G11280/JreChr05G12907/JreChr06G10185/JreChr06G12167/JreChr13G10978/JreChr13G11908	9	--
ko01212	Fatty acid metabolism	13/757	120/11114	1.59	0.0644477	0.312652	JreChr01G10451/JreChr01G11428/JreChr01G11445/JreChr01G12233/JreChr02G10322/JreChr03G11217/JreChr03G12821/JreChr03G12827/JreChr04G11352/JreChr09G11115/JreChr11G11200/JreChr11G12496/JreChr16G11232	13	--
ko00051	Fructose and mannose metabolism	14/757	135/11114	1.52	0.0755442	0.351214	JreChr01G10427/JreChr03G12061/JreChr03G12935/JreChr04G11245/JreChr07G11174/JreChr07G11521/JreChr07G11522/JreChr08G11803/JreChr09G12222/JreChr09G12385/JreChr10G12240/JreChr11G11391/JreChr14G10860/JreChr16G11180	14	--
ko00903	Limonene and pinene degradation	3/757	16/11114	2.75	0.0907787	0.399972	JreChr01G10451/JreChr08G11446/JreChr15G10422	3	--
ko00480	Glutathione metabolism	15/757	152/11114	1.45	0.094011	0.399972	JreChr02G10781/JreChr03G13113/JreChr04G11846/JreChr04G11964/JreChr04G12027/JreChr05G12107/JreChr05G12936/JreChr06G10472/JreChr07G10881/JreChr08G11977/JreChr09G11639/JreChr10G11355/JreChr10G11439/JreChr11G11357/Juglans_regia_newGene_5518	15	--
ko00430	Taurine and hypotaurine metabolism	2/757	8/11114	3.67	0.0986551	0.399972	JreChr03G13114/JreChr05G10673	2	--
ko01210	2-Oxocarboxylic acid metabolism	10/757	93/11114	1.58	0.10037	0.399972	JreChr01G11943/JreChr01G12381/JreChr03G10658/JreChr03G13113/JreChr04G11964/JreChr04G12027/JreChr07G12671/JreChr09G11639/JreChr10G11439/Juglans_regia_newGene_3945	10	--
ko04130	SNARE interactions in vesicular transport	8/757	74/11114	1.59	0.12946	0.473924	JreChr01G12881/JreChr03G10681/JreChr03G13487/JreChr05G11668/JreChr07G10991/JreChr07G11642/JreChr09G10673/JreChr12G11198	8	--
ko01040	Biosynthesis of unsaturated fatty acids	5/757	40/11114	1.84	0.133464	0.473924	JreChr01G12233/JreChr02G10322/JreChr03G11217/JreChr09G11115/JreChr16G11232	5	--
ko00920	Sulfur metabolism	7/757	63/11114	1.63	0.135272	0.473924	JreChr01G12187/JreChr01G13615/JreChr02G10950/JreChr03G10640/JreChr07G12832/JreChr09G12634/JreChr15G11581	7	--
ko00380	Tryptophan metabolism	10/757	99/11114	1.48	0.135918	0.473924	JreChr01G10451/JreChr03G12821/JreChr04G10439/JreChr05G12727/JreChr08G11446/JreChr08G12175/JreChr09G12161/JreChr13G10514/JreChr13G10528/JreChr15G10422	10	--
ko03022	Basal transcription factors	8/757	76/11114	1.55	0.144425	0.488328	JreChr01G12449/JreChr05G11145/JreChr06G11693/JreChr06G11867/JreChr07G11555/JreChr08G12011/JreChr10G10190/JreChr10G11453	8	--
ko00760	Nicotinate and nicotinamide metabolism	6/757	55/11114	1.6	0.169504	0.556267	JreChr01G10467/JreChr01G12271/JreChr03G12315/JreChr04G10748/JreChr06G10912/JreChr09G11938	6	--
ko00520	Amino sugar and nucleotide sugar metabolism	26/757	318/11114	1.2	0.190627	0.595647	JreChr01G10427/JreChr01G11838/JreChr01G11851/JreChr01G12775/JreChr03G12061/JreChr03G12189/JreChr03G12935/JreChr04G11245/JreChr04G11692/JreChr04G12071/JreChr05G10134/JreChr06G11337/JreChr07G10106/JreChr07G10930/JreChr07G12121/JreChr08G11923/JreChr09G10505/JreChr11G11395/JreChr13G12138/JreChr14G10860/JreChr15G11597/JreChr15G11644/JreChr15G11663/JreChr16G10657/JreChr16G10711/Juglans_regia_newGene_11…	26	--
ko00592	alpha-Linolenic acid metabolism	10/757	107/11114	1.37	0.19218	0.595647	JreChr01G11445/JreChr01G11462/JreChr02G10322/JreChr03G11217/JreChr04G11352/JreChr04G12596/JreChr08G12150/JreChr09G11908/JreChr09G12342/JreChr13G11555	10	--
ko00909	Sesquiterpenoid and triterpenoid biosynthesis	7/757	73/11114	1.41	0.227802	0.68697	JreChr01G10356/JreChr03G12563/JreChr03G12566/JreChr04G11111/JreChr05G10996/JreChr05G11574/JreChr05G12525	7	--
ko00010	Glycolysis / Gluconeogenesis	20/757	248/11114	1.18	0.246819	0.722459	JreChr02G11296/JreChr03G11263/JreChr03G12061/JreChr04G11245/JreChr05G10763/JreChr05G12912/JreChr07G11306/JreChr07G11331/JreChr08G11446/JreChr08G11851/JreChr09G11449/JreChr09G12385/JreChr10G12240/JreChr11G11391/JreChr14G10860/JreChr14G11062/JreChr15G10422/JreChr15G10974/JreChr16G11180/Juglans_regia_newGene_5104	20	--
ko00790	Folate biosynthesis	5/757	50/11114	1.47	0.25252	0.722459	JreChr02G11552/JreChr10G10344/JreChr11G10159/JreChr11G11698/JreChr13G11563	5	--
ko04144	Endocytosis	33/757	430/11114	1.13	0.260197	0.725813	JreChr01G12707/JreChr02G11655/JreChr03G11674/JreChr03G12015/JreChr03G12192/JreChr04G10427/JreChr04G10981/JreChr04G11196/JreChr04G11567/JreChr05G12101/JreChr05G12399/JreChr05G12710/JreChr06G11174/JreChr06G11355/JreChr09G10401/JreChr09G10524/JreChr09G10569/JreChr09G10699/JreChr10G10422/JreChr10G12161/JreChr11G11438/JreChr11G11792/JreChr11G11999/JreChr12G11301/JreChr13G12123/JreChr14G10256/JreChr14G…	33	--
ko00564	Glycerophospholipid metabolism	16/757	198/11114	1.19	0.274364	0.746663	JreChr01G13321/JreChr02G11342/JreChr02G11680/JreChr04G10381/JreChr04G11480/JreChr05G11957/JreChr06G11638/JreChr07G11072/JreChr07G11863/JreChr09G11908/JreChr09G12342/JreChr11G11438/JreChr11G11809/JreChr12G11371/JreChr13G12029/JreChr15G10253	16	--
ko00100	Steroid biosynthesis	5/757	53/11114	1.39	0.29248	0.773996	JreChr03G10560/JreChr04G11148/JreChr05G10996/JreChr05G12525/JreChr09G11908	5	--
ko00944	Flavone and flavonol biosynthesis	2/757	16/11114	1.84	0.298281	0.773996	JreChr03G10800/JreChr03G10805	2	--
ko04070	Phosphatidylinositol signaling system	13/757	162/11114	1.18	0.310337	0.786978	JreChr02G11840/JreChr03G10022/JreChr04G10381/JreChr05G12037/JreChr06G11355/JreChr07G11863/JreChr10G10712/JreChr10G11323/JreChr11G11809/JreChr13G10391/JreChr13G11398/JreChr15G10314/JreChr16G11129	13	--
ko00261	Monobactam biosynthesis	2/757	18/11114	1.63	0.349598	0.851222	JreChr01G12187/JreChr02G10950	2	--
ko00330	Arginine and proline metabolism	8/757	98/11114	1.2	0.350928	0.851222	JreChr01G13936/JreChr05G10488/JreChr05G12107/JreChr06G10472/JreChr06G10758/JreChr08G11446/JreChr12G10709/JreChr15G10422	8	--
ko00514	Other types of O-glycan biosynthesis	3/757	32/11114	1.38	0.373483	0.868936	JreChr05G10158/JreChr07G12145/JreChr13G10959	3	--
ko00562	Inositol phosphate metabolism	13/757	170/11114	1.12	0.373806	0.868936	JreChr02G11018/JreChr02G11840/JreChr03G10022/JreChr03G10356/JreChr05G12037/JreChr06G11355/JreChr06G11488/JreChr10G11323/JreChr11G11391/JreChr13G11398/JreChr14G11531/JreChr15G10314/JreChr16G11129	13	--
ko00511	Other glycan degradation	8/757	102/11114	1.15	0.393027	0.89497	JreChr01G10681/JreChr01G12766/JreChr03G10296/JreChr03G11962/JreChr03G12301/JreChr05G12225/JreChr06G11377/JreChr07G10739	8	--
ko00350	Tyrosine metabolism	7/757	89/11114	1.15	0.40394	0.89983	JreChr04G10476/JreChr05G11155/JreChr07G11331/JreChr08G11851/JreChr11G11678/JreChr12G11231/Juglans_regia_newGene_5156	7	--
ko00770	Pantothenate and CoA biosynthesis	6/757	76/11114	1.16	0.416089	0.89983	JreChr05G10564/JreChr06G11471/JreChr08G11446/JreChr09G11938/JreChr13G10938/JreChr15G10422	6	--
ko03008	Ribosome biogenesis in eukaryotes	13/757	176/11114	1.08	0.422459	0.89983	JreChr02G10493/JreChr02G11387/JreChr02G12156/JreChr03G12390/JreChr05G11152/JreChr07G12310/JreChr07G12311/JreChr11G10613/JreChr13G10569/JreChr13G11067/Juglans_regia_newGene_1511/Juglans_regia_newGene_3411/Juglans_regia_newGene_947	13	--
ko00270	Cysteine and methionine metabolism	14/757	191/11114	1.08	0.427925	0.89983	JreChr01G10553/JreChr02G10968/JreChr02G10987/JreChr03G10313/JreChr04G10476/JreChr05G10192/JreChr05G12107/JreChr06G10472/JreChr06G10758/JreChr07G12832/JreChr09G12634/JreChr11G11732/JreChr12G10950/JreChr15G11775	14	--
ko00030	Pentose phosphate pathway	9/757	121/11114	1.09	0.442421	0.89983	JreChr05G11453/JreChr05G12858/JreChr05G12936/JreChr06G10925/JreChr09G12385/JreChr10G12240/JreChr11G10687/JreChr16G11180/Juglans_regia_newGene_3372	9	--
ko00750	Vitamin B6 metabolism	2/757	22/11114	1.33	0.447683	0.89983	JreChr03G13007/JreChr13G10159	2	--
ko00730	Thiamine metabolism	4/757	51/11114	1.15	0.461496	0.89983	JreChr01G13416/JreChr04G11833/JreChr07G10906/JreChr10G11148	4	--
ko00603	Glycosphingolipid biosynthesis - globo and isoglobo series	2/757	23/11114	1.28	0.470911	0.89983	JreChr01G13520/JreChr16G10113	2	--
ko00860	Porphyrin and chlorophyll metabolism	7/757	97/11114	1.06	0.493955	0.89983	JreChr02G11836/JreChr03G13233/JreChr04G11363/JreChr05G11073/JreChr06G10702/JreChr13G10501/JreChr15G11883	7	--
ko00740	Riboflavin metabolism	3/757	40/11114	1.1	0.518881	0.89983	JreChr06G10111/JreChr09G11938/JreChr12G10993	3	--
ko00620	Pyruvate metabolism	10/757	144/11114	1.02	0.522129	0.89983	JreChr03G12821/JreChr05G12912/JreChr07G10981/JreChr07G11306/JreChr07G12026/JreChr08G11446/JreChr11G10194/JreChr14G11062/JreChr15G10422/JreChr15G10974	10	--
ko00630	Glyoxylate and dicarboxylate metabolism	11/757	159/11114	1.02	0.523895	0.89983	JreChr01G12419/JreChr01G12420/JreChr03G10658/JreChr03G12821/JreChr06G11491/JreChr07G11306/JreChr08G12175/JreChr09G10011/JreChr11G10194/JreChr15G10974/Juglans_regia_newGene_3945	11	--
ko00072	Synthesis and degradation of ketone bodies	1/757	11/11114	1.33	0.539911	0.89983	JreChr03G12821	1	--
ko00942	Anthocyanin biosynthesis	1/757	11/11114	1.33	0.539911	0.89983	JreChr02G10229	1	--
ko00190	Oxidative phosphorylation	13/757	195/11114	0.98	0.573603	0.89983	JreChr04G10560/JreChr04G11010/JreChr07G11416/JreChr07G12181/JreChr08G10334/JreChr08G10740/JreChr08G11353/JreChr09G11311/JreChr10G11239/JreChr12G11252/JreChr13G10501/JreChr14G11131/Juglans_regia_newGene_4304	13	--
ko00910	Nitrogen metabolism	4/757	59/11114	1	0.577678	0.89983	JreChr01G11985/JreChr05G11176/JreChr08G11788/JreChr08G11930	4	--
ko00591	Linoleic acid metabolism	2/757	29/11114	1.01	0.597019	0.89983	JreChr09G11908/Juglans_regia_newGene_4088	2	--
ko00660	C5-Branched dibasic acid metabolism	1/757	13/11114	1.13	0.600512	0.89983	JreChr01G11943	1	--
ko00901	Indole alkaloid biosynthesis	1/757	13/11114	1.13	0.600512	0.89983	JreChr13G10487	1	--
ko00500	Starch and sucrose metabolism	28/757	427/11114	0.96	0.612706	0.89983	JreChr01G10427/JreChr02G11661/JreChr03G10721/JreChr03G12061/JreChr03G12497/JreChr03G13409/JreChr04G10847/JreChr04G11245/JreChr05G10466/JreChr05G11229/JreChr06G10282/JreChr07G10958/JreChr07G10968/JreChr07G12771/JreChr09G11938/JreChr10G10897/JreChr10G11754/JreChr12G10587/JreChr12G11324/JreChr13G11514/JreChr14G10860/Juglans_regia_newGene_1067/Juglans_regia_newGene_1083/Juglans_regia_newGene_1404/Jug…	28	--
ko00960	Tropane, piperidine and pyridine alkaloid biosynthesis	4/757	62/11114	0.95	0.617406	0.89983	JreChr04G10476/JreChr05G11155/JreChr09G11435/JreChr13G12010	4	--
ko00905	Brassinosteroid biosynthesis	2/757	31/11114	0.95	0.633726	0.89983	JreChr13G10339/JreChr15G10172	2	--
ko00061	Fatty acid biosynthesis	5/757	80/11114	0.92	0.643391	0.89983	JreChr01G12233/JreChr03G12827/JreChr11G11200/JreChr11G12496/JreChr16G11232	5	--
ko03015	mRNA surveillance pathway	13/757	208/11114	0.92	0.667161	0.89983	JreChr01G10554/JreChr01G12549/JreChr03G11885/JreChr04G11041/JreChr04G12185/JreChr08G11437/JreChr09G12026/JreChr09G12117/JreChr11G11280/JreChr13G11466/JreChr14G11187/JreChr16G11124/Juglans_regia_newGene_1336	13	--
ko00052	Galactose metabolism	11/757	178/11114	0.91	0.675119	0.89983	JreChr01G13520/JreChr03G11263/JreChr03G11962/JreChr03G12061/JreChr04G11245/JreChr07G10739/JreChr10G12240/JreChr11G11395/JreChr11G12126/JreChr14G10860/JreChr16G10113	11	--
ko00940	Phenylpropanoid biosynthesis	25/757	397/11114	0.92	0.689733	0.89983	JreChr01G10230/JreChr01G12752/JreChr01G12911/JreChr02G10166/JreChr02G12109/JreChr03G10443/JreChr03G12931/JreChr04G11394/JreChr05G10043/JreChr05G10979/JreChr06G10747/JreChr06G11914/JreChr07G10931/JreChr08G11017/JreChr09G10427/JreChr09G10454/JreChr09G10463/JreChr12G10775/JreChr12G11324/JreChr13G11514/JreChr14G10882/JreChr14G10883/JreChr14G11389/JreChr15G10824/Juglans_regia_newGene_5744	25	--
ko00966	Glucosinolate biosynthesis	1/757	17/11114	0.86	0.698844	0.89983	JreChr01G11943	1	--
ko01230	Biosynthesis of amino acids	25/757	400/11114	0.92	0.703949	0.89983	JreChr01G10553/JreChr01G11943/JreChr01G12381/JreChr02G11296/JreChr03G10658/JreChr03G13113/JreChr04G10067/JreChr04G11964/JreChr04G12027/JreChr05G12858/JreChr06G10925/JreChr07G10187/JreChr07G12671/JreChr07G12832/JreChr09G11639/JreChr09G12385/JreChr09G12428/JreChr09G12634/JreChr10G11439/JreChr10G12240/JreChr11G10687/JreChr11G11391/JreChr14G11062/JreChr14G11505/Juglans_regia_newGene_3945	25	--
ko04145	Phagosome	9/757	151/11114	0.88	0.708558	0.89983	JreChr01G12707/JreChr02G11840/JreChr03G12192/JreChr03G12863/JreChr05G11668/JreChr05G12037/JreChr08G10334/JreChr08G10740/JreChr09G10569	9	--
ko00310	Lysine degradation	4/757	72/11114	0.82	0.731915	0.89983	JreChr01G10451/JreChr03G12821/JreChr08G11446/JreChr15G10422	4	--
ko00240	Pyrimidine metabolism	7/757	123/11114	0.84	0.741278	0.89983	JreChr01G12271/JreChr03G10148/JreChr05G12062/JreChr06G11471/JreChr09G11938/JreChr12G10862/JreChr13G10938	7	--
ko03060	Protein export	5/757	90/11114	0.82	0.742686	0.89983	JreChr03G11634/JreChr03G12863/JreChr15G11524/JreChr16G10590/JreChr16G10591	5	--
ko00130	Ubiquinone and other terpenoid-quinone biosynthesis	4/757	80/11114	0.73	0.803404	0.89983	JreChr04G10476/JreChr08G10839/JreChr14G11389/Juglans_regia_newGene_6428	4	--
ko00908	Zeatin biosynthesis	3/757	62/11114	0.71	0.803733	0.89983	JreChr03G12923/Juglans_regia_newGene_1840/Juglans_regia_newGene_4342	3	--
ko03420	Nucleotide excision repair	5/757	99/11114	0.74	0.81324	0.89983	JreChr04G11554/JreChr04G11571/JreChr05G10532/JreChr06G11867/JreChr14G10291	5	--
ko00360	Phenylalanine metabolism	4/757	82/11114	0.72	0.818643	0.89983	JreChr01G10451/JreChr04G10476/JreChr05G11155/Juglans_regia_newGene_5156	4	--
ko00340	Histidine metabolism	2/757	45/11114	0.65	0.821224	0.89983	JreChr08G11446/JreChr15G10422	2	--
ko00062	Fatty acid elongation	3/757	66/11114	0.67	0.836526	0.89983	JreChr01G12161/JreChr09G12627/JreChr10G12189	3	--
ko04141	Protein processing in endoplasmic reticulum	33/757	561/11114	0.86	0.83696	0.89983	JreChr02G11655/JreChr03G10472/JreChr03G10609/JreChr03G11634/JreChr03G12863/JreChr04G11231/JreChr04G11554/JreChr04G11571/JreChr05G11290/JreChr05G11472/JreChr05G12101/JreChr05G12295/JreChr05G12534/JreChr05G12918/JreChr06G11174/JreChr07G10044/JreChr07G10790/JreChr07G11032/JreChr09G11060/JreChr09G11412/JreChr09G12094/JreChr10G10422/JreChr11G10052/JreChr11G12134/JreChr12G10899/JreChr12G11538/JreChr13G…	33	--
ko00513	Various types of N-glycan biosynthesis	3/757	67/11114	0.66	0.843948	0.89983	JreChr03G10418/JreChr06G10601/Juglans_regia_newGene_5042	3	--
ko03430	Mismatch repair	3/757	69/11114	0.64	0.857918	0.89983	JreChr02G10880/JreChr05G10532/JreChr14G10291	3	--
ko00230	Purine metabolism	10/757	194/11114	0.76	0.859182	0.89983	JreChr01G12187/JreChr01G12450/JreChr01G13615/JreChr02G10950/JreChr07G10971/JreChr09G11938/JreChr10G11148/JreChr11G10687/JreChr12G10862/JreChr14G11062	10	--
ko00290	Valine, leucine and isoleucine biosynthesis	1/757	28/11114	0.52	0.861612	0.89983	JreChr01G11943	1	--
ko00904	Diterpenoid biosynthesis	4/757	90/11114	0.65	0.870148	0.89983	JreChr01G13442/JreChr07G12206/JreChr09G10149/JreChr12G11855	4	--
ko00941	Flavonoid biosynthesis	7/757	145/11114	0.71	0.872435	0.89983	JreChr01G12911/JreChr05G10979/JreChr09G10357/JreChr09G10359/JreChr09G10360/JreChr10G11553/JreChr14G11389	7	--
ko00604	Glycosphingolipid biosynthesis - ganglio series	2/757	52/11114	0.56	0.87807	0.89983	JreChr03G11962/JreChr07G10739	2	--
ko00670	One carbon pool by folate	2/757	53/11114	0.55	0.884674	0.89983	JreChr08G10175/JreChr08G10180	2	--
ko04712	Circadian rhythm - plant	7/757	149/11114	0.69	0.889116	0.89983	JreChr01G12041/JreChr02G12288/JreChr03G13034/JreChr06G10863/JreChr07G10823/JreChr08G10235/JreChr11G10613	7	--
ko03018	RNA degradation	11/757	220/11114	0.73	0.891607	0.89983	JreChr01G12885/JreChr02G11413/JreChr05G12060/JreChr08G11361/JreChr09G10461/JreChr09G12026/JreChr10G12240/JreChr12G10101/JreChr13G12071/JreChr14G10519/JreChr16G11124	11	--
ko00053	Ascorbate and aldarate metabolism	6/757	132/11114	0.67	0.893584	0.89983	JreChr05G10134/JreChr05G12125/JreChr08G11446/JreChr10G11937/JreChr12G10604/JreChr15G10422	6	--
ko00965	Betalain biosynthesis	1/757	32/11114	0.46	0.895717	0.89983	JreChr15G11750	1	--
ko00450	Selenocompound metabolism	2/757	55/11114	0.53	0.896899	0.89983	JreChr01G12187/JreChr02G10950	2	--
ko00902	Monoterpenoid biosynthesis	1/757	33/11114	0.44	0.90284	0.89983	JreChr07G12639	1	--
ko03030	DNA replication	3/757	77/11114	0.57	0.903399	0.89983	JreChr05G10532/JreChr05G12827/JreChr14G10291	3	--
ko00710	Carbon fixation in photosynthetic organisms	5/757	116/11114	0.63	0.903846	0.89983	JreChr01G12381/JreChr07G12026/JreChr09G12385/JreChr11G11391/JreChr16G11180	5	--
ko03013	RNA transport	17/757	329/11114	0.76	0.909746	0.89983	JreChr01G10647/JreChr01G10795/JreChr01G12540/JreChr01G13142/JreChr02G10011/JreChr05G11826/JreChr05G11984/JreChr06G11518/JreChr09G11148/JreChr09G12026/JreChr11G10291/JreChr11G11428/JreChr12G11346/JreChr14G11383/JreChr15G11815/JreChr16G11124/Juglans_regia_newGene_3464	17	--
ko00220	Arginine biosynthesis	2/757	58/11114	0.51	0.912992	0.89983	JreChr01G12381/JreChr08G11788	2	--
ko00945	Stilbenoid, diarylheptanoid and gingerol biosynthesis	3/757	83/11114	0.53	0.928392	0.89983	JreChr01G12911/JreChr05G10979/JreChr14G11389	3	--
ko00400	Phenylalanine, tyrosine and tryptophan biosynthesis	4/757	106/11114	0.55	0.936507	0.89983	JreChr04G10067/JreChr04G10476/JreChr07G10187/JreChr09G12428	4	--
ko00970	Aminoacyl-tRNA biosynthesis	5/757	126/11114	0.58	0.936884	0.89983	JreChr08G11993/JreChr08G12286/JreChr13G11233/JreChr13G11236/Juglans_regia_newGene_1294	5	--
ko00565	Ether lipid metabolism	2/757	64/11114	0.46	0.938361	0.89983	JreChr09G11908/JreChr11G11438	2	--
ko00260	Glycine, serine and threonine metabolism	5/757	128/11114	0.57	0.942119	0.89983	JreChr02G11296/JreChr03G10313/JreChr05G11155/JreChr07G11993/JreChr09G12428	5	--
ko00531	Glycosaminoglycan degradation	2/757	70/11114	0.42	0.956604	0.89983	JreChr03G11962/JreChr07G10739	2	--
ko00563	Glycosylphosphatidylinositol (GPI)-anchor biosynthesis	1/757	47/11114	0.31	0.963943	0.89983	JreChr01G13114	1	--
ko00950	Isoquinoline alkaloid biosynthesis	2/757	77/11114	0.38	0.971378	0.89983	JreChr04G10476/JreChr05G11155	2	--
ko03020	RNA polymerase	1/757	51/11114	0.29	0.972843	0.89983	JreChr02G11802	1	--
ko00906	Carotenoid biosynthesis	2/757	85/11114	0.35	0.982348	0.89983	JreChr01G10649/JreChr05G12212	2	--
ko03050	Proteasome	3/757	116/11114	0.38	0.987715	0.89983	JreChr09G11488/JreChr14G10029/JreChr15G11439	3	--
ko00510	N-Glycan biosynthesis	2/757	92/11114	0.32	0.988502	0.89983	JreChr06G11136/Juglans_regia_newGene_5042	2	--
ko00460	Cyanoamino acid metabolism	3/757	118/11114	0.37	0.989016	0.89983	JreChr12G11324/JreChr13G10702/JreChr13G11514	3	--
ko03410	Base excision repair	1/757	73/11114	0.2	0.994298	0.89983	JreChr05G11939	1	--
ko03440	Homologous recombination	3/757	137/11114	0.32	0.996288	0.89983	JreChr05G10532/JreChr14G10291/Juglans_regia_newGene_1022	3	--
ko00040	Pentose and glucuronate interconversions	10/757	296/11114	0.5	0.99673	0.89983	JreChr01G12261/JreChr03G13322/JreChr05G10134/JreChr05G10763/JreChr05G11258/JreChr08G11803/JreChr09G11449/JreChr09G12222/Juglans_regia_newGene_5104/Juglans_regia_newGene_5997	10	--
ko03040	Spliceosome	18/757	475/11114	0.56	0.998535	0.89983	JreChr01G13151/JreChr02G11655/JreChr03G12100/JreChr04G10784/JreChr05G11435/JreChr05G12101/JreChr06G10848/JreChr06G11174/JreChr06G12024/JreChr07G10985/JreChr09G10759/JreChr09G11887/JreChr10G10099/JreChr10G10422/JreChr11G11939/JreChr13G12123/Juglans_regia_newGene_1328/Juglans_regia_newGene_4277	18	--
ko03010	Ribosome	3/757	426/11114	0.1	1	0.89983	JreChr03G12357/JreChr06G10063/JreChr15G11246	3	--

## Sheet: Cluster 8
ID	Description	GeneRatio	BgRatio	Rich_factor	pvalue	qvalue	geneID	Count	regulated
ko04712	Circadian rhythm - plant	22/245	149/11114	6.7	1.30753e-12	9.77204e-11	JreChr01G10237/JreChr01G10605/JreChr01G12567/JreChr02G12307/JreChr03G10565/JreChr03G13109/JreChr03G13237/JreChr03G13441/JreChr04G10229/JreChr05G10218/JreChr06G10607/JreChr07G11873/JreChr07G12402/JreChr08G11823/JreChr08G11898/JreChr09G11200/JreChr09G12550/JreChr11G11725/JreChr11G12465/JreChr11G12522/JreChr14G11753/Juglans_regia_newGene_2536	22	--
ko00860	Porphyrin and chlorophyll metabolism	11/245	97/11114	5.14	8.92577e-06	0.000333542	JreChr01G10325/JreChr02G10587/JreChr05G11719/JreChr06G11884/JreChr07G11544/JreChr08G11919/JreChr08G11963/JreChr10G11352/JreChr13G10887/JreChr15G10988/JreChr16G10901	11	--
ko04146	Peroxisome	11/245	167/11114	2.99	0.00117094	0.0286164	JreChr03G13401/JreChr06G11877/JreChr06G12074/JreChr07G11288/JreChr09G10125/JreChr11G11776/JreChr12G11292/JreChr13G10924/JreChr13G10927/JreChr13G10983/JreChr14G10798	11	--
ko00072	Synthesis and degradation of ketone bodies	3/245	11/11114	12.37	0.00153158	0.0286164	JreChr13G10924/JreChr13G10927/JreChr14G10798	3	--
ko00562	Inositol phosphate metabolism	10/245	170/11114	2.67	0.00440207	0.0657993	JreChr01G12400/JreChr02G11013/JreChr02G11099/JreChr03G10345/JreChr04G12585/JreChr09G12601/JreChr11G10677/JreChr13G10200/JreChr14G11535/Juglans_regia_newGene_360	10	--
ko00906	Carotenoid biosynthesis	6/245	85/11114	3.2	0.0110831	0.138053	JreChr01G10566/JreChr03G11426/JreChr04G10878/JreChr06G11857/JreChr09G11919/JreChr15G12198	6	--
ko04120	Ubiquitin mediated proteolysis	12/245	274/11114	1.99	0.0183806	0.166617	JreChr01G12292/JreChr01G13344/JreChr02G11697/JreChr03G10565/JreChr03G13176/JreChr03G13441/JreChr05G12845/JreChr09G11436/JreChr09G12550/JreChr10G10556/JreChr13G11586/Juglans_regia_newGene_5043	12	--
ko00280	Valine, leucine and isoleucine degradation	6/245	98/11114	2.78	0.0211087	0.166617	JreChr07G11751/JreChr08G11843/JreChr08G11844/JreChr13G10924/JreChr13G10927/JreChr14G10798	6	--
ko00195	Photosynthesis	5/245	72/11114	3.15	0.0211341	0.166617	JreChr02G10710/JreChr03G11696/JreChr05G10410/JreChr06G10615/JreChr11G10185	5	--
ko00900	Terpenoid backbone biosynthesis	5/245	73/11114	3.11	0.0222939	0.166617	JreChr01G11570/JreChr05G12413/JreChr12G10446/JreChr13G10171/JreChr14G11534	5	--
ko00196	Photosynthesis - antenna proteins	3/245	29/11114	4.69	0.0253497	0.172232	JreChr01G13417/JreChr03G13456/JreChr09G10220	3	--
ko02010	ABC transporters	7/245	133/11114	2.39	0.0277578	0.172877	JreChr01G12835/JreChr03G10098/JreChr06G11446/JreChr07G10911/JreChr10G10599/JreChr13G11871/JreChr14G10877	7	--
ko00460	Cyanoamino acid metabolism	6/245	118/11114	2.31	0.0462363	0.265812	JreChr01G10345/JreChr06G11443/JreChr06G11910/JreChr07G10919/JreChr07G11561/JreChr08G11836	6	--
ko00380	Tryptophan metabolism	5/245	99/11114	2.29	0.067576	0.315818	JreChr03G12181/JreChr03G13401/JreChr05G12592/JreChr07G11288/JreChr08G10756	5	--
ko00650	Butanoate metabolism	3/245	43/11114	3.16	0.068556	0.315818	JreChr13G10924/JreChr13G10927/JreChr14G10798	3	--
ko04141	Protein processing in endoplasmic reticulum	18/245	561/11114	1.46	0.0705942	0.315818	JreChr01G12346/JreChr02G11106/JreChr02G11717/JreChr03G10618/JreChr03G13067/JreChr03G13498/JreChr04G11302/JreChr05G12210/JreChr07G10417/JreChr12G11162/JreChr13G11492/JreChr13G11964/JreChr13G12127/JreChr14G11646/JreChr14G11651/JreChr15G10439/JreChr15G10446/JreChr15G10447	18	--
ko00564	Glycerophospholipid metabolism	8/245	198/11114	1.83	0.0718375	0.315818	JreChr01G11910/JreChr01G12941/JreChr03G12518/JreChr05G10810/JreChr05G11972/JreChr08G11882/JreChr11G11931/JreChr14G11535	8	--
ko00750	Vitamin B6 metabolism	2/245	22/11114	4.12	0.0837765	0.344388	JreChr13G11862/JreChr14G11524	2	--
ko00592	alpha-Linolenic acid metabolism	5/245	107/11114	2.12	0.0875523	0.344388	JreChr01G11910/JreChr03G10466/JreChr03G12518/JreChr13G11558/JreChr15G10837	5	--
ko00071	Fatty acid degradation	4/245	84/11114	2.16	0.11428	0.427048	JreChr02G11456/JreChr05G10202/JreChr06G11877/JreChr15G10837	4	--
ko00908	Zeatin biosynthesis	3/245	62/11114	2.19	0.156382	0.555019	JreChr05G12233/JreChr15G10527/Juglans_regia_newGene_739	3	--
ko00430	Taurine and hypotaurine metabolism	1/245	8/11114	5.67	0.163379	0.555019	JreChr06G11910	1	--
ko00500	Starch and sucrose metabolism	12/245	427/11114	1.27	0.233537	0.69069	JreChr01G10345/JreChr02G11683/JreChr03G10099/JreChr03G10366/JreChr03G11064/JreChr03G12495/JreChr03G13313/JreChr06G12099/JreChr07G10919/JreChr07G11436/JreChr11G11091/Juglans_regia_newGene_1097	12	--
ko03022	Basal transcription factors	3/245	76/11114	1.79	0.235002	0.69069	JreChr06G10351/JreChr07G10747/JreChr08G10269	3	--
ko00950	Isoquinoline alkaloid biosynthesis	3/245	77/11114	1.77	0.240883	0.69069	JreChr02G10714/JreChr03G13374/JreChr10G10468	3	--
ko00480	Glutathione metabolism	5/245	152/11114	1.49	0.244491	0.69069	JreChr03G13044/JreChr06G10513/JreChr06G11910/JreChr07G10883/JreChr07G12125	5	--
ko00710	Carbon fixation in photosynthetic organisms	4/245	116/11114	1.56	0.253086	0.69069	JreChr02G11240/JreChr07G11258/JreChr11G10946/JreChr11G12489	4	--
ko00360	Phenylalanine metabolism	3/245	82/11114	1.66	0.270616	0.69069	JreChr01G13110/JreChr02G10714/JreChr05G12592	3	--
ko00630	Glyoxylate and dicarboxylate metabolism	5/245	159/11114	1.43	0.273734	0.69069	JreChr03G13401/JreChr07G11288/JreChr07G11561/JreChr09G10125/JreChr13G10983	5	--
ko00590	Arachidonic acid metabolism	2/245	48/11114	1.89	0.285866	0.69069	JreChr06G11910/JreChr06G12074	2	--
ko04070	Phosphatidylinositol signaling system	5/245	162/11114	1.4	0.28649	0.69069	JreChr02G11013/JreChr05G10810/JreChr09G12601/JreChr13G10200/Juglans_regia_newGene_360	5	--
ko00730	Thiamine metabolism	2/245	51/11114	1.78	0.310424	0.725003	JreChr01G11570/JreChr09G11237	2	--
ko00910	Nitrogen metabolism	2/245	59/11114	1.54	0.374841	0.840345	JreChr05G10535/JreChr06G10415	2	--
ko00561	Glycerolipid metabolism	5/245	184/11114	1.23	0.382298	0.840345	JreChr05G10810/JreChr05G11972/JreChr10G10426/JreChr10G11811/JreChr11G11931	5	--
ko00565	Ether lipid metabolism	2/245	64/11114	1.42	0.413865	0.861664	JreChr01G12941/JreChr14G11535	2	--
ko00400	Phenylalanine, tyrosine and tryptophan biosynthesis	3/245	106/11114	1.28	0.415055	0.861664	JreChr01G13482/JreChr03G10276/JreChr09G11020	3	--
ko01200	Carbon metabolism	10/245	426/11114	1.06	0.465461	0.882119	JreChr02G11240/JreChr03G13401/JreChr07G11258/JreChr07G11288/JreChr07G11561/JreChr07G11649/JreChr09G10125/JreChr11G10946/JreChr11G12489/JreChr13G10983	10	--
ko00073	Cutin, suberine and wax biosynthesis	2/245	74/11114	1.23	0.488016	0.882119	JreChr02G11456/JreChr05G10202	2	--
ko00905	Brassinosteroid biosynthesis	1/245	31/11114	1.46	0.499407	0.882119	JreChr13G11512	1	--
ko00940	Phenylpropanoid biosynthesis	9/245	397/11114	1.03	0.51414	0.882119	JreChr01G10345/JreChr01G13110/JreChr01G13328/JreChr03G12205/JreChr05G10125/JreChr06G12011/JreChr07G10919/JreChr12G10669/JreChr15G10804	9	--
ko00260	Glycine, serine and threonine metabolism	3/245	128/11114	1.06	0.538976	0.882119	JreChr02G10714/JreChr07G11561/JreChr13G10983	3	--
ko00053	Ascorbate and aldarate metabolism	3/245	132/11114	1.03	0.559889	0.882119	JreChr03G11734/JreChr03G13044/Juglans_regia_newGene_1286	3	--
ko00051	Fructose and mannose metabolism	3/245	135/11114	1.01	0.575196	0.882119	JreChr07G11649/JreChr07G11879/JreChr13G11831	3	--
ko00350	Tyrosine metabolism	2/245	89/11114	1.02	0.587606	0.882119	JreChr02G10714/JreChr15G10837	2	--
ko00510	N-Glycan biosynthesis	2/245	92/11114	0.99	0.605725	0.882119	JreChr01G12346/JreChr02G11860	2	--
ko00230	Purine metabolism	4/245	194/11114	0.94	0.623222	0.882119	JreChr05G11639/JreChr09G11237/JreChr09G12280/JreChr15G10227	4	--
ko00190	Oxidative phosphorylation	4/245	195/11114	0.93	0.62726	0.882119	JreChr02G12242/JreChr05G10410/JreChr07G10715/JreChr07G11703	4	--
ko00340	Histidine metabolism	1/245	45/11114	1.01	0.633993	0.882119	JreChr03G10523	1	--
ko00040	Pentose and glucuronate interconversions	6/245	296/11114	0.92	0.640023	0.882119	JreChr01G10535/JreChr05G11315/JreChr07G11879/JreChr09G11269/JreChr11G12489/Juglans_regia_newGene_1286	6	--
ko00330	Arginine and proline metabolism	2/245	98/11114	0.93	0.640145	0.882119	JreChr04G12046/JreChr05G12592	2	--
ko03420	Nucleotide excision repair	2/245	99/11114	0.92	0.645647	0.882119	JreChr07G10747/JreChr08G10269	2	--
ko01230	Biosynthesis of amino acids	8/245	400/11114	0.91	0.660852	0.882119	JreChr01G12435/JreChr01G13482/JreChr03G10276/JreChr03G10523/JreChr07G11561/JreChr07G11649/JreChr09G11020/JreChr11G12489	8	--
ko00790	Folate biosynthesis	1/245	50/11114	0.91	0.672752	0.882119	JreChr14G11269	1	--
ko00670	One carbon pool by folate	1/245	53/11114	0.86	0.694015	0.882119	JreChr07G11561	1	--
ko00760	Nicotinate and nicotinamide metabolism	1/245	55/11114	0.82	0.707421	0.882119	JreChr15G10227	1	--
ko04626	Plant-pathogen interaction	20/245	1002/11114	0.91	0.713624	0.882119	JreChr01G10674/JreChr01G10682/JreChr01G10685/JreChr01G13457/JreChr02G12265/JreChr03G10302/JreChr03G12053/JreChr03G12819/JreChr03G13189/JreChr03G13201/JreChr04G12542/JreChr05G11529/JreChr05G12210/JreChr05G12499/JreChr08G11603/JreChr08G11746/JreChr08G12179/JreChr13G10227/JreChr13G11106/JreChr16G10740	20	--
ko03018	RNA degradation	4/245	220/11114	0.82	0.719052	0.882119	JreChr01G10188/JreChr03G12642/JreChr07G11649/JreChr15G11838	4	--
ko03050	Proteasome	2/245	116/11114	0.78	0.729269	0.882119	JreChr02G10293/JreChr08G10365	2	--
ko00960	Tropane, piperidine and pyridine alkaloid biosynthesis	1/245	62/11114	0.73	0.749897	0.882119	JreChr02G10714	1	--
ko00030	Pentose phosphate pathway	2/245	121/11114	0.75	0.750466	0.882119	JreChr07G11649/JreChr11G12489	2	--
ko00920	Sulfur metabolism	1/245	63/11114	0.72	0.755442	0.882119	JreChr05G12673	1	--
ko00970	Aminoacyl-tRNA biosynthesis	2/245	126/11114	0.72	0.770225	0.882119	JreChr05G12488/JreChr12G10642	2	--
ko00062	Fatty acid elongation	1/245	66/11114	0.69	0.771351	0.882119	JreChr02G12265	1	--
ko00513	Various types of N-glycan biosynthesis	1/245	67/11114	0.68	0.776421	0.882119	JreChr01G12346	1	--
ko00410	beta-Alanine metabolism	1/245	71/11114	0.64	0.795608	0.882119	JreChr02G10714	1	--
ko00270	Cysteine and methionine metabolism	3/245	191/11114	0.71	0.796873	0.882119	JreChr01G12435/JreChr02G10969/JreChr03G13038	3	--
ko04136	Autophagy - other	1/245	73/11114	0.62	0.804577	0.882119	JreChr04G12150	1	--
ko00620	Pyruvate metabolism	2/245	144/11114	0.63	0.830491	0.882119	JreChr02G10031/JreChr02G11240	2	--
ko00061	Fatty acid biosynthesis	1/245	80/11114	0.57	0.832991	0.882119	JreChr06G11877	1	--
ko00130	Ubiquinone and other terpenoid-quinone biosynthesis	1/245	80/11114	0.57	0.832991	0.882119	JreChr02G10946	1	--
ko00250	Alanine, aspartate and glutamate metabolism	1/245	84/11114	0.54	0.84734	0.882119	JreChr13G10983	1	--
ko04145	Phagosome	2/245	151/11114	0.6	0.849816	0.882119	JreChr03G10270/Juglans_regia_newGene_2685	2	--
ko00511	Other glycan degradation	1/245	102/11114	0.44	0.898143	0.889669	JreChr01G13960	1	--
ko00052	Galactose metabolism	2/245	178/11114	0.51	0.906986	0.889669	JreChr07G11649/Juglans_regia_newGene_1286	2	--
ko01212	Fatty acid metabolism	1/245	120/11114	0.38	0.932085	0.889669	JreChr06G11877	1	--
ko00240	Pyrimidine metabolism	1/245	123/11114	0.37	0.936525	0.889669	JreChr15G10227	1	--
ko03440	Homologous recombination	1/245	137/11114	0.33	0.953713	0.889669	JreChr05G12502	1	--
ko00520	Amino sugar and nucleotide sugar metabolism	3/245	318/11114	0.43	0.973347	0.889669	JreChr02G12072/JreChr15G11599/Juglans_regia_newGene_1286	3	--
ko04016	MAPK signaling pathway - plant	7/245	579/11114	0.55	0.974486	0.889669	JreChr02G10291/JreChr03G13401/JreChr04G10075/JreChr05G11529/JreChr07G11288/JreChr08G11946/JreChr16G10740	7	--
ko00010	Glycolysis / Gluconeogenesis	2/245	248/11114	0.37	0.97493	0.889669	JreChr07G11649/JreChr15G10837	2	--
ko03040	Spliceosome	4/245	475/11114	0.38	0.993942	0.889669	JreChr04G11278/JreChr10G10772/JreChr13G11929/JreChr13G12127	4	--
ko04144	Endocytosis	3/245	430/11114	0.32	0.996501	0.889669	JreChr03G10270/JreChr13G10200/JreChr13G12127	3	--
ko04075	Plant hormone signal transduction	10/245	921/11114	0.49	0.997124	0.889669	JreChr01G12567/JreChr04G10075/JreChr05G11529/JreChr08G11946/JreChr11G12522/JreChr15G12262/JreChr16G10846/Juglans_regia_newGene_3004/Juglans_regia_newGene_5875/Juglans_regia_newGene_6027	10	--
ko03010	Ribosome	1/245	426/11114	0.11	0.999938	0.889669	JreChr15G10235	1	--

## Sheet: Cluster 9
ID	Description	GeneRatio	BgRatio	Rich_factor	pvalue	qvalue	geneID	Count	regulated
ko02010	ABC transporters	9/219	133/11114	3.43	0.00125097	0.0795141	JreChr04G10571/JreChr09G10066/JreChr09G11258/JreChr10G11898/JreChr12G11692/JreChr12G11693/JreChr12G11811/JreChr12G11813/JreChr16G10517	9	--
ko00901	Indole alkaloid biosynthesis	3/219	13/11114	11.71	0.00186515	0.0795141	JreChr08G11574/JreChr08G11600/JreChr08G11601	3	--
ko00940	Phenylpropanoid biosynthesis	16/219	397/11114	2.05	0.0053167	0.151106	JreChr01G13574/JreChr04G10993/JreChr04G11401/JreChr05G10133/JreChr05G10885/JreChr05G10986/JreChr05G11820/JreChr05G12989/JreChr08G11047/JreChr09G11750/JreChr09G12464/JreChr09G12465/JreChr11G10491/JreChr12G11141/JreChr13G11145/JreChr14G11352	16	--
ko04712	Circadian rhythm - plant	8/219	149/11114	2.72	0.0092881	0.197983	JreChr05G11493/JreChr06G12017/JreChr06G12203/JreChr13G11798/JreChr14G11444/JreChr15G10265/JreChr16G10834/JreChr16G11133	8	--
ko00280	Valine, leucine and isoleucine degradation	6/219	98/11114	3.11	0.012809	0.218427	JreChr01G12667/JreChr03G10532/JreChr13G11746/JreChr14G11478/JreChr15G12079/Juglans_regia_newGene_402	6	--
ko00905	Brassinosteroid biosynthesis	3/219	31/11114	4.91	0.0226094	0.254663	JreChr01G12446/JreChr04G10922/JreChr15G10169	3	--
ko04626	Plant-pathogen interaction	29/219	1002/11114	1.47	0.0227347	0.254663	JreChr01G10217/JreChr01G10558/JreChr01G12569/JreChr01G13720/JreChr02G10865/JreChr03G12933/JreChr04G11141/JreChr04G11235/JreChr04G11787/JreChr04G12441/JreChr05G11770/JreChr05G12466/JreChr06G11067/JreChr07G10257/JreChr07G10748/JreChr07G11274/JreChr07G11276/JreChr07G12358/JreChr08G10583/JreChr08G11210/JreChr08G11211/JreChr08G12057/JreChr09G11134/JreChr11G12266/JreChr12G11187/JreChr13G10821/JreChr14G…	29	--
ko04075	Plant hormone signal transduction	27/219	921/11114	1.49	0.0238944	0.254663	JreChr01G12595/JreChr02G10865/JreChr02G12068/JreChr03G12245/JreChr04G11766/JreChr04G11787/JreChr05G11034/JreChr06G11663/JreChr07G10257/JreChr07G10397/JreChr07G10710/JreChr07G11977/JreChr08G10583/JreChr09G11051/JreChr09G11914/JreChr10G11608/JreChr10G11899/JreChr11G10571/JreChr11G10768/JreChr11G12543/JreChr12G11187/JreChr13G10312/JreChr13G12042/JreChr14G11607/JreChr16G10640/JreChr16G10834/Juglans_r…	27	--
ko03440	Homologous recombination	6/219	137/11114	2.22	0.0537258	0.449839	JreChr07G11448/JreChr08G11373/JreChr10G12312/JreChr11G11358/JreChr12G10579/JreChr12G11770	6	--
ko03410	Base excision repair	4/219	73/11114	2.78	0.0557206	0.449839	JreChr01G13418/JreChr02G11750/JreChr09G11605/JreChr10G11415	4	--
ko00073	Cutin, suberine and wax biosynthesis	4/219	74/11114	2.74	0.0580347	0.449839	JreChr01G13451/JreChr03G12096/JreChr04G10866/JreChr04G10868	4	--
ko00590	Arachidonic acid metabolism	3/219	48/11114	3.17	0.0683778	0.485842	JreChr12G10559/Juglans_regia_newGene_1150/Juglans_regia_newGene_1225	3	--
ko00460	Cyanoamino acid metabolism	5/219	118/11114	2.15	0.0836614	0.54871	JreChr02G12051/JreChr02G12053/JreChr05G10133/JreChr12G11141/JreChr13G11145	5	--
ko04016	MAPK signaling pathway - plant	16/219	579/11114	1.4	0.10796	0.626643	JreChr01G12569/JreChr02G10082/JreChr02G10865/JreChr04G11766/JreChr04G11787/JreChr05G11034/JreChr07G10257/JreChr07G10397/JreChr07G11977/JreChr08G10583/JreChr08G11210/JreChr08G11211/JreChr11G10571/JreChr11G10768/JreChr12G11187/JreChr13G10821	16	--
ko00910	Nitrogen metabolism	3/219	59/11114	2.58	0.110243	0.626643	JreChr02G12051/JreChr02G12053/JreChr05G11190	3	--
ko00908	Zeatin biosynthesis	3/219	62/11114	2.46	0.12304	0.655674	JreChr01G11622/JreChr03G11938/JreChr16G11157	3	--
ko03430	Mismatch repair	3/219	69/11114	2.21	0.154814	0.759848	JreChr02G12333/JreChr07G11448/JreChr12G10283	3	--
ko00592	alpha-Linolenic acid metabolism	4/219	107/11114	1.9	0.160412	0.759848	JreChr03G10532/JreChr13G11130/JreChr14G11265/JreChr16G10835	4	--
ko03450	Non-homologous end-joining	1/219	10/11114	5.07	0.18053	0.810135	JreChr01G12122	1	--
ko03030	DNA replication	3/219	77/11114	1.98	0.193827	0.826317	JreChr02G12333/JreChr07G11448/JreChr12G10283	3	--
ko00630	Glyoxylate and dicarboxylate metabolism	5/219	159/11114	1.6	0.204918	0.831997	JreChr01G12964/JreChr02G12051/JreChr02G12053/JreChr07G11918/JreChr13G11289	5	--
ko00340	Histidine metabolism	2/219	45/11114	2.26	0.222134	0.860903	JreChr09G10214/JreChr15G10549	2	--
ko00730	Thiamine metabolism	2/219	51/11114	1.99	0.266055	0.945194	JreChr01G12294/JreChr02G11593	2	--
ko03020	RNA polymerase	2/219	51/11114	1.99	0.266055	0.945194	JreChr13G11943/JreChr14G10196	2	--
ko00100	Steroid biosynthesis	2/219	53/11114	1.92	0.280727	0.948011	JreChr07G11778/JreChr12G11101	2	--
ko00760	Nicotinate and nicotinamide metabolism	2/219	55/11114	1.85	0.295377	0.948011	JreChr14G10880/Juglans_regia_newGene_1685	2	--
ko00941	Flavonoid biosynthesis	4/219	145/11114	1.4	0.320243	0.948011	JreChr04G11650/JreChr05G10986/JreChr05G12195/JreChr11G10491	4	--
ko00270	Cysteine and methionine metabolism	5/219	191/11114	1.33	0.324188	0.948011	JreChr05G12567/JreChr11G11561/JreChr13G11289/JreChr13G11746/JreChr16G10491	5	--
ko00500	Starch and sucrose metabolism	10/219	427/11114	1.19	0.333546	0.948011	JreChr01G13599/JreChr05G10133/JreChr08G12132/JreChr09G12022/JreChr12G11141/JreChr13G11145/JreChr13G12035/JreChr14G11559/JreChr14G11562/Juglans_regia_newGene_29	10	--
ko00040	Pentose and glucuronate interconversions	7/219	296/11114	1.2	0.366142	0.948011	JreChr03G11623/JreChr03G13324/JreChr06G12150/JreChr07G12577/JreChr12G10277/JreChr13G10067/JreChr14G11119	7	--
ko00603	Glycosphingolipid biosynthesis - globo and isoglobo series	1/219	23/11114	2.21	0.367576	0.948011	JreChr05G11097	1	--
ko00710	Carbon fixation in photosynthetic organisms	3/219	116/11114	1.31	0.401308	0.948011	JreChr07G11918/JreChr11G10019/JreChr13G11289	3	--
ko04146	Peroxisome	4/219	167/11114	1.22	0.418702	0.948011	JreChr03G10532/JreChr12G10533/JreChr12G10559/JreChr13G10271	4	--
ko01212	Fatty acid metabolism	3/219	120/11114	1.27	0.422458	0.948011	JreChr01G12667/JreChr03G10532/JreChr03G10570	3	--
ko00900	Terpenoid backbone biosynthesis	2/219	73/11114	1.39	0.423333	0.948011	JreChr03G10027/JreChr09G10014	2	--
ko00909	Sesquiterpenoid and triterpenoid biosynthesis	2/219	73/11114	1.39	0.423333	0.948011	JreChr15G11453/JreChr16G10547	2	--
ko00943	Isoflavonoid biosynthesis	1/219	28/11114	1.81	0.427607	0.948011	JreChr02G10691	1	--
ko00591	Linoleic acid metabolism	1/219	29/11114	1.75	0.438915	0.948011	JreChr13G11130	1	--
ko00260	Glycine, serine and threonine metabolism	3/219	128/11114	1.19	0.463952	0.948011	JreChr01G12964/JreChr05G11884/JreChr13G11746	3	--
ko00061	Fatty acid biosynthesis	2/219	80/11114	1.27	0.46994	0.948011	JreChr01G12667/JreChr03G10570	2	--
ko00902	Monoterpenoid biosynthesis	1/219	33/11114	1.54	0.481964	0.948011	JreChr12G11071	1	--
ko00360	Phenylalanine metabolism	2/219	82/11114	1.24	0.482842	0.948011	JreChr04G10993/JreChr05G10885	2	--
ko00053	Ascorbate and aldarate metabolism	3/219	132/11114	1.15	0.484214	0.948011	JreChr04G12578/JreChr07G12577/JreChr10G12321	3	--
ko00945	Stilbenoid, diarylheptanoid and gingerol biosynthesis	2/219	83/11114	1.22	0.48922	0.948011	JreChr05G10986/JreChr11G10491	2	--
ko03060	Protein export	2/219	90/11114	1.13	0.532464	0.956344	JreChr01G11024/JreChr04G11782	2	--
ko00010	Glycolysis / Gluconeogenesis	5/219	248/11114	1.02	0.542783	0.956344	JreChr05G11884/JreChr09G11659/JreChr09G11660/JreChr11G10019/JreChr11G11561	5	--
ko01040	Biosynthesis of unsaturated fatty acids	1/219	40/11114	1.27	0.549537	0.956344	JreChr03G10532	1	--
ko00564	Glycerophospholipid metabolism	4/219	198/11114	1.03	0.550465	0.956344	JreChr03G12425/JreChr11G12015/JreChr13G10958/JreChr16G10835	4	--
ko00380	Tryptophan metabolism	2/219	99/11114	1.03	0.5843	0.956344	JreChr07G12217/JreChr13G10532	2	--
ko03420	Nucleotide excision repair	2/219	99/11114	1.03	0.5843	0.956344	JreChr02G12333/JreChr12G10283	2	--
ko00563	Glycosylphosphatidylinositol (GPI)-anchor biosynthesis	1/219	47/11114	1.08	0.60833	0.956344	Juglans_regia_newGene_3344	1	--
ko00640	Propanoate metabolism	1/219	52/11114	0.98	0.645586	0.956344	JreChr11G11561	1	--
ko03008	Ribosome biogenesis in eukaryotes	3/219	176/11114	0.87	0.678128	0.956344	JreChr01G12487/JreChr04G12505/JreChr13G10652	3	--
ko00240	Pyrimidine metabolism	2/219	123/11114	0.83	0.701411	0.956344	JreChr10G11331/Juglans_regia_newGene_1685	2	--
ko00565	Ether lipid metabolism	1/219	64/11114	0.79	0.721229	0.956344	JreChr13G10958	1	--
ko00062	Fatty acid elongation	1/219	66/11114	0.77	0.73217	0.956344	JreChr05G12466	1	--
ko00513	Various types of N-glycan biosynthesis	1/219	67/11114	0.76	0.737479	0.956344	Juglans_regia_newGene_478	1	--
ko01200	Carbon metabolism	7/219	426/11114	0.83	0.740129	0.956344	JreChr01G12964/JreChr02G12051/JreChr02G12053/JreChr05G11884/JreChr07G11918/JreChr11G10019/JreChr13G11289	7	--
ko00410	beta-Alanine metabolism	1/219	71/11114	0.71	0.757688	0.956344	JreChr03G13130	1	--
ko00620	Pyruvate metabolism	2/219	144/11114	0.7	0.780237	0.956344	JreChr11G11561/JreChr13G11289	2	--
ko00770	Pantothenate and CoA biosynthesis	1/219	76/11114	0.67	0.780785	0.956344	JreChr03G13130	1	--
ko03013	RNA transport	5/219	329/11114	0.77	0.781363	0.956344	JreChr09G12175/JreChr11G11597/JreChr12G10927/JreChr15G12159/Juglans_regia_newGene_4054	5	--
ko00020	Citrate cycle (TCA cycle)	1/219	81/11114	0.63	0.801689	0.956344	JreChr13G11289	1	--
ko04145	Phagosome	2/219	151/11114	0.67	0.802161	0.956344	JreChr04G11674/JreChr10G10906	2	--
ko00071	Fatty acid degradation	1/219	84/11114	0.6	0.813266	0.956344	JreChr03G10532	1	--
ko00250	Alanine, aspartate and glutamate metabolism	1/219	84/11114	0.6	0.813266	0.956344	JreChr13G11746	1	--
ko00906	Carotenoid biosynthesis	1/219	85/11114	0.6	0.816974	0.956344	JreChr11G10209	1	--
ko00904	Diterpenoid biosynthesis	1/219	90/11114	0.56	0.834441	0.956344	JreChr14G10321	1	--
ko00510	N-Glycan biosynthesis	1/219	92/11114	0.55	0.840954	0.956344	Juglans_regia_newGene_478	1	--
ko00562	Inositol phosphate metabolism	2/219	170/11114	0.6	0.852202	0.956344	JreChr01G13426/JreChr13G10958	2	--
ko04144	Endocytosis	6/219	430/11114	0.71	0.856134	0.956344	JreChr03G11470/JreChr04G11088/JreChr04G11384/JreChr05G11590/JreChr09G11358/JreChr13G12130	6	--
ko00860	Porphyrin and chlorophyll metabolism	1/219	97/11114	0.52	0.856142	0.956344	Juglans_regia_newGene_2897	1	--
ko00330	Arginine and proline metabolism	1/219	98/11114	0.52	0.859001	0.956344	JreChr03G13130	1	--
ko00400	Phenylalanine, tyrosine and tryptophan biosynthesis	1/219	106/11114	0.48	0.879932	0.956344	JreChr05G11563	1	--
ko00600	Sphingolipid metabolism	1/219	108/11114	0.47	0.884662	0.956344	JreChr05G11097	1	--
ko00190	Oxidative phosphorylation	2/219	195/11114	0.52	0.900525	0.956344	JreChr04G11674/JreChr07G12156	2	--
ko03050	Proteasome	1/219	116/11114	0.44	0.901799	0.956344	JreChr08G10365	1	--
ko03018	RNA degradation	2/219	220/11114	0.46	0.933823	0.956344	JreChr02G10924/JreChr13G10652	2	--
ko01230	Biosynthesis of amino acids	4/219	400/11114	0.51	0.958242	0.956344	JreChr05G11563/JreChr05G11884/JreChr09G10214/JreChr11G10019	4	--
ko04070	Phosphatidylinositol signaling system	1/219	162/11114	0.31	0.961143	0.956344	JreChr01G13426	1	--
ko04141	Protein processing in endoplasmic reticulum	6/219	561/11114	0.54	0.968206	0.956344	JreChr03G13307/JreChr09G11358/JreChr10G11746/JreChr13G12130/JreChr14G11657/Juglans_regia_newGene_478	6	--
ko00052	Galactose metabolism	1/219	178/11114	0.29	0.97188	0.956344	JreChr05G11097	1	--
ko04120	Ubiquitin mediated proteolysis	2/219	274/11114	0.37	0.973413	0.956344	JreChr01G13899/JreChr06G10567	2	--
ko00561	Glycerolipid metabolism	1/219	184/11114	0.28	0.975095	0.956344	JreChr05G11097	1	--
ko00230	Purine metabolism	1/219	194/11114	0.26	0.97966	0.956344	JreChr02G11593	1	--
ko03015	mRNA surveillance pathway	1/219	208/11114	0.24	0.984686	0.956344	JreChr15G10212	1	--
ko03040	Spliceosome	4/219	475/11114	0.43	0.985823	0.956344	JreChr01G10796/JreChr09G11358/JreChr12G10231/JreChr13G12130	4	--
ko00520	Amino sugar and nucleotide sugar metabolism	2/219	318/11114	0.32	0.987669	0.956344	JreChr07G12577/JreChr11G11437	2	--
ko03010	Ribosome	2/219	426/11114	0.24	0.998258	0.956344	JreChr10G12099/Juglans_regia_newGene_4786	2	--
