# Supplementary material for: Physiological and transcriptomic analyses of response of walnuts (Juglans regia) to Pantoea agglomerans infection
Source: Front Plant Sci. 2023 Dec 5;14:1294643. doi: 10.3389/fpls.2023.1294643 (PMC10728658; doi:10.3389/fpls.2023.1294643)
Supplement: Supplementary Table 8 — DEGs involved in hormone signal transduction. [file Table_8.xls]

## Sheet: Sheet1
#ID	Gene name	C0	T1	T2	T3	KEGG_annotation	KEGG_pathway_annotation	KOG_class	KOG_class_annotation	Pfam_annotation	eggNOG_class	eggNOG_class_annotation	GO_second_level_annotation
JreChr14G10665	AUX1	-1.44746	-0.382214	0.620777	1.2089	K13946|3.8e-10|ppp:112289353|K13946 auxin influx carrier (AUX1 LAX family) | (RefSeq) auxin transporter protein 1-like	Plant hormone signal transduction (ko04075)	[E]	Amino acid transport and metabolism	Transmembrane amino acid transporter protein	E	Amino acid transport and metabolism	cellular component: membrane (GO:0016020);; cellular component: membrane part (GO:0044425)
JreChr01G13407	AUX1	0.539623	0.981638	0.953995	-2.47526	K13946|6.8e-281|jre:108991890|K13946 auxin influx carrier (AUX1 LAX family) | (RefSeq) auxin transporter-like protein 1	Plant hormone signal transduction (ko04075)	[E]	Amino acid transport and metabolism	Transmembrane amino acid transporter protein	E	Amino acid transport and metabolism	cellular component: membrane (GO:0016020);; cellular component: membrane part (GO:0044425)
Juglans_regia_newGene_5133	AUX2	1.08617	0.671539	0.679048	-2.43676	K13946|1.5e-237|jre:108981007|K13946 auxin influx carrier (AUX1 LAX family) | (RefSeq) auxin transporter-like protein 2	Plant hormone signal transduction (ko04075)	[E]	Amino acid transport and metabolism	Transmembrane amino acid transporter protein	E	Amino acid transport and metabolism	cellular component: membrane (GO:0016020);; cellular component: membrane part (GO:0044425)
JreChr09G11572	AUX2	1.03451	0.849465	0.565347	-2.44933	K13946|3.1e-281|jre:108981007|K13946 auxin influx carrier (AUX1 LAX family) | (RefSeq) auxin transporter-like protein 2	Plant hormone signal transduction (ko04075)	[E]	Amino acid transport and metabolism	Transmembrane amino acid transporter protein	E	Amino acid transport and metabolism	cellular component: membrane (GO:0016020);; cellular component: membrane part (GO:0044425)
JreChr10G11407	AUX2	0.821586	0.49671	0.475628	-1.79392	K13946|9.1e-248|jre:108995181|K13946 auxin influx carrier (AUX1 LAX family) | (RefSeq) auxin transporter-like protein 2	Plant hormone signal transduction (ko04075)	[E]	Amino acid transport and metabolism	Transmembrane amino acid transporter protein	E	Amino acid transport and metabolism	cellular component: membrane (GO:0016020);; cellular component: membrane part (GO:0044425)
JreChr06G11086	AUX5	0.522328	1.40633	-0.103012	-1.82564	K13946|3.8e-281|jre:109006584|K13946 auxin influx carrier (AUX1 LAX family) | (RefSeq) auxin transporter-like protein 5	Plant hormone signal transduction (ko04075)	[E]	Amino acid transport and metabolism	Transmembrane amino acid transporter protein	E	Amino acid transport and metabolism	cellular component: membrane (GO:0016020);; cellular component: membrane part (GO:0044425)
JreChr03G12512	AUX28	1.12971	0.545462	0.628651	-2.30383	K14484|6.9e-122|jre:108996029|K14484 auxin-responsive protein IAA | (RefSeq) auxin-induced protein AUX28-like	Plant hormone signal transduction (ko04075)	--	--	AUX/IAA family	K	Transcription	cellular component: cell (GO:0005623);; cellular component: organelle (GO:0043226);; cellular component: cell part (GO:0044464);; biological process: biological regulation (GO:0065007);; biological process: cellular process (GO:0009987);; biological proce
JreChr04G11681	AUX28	1.23305	0.276546	0.768968	-2.27857	K14484|2.6e-124|jre:108984853|K14484 auxin-responsive protein IAA | (RefSeq) auxin-induced protein AUX28-like isoform X1	Plant hormone signal transduction (ko04075)	--	--	AUX/IAA family	K	Transcription	cellular component: cell (GO:0005623);; cellular component: organelle (GO:0043226);; cellular component: cell part (GO:0044464);; biological process: biological regulation (GO:0065007);; biological process: cellular process (GO:0009987);; biological proce
JreChr01G12732	AUX22C	0.654397	0.306914	0.587787	-1.5491	K14484|9.9e-106|jre:109008639|K14484 auxin-responsive protein IAA | (RefSeq) auxin-induced protein 22C-like	Plant hormone signal transduction (ko04075)	--	--	AUX/IAA family	K	Transcription	cellular component: cell (GO:0005623);; cellular component: organelle (GO:0043226);; cellular component: cell part (GO:0044464);; biological process: biological regulation (GO:0065007);; biological process: cellular process (GO:0009987);; biological proce
JreChr04G11679	AUX22D	0.670746	0.668905	0.658089	-1.99774	K14484|1.1e-121|jre:108984763|K14484 auxin-responsive protein IAA | (RefSeq) auxin-induced protein 22D-like	Plant hormone signal transduction (ko04075)	--	--	AUX/IAA family	K	Transcription	cellular component: cell (GO:0005623);; cellular component: organelle (GO:0043226);; cellular component: cell part (GO:0044464);; biological process: biological regulation (GO:0065007);; biological process: cellular process (GO:0009987);; biological proce
JreChr01G12152	AUX22D	1.62016	-0.169161	0.845016	-2.29601	K14484|6.6e-113|jre:108989460|K14484 auxin-responsive protein IAA | (RefSeq) auxin-induced protein 22D-like	Plant hormone signal transduction (ko04075)	--	--	AUX/IAA family	K	Transcription	cellular component: cell (GO:0005623);; cellular component: organelle (GO:0043226);; cellular component: cell part (GO:0044464);; biological process: biological regulation (GO:0065007);; biological process: cellular process (GO:0009987);; biological proce
JreChr02G10754	IAA	-0.649503	-0.61164	-0.160959	1.4221	K14484|1.5e-06|cqi:110708826|K14484 auxin-responsive protein IAA | (RefSeq) uncharacterized protein LOC110708826 isoform X1	Plant hormone signal transduction (ko04075)	--	--	Protein of unknown function (DUF4005)	S	Function unknown	molecular function: binding (GO:0005488)
JreChr02G10931	IAA4	1.2882	-0.347107	1.56366	-2.50476	K14484|2.5e-112|jre:109004346|K14484 auxin-responsive protein IAA | (RefSeq) auxin-responsive protein IAA4-like	Plant hormone signal transduction (ko04075)	--	--	AUX/IAA family	K	Transcription	cellular component: cell (GO:0005623);; cellular component: organelle (GO:0043226);; cellular component: cell part (GO:0044464);; biological process: biological regulation (GO:0065007);; biological process: cellular process (GO:0009987);; biological proce
JreChr07G10134	IAA4	0.884617	1.29413	0.3917	-2.57045	K14484|4.1e-110|jre:108995204|K14484 auxin-responsive protein IAA | (RefSeq) auxin-responsive protein IAA4-like	Plant hormone signal transduction (ko04075)	--	--	AUX/IAA family	K	Transcription	cellular component: cell (GO:0005623);; cellular component: organelle (GO:0043226);; cellular component: cell part (GO:0044464);; biological process: biological regulation (GO:0065007);; biological process: cellular process (GO:0009987);; biological proce
JreChr02G10930	IAA7	1.02984	0.961454	1.33405	-3.32534	K14484|3.5e-135|jre:108983530|K14484 auxin-responsive protein IAA | (RefSeq) auxin-responsive protein IAA7-like	Plant hormone signal transduction (ko04075)	--	--	AUX/IAA family	K	Transcription	cellular component: cell (GO:0005623);; cellular component: organelle (GO:0043226);; cellular component: cell part (GO:0044464);; biological process: biological regulation (GO:0065007);; biological process: cellular process (GO:0009987);; biological proce
JreChr07G12572	IAA9	0.520023	1.4811	0.519858	-2.52098	K14484|2.8e-206|jre:109013218|K14484 auxin-responsive protein IAA | (RefSeq) auxin-responsive protein IAA9	Plant hormone signal transduction (ko04075)	--	--	AUX/IAA family	K	Transcription	cellular component: cell (GO:0005623);; cellular component: organelle (GO:0043226);; cellular component: cell part (GO:0044464);; biological process: biological regulation (GO:0065007);; biological process: cellular process (GO:0009987);; biological proce
JreChr04G11832	IAA11	0.186557	0.687958	0.87105	-1.74557	K14484|3.7e-145|jre:108981227|K14484 auxin-responsive protein IAA | (RefSeq) auxin-responsive protein IAA11-like isoform X1	Plant hormone signal transduction (ko04075)	--	--	AUX/IAA family	K	Transcription	cellular component: cell (GO:0005623);; cellular component: organelle (GO:0043226);; cellular component: cell part (GO:0044464);; biological process: biological regulation (GO:0065007);; biological process: cellular process (GO:0009987);; biological proce
JreChr01G11944	1AA13	0.636158	1.13983	0.481986	-2.25798	K14484|5.6e-146|jre:108990568|K14484 auxin-responsive protein IAA | (RefSeq) auxin-responsive protein IAA13-like isoform X1	Plant hormone signal transduction (ko04075)	--	--	AUX/IAA family	K	Transcription	cellular component: cell (GO:0005623);; cellular component: organelle (GO:0043226);; cellular component: cell part (GO:0044464);; biological process: biological regulation (GO:0065007);; biological process: cellular process (GO:0009987);; biological proce
JreChr01G12150	IAA14	0.904579	0.231511	0.162507	-1.2986	K14484|4.9e-131|jre:108989495|K14484 auxin-responsive protein IAA | (RefSeq) auxin-responsive protein IAA14-like	Plant hormone signal transduction (ko04075)	--	--	AUX/IAA family	K	Transcription	cellular component: cell (GO:0005623);; cellular component: organelle (GO:0043226);; cellular component: cell part (GO:0044464);; biological process: biological regulation (GO:0065007);; biological process: cellular process (GO:0009987);; biological proce
JreChr08G10706	IAA16	0.877078	1.22559	0.509309	-2.61197	K14484|5.4e-136|jre:108986919|K14484 auxin-responsive protein IAA | (RefSeq) auxin-responsive protein IAA16-like	Plant hormone signal transduction (ko04075)	--	--	AUX/IAA family	K	Transcription	cellular component: cell (GO:0005623);; cellular component: organelle (GO:0043226);; cellular component: cell part (GO:0044464);; biological process: biological regulation (GO:0065007);; biological process: cellular process (GO:0009987);; biological proce
JreChr02G11320	IAA17	0.847612	0.675911	1.19592	-2.71944	K14484|2.0e-135|jre:109011009|K14484 auxin-responsive protein IAA | (RefSeq) auxin-responsive protein IAA17-like	Plant hormone signal transduction (ko04075)	--	--	AUX/IAA family	K	Transcription	cellular component: cell (GO:0005623);; cellular component: organelle (GO:0043226);; cellular component: cell part (GO:0044464);; biological process: biological regulation (GO:0065007);; biological process: cellular process (GO:0009987);; biological proce
JreChr03G12135	IAA27	0.576232	1.48865	0.175466	-2.24035	K14484|1.0e-176|jre:108986756|K14484 auxin-responsive protein IAA | (RefSeq) auxin-responsive protein IAA27-like	Plant hormone signal transduction (ko04075)	--	--	AUX/IAA family	K	Transcription	cellular component: cell (GO:0005623);; cellular component: organelle (GO:0043226);; cellular component: cell part (GO:0044464);; biological process: biological regulation (GO:0065007);; biological process: cellular process (GO:0009987);; biological proce
JreChr02G11266	IAA27	0.452944	1.85516	0.340792	-2.64889	K14484|2.0e-173|jre:109007844|K14484 auxin-responsive protein IAA | (RefSeq) auxin-responsive protein IAA27-like	Plant hormone signal transduction (ko04075)	--	--	AUX/IAA family	K	Transcription	cellular component: cell (GO:0005623);; cellular component: organelle (GO:0043226);; cellular component: cell part (GO:0044464);; biological process: biological regulation (GO:0065007);; biological process: cellular process (GO:0009987);; biological proce
JreChr04G11335	IAA27	0.489021	1.62722	0.389424	-2.50567	K14484|2.9e-182|jre:109011854|K14484 auxin-responsive protein IAA | (RefSeq) auxin-responsive protein IAA27-like	Plant hormone signal transduction (ko04075)	--	--	AUX/IAA family	K	Transcription	cellular component: cell (GO:0005623);; cellular component: organelle (GO:0043226);; cellular component: cell part (GO:0044464);; biological process: biological regulation (GO:0065007);; biological process: cellular process (GO:0009987);; biological proce
JreChr03G12392	IAA29	0.740034	0.00417177	0.51785	-1.26206	K14484|1.1e-135|jre:108995605|K14484 auxin-responsive protein IAA | (RefSeq) auxin-responsive protein IAA29-like	Plant hormone signal transduction (ko04075)	--	--	AUX/IAA family	K	Transcription	cellular component: cell (GO:0005623);; cellular component: organelle (GO:0043226);; cellular component: cell part (GO:0044464);; biological process: biological regulation (GO:0065007);; biological process: cellular process (GO:0009987);; biological proce
JreChr05G12879	ARF1	0.778421	0.899693	0.732003	-2.41012	K14486|1.4e-174|fve:101310999|K14486 auxin response factor | (RefSeq) auxin response factor 1	Plant hormone signal transduction (ko04075)	--	--	Auxin response factor	K	Transcription	molecular function: binding (GO:0005488);; cellular component: cell (GO:0005623);; cellular component: organelle (GO:0043226);; cellular component: cell part (GO:0044464);; biological process: biological regulation (GO:0065007);; biological process: cellu
JreChr10G12327	ARF5	0.304894	0.956351	0.463651	-1.7249	K14486|4.9e-34|nnu:104590115|K14486 auxin response factor | (RefSeq) auxin response factor 5-like	Plant hormone signal transduction (ko04075)	--	--	AUX/IAA family	K	Transcription	molecular function: binding (GO:0005488);; cellular component: cell (GO:0005623);; cellular component: organelle (GO:0043226);; cellular component: cell part (GO:0044464);; biological process: biological regulation (GO:0065007);; biological process: cellu
JreChr11G11165	ARF9	1.08802	-0.112285	0.0556222	-1.03136	K14486|0.0e+00|jre:108993784|K14486 auxin response factor | (RefSeq) auxin response factor 9	Plant hormone signal transduction (ko04075)	--	--	Auxin response factor	K	Transcription	molecular function: binding (GO:0005488);; cellular component: cell (GO:0005623);; cellular component: organelle (GO:0043226);; cellular component: cell part (GO:0044464);; biological process: biological regulation (GO:0065007);; biological process: cellu
JreChr12G10846	ARF9	0.815769	1.07977	0.484854	-2.38039	K14486|0.0e+00|jre:108993784|K14486 auxin response factor | (RefSeq) auxin response factor 9	Plant hormone signal transduction (ko04075)	--	--	Auxin response factor	K	Transcription	molecular function: binding (GO:0005488);; cellular component: cell (GO:0005623);; cellular component: organelle (GO:0043226);; cellular component: cell part (GO:0044464);; biological process: biological regulation (GO:0065007);; biological process: cellu
JreChr13G10104	ARF15	0.703733	1.46722	0.787526	-2.95848	K14486|4.0e-172|pda:103720239|K14486 auxin response factor | (RefSeq) LOW QUALITY PROTEIN: auxin response factor 15-like	Plant hormone signal transduction (ko04075)	--	--	Auxin response factor	K	Transcription	molecular function: binding (GO:0005488);; cellular component: cell (GO:0005623);; cellular component: organelle (GO:0043226);; cellular component: cell part (GO:0044464);; biological process: biological regulation (GO:0065007);; biological process: cellu
JreChr01G13121	ARF19	1.09787	0.395308	0.460266	-1.95344	K14486|3.0e-77|pop:18100300|K14486 auxin response factor | (RefSeq) auxin response factor 19 isoform X3	Plant hormone signal transduction (ko04075)	--	--	Auxin response factor	K	Transcription	molecular function: binding (GO:0005488);; cellular component: cell (GO:0005623);; cellular component: organelle (GO:0043226);; cellular component: cell part (GO:0044464);; biological process: biological regulation (GO:0065007);; biological process: cellu
JreChr13G10207	ARF19	0.40055	0.439816	0.475933	-1.3163	K14486|7.5e-74|sind:105173711|K14486 auxin response factor | (RefSeq) auxin response factor 19 isoform X1	Plant hormone signal transduction (ko04075)	--	--	Auxin response factor	K	Transcription	molecular function: binding (GO:0005488);; cellular component: cell (GO:0005623);; cellular component: organelle (GO:0043226);; cellular component: cell part (GO:0044464);; biological process: biological regulation (GO:0065007);; biological process: cellu
JreChr05G11465	SAUR32	-1.59382	-1.65045	-0.746308	3.99058	K14488|1.5e-62|jre:108992270|K14488 SAUR family protein | (RefSeq) auxin-responsive protein SAUR32-like	Plant hormone signal transduction (ko04075)	--	--	Auxin responsive protein	S	Function unknown	biological process: response to stimulus (GO:0050896)
JreChr05G11464	SAUR32	-1.80578	-1.70889	-1.05613	4.5708	K14488|6.9e-60|jre:108992269|K14488 SAUR family protein | (RefSeq) auxin-responsive protein SAUR32-like	Plant hormone signal transduction (ko04075)	--	--	Auxin responsive protein	S	Function unknown	biological process: response to stimulus (GO:0050896)
JreChr11G11531	SAUR36	-0.44251	-1.02394	-0.305354	1.7718	K14488|4.7e-99|jre:109011353|K14488 SAUR family protein | (RefSeq) auxin-responsive protein SAUR36-like	Plant hormone signal transduction (ko04075)	--	--	Auxin responsive protein	S	Function unknown	biological process: response to stimulus (GO:0050896)
JreChr14G11097	SAUR36	-0.450451	-1.18117	-0.364439	1.99606	K14488|7.7e-97|jre:108990786|K14488 SAUR family protein | (RefSeq) auxin-responsive protein SAUR36-like	Plant hormone signal transduction (ko04075)	--	--	Auxin responsive protein	S	Function unknown	biological process: response to stimulus (GO:0050896)
JreChr06G10870	SAUR71	-1.32375	-0.368729	-0.0935576	1.78604	K14488|7.1e-89|jre:108985463|K14488 SAUR family protein | (RefSeq) auxin-responsive protein SAUR71-like	Plant hormone signal transduction (ko04075)	--	--	Auxin responsive protein	S	Function unknown	biological process: response to stimulus (GO:0050896)
JreChr08G12047	SAUR6B	-0.950752	-0.0968677	-0.504703	1.55232	K14488|1.6e-82|jre:109010595|K14488 SAUR family protein | (RefSeq) auxin-induced protein 6B-like	Plant hormone signal transduction (ko04075)	--	--	Auxin responsive protein	S	Function unknown	biological process: response to stimulus (GO:0050896)
JreChr15G11383	SAUR6B	-0.276756	-0.34799	-0.83045	1.4552	K14488|1.7e-47|pmum:103323592|K14488 SAUR family protein | (RefSeq) auxin-induced protein 6B-like	Plant hormone signal transduction (ko04075)	--	--	Auxin responsive protein	S	Function unknown	biological process: response to stimulus (GO:0050896)
JreChr05G12553	SAUR15	1.30779	0.15049	0.624901	-2.08318	K14488|8.8e-53|jre:108986948|K14488 SAUR family protein | (RefSeq) auxin-induced protein X15-like	Plant hormone signal transduction (ko04075)	--	--	Auxin responsive protein	S	Function unknown	biological process: response to stimulus (GO:0050896)
JreChr06G11125	SAUR15A	1.5259	-0.00903031	0.448165	-1.96504	K14488|8.9e-50|jre:109006557|K14488 SAUR family protein | (RefSeq) auxin-induced protein 15A-like	Plant hormone signal transduction (ko04075)	--	--	Auxin responsive protein	S	Function unknown	biological process: response to stimulus (GO:0050896)
JreChr05G12554	SAUR21	1.26267	0.241916	0.493884	-1.99847	K14488|5.6e-35|qsu:112004178|K14488 SAUR family protein | (RefSeq) auxin-responsive protein SAUR21-like	Plant hormone signal transduction (ko04075)	--	--	Auxin responsive protein	S	Function unknown	biological process: response to stimulus (GO:0050896)
JreChr05G12555	SAUR21	0.907394	0.60074	0.163551	-1.67168	K14488|7.2e-53|jre:108986946|K14488 SAUR family protein | (RefSeq) auxin-responsive protein SAUR21-like	Plant hormone signal transduction (ko04075)	--	--	Auxin responsive protein	S	Function unknown	biological process: response to stimulus (GO:0050896)
JreChr06G11119	SAUR23	0.654958	1.10216	0.882643	-2.63976	K14488|4.4e-49|jre:109006561|K14488 SAUR family protein | (RefSeq) auxin-responsive protein SAUR23-like	Plant hormone signal transduction (ko04075)	--	--	Auxin responsive protein	S	Function unknown	biological process: response to stimulus (GO:0050896)
JreChr05G12552	SAUR23	1.15519	0.014471	0.748783	-1.91844	K14488|8.3e-51|jre:108986949|K14488 SAUR family protein | (RefSeq) auxin-responsive protein SAUR23-like	Plant hormone signal transduction (ko04075)	--	--	Auxin responsive protein	S	Function unknown	biological process: response to stimulus (GO:0050896)
JreChr06G11128	SAUR50	1.22189	0.887364	0.98728	-3.09654	K14488|1.2e-49|vvi:100257133|K14488 SAUR family protein | (RefSeq) auxin-induced protein 15A-like	Plant hormone signal transduction (ko04075)	--	--	Auxin responsive protein	S	Function unknown	biological process: response to stimulus (GO:0050896)
JreChr05G12551	SAUR50	1.26728	0.914643	0.612139	-2.79406	K14488|2.6e-55|jre:108986947|K14488 SAUR family protein | (RefSeq) auxin-responsive protein SAUR50-like	Plant hormone signal transduction (ko04075)	--	--	Auxin responsive protein	S	Function unknown	biological process: response to stimulus (GO:0050896)
Juglans_regia_newGene_3004	SAUR64	1.03432	-0.480334	0.236222	-0.790205	K14488|2.1e-10|sbi:8065575|K14488 SAUR family protein | (RefSeq) auxin-responsive protein SAUR64	Plant hormone signal transduction (ko04075)	--	--	Auxin responsive protein	S	Function unknown	biological process: response to stimulus (GO:0050896)
JreChr05G12716	SAUR64	1.50644	-0.303329	0.353764	-1.55688	K14488|4.0e-11|sbi:8065575|K14488 SAUR family protein | (RefSeq) auxin-responsive protein SAUR64	Plant hormone signal transduction (ko04075)	--	--	Auxin responsive protein	S	Function unknown	biological process: response to stimulus (GO:0050896)
JreChr05G10405	GH3.1	-1.55908	-1.13976	-0.186977	2.88581	K14487|0.0e+00|jre:108996370|K14487 auxin responsive GH3 gene family | (RefSeq) probable indole-3-acetic acid-amido synthetase GH3.1	Plant hormone signal transduction (ko04075)	--	--	GH3 auxin-responsive promoter	S	Function unknown	biological process: response to stimulus (GO:0050896)
JreChr05G10425	GH3.1	-1.05573	-0.225209	-0.38476	1.6657	K14487|1.4e-159|jre:108996370|K14487 auxin responsive GH3 gene family | (RefSeq) probable indole-3-acetic acid-amido synthetase GH3.1	Plant hormone signal transduction (ko04075)	--	--	GH3 auxin-responsive promoter	S	Function unknown	biological process: response to stimulus (GO:0050896)
JreChr12G11319	GH3.6	-0.716478	-0.288905	-0.542779	1.54816	K14487|0.0e+00|jre:108993317|K14487 auxin responsive GH3 gene family | (RefSeq) indole-3-acetic acid-amido synthetase GH3.6-like	Plant hormone signal transduction (ko04075)	--	--	GH3 auxin-responsive promoter	S	Function unknown	biological process: cellular process (GO:0009987);; biological process: developmental process (GO:0032502);; biological process: single-organism process (GO:0044699);; biological process: cellular component organization or biogenesis (GO:0071840);; molecu
JreChr03G10946	GH3.10	1.38661	-0.260579	0.135701	-1.26173	K14487|0.0e+00|jre:108985579|K14487 auxin responsive GH3 gene family | (RefSeq) indole-3-acetic acid-amido synthetase GH3.10	Plant hormone signal transduction (ko04075)	--	--	GH3 auxin-responsive promoter	S	Function unknown	cellular component: cell (GO:0005623);; cellular component: cell part (GO:0044464);; biological process: response to stimulus (GO:0050896);; cellular component: organelle (GO:0043226)
JreChr06G10930	GH3.17	0.726121	0.847118	-0.36017	-1.21307	K14487|2.7e-308|jre:109006711|K14487 auxin responsive GH3 gene family | (RefSeq) indole-3-acetic acid-amido synthetase GH3.17-like	Plant hormone signal transduction (ko04075)	--	--	GH3 auxin-responsive promoter	S	Function unknown	molecular function: catalytic activity (GO:0003824);; cellular component: cell (GO:0005623);; cellular component: cell part (GO:0044464);; cellular component: organelle (GO:0043226);; biological process: response to stimulus (GO:0050896);; biological proc
JreChr01G13882	ACS	-3.01588	-2.08812	1.53502	3.56898	K20772|6.1e-285|jre:109006403|K20772 1-aminocyclopropane-1-carboxylate synthase 1/2/6 [EC:4.4.1.14] | (RefSeq) 1-aminocyclopropane-1-carboxylate synthase	Cysteine and methionine metabolism (ko00270);; MAPK signaling pathway - plant (ko04016)	[T]	Signal transduction mechanisms	Aminotransferase class I and II	T	Signal transduction mechanisms	molecular function: catalytic activity (GO:0003824);; biological process: metabolic process (GO:0008152);; molecular function: binding (GO:0005488)
JreChr11G11292	ACS	-1.60024	-1.16117	1.08298	1.67843	K20772|7.8e-288|jre:108983882|K20772 1-aminocyclopropane-1-carboxylate synthase 1/2/6 [EC:4.4.1.14] | (RefSeq) 1-aminocyclopropane-1-carboxylate synthase-like	Cysteine and methionine metabolism (ko00270);; MAPK signaling pathway - plant (ko04016)	[T]	Signal transduction mechanisms	Aminotransferase class I and II	T	Signal transduction mechanisms	molecular function: catalytic activity (GO:0003824);; biological process: metabolic process (GO:0008152);; molecular function: binding (GO:0005488)
JreChr10G11810	ERF1B	-0.520624	-0.494548	-0.394862	1.41003	K14516|1.2e-27|lang:109340563|K14516 ethylene-responsive transcription factor 1 | (RefSeq) ethylene-responsive transcription factor 1B-like	MAPK signaling pathway - plant (ko04016);; Plant hormone signal transduction (ko04075)	--	--	AP2 domain	K	Transcription	molecular function: binding (GO:0005488);; molecular function: nucleic acid binding transcription factor activity (GO:0001071);; biological process: biological regulation (GO:0065007);; cellular component: cell (GO:0005623);; cellular component: organelle
JreChr01G12062	ERF1B	-1.25178	-0.517394	0.972523	0.796649	K14516|3.4e-121|jre:109007057|K14516 ethylene-responsive transcription factor 1 | (RefSeq) ethylene-responsive transcription factor 1B	MAPK signaling pathway - plant (ko04016);; Plant hormone signal transduction (ko04075)	--	--	AP2 domain	K	Transcription	molecular function: binding (GO:0005488);; molecular function: nucleic acid binding transcription factor activity (GO:0001071);; biological process: biological regulation (GO:0065007);; cellular component: cell (GO:0005623);; cellular component: organelle
JreChr03G12598	ERFC3	-1.24048	-0.717417	-0.235794	2.19369	K14516|3.3e-124|jre:108995921|K14516 ethylene-responsive transcription factor 1 | (RefSeq) ethylene-response factor C3-like isoform X1	MAPK signaling pathway - plant (ko04016);; Plant hormone signal transduction (ko04075)	--	--	AP2 domain	K	Transcription	molecular function: binding (GO:0005488);; molecular function: nucleic acid binding transcription factor activity (GO:0001071);; biological process: biological regulation (GO:0065007);; cellular component: cell (GO:0005623);; cellular component: organelle
JreChr02G10882	ERFC3	-1.94108	-1.33889	0.61746	2.66251	K14516|7.1e-116|jre:108981543|K14516 ethylene-responsive transcription factor 1 | (RefSeq) ethylene-response factor C3-like	MAPK signaling pathway - plant (ko04016);; Plant hormone signal transduction (ko04075)	--	--	AP2 domain	K	Transcription	molecular function: binding (GO:0005488);; molecular function: nucleic acid binding transcription factor activity (GO:0001071);; biological process: biological regulation (GO:0065007);; cellular component: cell (GO:0005623);; cellular component: organelle
JreChr02G10179	PP2C	-0.537897	-0.734358	-0.744697	2.01695	K14497|3.5e-22|mtr:MTR_5g009370|K14497 protein phosphatase 2C [EC:3.1.3.16] | (RefSeq) phosphatase 2C family protein	MAPK signaling pathway - plant (ko04016);; Plant hormone signal transduction (ko04075)	[T]	Signal transduction mechanisms	Protein phosphatase 2C	T	Signal transduction mechanisms	molecular function: catalytic activity (GO:0003824);; biological process: metabolic process (GO:0008152);; biological process: cellular process (GO:0009987)
JreChr14G11594	PP2C.24	-1.5385	-1.06974	0.0799786	2.52826	K14497|5.4e-245|jre:109017805|K14497 protein phosphatase 2C [EC:3.1.3.16] | (RefSeq) probable protein phosphatase 2C 24	MAPK signaling pathway - plant (ko04016);; Plant hormone signal transduction (ko04075)	[T]	Signal transduction mechanisms	Protein phosphatase 2C	T	Signal transduction mechanisms	molecular function: catalytic activity (GO:0003824);; biological process: metabolic process (GO:0008152);; biological process: cellular process (GO:0009987);; molecular function: binding (GO:0005488)
JreChr13G12001	PP2C.24	-0.835296	-0.804719	0.191889	1.44813	K14497|3.9e-240|jre:108998487|K14497 protein phosphatase 2C [EC:3.1.3.16] | (RefSeq) probable protein phosphatase 2C 24	MAPK signaling pathway - plant (ko04016);; Plant hormone signal transduction (ko04075)	[T]	Signal transduction mechanisms	Protein phosphatase 2C	T	Signal transduction mechanisms	molecular function: catalytic activity (GO:0003824);; biological process: metabolic process (GO:0008152);; biological process: cellular process (GO:0009987);; molecular function: binding (GO:0005488)
JreChr02G11692	PP2C.37	-1.29857	-0.609426	-0.254256	2.16225	K14497|1.1e-237|jre:108983349|K14497 protein phosphatase 2C [EC:3.1.3.16] | (RefSeq) protein phosphatase 2C 37-like	MAPK signaling pathway - plant (ko04016);; Plant hormone signal transduction (ko04075)	[T]	Signal transduction mechanisms	Protein phosphatase 2C	T	Signal transduction mechanisms	molecular function: catalytic activity (GO:0003824);; biological process: metabolic process (GO:0008152);; biological process: cellular process (GO:0009987);; molecular function: binding (GO:0005488)
JreChr16G10051	PP2C.50	0.783341	0.940379	0.326269	-2.04999	K14497|1.4e-309|jre:109008885|K14497 protein phosphatase 2C [EC:3.1.3.16] | (RefSeq) protein phosphatase 2C 50-like	MAPK signaling pathway - plant (ko04016);; Plant hormone signal transduction (ko04075)	[T]	Signal transduction mechanisms	Protein phosphatase 2C	T	Signal transduction mechanisms	molecular function: catalytic activity (GO:0003824);; biological process: metabolic process (GO:0008152);; biological process: cellular process (GO:0009987);; molecular function: binding (GO:0005488)
JreChr05G12105	PP2C.51	-1.29315	-1.59113	-0.735458	3.61973	K14497|1.2e-214|jre:108983560|K14497 protein phosphatase 2C [EC:3.1.3.16] | (RefSeq) protein phosphatase 2C 51-like	MAPK signaling pathway - plant (ko04016);; Plant hormone signal transduction (ko04075)	[T]	Signal transduction mechanisms	Protein phosphatase 2C	T	Signal transduction mechanisms	molecular function: catalytic activity (GO:0003824);; biological process: metabolic process (GO:0008152);; biological process: cellular process (GO:0009987);; molecular function: binding (GO:0005488)
JreChr15G11806	PP2C.53	0.77537	0.856098	0.17904	-1.81051	K14497|0.0e+00|jre:109003067|K14497 protein phosphatase 2C [EC:3.1.3.16] | (RefSeq) protein phosphatase 2C 53-like	MAPK signaling pathway - plant (ko04016);; Plant hormone signal transduction (ko04075)	[R]	General function prediction only	Protein phosphatase 2C	T	Signal transduction mechanisms	molecular function: catalytic activity (GO:0003824);; biological process: metabolic process (GO:0008152);; biological process: cellular process (GO:0009987);; molecular function: binding (GO:0005488)
JreChr04G12220	PP2C.75	-0.567521	-0.881076	-0.32479	1.77339	K14497|1.2e-81|jre:108988842|K14497 protein phosphatase 2C [EC:3.1.3.16] | (RefSeq) probable protein phosphatase 2C 75	MAPK signaling pathway - plant (ko04016);; Plant hormone signal transduction (ko04075)	[T]	Signal transduction mechanisms	Protein phosphatase 2C	T	Signal transduction mechanisms	molecular function: catalytic activity (GO:0003824);; biological process: metabolic process (GO:0008152);; biological process: cellular process (GO:0009987);; molecular function: binding (GO:0005488)
JreChr04G12221	PP2C.75	-0.46183	-0.663471	-0.534748	1.66005	K14497|4.6e-99|qsu:111987714|K14497 protein phosphatase 2C [EC:3.1.3.16] | (RefSeq) probable protein phosphatase 2C 75 isoform X1	MAPK signaling pathway - plant (ko04016);; Plant hormone signal transduction (ko04075)	[T]	Signal transduction mechanisms	Protein phosphatase 2C	T	Signal transduction mechanisms	molecular function: catalytic activity (GO:0003824);; biological process: metabolic process (GO:0008152);; biological process: cellular process (GO:0009987);; molecular function: binding (GO:0005488)
JreChr03G11888	PP2C.77	-2.04548	-0.174733	0.590052	1.63016	K14497|6.8e-292|jre:109008983|K14497 protein phosphatase 2C [EC:3.1.3.16] | (RefSeq) protein phosphatase 2C 77	MAPK signaling pathway - plant (ko04016);; Plant hormone signal transduction (ko04075)	[T]	Signal transduction mechanisms	Protein phosphatase 2C	T	Signal transduction mechanisms	molecular function: catalytic activity (GO:0003824);; biological process: metabolic process (GO:0008152);; biological process: cellular process (GO:0009987);; molecular function: binding (GO:0005488)
JreChr02G10297	JAR	0.693432	0.205524	1.14338	-2.04234	K14506|2.8e-16|nnu:109115461|K14506 jasmonic acid-amino synthetase [EC:6.3.2.52] | (RefSeq) uncharacterized LOC109115461	Plant hormone signal transduction (ko04075)	--	--	Protein of unknown function, DUF547	S	Function unknown	--
JreChr01G10944	JAR	0.593319	1.01115	0.990325	-2.5948	K14506|8.6e-18|nnu:109115461|K14506 jasmonic acid-amino synthetase [EC:6.3.2.52] | (RefSeq) uncharacterized LOC109115461	Plant hormone signal transduction (ko04075)	--	--	Protein of unknown function, DUF547	S	Function unknown	--
JreChr04G10891	TIFY10A	-1.93618	-0.876661	1.48063	1.33221	K13464|1.8e-145|jre:108979265|K13464 jasmonate ZIM domain-containing protein | (RefSeq) protein TIFY 10A-like isoform X1	Plant hormone signal transduction (ko04075)	--	--	tify domain	S	Function unknown	biological process: reproduction (GO:0000003);; biological process: response to stimulus (GO:0050896);; biological process: reproductive process (GO:0022414);; biological process: developmental process (GO:0032502);; molecular function: transcription fact
JreChr01G12428	TIFY10A	-2.32458	-1.07174	0.941776	2.45455	K13464|8.3e-143|jre:109001963|K13464 jasmonate ZIM domain-containing protein | (RefSeq) protein TIFY 10A-like	Plant hormone signal transduction (ko04075)	--	--	tify domain	S	Function unknown	biological process: response to stimulus (GO:0050896);; molecular function: transcription factor activity, protein binding (GO:0000988);; biological process: biological regulation (GO:0065007);; cellular component: cell (GO:0005623);; cellular component:
JreChr09G10127	TIFY9	-1.36901	-1.40647	1.00379	1.77169	K13464|3.2e-08|oeu:111396116|K13464 jasmonate ZIM domain-containing protein | (RefSeq) protein TIFY 9-like isoform X1	Plant hormone signal transduction (ko04075)	--	--	tify domain	K	Transcription	molecular function: transcription factor activity, protein binding (GO:0000988);; biological process: biological regulation (GO:0065007);; cellular component: cell (GO:0005623);; cellular component: cell part (GO:0044464);; cellular component: organelle (
JreChr05G12897	TIFY9	-1.58429	-0.763372	1.22156	1.1261	K13464|6.9e-80|jre:109021098|K13464 jasmonate ZIM domain-containing protein | (RefSeq) protein TIFY 9-like	Plant hormone signal transduction (ko04075)	--	--	tify domain	S	Function unknown	biological process: response to stimulus (GO:0050896);; biological process: biological regulation (GO:0065007);; molecular function: transcription factor activity, protein binding (GO:0000988);; molecular function: binding (GO:0005488);; cellular componen
JreChr06G10893	TIFY9	-1.05063	-0.799173	0.503518	1.34628	K13464|8.9e-88|jre:108980095|K13464 jasmonate ZIM domain-containing protein | (RefSeq) protein TIFY 9-like	Plant hormone signal transduction (ko04075)	--	--	tify domain	S	Function unknown	biological process: response to stimulus (GO:0050896);; biological process: biological regulation (GO:0065007);; molecular function: transcription factor activity, protein binding (GO:0000988);; molecular function: binding (GO:0005488);; cellular componen
JreChr01G12198	TIFY10B	0.188996	1.60788	-0.00067374	-1.7962	K13464|2.7e-07|cmos:111456641|K13464 jasmonate ZIM domain-containing protein | (RefSeq) protein TIFY 10B-like	Plant hormone signal transduction (ko04075)	--	--	tify domain	S	Function unknown	molecular function: transcription factor activity, protein binding (GO:0000988);; biological process: biological regulation (GO:0065007);; cellular component: cell (GO:0005623);; cellular component: cell part (GO:0044464);; cellular component: organelle (
JreChr15G11265	TIFY6B	0.943335	0.585291	0.795754	-2.32438	K13464|1.2e-214|jre:109006194|K13464 jasmonate ZIM domain-containing protein | (RefSeq) protein TIFY 6B-like isoform X1	Plant hormone signal transduction (ko04075)	--	--	tify domain	S	Function unknown	biological process: response to stimulus (GO:0050896);; molecular function: transcription factor activity, protein binding (GO:0000988);; biological process: biological regulation (GO:0065007);; molecular function: binding (GO:0005488);; cellular componen
JreChr16G10441	TIFY6B	0.245941	0.575034	1.30439	-2.12537	K13464|5.4e-201|jre:108993250|K13464 jasmonate ZIM domain-containing protein | (RefSeq) protein TIFY 6B isoform X1	Plant hormone signal transduction (ko04075)	--	--	tify domain	S	Function unknown	biological process: response to stimulus (GO:0050896);; molecular function: transcription factor activity, protein binding (GO:0000988);; biological process: biological regulation (GO:0065007);; molecular function: binding (GO:0005488);; cellular componen
JreChr05G10873	PR1	-2.31157	-1.61051	0.758201	3.16388	K13449|1.2e-86|jre:109020655|K13449 pathogenesis-related protein 1 | (RefSeq) pathogenesis-related protein 1-like	MAPK signaling pathway - plant (ko04016);; Plant hormone signal transduction (ko04075);; Plant-pathogen interaction (ko04626)	[S]	Function unknown	Cysteine-rich secretory protein family	L	Replication, recombination and repair	cellular component: extracellular region (GO:0005576)
JreChr05G10921	PR1	-2.89808	-2.05206	1.08835	3.86179	K13449|1.4e-95|jre:109020655|K13449 pathogenesis-related protein 1 | (RefSeq) pathogenesis-related protein 1-like	MAPK signaling pathway - plant (ko04016);; Plant hormone signal transduction (ko04075);; Plant-pathogen interaction (ko04626)	[S]	Function unknown	Cysteine-rich secretory protein family	L	Replication, recombination and repair	cellular component: extracellular region (GO:0005576)
JreChr05G10933	PR1	1.21783	-0.123566	1.10262	-2.19688	K13449|1.6e-93|jre:109020654|K13449 pathogenesis-related protein 1 | (RefSeq) basic form of pathogenesis-related protein 1-like	MAPK signaling pathway - plant (ko04016);; Plant hormone signal transduction (ko04075);; Plant-pathogen interaction (ko04626)	[S]	Function unknown	Cysteine-rich secretory protein family	S	Function unknown	cellular component: extracellular region (GO:0005576)
JreChr08G11707	PR1	2.34314	-0.343831	0.199194	-2.1985	K13449|1.7e-39|egu:105031941|K13449 pathogenesis-related protein 1 | (RefSeq) pathogenesis-related protein PRB1-3-like	MAPK signaling pathway - plant (ko04016);; Plant hormone signal transduction (ko04075);; Plant-pathogen interaction (ko04626)	[S]	Function unknown	Cysteine-rich secretory protein family	S	Function unknown	cellular component: extracellular region (GO:0005576)
