# Supplementary material for: Physiological and transcriptomic analyses of response of walnuts (Juglans regia) to Pantoea agglomerans infection
Source: Front Plant Sci. 2023 Dec 5;14:1294643. doi: 10.3389/fpls.2023.1294643 (PMC10728658; doi:10.3389/fpls.2023.1294643)
Supplement: Supplementary Table 9 — DEGs involved in phenylpropanoid biosynthesis. [file Table_9.xls]

## Sheet: Sheet1
#ID	Gene name	C0	T1	T2	T3	KEGG_annotation	KEGG_pathway_annotation	KOG_class	KOG_class_annotation	Pfam_annotation	eggNOG_class	eggNOG_class_annotation	GO_second_level_annotation
JreChr04G10983	PAL	-0.331451	-0.632356	-0.592971	1.55678	K10775|0.0e+00|jre:108995854|K10775 phenylalanine ammonia-lyase [EC:4.3.1.24] | (RefSeq) phenylalanine ammonia-lyase-like	Phenylalanine metabolism (ko00360);; Phenylpropanoid biosynthesis (ko00940)	[Q]	Secondary metabolites biosynthesis, transport and catabolism	Aromatic amino acid lyase	Q	Secondary metabolites biosynthesis, transport and catabolism	cellular component: cell (GO:0005623);; cellular component: cell part (GO:0044464);; biological process: metabolic process (GO:0008152);; biological process: cellular process (GO:0009987);; biological process: single-organism process (GO:0044699);; molecular function: catalytic activity (GO:0003824)
JreChr01G13110	PAL	0.529661	-0.543595	0.28062	-0.266686	K10775|0.0e+00|jre:108997102|K10775 phenylalanine ammonia-lyase [EC:4.3.1.24] | (RefSeq) phenylalanine ammonia-lyase	Phenylalanine metabolism (ko00360);; Phenylpropanoid biosynthesis (ko00940)	[Q]	Secondary metabolites biosynthesis, transport and catabolism	Aromatic amino acid lyase	Q	Secondary metabolites biosynthesis, transport and catabolism	cellular component: cell (GO:0005623);; cellular component: cell part (GO:0044464);; biological process: metabolic process (GO:0008152);; biological process: cellular process (GO:0009987);; biological process: single-organism process (GO:0044699);; molecular function: catalytic activity (GO:0003824)
JreChr01G12342	HCT	-0.977798	-0.901769	-0.135775	2.01534	K13065|4.6e-35|jcu:105633528|K13065 shikimate O-hydroxycinnamoyltransferase [EC:2.3.1.133] | (RefSeq) shikimate O-hydroxycinnamoyltransferase	Phenylpropanoid biosynthesis (ko00940);; Flavonoid biosynthesis (ko00941);; Stilbenoid, diarylheptanoid and gingerol biosynthesis (ko00945)	--	--	Transferase family	S	Function unknown	molecular function: catalytic activity (GO:0003824)
JreChr07G10043	HCT	1.23566	0.41902	0.343058	-1.99774	K13065|6.2e-26|vvi:100250237|K13065 shikimate O-hydroxycinnamoyltransferase [EC:2.3.1.133] | (RefSeq) shikimate O-hydroxycinnamoyltransferase	Phenylpropanoid biosynthesis (ko00940);; Flavonoid biosynthesis (ko00941);; Stilbenoid, diarylheptanoid and gingerol biosynthesis (ko00945)	--	--	Transferase family	S	Function unknown	molecular function: catalytic activity (GO:0003824)
JreChr10G11193	HCT	0.774038	0.833622	0.381026	-1.98869	K13065|6.4e-276|jre:108988430|K13065 shikimate O-hydroxycinnamoyltransferase [EC:2.3.1.133] | (RefSeq) spermidine hydroxycinnamoyl transferase-like	Phenylpropanoid biosynthesis (ko00940);; Flavonoid biosynthesis (ko00941);; Stilbenoid, diarylheptanoid and gingerol biosynthesis (ko00945)	--	--	Transferase family	S	Function unknown	molecular function: catalytic activity (GO:0003824)
JreChr08G11940	HCT	0.797393	0.0365732	0.082147	-0.916113	K13065|8.5e-23|gab:108458265|K13065 shikimate O-hydroxycinnamoyltransferase [EC:2.3.1.133] | (RefSeq) shikimate O-hydroxycinnamoyltransferase-like isoform X1	Phenylpropanoid biosynthesis (ko00940);; Flavonoid biosynthesis (ko00941);; Stilbenoid, diarylheptanoid and gingerol biosynthesis (ko00945)	--	--	Transferase family	S	Function unknown	molecular function: catalytic activity (GO:0003824)
JreChr09G12012	C3'H	-0.69042	-0.847398	0.0836879	1.45413	K09754|0.0e+00|jre:109008126|K09754 5-O-(4-coumaroyl)-D-quinate 3'-monooxygenase [EC:1.14.14.96] | (RefSeq) cytochrome P450 98A2	Phenylpropanoid biosynthesis (ko00940);; Flavonoid biosynthesis (ko00941);; Stilbenoid, diarylheptanoid and gingerol biosynthesis (ko00945)	[Q]	Secondary metabolites biosynthesis, transport and catabolism	Cytochrome P450	Q	Secondary metabolites biosynthesis, transport and catabolism	molecular function: catalytic activity (GO:0003824);; biological process: metabolic process (GO:0008152);; biological process: single-organism process (GO:0044699);; molecular function: binding (GO:0005488)
JreChr01G10232	COMT	1.52046	-0.467061	0.391776	-1.44518	K13066|1.9e-176|jre:109019627|K13066 caffeic acid 3-O-methyltransferase [EC:2.1.1.68] | (RefSeq) caffeic acid 3-O-methyltransferase-like	Phenylpropanoid biosynthesis (ko00940)	[R]	General function prediction only	O-methyltransferase domain	--	--	molecular function: catalytic activity (GO:0003824);; biological process: metabolic process (GO:0008152);; molecular function: binding (GO:0005488)
JreChr01G10229	COMT	0.978675	1.00146	-0.174573	-1.80556	K13066|2.3e-212|jre:109019628|K13066 caffeic acid 3-O-methyltransferase [EC:2.1.1.68] | (RefSeq) caffeic acid 3-O-methyltransferase-like	Phenylpropanoid biosynthesis (ko00940)	[R]	General function prediction only	O-methyltransferase domain	--	--	molecular function: catalytic activity (GO:0003824);; biological process: metabolic process (GO:0008152);; molecular function: binding (GO:0005488)
JreChr05G11714	COMT	0.470854	1.07253	0.0925037	-1.63589	K13066|2.6e-219|jre:108988354|K13066 caffeic acid 3-O-methyltransferase [EC:2.1.1.68] | (RefSeq) caffeic acid 3-O-methyltransferase-like	Phenylpropanoid biosynthesis (ko00940)	[R]	General function prediction only	O-methyltransferase domain	S	Function unknown	molecular function: catalytic activity (GO:0003824);; biological process: metabolic process (GO:0008152);; molecular function: binding (GO:0005488)
Juglans_regia_newGene_6345	COMT	-1.17948	-0.95122	-0.814383	2.94508	K13066|2.7e-192|jre:109001928|K13066 caffeic acid 3-O-methyltransferase [EC:2.1.1.68] | (RefSeq) caffeic acid 3-O-methyltransferase 1-like	Phenylpropanoid biosynthesis (ko00940)	[R]	General function prediction only	O-methyltransferase domain	S	Function unknown	molecular function: catalytic activity (GO:0003824);; biological process: metabolic process (GO:0008152);; molecular function: binding (GO:0005488)
JreChr01G10220	COMT	0.0919606	1.1633	0.102317	-1.35758	K13066|8.3e-197|jre:108997950|K13066 caffeic acid 3-O-methyltransferase [EC:2.1.1.68] | (RefSeq) caffeic acid 3-O-methyltransferase-like	Phenylpropanoid biosynthesis (ko00940)	[R]	General function prediction only	O-methyltransferase domain	--	--	molecular function: catalytic activity (GO:0003824);; biological process: metabolic process (GO:0008152);; molecular function: binding (GO:0005488)
JreChr05G11501	COMT	-0.623668	-1.18827	0.328901	1.48304	K13066|8.9e-212|jre:108996985|K13066 caffeic acid 3-O-methyltransferase [EC:2.1.1.68] | (RefSeq) caffeic acid 3-O-methyltransferase	Phenylpropanoid biosynthesis (ko00940)	[R]	General function prediction only	O-methyltransferase domain	S	Function unknown	molecular function: catalytic activity (GO:0003824);; biological process: metabolic process (GO:0008152);; molecular function: binding (GO:0005488)
JreChr06G12011	COMT	0.737039	-0.181302	-0.116405	-0.439332	K13066|8.9e-212|jre:109007527|K13066 caffeic acid 3-O-methyltransferase [EC:2.1.1.68] | (RefSeq) caffeic acid 3-O-methyltransferase	Phenylpropanoid biosynthesis (ko00940)	[R]	General function prediction only	O-methyltransferase domain	S	Function unknown	molecular function: catalytic activity (GO:0003824);; biological process: metabolic process (GO:0008152);; molecular function: binding (GO:0005488)
JreChr05G12881	CCoAOMT	-1.09572	-1.2755	0.725437	1.64578	K00588|7.2e-141|jre:108988942|K00588 caffeoyl-CoA O-methyltransferase [EC:2.1.1.104] | (RefSeq) caffeoyl-CoA O-methyltransferase	Phenylpropanoid biosynthesis (ko00940);; Flavonoid biosynthesis (ko00941);; Stilbenoid, diarylheptanoid and gingerol biosynthesis (ko00945)	[Q]	Secondary metabolites biosynthesis, transport and catabolism	O-methyltransferase	Q	Secondary metabolites biosynthesis, transport and catabolism	molecular function: catalytic activity (GO:0003824);; biological process: metabolic process (GO:0008152)
JreChr04G11390	REF1	-2.22213	-0.734256	0.158702	2.79768	K12355|8.5e-278|jre:109004656|K12355 coniferyl-aldehyde dehydrogenase [EC:1.2.1.68] | (RefSeq) aldehyde dehydrogenase family 2 member C4-like isoform X1	Phenylpropanoid biosynthesis (ko00940)	[C]	Energy production and conversion	Aldehyde dehydrogenase family	C	Energy production and conversion	molecular function: catalytic activity (GO:0003824);; biological process: metabolic process (GO:0008152);; biological process: single-organism process (GO:0044699)
JreChr06G10683	BGLU40	0.437102	0.623826	0.083463	-1.14439	K01188|1.2e-302|jre:108989391|K01188 beta-glucosidase [EC:3.2.1.21] | (RefSeq) beta-glucosidase 40-like	Cyanoamino acid metabolism (ko00460);; Starch and sucrose metabolism (ko00500);; Phenylpropanoid biosynthesis (ko00940)	[G]	Carbohydrate transport and metabolism	Glycosyl hydrolase family 1	G	Carbohydrate transport and metabolism	molecular function: catalytic activity (GO:0003824);; biological process: metabolic process (GO:0008152)
JreChr01G10345	BGLU11	0.607207	-0.272063	0.270887	-0.606031	K01188|2.4e-308|jre:109004264|K01188 beta-glucosidase [EC:3.2.1.21] | (RefSeq) beta-glucosidase 11-like	Cyanoamino acid metabolism (ko00460);; Starch and sucrose metabolism (ko00500);; Phenylpropanoid biosynthesis (ko00940)	[G]	Carbohydrate transport and metabolism	Glycosyl hydrolase family 1	G	Carbohydrate transport and metabolism	molecular function: catalytic activity (GO:0003824);; biological process: metabolic process (GO:0008152)
JreChr11G11841	BGLU41	-0.496927	-0.70068	-0.266154	1.46376	K01188|6.7e-303|jre:109014252|K01188 beta-glucosidase [EC:3.2.1.21] | (RefSeq) putative beta-glucosidase 41 isoform X1	Cyanoamino acid metabolism (ko00460);; Starch and sucrose metabolism (ko00500);; Phenylpropanoid biosynthesis (ko00940)	[G]	Carbohydrate transport and metabolism	Glycosyl hydrolase family 1	G	Carbohydrate transport and metabolism	molecular function: catalytic activity (GO:0003824);; biological process: metabolic process (GO:0008152)
JreChr07G10919	BGLU11	0.466301	-1.05834	0.605354	-0.0133153	K01188|7.6e-217|zju:107426268|K01188 beta-glucosidase [EC:3.2.1.21] | (RefSeq) beta-glucosidase 11-like isoform X1	Cyanoamino acid metabolism (ko00460);; Starch and sucrose metabolism (ko00500);; Phenylpropanoid biosynthesis (ko00940)	[G]	Carbohydrate transport and metabolism	Glycosyl hydrolase family 1	G	Carbohydrate transport and metabolism	molecular function: catalytic activity (GO:0003824);; biological process: metabolic process (GO:0008152)
JreChr13G10907	F6H	-1.77751	-0.821586	1.79198	0.807119	K06892|1.3e-204|jre:109000614|K06892 feruloyl-CoA 6-hydroxylase [EC:1.14.11.61] | (RefSeq) feruloyl CoA ortho-hydroxylase F6H1-3-like	Phenylpropanoid biosynthesis (ko00940)	[QR]	Secondary metabolites biosynthesis, transport and catabolism;; General function prediction only	2OG-Fe(II) oxygenase superfamily	Q	Secondary metabolites biosynthesis, transport and catabolism	molecular function: catalytic activity (GO:0003824);; molecular function: binding (GO:0005488)
JreChr02G11615	CSE	-0.0639933	-0.636823	-0.695741	1.39656	K18368|1.2e-194|jre:109003020|K18368 caffeoylshikimate esterase [EC:3.1.1.-] | (RefSeq) caffeoylshikimate esterase-like	Phenylpropanoid biosynthesis (ko00940)	[I]	Lipid transport and metabolism	Serine aminopeptidase, S33	I	Lipid transport and metabolism	--
JreChr04G11602	CSE	-1.22692	-0.610015	0.103603	1.73334	K18368|4.0e-202|jre:108987086|K18368 caffeoylshikimate esterase [EC:3.1.1.-] | (RefSeq) caffeoylshikimate esterase-like isoform X1	Phenylpropanoid biosynthesis (ko00940)	[I]	Lipid transport and metabolism	Serine aminopeptidase, S33	I	Lipid transport and metabolism	--
JreChr05G12961	TOGT1	0.783299	-0.169799	0.983449	-1.59695	K23260|1.2e-220|jre:108988867|K23260 scopoletin glucosyltransferase [EC:2.4.1.128] | (RefSeq) scopoletin glucosyltransferase-like	Phenylpropanoid biosynthesis (ko00940)	[GC]	Carbohydrate transport and metabolism;; Energy production and conversion	UDP-glucoronosyl and UDP-glucosyl transferase	--	--	molecular function: catalytic activity (GO:0003824)
JreChr15G10804	TOGT1	0.915197	-0.254126	-0.344353	-0.316717	K23260|1.2e-78|ini:109161375|K23260 scopoletin glucosyltransferase [EC:2.4.1.128] | (RefSeq) scopoletin glucosyltransferase-like	Phenylpropanoid biosynthesis (ko00940)	[GC]	Carbohydrate transport and metabolism;; Energy production and conversion	UDP-glucoronosyl and UDP-glucosyl transferase	--	--	molecular function: catalytic activity (GO:0003824)
JreChr06G11648	TOGT1	-1.67094	-1.15238	0.413393	2.40993	K23260|1.4e-281|jre:108999143|K23260 scopoletin glucosyltransferase [EC:2.4.1.128] | (RefSeq) scopoletin glucosyltransferase-like	Phenylpropanoid biosynthesis (ko00940)	[GC]	Carbohydrate transport and metabolism;; Energy production and conversion	UDP-glucoronosyl and UDP-glucosyl transferase	--	--	molecular function: catalytic activity (GO:0003824)
JreChr01G11066	TOGT1	0.607189	0.761836	0.292185	-1.66121	K23260|2.8e-64|csv:101220507|K23260 scopoletin glucosyltransferase [EC:2.4.1.128] | (RefSeq) UDP-glucose flavonoid 3-O-glucosyltransferase 7	Phenylpropanoid biosynthesis (ko00940)	[GC]	Carbohydrate transport and metabolism;; Energy production and conversion	UDP-glucoronosyl and UDP-glucosyl transferase	--	--	molecular function: catalytic activity (GO:0003824)
JreChr14G10957	TOGT1	0.722196	1.08756	0.393668	-2.20342	K23260|4.0e-74|pop:18102104|K23260 scopoletin glucosyltransferase [EC:2.4.1.128] | (RefSeq) scopoletin glucosyltransferase	Phenylpropanoid biosynthesis (ko00940)	[GC]	Carbohydrate transport and metabolism;; Energy production and conversion	UDP-glucoronosyl and UDP-glucosyl transferase	G	Carbohydrate transport and metabolism	molecular function: catalytic activity (GO:0003824);; cellular component: membrane (GO:0016020);; cellular component: membrane part (GO:0044425)
JreChr06G11649	TOGT1	-1.37799	-1.16628	0.423618	2.12065	K23260|5.4e-229|jre:108999144|K23260 scopoletin glucosyltransferase [EC:2.4.1.128] | (RefSeq) scopoletin glucosyltransferase-like	Phenylpropanoid biosynthesis (ko00940)	[GC]	Carbohydrate transport and metabolism;; Energy production and conversion	UDP-glucoronosyl and UDP-glucosyl transferase	--	--	molecular function: catalytic activity (GO:0003824)
JreChr03G11553	TOGT1	1.59392	0.0959326	0.162642	-1.8525	K23260|9.7e-78|gra:105783679|K23260 scopoletin glucosyltransferase [EC:2.4.1.128] | (RefSeq) scopoletin glucosyltransferase-like	Phenylpropanoid biosynthesis (ko00940)	[GC]	Carbohydrate transport and metabolism;; Energy production and conversion	UDP-glucoronosyl and UDP-glucosyl transferase	--	--	molecular function: catalytic activity (GO:0003824)
JreChr09G11431	CCR	2.99878	-0.857535	-0.592517	-1.54873	K09753|2.6e-06|dosa:Os09t0262000-00|K09753 cinnamoyl-CoA reductase [EC:1.2.1.44] | (RefSeq) Os09g0262000; Similar to Cinnamoyl CoA reductase.	Phenylpropanoid biosynthesis (ko00940)	[O]	Posttranslational modification, protein turnover, chaperones	ATPase family associated with various cellular activities (AAA)	O	Posttranslational modification, protein turnover, chaperones	molecular function: binding (GO:0005488)
Juglans_regia_newGene_6348	CCR	0.697936	0.207496	0.559289	-1.46472	K09753|2.9e-09|zju:107408516|K09753 cinnamoyl-CoA reductase [EC:1.2.1.44] | (RefSeq) cinnamoyl-CoA reductase 1-like isoform X1	Phenylpropanoid biosynthesis (ko00940)	--	--	gag-polypeptide of LTR copia-type	L	Replication, recombination and repair	--
JreChr12G10669	CCR	0.359234	-1.04507	-0.0300294	0.715867	K09753|3.4e-41|atr:18447024|K09753 cinnamoyl-CoA reductase [EC:1.2.1.44] | (RefSeq) cinnamoyl-CoA reductase 1	Phenylpropanoid biosynthesis (ko00940)	[V]	Defense mechanisms	NAD(P)H-binding	V	Defense mechanisms	--
JreChr01G13328	CCR	1.74632	-1.23542	0.443657	-0.954559	K09753|4.8e-08|dosa:Os09t0262000-00|K09753 cinnamoyl-CoA reductase [EC:1.2.1.44] | (RefSeq) Os09g0262000; Similar to Cinnamoyl CoA reductase.	Phenylpropanoid biosynthesis (ko00940)	[O]	Posttranslational modification, protein turnover, chaperones	ATPase family associated with various cellular activities (AAA)	O	Posttranslational modification, protein turnover, chaperones	molecular function: binding (GO:0005488)
JreChr01G12889	CCR	0.381377	-1.69813	-0.344964	1.66171	K09753|8.5e-193|jre:109010062|K09753 cinnamoyl-CoA reductase [EC:1.2.1.44] | (RefSeq) cinnamoyl-CoA reductase 1-like	Phenylpropanoid biosynthesis (ko00940)	[V]	Defense mechanisms	NAD dependent epimerase/dehydratase family	V	Defense mechanisms	molecular function: catalytic activity (GO:0003824)
JreChr13G11513	bglX	0.534059	1.1101	0.46294	-2.1071	K05349|0.0e+00|jre:109014152|K05349 beta-glucosidase [EC:3.2.1.21] | (RefSeq) beta-glucosidase BoGH3B-like isoform X1	Cyanoamino acid metabolism (ko00460);; Starch and sucrose metabolism (ko00500);; Phenylpropanoid biosynthesis (ko00940)	--	--	Glycosyl hydrolase family 3 N terminal domain	G	Carbohydrate transport and metabolism	molecular function: catalytic activity (GO:0003824);; biological process: metabolic process (GO:0008152)
JreChr14G11551	bglX	0.495997	0.867341	0.54355	-1.90689	K05349|0.0e+00|qsu:112003321|K05349 beta-glucosidase [EC:3.2.1.21] | (RefSeq) uncharacterized protein LOC112003321	Cyanoamino acid metabolism (ko00460);; Starch and sucrose metabolism (ko00500);; Phenylpropanoid biosynthesis (ko00940)	--	--	Glycosyl hydrolase family 3 N terminal domain	G	Carbohydrate transport and metabolism	molecular function: catalytic activity (GO:0003824);; biological process: metabolic process (GO:0008152)
JreChr13G11916	bglX	0.620086	0.936355	0.430129	-1.98657	K05349|1.1e-307|qsu:112003321|K05349 beta-glucosidase [EC:3.2.1.21] | (RefSeq) uncharacterized protein LOC112003321	Cyanoamino acid metabolism (ko00460);; Starch and sucrose metabolism (ko00500);; Phenylpropanoid biosynthesis (ko00940)	--	--	Glycosyl hydrolase family 3 N terminal domain	G	Carbohydrate transport and metabolism	molecular function: catalytic activity (GO:0003824);; biological process: metabolic process (GO:0008152)
JreChr14G11550	bglX	-0.325406	1.00288	1.07977	-1.75724	K05349|3.2e-306|jre:109007644|K05349 beta-glucosidase [EC:3.2.1.21] | (RefSeq) beta-glucosidase BoGH3B-like isoform X1	Cyanoamino acid metabolism (ko00460);; Starch and sucrose metabolism (ko00500);; Phenylpropanoid biosynthesis (ko00940)	--	--	Glycosyl hydrolase family 3 N terminal domain	G	Carbohydrate transport and metabolism	molecular function: catalytic activity (GO:0003824);; biological process: metabolic process (GO:0008152)
JreChr08G12114	CAD6	0.882687	-0.471262	0.634502	-1.04593	K00083|2.3e-212|jre:109014223|K00083 cinnamyl-alcohol dehydrogenase [EC:1.1.1.195] | (RefSeq) probable cinnamyl alcohol dehydrogenase 6	Phenylpropanoid biosynthesis (ko00940)	[Q]	Secondary metabolites biosynthesis, transport and catabolism	Alcohol dehydrogenase GroES-like domain	Q	Secondary metabolites biosynthesis, transport and catabolism	molecular function: binding (GO:0005488);; molecular function: catalytic activity (GO:0003824)
JreChr05G10125	CAD1	0.475219	-1.0283	-0.435325	0.988409	K00083|4.2e-206|jre:108996320|K00083 cinnamyl-alcohol dehydrogenase [EC:1.1.1.195] | (RefSeq) cinnamyl alcohol dehydrogenase 1	Phenylpropanoid biosynthesis (ko00940)	[Q]	Secondary metabolites biosynthesis, transport and catabolism	Alcohol dehydrogenase GroES-like domain	Q	Secondary metabolites biosynthesis, transport and catabolism	molecular function: binding (GO:0005488);; molecular function: catalytic activity (GO:0003824)
JreChr06G11577	CAD1	-0.727031	-0.522544	-0.306336	1.55591	K00083|6.4e-191|jre:108996320|K00083 cinnamyl-alcohol dehydrogenase [EC:1.1.1.195] | (RefSeq) cinnamyl alcohol dehydrogenase 1	Phenylpropanoid biosynthesis (ko00940)	[Q]	Secondary metabolites biosynthesis, transport and catabolism	Alcohol dehydrogenase GroES-like domain	Q	Secondary metabolites biosynthesis, transport and catabolism	molecular function: binding (GO:0005488);; molecular function: catalytic activity (GO:0003824)
Juglans_regia_newGene_3795	CAD1	-0.879239	-0.553385	-0.0348155	1.46744	K00083|6.4e-191|jre:108996320|K00083 cinnamyl-alcohol dehydrogenase [EC:1.1.1.195] | (RefSeq) cinnamyl alcohol dehydrogenase 1	Phenylpropanoid biosynthesis (ko00940)	[Q]	Secondary metabolites biosynthesis, transport and catabolism	Alcohol dehydrogenase GroES-like domain	Q	Secondary metabolites biosynthesis, transport and catabolism	molecular function: binding (GO:0005488);; molecular function: catalytic activity (GO:0003824)
JreChr03G10217	CAD9	0.66866	0.843148	0.503863	-2.01567	K00083|6.9e-209|jre:108994266|K00083 cinnamyl-alcohol dehydrogenase [EC:1.1.1.195] | (RefSeq) probable cinnamyl alcohol dehydrogenase 9	Phenylpropanoid biosynthesis (ko00940)	[Q]	Secondary metabolites biosynthesis, transport and catabolism	Alcohol dehydrogenase GroES-like domain	Q	Secondary metabolites biosynthesis, transport and catabolism	molecular function: binding (GO:0005488);; molecular function: catalytic activity (GO:0003824)
JreChr09G10465	CAD	-1.19596	-0.506193	-0.593503	2.29566	K22395|2.7e-180|nsy:104227327|K22395 cinnamyl-alcohol dehydrogenase [EC:1.1.1.195] | (RefSeq) cannabidiolic acid synthase-like	Phenylpropanoid biosynthesis (ko00940)	--	--	FAD binding domain	C	Energy production and conversion	molecular function: catalytic activity (GO:0003824);; molecular function: binding (GO:0005488)
JreChr10G10465	CAD	-1.1962	-1.01587	0.680169	1.5319	K22395|3.1e-160|nau:109214673|K22395 cinnamyl-alcohol dehydrogenase [EC:1.1.1.195] | (RefSeq) berberine bridge enzyme-like 28	Phenylpropanoid biosynthesis (ko00940)	--	--	FAD binding domain	C	Energy production and conversion	molecular function: catalytic activity (GO:0003824);; molecular function: binding (GO:0005488)
JreChr09G10469	CAD	-0.726202	-0.411548	-0.592734	1.73048	K22395|5.2e-73|vvi:100250740|K22395 cinnamyl-alcohol dehydrogenase [EC:1.1.1.195] | (RefSeq) berberine bridge enzyme-like 15	Phenylpropanoid biosynthesis (ko00940)	--	--	--	C	Energy production and conversion	molecular function: catalytic activity (GO:0003824);; molecular function: binding (GO:0005488)
JreChr01G11984	UGT72E	1.07257	0.5921	0.0454462	-1.71012	K12356|2.0e-272|jre:108995305|K12356 coniferyl-alcohol glucosyltransferase [EC:2.4.1.111] | (RefSeq) anthocyanidin 3-O-glucosyltransferase 5-like	Phenylpropanoid biosynthesis (ko00940)	[GC]	Carbohydrate transport and metabolism;; Energy production and conversion	UDP-glucoronosyl and UDP-glucosyl transferase	--	--	molecular function: catalytic activity (GO:0003824)
JreChr01G11970	UGT72E	1.14897	0.617983	0.150518	-1.91747	K12356|2.4e-273|jre:108995305|K12356 coniferyl-alcohol glucosyltransferase [EC:2.4.1.111] | (RefSeq) anthocyanidin 3-O-glucosyltransferase 5-like	Phenylpropanoid biosynthesis (ko00940)	[GC]	Carbohydrate transport and metabolism;; Energy production and conversion	UDP-glucoronosyl and UDP-glucosyl transferase	--	--	molecular function: catalytic activity (GO:0003824)
JreChr13G11737	peroxidase	-1.67021	-1.67021	2.35309	0.987326	K00430|1.0e-137|jre:108996920|K00430 peroxidase [EC:1.11.1.7] | (RefSeq) cationic peroxidase 1-like isoform X1	Phenylpropanoid biosynthesis (ko00940)	--	--	Peroxidase	Q	Secondary metabolites biosynthesis, transport and catabolism	molecular function: catalytic activity (GO:0003824);; molecular function: antioxidant activity (GO:0016209);; biological process: metabolic process (GO:0008152);; biological process: cellular process (GO:0009987);; biological process: single-organism process (GO:0044699);; biological process: response to stimulus (GO:0050896);; biological process: detoxification (GO:0098754);; molecular function:…
JreChr14G11423	peroxidase P7	0.594553	0.864128	0.6548	-2.11348	K00430|1.0e-142|jre:108980296|K00430 peroxidase [EC:1.11.1.7] | (RefSeq) peroxidase P7-like	Phenylpropanoid biosynthesis (ko00940)	--	--	Peroxidase	Q	Secondary metabolites biosynthesis, transport and catabolism	molecular function: catalytic activity (GO:0003824);; molecular function: antioxidant activity (GO:0016209);; biological process: metabolic process (GO:0008152);; biological process: cellular process (GO:0009987);; biological process: single-organism process (GO:0044699);; biological process: response to stimulus (GO:0050896);; biological process: detoxification (GO:0098754);; cellular component:…
JreChr01G13503	peroxidase P7	-2.23883	-0.0179562	1.20135	1.05543	K00430|1.3e-132|jre:108991945|K00430 peroxidase [EC:1.11.1.7] | (RefSeq) peroxidase P7	Phenylpropanoid biosynthesis (ko00940)	--	--	Peroxidase	Q	Secondary metabolites biosynthesis, transport and catabolism	molecular function: catalytic activity (GO:0003824);; molecular function: antioxidant activity (GO:0016209);; biological process: metabolic process (GO:0008152);; biological process: cellular process (GO:0009987);; biological process: single-organism process (GO:0044699);; biological process: response to stimulus (GO:0050896);; biological process: detoxification (GO:0098754);; cellular component:…
JreChr16G10373	peroxidase	-2.12098	-1.08576	2.8894	0.317339	K00430|2.0e-101|jre:109008841|K00430 peroxidase [EC:1.11.1.7] | (RefSeq) cationic peroxidase 1-like	Phenylpropanoid biosynthesis (ko00940)	--	--	Peroxidase	Q	Secondary metabolites biosynthesis, transport and catabolism	molecular function: catalytic activity (GO:0003824);; molecular function: antioxidant activity (GO:0016209);; biological process: metabolic process (GO:0008152);; biological process: cellular process (GO:0009987);; biological process: single-organism process (GO:0044699);; biological process: response to stimulus (GO:0050896);; biological process: detoxification (GO:0098754);; cellular component:…
JreChr01G13862	peroxidase73	-0.672248	-0.656668	-0.0612017	1.39012	K00430|2.0e-186|jre:109004171|K00430 peroxidase [EC:1.11.1.7] | (RefSeq) peroxidase 73-like	Phenylpropanoid biosynthesis (ko00940)	--	--	Peroxidase	Q	Secondary metabolites biosynthesis, transport and catabolism	molecular function: catalytic activity (GO:0003824);; molecular function: antioxidant activity (GO:0016209);; biological process: metabolic process (GO:0008152);; biological process: cellular process (GO:0009987);; biological process: single-organism process (GO:0044699);; biological process: response to stimulus (GO:0050896);; biological process: detoxification (GO:0098754);; cellular component:…
JreChr04G10636	peroxidase63	-0.026797	1.39788	0.171166	-1.54225	K00430|2.9e-182|jre:108997027|K00430 peroxidase [EC:1.11.1.7] | (RefSeq) peroxidase 63-like	Phenylpropanoid biosynthesis (ko00940)	--	--	Peroxidase	Q	Secondary metabolites biosynthesis, transport and catabolism	molecular function: catalytic activity (GO:0003824);; molecular function: antioxidant activity (GO:0016209);; biological process: metabolic process (GO:0008152);; biological process: cellular process (GO:0009987);; biological process: single-organism process (GO:0044699);; biological process: response to stimulus (GO:0050896);; biological process: detoxification (GO:0098754);; cellular component:…
JreChr14G11004	peroxidase A2	-1.94841	-0.913507	0.609345	2.25257	K00430|3.2e-198|jre:109020930|K00430 peroxidase [EC:1.11.1.7] | (RefSeq) peroxidase A2-like	Phenylpropanoid biosynthesis (ko00940)	--	--	Peroxidase	Q	Secondary metabolites biosynthesis, transport and catabolism	molecular function: catalytic activity (GO:0003824);; molecular function: antioxidant activity (GO:0016209);; biological process: metabolic process (GO:0008152);; biological process: cellular process (GO:0009987);; biological process: single-organism process (GO:0044699);; biological process: response to stimulus (GO:0050896);; biological process: detoxification (GO:0098754);; cellular component:…
JreChr03G11462	peroxidase31	0.78982	0.696173	-0.0966905	-1.3893	K00430|3.5e-183|jre:108992831|K00430 peroxidase [EC:1.11.1.7] | (RefSeq) peroxidase 31-like	Phenylpropanoid biosynthesis (ko00940)	--	--	Peroxidase	Q	Secondary metabolites biosynthesis, transport and catabolism	molecular function: catalytic activity (GO:0003824);; molecular function: antioxidant activity (GO:0016209);; biological process: metabolic process (GO:0008152);; biological process: cellular process (GO:0009987);; biological process: single-organism process (GO:0044699);; biological process: response to stimulus (GO:0050896);; biological process: detoxification (GO:0098754);; cellular component:…
JreChr06G11299	peroxidase10	-1.17397	-0.499485	0.0223882	1.65107	K00430|3.6e-188|jre:108984222|K00430 peroxidase [EC:1.11.1.7] | (RefSeq) peroxidase 10-like	Phenylpropanoid biosynthesis (ko00940)	--	--	Peroxidase	Q	Secondary metabolites biosynthesis, transport and catabolism	molecular function: catalytic activity (GO:0003824);; molecular function: antioxidant activity (GO:0016209);; biological process: metabolic process (GO:0008152);; biological process: cellular process (GO:0009987);; biological process: single-organism process (GO:0044699);; biological process: response to stimulus (GO:0050896);; biological process: detoxification (GO:0098754);; cellular component:…
JreChr03G12866	peroxidase55	-0.417965	-0.597209	-0.404646	1.41982	K00430|3.8e-182|jre:109005636|K00430 peroxidase [EC:1.11.1.7] | (RefSeq) peroxidase 55	Phenylpropanoid biosynthesis (ko00940)	--	--	Peroxidase	Q	Secondary metabolites biosynthesis, transport and catabolism	molecular function: catalytic activity (GO:0003824);; molecular function: antioxidant activity (GO:0016209);; biological process: metabolic process (GO:0008152);; biological process: cellular process (GO:0009987);; biological process: single-organism process (GO:0044699);; biological process: response to stimulus (GO:0050896);; biological process: detoxification (GO:0098754);; cellular component:…
JreChr13G11733	peroxidase4	-2.59104	-0.422374	0.958837	2.05458	K00430|5.9e-183|jre:108996989|K00430 peroxidase [EC:1.11.1.7] | (RefSeq) peroxidase 4-like	Phenylpropanoid biosynthesis (ko00940)	--	--	Peroxidase	Q	Secondary metabolites biosynthesis, transport and catabolism	molecular function: catalytic activity (GO:0003824);; molecular function: antioxidant activity (GO:0016209);; biological process: metabolic process (GO:0008152);; biological process: cellular process (GO:0009987);; biological process: single-organism process (GO:0044699);; biological process: response to stimulus (GO:0050896);; biological process: detoxification (GO:0098754);; cellular component:…
JreChr16G11146	peroxidase12	-1.27854	-0.334446	0.0259103	1.58708	K00430|6.5e-134|jre:109010267|K00430 peroxidase [EC:1.11.1.7] | (RefSeq) peroxidase 12-like	Phenylpropanoid biosynthesis (ko00940)	--	--	Peroxidase	Q	Secondary metabolites biosynthesis, transport and catabolism	molecular function: catalytic activity (GO:0003824);; molecular function: antioxidant activity (GO:0016209);; biological process: metabolic process (GO:0008152);; biological process: cellular process (GO:0009987);; biological process: single-organism process (GO:0044699);; biological process: response to stimulus (GO:0050896);; biological process: detoxification (GO:0098754);; cellular component:…
JreChr15G11746	peroxidase47	1.27429	0.572949	-0.000585829	-1.84666	K00430|8.0e-101|jre:108982307|K00430 peroxidase [EC:1.11.1.7] | (RefSeq) peroxidase 47	Phenylpropanoid biosynthesis (ko00940)	--	--	Peroxidase	Q	Secondary metabolites biosynthesis, transport and catabolism	molecular function: catalytic activity (GO:0003824);; molecular function: antioxidant activity (GO:0016209);; biological process: metabolic process (GO:0008152);; biological process: cellular process (GO:0009987);; biological process: single-organism process (GO:0044699);; biological process: response to stimulus (GO:0050896);; biological process: detoxification (GO:0098754);; cellular component:…
JreChr01G13501	peroxidase4	0.597331	0.565441	0.5588	-1.72157	K00430|8.6e-129|jre:108991758|K00430 peroxidase [EC:1.11.1.7] | (RefSeq) peroxidase 4-like	Phenylpropanoid biosynthesis (ko00940)	--	--	Peroxidase	O	Posttranslational modification, protein turnover, chaperones	molecular function: catalytic activity (GO:0003824);; molecular function: antioxidant activity (GO:0016209);; biological process: metabolic process (GO:0008152);; biological process: cellular process (GO:0009987);; biological process: single-organism process (GO:0044699);; biological process: response to stimulus (GO:0050896);; biological process: detoxification (GO:0098754);; cellular component:…
JreChr16G10407	peroxidase	-2.42061	-0.908156	2.42556	0.9032	K00430|9.1e-102|jre:109008841|K00430 peroxidase [EC:1.11.1.7] | (RefSeq) cationic peroxidase 1-like	Phenylpropanoid biosynthesis (ko00940)	--	--	Peroxidase	Q	Secondary metabolites biosynthesis, transport and catabolism	molecular function: catalytic activity (GO:0003824);; molecular function: antioxidant activity (GO:0016209);; biological process: metabolic process (GO:0008152);; biological process: cellular process (GO:0009987);; biological process: single-organism process (GO:0044699);; biological process: response to stimulus (GO:0050896);; biological process: detoxification (GO:0098754);; cellular component:…
JreChr03G10690	peroxidase3	0.640145	1.21025	0.288815	-2.13921	K00430|9.1e-107|jre:109020700|K00430 peroxidase [EC:1.11.1.7] | (RefSeq) peroxidase 3-like	Phenylpropanoid biosynthesis (ko00940)	--	--	Peroxidase	Q	Secondary metabolites biosynthesis, transport and catabolism	molecular function: catalytic activity (GO:0003824);; molecular function: antioxidant activity (GO:0016209);; biological process: metabolic process (GO:0008152);; biological process: cellular process (GO:0009987);; biological process: single-organism process (GO:0044699);; biological process: response to stimulus (GO:0050896);; biological process: detoxification (GO:0098754);; cellular component:…
