# Supplementary material for: Physiological and transcriptomic analyses of response of walnuts (Juglans regia) to Pantoea agglomerans infection
Source: Front Plant Sci. 2023 Dec 5;14:1294643. doi: 10.3389/fpls.2023.1294643 (PMC10728658; doi:10.3389/fpls.2023.1294643)
Supplement: Supplementary Table 10 — DEGs involved in plant-pathogen interaction. [file Table_10.xls]

## Sheet: Sheet1
#ID	Gene name	C0	T1	T2	T3	KEGG_annotation	KEGG_pathway_annotation	KOG_class	KOG_class_annotation	Pfam_annotation	eggNOG_class	eggNOG_class_annotation	GO_second_level_annotation
JreChr04G12080	PTO	0.0436636	1.65964	0.655578	-2.35888	K13435|2.0e-06|sly:101268866|K13435 serine/threonine-protein kinase Pto | (RefSeq) Pto; serine/threonine protein kinase Pto	Plant-pathogen interaction (ko04626)	[T]	Signal transduction mechanisms	--	T	Signal transduction mechanisms	molecular function: catalytic activity (GO:0003824);; biological process: metabolic process (GO:0008152);; biological process: cellular process (GO:0009987);; molecular function: binding (GO:0005488)
JreChr09G10406	PTO	-0.0104131	1.0037	0.272757	-1.26605	K13435|2.3e-60|spen:107018783|K13435 serine/threonine-protein kinase Pto | (RefSeq) receptor-like protein kinase HERK 1 isoform X2	Plant-pathogen interaction (ko04626)	[T]	Signal transduction mechanisms	Malectin-like domain	T	Signal transduction mechanisms	molecular function: catalytic activity (GO:0003824);; biological process: metabolic process (GO:0008152);; biological process: cellular process (GO:0009987);; molecular function: binding (GO:0005488);; cellular component: membrane (GO:0016020);; cellular component: membrane part (GO:0044425)
JreChr03G13221	PTO	0.504411	1.02476	0.323334	-1.8525	K13435|6.2e-29|spen:107018783|K13435 serine/threonine-protein kinase Pto | (RefSeq) receptor-like protein kinase HERK 1 isoform X2	Plant-pathogen interaction (ko04626)	[T]	Signal transduction mechanisms	Malectin-like domain	--	--	molecular function: catalytic activity (GO:0003824);; biological process: metabolic process (GO:0008152);; biological process: cellular process (GO:0009987);; molecular function: binding (GO:0005488);; cellular component: membrane (GO:0016020);; cellular component: membrane part (GO:0044425)
JreChr01G10208	PTO	0.538157	0.397553	0.463877	-1.39959	K13435|1.2e-66|sly:101268866|K13435 serine/threonine-protein kinase Pto | (RefSeq) Pto; serine/threonine protein kinase Pto	Plant-pathogen interaction (ko04626)	[T]	Signal transduction mechanisms	Malectin-like domain	T	Signal transduction mechanisms	molecular function: catalytic activity (GO:0003824);; biological process: metabolic process (GO:0008152);; biological process: cellular process (GO:0009987);; molecular function: binding (GO:0005488);; cellular component: membrane (GO:0016020);; cellular component: membrane part (GO:0044425)
JreChr13G11519	PTO	1.02558	0.624601	0.599496	-2.24968	K13435|2.3e-36|sly:101268866|K13435 serine/threonine-protein kinase Pto | (RefSeq) Pto; serine/threonine protein kinase Pto	Plant-pathogen interaction (ko04626)	--	--	Protein kinase domain	T	Signal transduction mechanisms	molecular function: catalytic activity (GO:0003824);; biological process: metabolic process (GO:0008152);; biological process: cellular process (GO:0009987);; molecular function: binding (GO:0005488);; cellular component: membrane (GO:0016020);; cellular component: membrane part (GO:0044425)
JreChr01G10181	PTO	0.80237	0.381953	0.265346	-1.44967	K13435|3.3e-40|sly:101268866|K13435 serine/threonine-protein kinase Pto | (RefSeq) Pto; serine/threonine protein kinase Pto	Plant-pathogen interaction (ko04626)	[T]	Signal transduction mechanisms	Malectin-like domain	T	Signal transduction mechanisms	molecular function: catalytic activity (GO:0003824);; biological process: metabolic process (GO:0008152);; biological process: cellular process (GO:0009987);; molecular function: binding (GO:0005488);; cellular component: membrane (GO:0016020);; cellular component: membrane part (GO:0044425)
JreChr01G10185	PTO	0.937125	0.191526	0.270632	-1.39928	K13435|7.3e-66|sly:101268866|K13435 serine/threonine-protein kinase Pto | (RefSeq) Pto; serine/threonine protein kinase Pto	Plant-pathogen interaction (ko04626)	[T]	Signal transduction mechanisms	Malectin-like domain	T	Signal transduction mechanisms	molecular function: catalytic activity (GO:0003824);; biological process: metabolic process (GO:0008152);; biological process: cellular process (GO:0009987);; molecular function: binding (GO:0005488);; cellular component: membrane (GO:0016020);; cellular component: membrane part (GO:0044425)
JreChr05G12499	PTO	0.997731	-0.297497	-0.165825	-0.534409	K13435|1.9e-54|sly:101268866|K13435 serine/threonine-protein kinase Pto | (RefSeq) Pto; serine/threonine protein kinase Pto	Plant-pathogen interaction (ko04626)	[T]	Signal transduction mechanisms	Malectin-like domain	T	Signal transduction mechanisms	molecular function: catalytic activity (GO:0003824);; biological process: metabolic process (GO:0008152);; biological process: cellular process (GO:0009987);; molecular function: binding (GO:0005488);; cellular component: membrane (GO:0016020);; cellular component: membrane part (GO:0044425)
JreChr03G13201	PTO	0.876728	-0.426995	0.126508	-0.576242	K13435|3.4e-51|sly:101268866|K13435 serine/threonine-protein kinase Pto | (RefSeq) Pto; serine/threonine protein kinase Pto	Plant-pathogen interaction (ko04626)	[T]	Signal transduction mechanisms	Malectin-like domain	T	Signal transduction mechanisms	molecular function: catalytic activity (GO:0003824);; biological process: metabolic process (GO:0008152);; biological process: cellular process (GO:0009987);; molecular function: binding (GO:0005488);; cellular component: membrane (GO:0016020);; cellular component: membrane part (GO:0044425)
JreChr02G10299	RPM1	0.146386	-2.00874	-0.711228	2.57358	K13457|0.0e+00|jre:108995886|K13457 disease resistance protein RPM1 | (RefSeq) disease resistance protein RPM1-like	Plant-pathogen interaction (ko04626)	[T]	Signal transduction mechanisms	NB-ARC domain	T	Signal transduction mechanisms	biological process: response to stimulus (GO:0050896);; molecular function: binding (GO:0005488)
JreChr02G10298	RPM1	-0.420578	-0.715167	-0.375942	1.51169	K13457|4.5e-283|jre:108995877|K13457 disease resistance protein RPM1 | (RefSeq) disease resistance protein RPP13-like	Plant-pathogen interaction (ko04626)	[T]	Signal transduction mechanisms	NB-ARC domain	T	Signal transduction mechanisms	biological process: response to stimulus (GO:0050896);; molecular function: binding (GO:0005488)
JreChr03G12819	RPM1	0.554158	-0.902484	-0.129633	0.477959	K13457|0.0e+00|vvi:100252764|K13457 disease resistance protein RPM1 | (RefSeq) uncharacterized protein sll1770	Plant-pathogen interaction (ko04626)	[R]	General function prediction only	ABC1 family	I	Lipid transport and metabolism	cellular component: membrane (GO:0016020);; cellular component: membrane part (GO:0044425)
JreChr01G10685	RPM1	0.188023	-0.851422	0.915069	-0.25167	K13457|0.0e+00|jre:108983762|K13457 disease resistance protein RPM1 | (RefSeq) disease resistance protein RPM1-like	Plant-pathogen interaction (ko04626)	[T]	Signal transduction mechanisms	NB-ARC domain	T	Signal transduction mechanisms	biological process: response to stimulus (GO:0050896);; molecular function: binding (GO:0005488)
JreChr01G10682	RPM1	0.278624	-0.582082	0.535715	-0.232258	K13457|0.0e+00|jre:108984056|K13457 disease resistance protein RPM1 | (RefSeq) disease resistance protein RPM1-like	Plant-pathogen interaction (ko04626)	[T]	Signal transduction mechanisms	NB-ARC domain	T	Signal transduction mechanisms	biological process: response to stimulus (GO:0050896);; molecular function: binding (GO:0005488)
JreChr03G10302	RPM1	1.92388	-1.59549	-0.348337	0.0199468	K13457|2.1e-146|vvi:100252764|K13457 disease resistance protein RPM1 | (RefSeq) uncharacterized protein sll1770	Plant-pathogen interaction (ko04626)	[R]	General function prediction only	ABC1 family	S	Function unknown	cellular component: membrane (GO:0016020);; cellular component: membrane part (GO:0044425)
JreChr04G12542	RPM1	1.00737	-0.576146	0.0188059	-0.450031	K13457|8.0e-143|vvi:100252764|K13457 disease resistance protein RPM1 | (RefSeq) uncharacterized protein sll1770	Plant-pathogen interaction (ko04626)	[R]	General function prediction only	ABC1 family	S	Function unknown	cellular component: membrane (GO:0016020);; cellular component: membrane part (GO:0044425)
JreChr15G11864	RPS2	-0.989975	-0.914113	-0.00845697	1.91255	K13459|3.9e-41|vvi:100265494|K13459 disease resistance protein RPS2 | (RefSeq) probable disease resistance protein At1g52660	Plant-pathogen interaction (ko04626)	--	--	TIR domain	S	Function unknown	molecular function: binding (GO:0005488);; biological process: cellular process (GO:0009987);; biological process: biological regulation (GO:0065007)
JreChr06G10447	RPS2	0.902253	0.568437	0.149746	-1.62044	K13459|1.1e-133|egu:105052742|K13459 disease resistance protein RPS2 | (RefSeq) disease resistance protein At4g27190-like	Plant-pathogen interaction (ko04626)	[T]	Signal transduction mechanisms	NB-ARC domain	T	Signal transduction mechanisms	molecular function: binding (GO:0005488)
JreChr08G11532	RPS2	0.660806	0.912258	0.616872	-2.18994	K13459|1.7e-134|vvi:100246175|K13459 disease resistance protein RPS2 | (RefSeq) probable disease resistance protein At4g27220	Plant-pathogen interaction (ko04626)	[T]	Signal transduction mechanisms	NB-ARC domain	T	Signal transduction mechanisms	molecular function: binding (GO:0005488)
JreChr12G10372	RPS2	0.449651	1.00585	0.482782	-1.93828	K13459|1.9e-127|vvi:100246175|K13459 disease resistance protein RPS2 | (RefSeq) probable disease resistance protein At4g27220	Plant-pathogen interaction (ko04626)	[T]	Signal transduction mechanisms	NB-ARC domain	T	Signal transduction mechanisms	molecular function: binding (GO:0005488)
JreChr16G10916	RPS2	0.23775	0.674062	0.716895	-1.62871	K13459|3.5e-32|fve:101303600|K13459 disease resistance protein RPS2 | (RefSeq) probable disease resistance protein At4g27220	Plant-pathogen interaction (ko04626)	--	--	TIR domain	S	Function unknown	biological process: cellular process (GO:0009987);; biological process: biological regulation (GO:0065007);; molecular function: binding (GO:0005488)
JreChr11G10312	RPS2	0.553665	0.563413	0.207181	-1.32426	K13459|4.1e-22|lsv:111883977|K13459 disease resistance protein RPS2 | (RefSeq) disease resistance protein RPS2-like	Plant-pathogen interaction (ko04626)	--	--	Leucine Rich repeats (2 copies)	T	Signal transduction mechanisms	molecular function: binding (GO:0005488)
JreChr13G10227	RPS2	0.518003	-0.273042	0.147608	-0.392569	K13459|6.7e-122|vvi:104880791|K13459 disease resistance protein RPS2 | (RefSeq) probable disease resistance protein At4g27220	Plant-pathogen interaction (ko04626)	[T]	Signal transduction mechanisms	NB-ARC domain	T	Signal transduction mechanisms	molecular function: binding (GO:0005488)
JreChr08G11603	RPS2	0.197394	0.098603	0.131658	-0.427654	K13459|8.8e-123|vvi:100246175|K13459 disease resistance protein RPS2 | (RefSeq) probable disease resistance protein At4g27220	Plant-pathogen interaction (ko04626)	[T]	Signal transduction mechanisms	NB-ARC domain	T	Signal transduction mechanisms	molecular function: binding (GO:0005488)
JreChr16G11260	FLS2	-1.57957	-1.39956	0.515715	2.46341	K13420|9.6e-11|cmo:103487017|K13420 LRR receptor-like serine/threonine-protein kinase FLS2 [EC:2.7.11.1] | (RefSeq) probable LRR receptor-like serine/threonine-protein kinase At3g47570	MAPK signaling pathway - plant (ko04016);; Plant-pathogen interaction (ko04626)	[T]	Signal transduction mechanisms	SPARK	T	Signal transduction mechanisms	molecular function: catalytic activity (GO:0003824);; biological process: metabolic process (GO:0008152);; biological process: cellular process (GO:0009987);; molecular function: binding (GO:0005488);; cellular component: membrane (GO:0016020);; cellular component: membrane part (GO:0044425)
JreChr16G10747	FLS2	-1.40291	-2.03492	0.368385	3.06945	K13420|2.3e-18|mesc:110601988|K13420 LRR receptor-like serine/threonine-protein kinase FLS2 [EC:2.7.11.1] | (RefSeq) LRR receptor-like serine/threonine-protein kinase FLS2	MAPK signaling pathway - plant (ko04016);; Plant-pathogen interaction (ko04626)	--	--	D-mannose binding lectin	G	Carbohydrate transport and metabolism	molecular function: catalytic activity (GO:0003824);; biological process: metabolic process (GO:0008152);; biological process: cellular process (GO:0009987);; molecular function: binding (GO:0005488);; cellular component: membrane (GO:0016020);; cellular component: membrane part (GO:0044425);; biological process: reproduction (GO:0000003);; biological process: reproductive process (GO:0022414);; …
JreChr07G10402	FLS2	0.186204	0.901553	0.264893	-1.35265	K13420|1.9e-08|mus:103988543|K13420 LRR receptor-like serine/threonine-protein kinase FLS2 [EC:2.7.11.1] | (RefSeq) LRR receptor-like serine/threonine-protein kinase FLS2	MAPK signaling pathway - plant (ko04016);; Plant-pathogen interaction (ko04626)	[R]	General function prediction only	Leucine rich repeat	S	Function unknown	cellular component: membrane (GO:0016020);; cellular component: membrane part (GO:0044425)
JreChr09G11567	FLS2	0.291256	1.10517	0.0481946	-1.44462	K13420|3.4e-141|mesc:110601988|K13420 LRR receptor-like serine/threonine-protein kinase FLS2 [EC:2.7.11.1] | (RefSeq) LRR receptor-like serine/threonine-protein kinase FLS2	MAPK signaling pathway - plant (ko04016);; Plant-pathogen interaction (ko04626)	--	--	D-mannose binding lectin	T	Signal transduction mechanisms	molecular function: catalytic activity (GO:0003824);; biological process: metabolic process (GO:0008152);; biological process: cellular process (GO:0009987);; molecular function: binding (GO:0005488);; cellular component: membrane (GO:0016020);; cellular component: membrane part (GO:0044425);; biological process: reproduction (GO:0000003);; biological process: reproductive process (GO:0022414);; …
JreChr07G12847	FLS2	0.211659	0.916329	-0.0317249	-1.09626	K13420|6.7e-13|han:110885431|K13420 LRR receptor-like serine/threonine-protein kinase FLS2 [EC:2.7.11.1] | (RefSeq) LRR receptor-like serine/threonine-protein kinase FLS2	MAPK signaling pathway - plant (ko04016);; Plant-pathogen interaction (ko04626)	--	--	Leucine rich repeat	T	Signal transduction mechanisms	molecular function: catalytic activity (GO:0003824)
JreChr05G11743	FLS2	0.99284	0.468934	0.351895	-1.81367	K13420|3.2e-158|jre:109013621|K13420 LRR receptor-like serine/threonine-protein kinase FLS2 [EC:2.7.11.1] | (RefSeq) probable LRR receptor-like serine/threonine-protein kinase At3g47570	MAPK signaling pathway - plant (ko04016);; Plant-pathogen interaction (ko04626)	--	--	Protein tyrosine and serine/threonine kinase	T	Signal transduction mechanisms	molecular function: catalytic activity (GO:0003824);; biological process: metabolic process (GO:0008152);; biological process: cellular process (GO:0009987);; molecular function: binding (GO:0005488);; cellular component: membrane (GO:0016020);; cellular component: membrane part (GO:0044425)
JreChr03G12298	FLS2	1.04394	0.0953019	-0.0424577	-1.09679	K13420|3.2e-20|mesc:110601988|K13420 LRR receptor-like serine/threonine-protein kinase FLS2 [EC:2.7.11.1] | (RefSeq) LRR receptor-like serine/threonine-protein kinase FLS2	MAPK signaling pathway - plant (ko04016);; Plant-pathogen interaction (ko04626)	[T]	Signal transduction mechanisms	Protein tyrosine and serine/threonine kinase	T	Signal transduction mechanisms	molecular function: catalytic activity (GO:0003824);; biological process: metabolic process (GO:0008152);; biological process: cellular process (GO:0009987);; molecular function: binding (GO:0005488);; cellular component: membrane (GO:0016020);; cellular component: membrane part (GO:0044425)
JreChr16G10740	FLS2	0.48657	0.256422	-0.347293	-0.395699	K13420|5.0e-12|mesc:110601988|K13420 LRR receptor-like serine/threonine-protein kinase FLS2 [EC:2.7.11.1] | (RefSeq) LRR receptor-like serine/threonine-protein kinase FLS2	MAPK signaling pathway - plant (ko04016);; Plant-pathogen interaction (ko04626)	--	--	D-mannose binding lectin	T	Signal transduction mechanisms	molecular function: catalytic activity (GO:0003824);; biological process: metabolic process (GO:0008152);; biological process: cellular process (GO:0009987);; molecular function: binding (GO:0005488);; cellular component: membrane (GO:0016020);; cellular component: membrane part (GO:0044425);; biological process: reproduction (GO:0000003);; biological process: reproductive process (GO:0022414);; …
JreChr09G10307	BAK1	-1.21702	-0.357818	-0.331168	1.906	K13416|8.6e-68|bna:106368734|K13416 brassinosteroid insensitive 1-associated receptor kinase 1 [EC:2.7.10.1 2.7.11.1] | (RefSeq) BRASSINOSTEROID INSENSITIVE 1-associated receptor kinase 1	MAPK signaling pathway - plant (ko04016);; Plant hormone signal transduction (ko04075);; Plant-pathogen interaction (ko04626)	--	--	Protein kinase domain	T	Signal transduction mechanisms	molecular function: catalytic activity (GO:0003824);; biological process: metabolic process (GO:0008152);; biological process: cellular process (GO:0009987);; molecular function: binding (GO:0005488);; cellular component: membrane (GO:0016020);; cellular
JreChr09G10305	BAK1	-1.46102	-0.581649	-0.270978	2.31365	K13416|8.7e-68|mdm:103416332|K13416 brassinosteroid insensitive 1-associated receptor kinase 1 [EC:2.7.10.1 2.7.11.1] | (RefSeq) BRASSINOSTEROID INSENSITIVE 1-associated receptor kinase 1-like isoform X1	MAPK signaling pathway - plant (ko04016);; Plant hormone signal transduction (ko04075);; Plant-pathogen interaction (ko04626)	--	--	Protein kinase domain	T	Signal transduction mechanisms	molecular function: catalytic activity (GO:0003824);; biological process: metabolic process (GO:0008152);; biological process: cellular process (GO:0009987);; molecular function: binding (GO:0005488);; cellular component: membrane (GO:0016020);; cellular
JreChr07G10970	BAK1	-0.558698	-0.418941	-0.387852	1.36549	K13416|4.6e-16|adu:107481749|K13416 brassinosteroid insensitive 1-associated receptor kinase 1 [EC:2.7.10.1 2.7.11.1] | (RefSeq) BRASSINOSTEROID INSENSITIVE 1-associated receptor kinase 1-like isoform X1	MAPK signaling pathway - plant (ko04016);; Plant hormone signal transduction (ko04075);; Plant-pathogen interaction (ko04626)	[T]	Signal transduction mechanisms	Protein tyrosine and serine/threonine kinase	T	Signal transduction mechanisms	molecular function: catalytic activity (GO:0003824);; biological process: metabolic process (GO:0008152);; biological process: cellular process (GO:0009987);; molecular function: binding (GO:0005488)
JreChr04G11479	BAK1	-0.869001	-0.977587	0.0967534	1.74983	K13416|1.2e-45|sind:105172594|K13416 brassinosteroid insensitive 1-associated receptor kinase 1 [EC:2.7.10.1 2.7.11.1] | (RefSeq) BRASSINOSTEROID INSENSITIVE 1-associated receptor kinase 1	MAPK signaling pathway - plant (ko04016);; Plant hormone signal transduction (ko04075);; Plant-pathogen interaction (ko04626)	[T]	Signal transduction mechanisms	Protein kinase domain	T	Signal transduction mechanisms	molecular function: catalytic activity (GO:0003824);; biological process: metabolic process (GO:0008152);; biological process: cellular process (GO:0009987);; molecular function: binding (GO:0005488);; cellular component: membrane (GO:0016020);; cellular
JreChr03G11576	BAK1	0.25118	0.941614	0.88618	-2.07897	K13416|7.5e-67|lsv:111899016|K13416 brassinosteroid insensitive 1-associated receptor kinase 1 [EC:2.7.10.1 2.7.11.1] | (RefSeq) BRASSINOSTEROID INSENSITIVE 1-associated receptor kinase 1-like isoform X1	MAPK signaling pathway - plant (ko04016);; Plant hormone signal transduction (ko04075);; Plant-pathogen interaction (ko04626)	--	--	Protein tyrosine and serine/threonine kinase	T	Signal transduction mechanisms	molecular function: catalytic activity (GO:0003824);; biological process: metabolic process (GO:0008152);; biological process: cellular process (GO:0009987);; molecular function: binding (GO:0005488)
JreChr06G11348	BAK1	0.669469	0.296543	0.272427	-1.23844	K13416|1.5e-12|bvg:104905770|K13416 brassinosteroid insensitive 1-associated receptor kinase 1 [EC:2.7.10.1 2.7.11.1] | (RefSeq) BRASSINOSTEROID INSENSITIVE 1-associated receptor kinase 1	MAPK signaling pathway - plant (ko04016);; Plant hormone signal transduction (ko04075);; Plant-pathogen interaction (ko04626)	[T]	Signal transduction mechanisms	SPARK	T	Signal transduction mechanisms	molecular function: catalytic activity (GO:0003824);; biological process: metabolic process (GO:0008152);; biological process: cellular process (GO:0009987);; molecular function: binding (GO:0005488);; cellular component: membrane (GO:0016020);; cellular
JreChr05G11529	BAK1	0.583548	-0.842511	0.0407458	0.218217	K13416|4.9e-30|vvi:100266543|K13416 brassinosteroid insensitive 1-associated receptor kinase 1 [EC:2.7.10.1 2.7.11.1] | (RefSeq) BRASSINOSTEROID INSENSITIVE 1-associated receptor kinase 1	MAPK signaling pathway - plant (ko04016);; Plant hormone signal transduction (ko04075);; Plant-pathogen interaction (ko04626)	--	--	Legume lectin domain	T	Signal transduction mechanisms	molecular function: catalytic activity (GO:0003824);; biological process: metabolic process (GO:0008152);; biological process: cellular process (GO:0009987);; molecular function: binding (GO:0005488);; cellular component: membrane (GO:0016020);; cellular
Juglans_regia_newGene_1962	BAK1	0.749142	-0.218604	0.577251	-1.10779	K13416|2.5e-49|vra:106774068|K13416 brassinosteroid insensitive 1-associated receptor kinase 1 [EC:2.7.10.1 2.7.11.1] | (RefSeq) BRASSINOSTEROID INSENSITIVE 1-associated receptor kinase 1-like isoform X1	MAPK signaling pathway - plant (ko04016);; Plant hormone signal transduction (ko04075);; Plant-pathogen interaction (ko04626)	--	--	Protein kinase domain	T	Signal transduction mechanisms	molecular function: catalytic activity (GO:0003824);; biological process: metabolic process (GO:0008152);; biological process: cellular process (GO:0009987);; molecular function: binding (GO:0005488)
JreChr11G12688	BAK1	0.445391	0.480764	0.654583	-1.58074	K13416|7.5e-46|bna:106410693|K13416 brassinosteroid insensitive 1-associated receptor kinase 1 [EC:2.7.10.1 2.7.11.1] | (RefSeq) somatic embryogenesis receptor kinase 4-like isoform X1	MAPK signaling pathway - plant (ko04016);; Plant hormone signal transduction (ko04075);; Plant-pathogen interaction (ko04626)	[T]	Signal transduction mechanisms	Protein kinase domain	T	Signal transduction mechanisms	molecular function: catalytic activity (GO:0003824);; biological process: metabolic process (GO:0008152);; biological process: cellular process (GO:0009987);; molecular function: binding (GO:0005488);; cellular component: membrane (GO:0016020);; cellular
JreChr13G11838	MAPKKK18	-0.290803	-2.00189	-1.99384	4.28653	K20716|4.7e-46|mesc:110629620|K20716 mitogen-activated protein kinase kinase kinase 17/18 | (RefSeq) mitogen-activated protein kinase kinase kinase 18-like	MAPK signaling pathway - plant (ko04016)	[T]	Signal transduction mechanisms	Protein kinase domain	T	Signal transduction mechanisms	molecular function: catalytic activity (GO:0003824);; biological process: metabolic process (GO:0008152);; biological process: cellular process (GO:0009987);; molecular function: binding (GO:0005488);; cellular component: membrane (GO:0016020);; cellular component: membrane part (GO:0044425)
JreChr14G11457	MAPKK5	-1.20611	-0.00813009	-1.04599	2.26023	K13413|1.2e-59|sbi:110435403|K13413 mitogen-activated protein kinase kinase 4/5 [EC:2.7.12.2] | (RefSeq) mitogen-activated protein kinase kinase 5-like	MAPK signaling pathway - plant (ko04016);; Plant hormone signal transduction (ko04075);; Plant-pathogen interaction (ko04626)	--	--	Protein of unknown function (DUF640)	S	Function unknown	cellular component: cell (GO:0005623);; cellular component: cell part (GO:0044464);; cellular component: organelle (GO:0043226);; biological process: metabolic process (GO:0008152);; biological process: cellular process (GO:0009987);; biological process: response to stimulus (GO:0050896);; biological process: developmental process (GO:0032502)
JreChr16G10450	MAPKK9	-1.69661	-1.11927	0.654242	2.16164	K20604|2.5e-186|jre:108993253|K20604 mitogen-activated protein kinase kinase 9 [EC:2.7.12.2] | (RefSeq) mitogen-activated protein kinase kinase 9-like	MAPK signaling pathway - plant (ko04016)	[T]	Signal transduction mechanisms	Protein kinase domain	T	Signal transduction mechanisms	molecular function: catalytic activity (GO:0003824);; biological process: metabolic process (GO:0008152);; biological process: cellular process (GO:0009987);; molecular function: binding (GO:0005488)
JreChr03G12481	MAPKK1	1.0022	0.191099	-0.0925542	-1.10075	K13414|2.4e-56|bdi:100826299|K13414 mitogen-activated protein kinase kinase kinase 1 [EC:2.7.11.25] | (RefSeq) uncharacterized protein LOC100826299	MAPK signaling pathway - plant (ko04016);; Plant-pathogen interaction (ko04626)	--	--	--	--	--	--
JreChr03G12053	MAPKK6	0.48438	0.622701	-0.582686	-0.524396	K04368|5.9e-196|jre:109018692|K04368 mitogen-activated protein kinase kinase 1 [EC:2.7.12.2] | (RefSeq) mitogen-activated protein kinase kinase 6	Plant-pathogen interaction (ko04626)	[T]	Signal transduction mechanisms	Protein kinase domain	T	Signal transduction mechanisms	biological process: reproduction (GO:0000003);; biological process: metabolic process (GO:0008152);; biological process: cellular process (GO:0009987);; biological process: signaling (GO:0023052);; biological process: single-organism process (GO:0044699);; biological process: response to stimulus (GO:0050896);; biological process: biological regulation (GO:0065007);; biological process: cellular …
JreChr03G11040	CML45	-1.33677	-0.91493	0.845302	1.4064	K02183|1.1e-22|jre:108990465|K02183 calmodulin | (RefSeq) probable calcium-binding protein CML45	MAPK signaling pathway - plant (ko04016);; Phosphatidylinositol signaling system (ko04070);; Plant-pathogen interaction (ko04626)	--	--	--	--	--	molecular function: binding (GO:0005488);; cellular component: membrane (GO:0016020);; cellular component: membrane part (GO:0044425)
JreChr01G10463	CML1	-1.27969	-1.20384	0.189073	2.29446	K02183|3.1e-87|jre:109002865|K02183 calmodulin | (RefSeq) calcium-binding protein CP1-like	MAPK signaling pathway - plant (ko04016);; Phosphatidylinositol signaling system (ko04070);; Plant-pathogen interaction (ko04626)	[T]	Signal transduction mechanisms	EF hand	T	Signal transduction mechanisms	molecular function: binding (GO:0005488)
JreChr11G12469	CML47	-1.57997	-0.692855	0.159341	2.11349	K02183|6.2e-98|jre:108995426|K02183 calmodulin | (RefSeq) probable calcium-binding protein CML47	MAPK signaling pathway - plant (ko04016);; Phosphatidylinositol signaling system (ko04070);; Plant-pathogen interaction (ko04626)	[T]	Signal transduction mechanisms	EF hand	T	Signal transduction mechanisms	molecular function: binding (GO:0005488)
JreChr01G11675	CML41	-1.04626	-0.561005	0.041732	1.56553	K13448|7.3e-102|jre:108995329|K13448 calcium-binding protein CML | (RefSeq) probable calcium-binding protein CML41	Plant-pathogen interaction (ko04626)	[T]	Signal transduction mechanisms	EF-hand domain pair	T	Signal transduction mechanisms	molecular function: binding (GO:0005488)
JreChr01G12173	CML8	-0.939366	-0.764197	0.11288	1.59068	K13448|2.4e-65|jre:108989435|K13448 calcium-binding protein CML | (RefSeq) calmodulin-like protein 8	Plant-pathogen interaction (ko04626)	[T]	Signal transduction mechanisms	EF hand	T	Signal transduction mechanisms	molecular function: binding (GO:0005488)
JreChr01G11272	CML3	0.809147	0.980446	-0.0102065	-1.77939	K13448|2.8e-71|jre:108979856|K13448 calcium-binding protein CML | (RefSeq) calmodulin-like protein 3	Plant-pathogen interaction (ko04626)	[T]	Signal transduction mechanisms	EF hand	T	Signal transduction mechanisms	molecular function: binding (GO:0005488)
JreChr01G10674	CML30	0.393136	-0.691085	0.361189	-0.0632407	K13448|7.2e-77|jre:108982933|K13448 calcium-binding protein CML | (RefSeq) calmodulin-like protein 30	Plant-pathogen interaction (ko04626)	[T]	Signal transduction mechanisms	EF hand	T	Signal transduction mechanisms	molecular function: binding (GO:0005488)
JreChr02G10892	CML41	0.63664	-0.417002	0.694278	-0.913916	K13448|7.6e-106|jre:108997497|K13448 calcium-binding protein CML | (RefSeq) probable calcium-binding protein CML41	Plant-pathogen interaction (ko04626)	[T]	Signal transduction mechanisms	EF-hand domain pair	T	Signal transduction mechanisms	molecular function: binding (GO:0005488)
JreChr03G13284	CNGC2	0.26223	1.5957	0.0567044	-1.91464	K05391|0.0e+00|jre:108987412|K05391 cyclic nucleotide gated channel, plant | (RefSeq) cyclic nucleotide-gated ion channel 2 isoform X1	Plant-pathogen interaction (ko04626)	[PT]	Inorganic ion transport and metabolism;; Signal transduction mechanisms	Ion transport protein	--	--	molecular function: transporter activity (GO:0005215);; biological process: localization (GO:0051179);; cellular component: membrane (GO:0016020);; cellular component: membrane part (GO:0044425)
JreChr01G10018	CNGC1	0.42062	0.932472	0.502024	-1.85511	K05391|0.0e+00|jre:108989272|K05391 cyclic nucleotide gated channel, plant | (RefSeq) cyclic nucleotide-gated ion channel 1-like	Plant-pathogen interaction (ko04626)	[PT]	Inorganic ion transport and metabolism;; Signal transduction mechanisms	Ion transport protein	P	Inorganic ion transport and metabolism	molecular function: transporter activity (GO:0005215);; biological process: localization (GO:0051179);; cellular component: membrane (GO:0016020);; cellular component: membrane part (GO:0044425)
Juglans_regia_newGene_6097	CNGC1	0.423526	0.878328	0.400426	-1.70228	K05391|0.0e+00|jre:108989272|K05391 cyclic nucleotide gated channel, plant | (RefSeq) cyclic nucleotide-gated ion channel 1-like	Plant-pathogen interaction (ko04626)	[PT]	Inorganic ion transport and metabolism;; Signal transduction mechanisms	Ion transport protein	P	Inorganic ion transport and metabolism	molecular function: transporter activity (GO:0005215);; biological process: localization (GO:0051179);; cellular component: membrane (GO:0016020);; cellular component: membrane part (GO:0044425)
JreChr01G13715	CNGC13	0.435143	0.664593	0.569116	-1.66885	K05391|0.0e+00|jre:109018987|K05391 cyclic nucleotide gated channel, plant | (RefSeq) putative cyclic nucleotide-gated ion channel 13 isoform X1	Plant-pathogen interaction (ko04626)	[PT]	Inorganic ion transport and metabolism;; Signal transduction mechanisms	Ion transport protein	--	--	molecular function: transporter activity (GO:0005215);; biological process: localization (GO:0051179);; cellular component: membrane (GO:0016020);; cellular component: membrane part (GO:0044425)
JreChr01G10015	CNGC1	0.18687	0.964011	0.35625	-1.50713	K05391|0.0e+00|jre:109021676|K05391 cyclic nucleotide gated channel, plant | (RefSeq) cyclic nucleotide-gated ion channel 1-like	Plant-pathogen interaction (ko04626)	[PT]	Inorganic ion transport and metabolism;; Signal transduction mechanisms	Ion transport protein	P	Inorganic ion transport and metabolism	molecular function: transporter activity (GO:0005215);; biological process: localization (GO:0051179);; cellular component: membrane (GO:0016020);; cellular component: membrane part (GO:0044425)
JreChr05G12110	CNGC1	1.17824	-0.567938	0.318352	-0.928652	K05391|2.2e-83|jre:108983561|K05391 cyclic nucleotide gated channel, plant | (RefSeq) cyclic nucleotide-gated ion channel 1-like	Plant-pathogen interaction (ko04626)	[PT]	Inorganic ion transport and metabolism;; Signal transduction mechanisms	--	--	--	--
Juglans_regia_newGene_5511	CNGC15b	1.83005	-0.608434	0.239959	-1.46158	K05391|3.3e-168|jre:109013745|K05391 cyclic nucleotide gated channel, plant | (RefSeq) protein CNGC15b-like isoform X1	Plant-pathogen interaction (ko04626)	[PT]	Inorganic ion transport and metabolism;; Signal transduction mechanisms	Ion transport protein	P	Inorganic ion transport and metabolism	molecular function: transporter activity (GO:0005215);; biological process: cellular process (GO:0009987);; biological process: single-organism process (GO:0044699);; biological process: localization (GO:0051179);; biological process: biological regulation (GO:0065007);; cellular component: membrane (GO:0016020);; cellular component: membrane part (GO:0044425)
JreChr11G11261	CPK1	0.36552	1.13797	0.43119	-1.93468	K13412|1.6e-259|jre:109003497|K13412 calcium-dependent protein kinase [EC:2.7.11.1] | (RefSeq) calcium-dependent protein kinase 1-like	Plant-pathogen interaction (ko04626)	[T]	Signal transduction mechanisms	Protein kinase domain	T	Signal transduction mechanisms	molecular function: catalytic activity (GO:0003824);; biological process: metabolic process (GO:0008152);; biological process: cellular process (GO:0009987);; molecular function: binding (GO:0005488)
JreChr10G12045	CPK2	-0.158976	1.03906	0.506314	-1.3864	K13412|3.1e-298|jre:108982097|K13412 calcium-dependent protein kinase [EC:2.7.11.1] | (RefSeq) calcium-dependent protein kinase 2-like isoform X1	Plant-pathogen interaction (ko04626)	[T]	Signal transduction mechanisms	Protein kinase domain	T	Signal transduction mechanisms	molecular function: catalytic activity (GO:0003824);; biological process: metabolic process (GO:0008152);; biological process: cellular process (GO:0009987);; molecular function: binding (GO:0005488)
Juglans_regia_newGene_5297	CPK2	-0.0326416	1.09503	0.539894	-1.60229	K13412|3.3e-38|jre:108982097|K13412 calcium-dependent protein kinase [EC:2.7.11.1] | (RefSeq) calcium-dependent protein kinase 2-like isoform X1	Plant-pathogen interaction (ko04626)	--	--	--	--	--	molecular function: catalytic activity (GO:0003824);; biological process: metabolic process (GO:0008152);; biological process: cellular process (GO:0009987);; molecular function: binding (GO:0005488)
JreChr10G10649	CPK20	0.449943	0.64227	0.395443	-1.48766	K13412|0.0e+00|jre:109013495|K13412 calcium-dependent protein kinase [EC:2.7.11.1] | (RefSeq) calcium-dependent protein kinase 20-like	Plant-pathogen interaction (ko04626)	[T]	Signal transduction mechanisms	Protein kinase domain	T	Signal transduction mechanisms	molecular function: catalytic activity (GO:0003824);; biological process: metabolic process (GO:0008152);; biological process: cellular process (GO:0009987);; molecular function: binding (GO:0005488)
JreChr11G12033	bHLH137	0.583406	0.986546	0.227806	-1.79776	K18878|3.9e-73|cann:107866053|K18878 BHLH transcription factor Upa20 | (RefSeq) Upa20; transcription factor bHLH137-like	Plant-pathogen interaction (ko04626)	--	--	Helix-loop-helix DNA-binding domain	K	Transcription	biological process: biological regulation (GO:0065007);; molecular function: binding (GO:0005488)
JreChr08G10732	bHLH137	0.79823	0.409859	0.287664	-1.49575	K18878|1.2e-13|cann:107866053|K18878 BHLH transcription factor Upa20 | (RefSeq) Upa20; transcription factor bHLH137-like	Plant-pathogen interaction (ko04626)	--	--	Helix-loop-helix DNA-binding domain	K	Transcription	molecular function: binding (GO:0005488)
JreChr07G11668	bHLH137	0.933343	0.505084	0.749091	-2.18752	K18878|1.3e-31|cann:107866053|K18878 BHLH transcription factor Upa20 | (RefSeq) Upa20; transcription factor bHLH137-like	Plant-pathogen interaction (ko04626)	--	--	Helix-loop-helix DNA-binding domain	K	Transcription	biological process: biological regulation (GO:0065007);; molecular function: binding (GO:0005488)
JreChr13G11106	bHLH137	0.55052	-0.435897	0.0685776	-0.1832	K18878|2.9e-09|cann:107866053|K18878 BHLH transcription factor Upa20 | (RefSeq) Upa20; transcription factor bHLH137-like	Plant-pathogen interaction (ko04626)	--	--	Helix-loop-helix DNA-binding domain	K	Transcription	molecular function: binding (GO:0005488)
JreChr05G10366	bHLH137	0.725734	0.806082	0.0624297	-1.59425	K18878|3.4e-28|cann:107866053|K18878 BHLH transcription factor Upa20 | (RefSeq) Upa20; transcription factor bHLH137-like	Plant-pathogen interaction (ko04626)	--	--	Helix-loop-helix DNA-binding domain	K	Transcription	biological process: biological regulation (GO:0065007);; molecular function: binding (GO:0005488)
JreChr09G11372	bHLH137	0.792416	0.695865	0.455666	-1.94395	K18878|4.6e-28|cann:107866053|K18878 BHLH transcription factor Upa20 | (RefSeq) Upa20; transcription factor bHLH137-like	Plant-pathogen interaction (ko04626)	--	--	Helix-loop-helix DNA-binding domain	K	Transcription	biological process: biological regulation (GO:0065007);; molecular function: binding (GO:0005488)
JreChr08G11746	bHLH137	1.27815	-0.82276	-0.384305	-0.071081	K18878|5.1e-10|cann:107866053|K18878 BHLH transcription factor Upa20 | (RefSeq) Upa20; transcription factor bHLH137-like	Plant-pathogen interaction (ko04626)	--	--	Helix-loop-helix DNA-binding domain	K	Transcription	molecular function: binding (GO:0005488)
JreChr03G10623	WRKY1	-0.681354	-0.880579	-0.0613736	1.62331	K18834|3.0e-21|gmx:100782726|K18834 WRKY transcription factor 1 | (RefSeq) WRKY transcription factor 1	Plant-pathogen interaction (ko04626)	--	--	WRKY DNA -binding domain	K	Transcription	molecular function: nucleic acid binding transcription factor activity (GO:0001071);; biological process: biological regulation (GO:0065007);; cellular component: cell (GO:0005623);; cellular component: organelle (GO:0043226);; cellular component: cell part (GO:0044464);; molecular function: binding (GO:0005488)
JreChr14G11428	WRKY24	-0.781852	-1.37285	-0.295682	2.45039	K13424|0.0e+00|jre:108987784|K13424 WRKY transcription factor 33 | (RefSeq) WRKY transcription factor WRKY24-like	MAPK signaling pathway - plant (ko04016);; Plant-pathogen interaction (ko04626)	--	--	WRKY DNA -binding domain	K	Transcription	molecular function: nucleic acid binding transcription factor activity (GO:0001071);; biological process: biological regulation (GO:0065007);; cellular component: cell (GO:0005623);; cellular component: organelle (GO:0043226);; cellular component: cell part (GO:0044464);; molecular function: binding (GO:0005488)
JreChr13G11759	WRKY24	-0.864889	-0.851577	0.00367471	1.71279	K13424|0.0e+00|jre:108996946|K13424 WRKY transcription factor 33 | (RefSeq) WRKY transcription factor WRKY24-like isoform X1	MAPK signaling pathway - plant (ko04016);; Plant-pathogen interaction (ko04626)	--	--	WRKY DNA -binding domain	K	Transcription	molecular function: nucleic acid binding transcription factor activity (GO:0001071);; biological process: biological regulation (GO:0065007);; cellular component: cell (GO:0005623);; cellular component: organelle (GO:0043226);; cellular component: cell part (GO:0044464);; molecular function: binding (GO:0005488)
JreChr09G12504	WRKY24	-1.40124	-1.59117	0.224344	2.76806	K13424|1.6e-21|egu:105052255|K13424 WRKY transcription factor 33 | (RefSeq) LOW QUALITY PROTEIN: WRKY transcription factor WRKY24-like	MAPK signaling pathway - plant (ko04016);; Plant-pathogen interaction (ko04626)	--	--	WRKY DNA -binding domain	K	Transcription	molecular function: nucleic acid binding transcription factor activity (GO:0001071);; biological process: biological regulation (GO:0065007);; cellular component: cell (GO:0005623);; cellular component: organelle (GO:0043226);; cellular component: cell part (GO:0044464);; molecular function: binding (GO:0005488)
JreChr05G12944	WRKY26	-3.45661	-2.30867	1.82958	3.9357	K13424|1.6e-24|mdm:103447297|K13424 WRKY transcription factor 33 | (RefSeq) probable WRKY transcription factor 26	MAPK signaling pathway - plant (ko04016);; Plant-pathogen interaction (ko04626)	--	--	WRKY DNA -binding domain	K	Transcription	molecular function: nucleic acid binding transcription factor activity (GO:0001071);; biological process: biological regulation (GO:0065007);; cellular component: cell (GO:0005623);; cellular component: organelle (GO:0043226);; cellular component: cell part (GO:0044464);; molecular function: binding (GO:0005488)
JreChr04G11324	WRKY26	-2.44458	-1.86106	1.13811	3.16753	K13424|3.7e-24|bna:106397513|K13424 WRKY transcription factor 33 | (RefSeq) probable WRKY transcription factor 26	MAPK signaling pathway - plant (ko04016);; Plant-pathogen interaction (ko04626)	--	--	WRKY DNA -binding domain	K	Transcription	molecular function: nucleic acid binding transcription factor activity (GO:0001071);; biological process: biological regulation (GO:0065007);; cellular component: cell (GO:0005623);; cellular component: organelle (GO:0043226);; cellular component: cell part (GO:0044464);; molecular function: binding (GO:0005488)
JreChr06G10853	WRKY33	-1.66601	-1.13073	-0.278439	3.07519	K13424|1.0e-11|fve:101311683|K13424 WRKY transcription factor 33 | (RefSeq) probable WRKY transcription factor 33	MAPK signaling pathway - plant (ko04016);; Plant-pathogen interaction (ko04626)	--	--	WRKY DNA -binding domain	K	Transcription	molecular function: nucleic acid binding transcription factor activity (GO:0001071);; biological process: biological regulation (GO:0065007);; cellular component: cell (GO:0005623);; cellular component: organelle (GO:0043226);; cellular component: cell part (GO:0044464);; molecular function: binding (GO:0005488)
JreChr09G11721	WRKY33	-1.21366	-0.743566	1.20894	0.74828	K13424|1.0e-291|jre:109006899|K13424 WRKY transcription factor 33 | (RefSeq) probable WRKY transcription factor 33	MAPK signaling pathway - plant (ko04016);; Plant-pathogen interaction (ko04626)	--	--	WRKY DNA -binding domain	K	Transcription	molecular function: nucleic acid binding transcription factor activity (GO:0001071);; biological process: biological regulation (GO:0065007);; cellular component: cell (GO:0005623);; cellular component: organelle (GO:0043226);; cellular component: cell part (GO:0044464);; molecular function: binding (GO:0005488)
JreChr10G12087	WRKY33	-2.54935	-1.86566	0.569617	3.84539	K13424|2.3e-23|jre:108995192|K13424 WRKY transcription factor 33 | (RefSeq) probable WRKY transcription factor 33	MAPK signaling pathway - plant (ko04016);; Plant-pathogen interaction (ko04626)	--	--	WRKY DNA -binding domain	K	Transcription	molecular function: nucleic acid binding transcription factor activity (GO:0001071);; biological process: biological regulation (GO:0065007);; cellular component: cell (GO:0005623);; cellular component: organelle (GO:0043226);; cellular component: cell part (GO:0044464);; molecular function: binding (GO:0005488)
JreChr11G12311	WRKY33	-1.46724	-1.29833	-0.259407	3.02498	K13424|2.7e-21|lja:Lj0g3v0288169.1|K13424 WRKY transcription factor 33 | (RefSeq) Lj0g3v0288169.1; -	MAPK signaling pathway - plant (ko04016);; Plant-pathogen interaction (ko04626)	--	--	WRKY DNA -binding domain	K	Transcription	molecular function: nucleic acid binding transcription factor activity (GO:0001071);; biological process: biological regulation (GO:0065007);; cellular component: cell (GO:0005623);; cellular component: organelle (GO:0043226);; cellular component: cell part (GO:0044464);; molecular function: binding (GO:0005488)
JreChr09G12271	WRKY22	-1.41107	-1.16021	0.131862	2.43941	K13425|8.1e-31|adu:107485852|K13425 WRKY transcription factor 22 | (RefSeq) WRKY transcription factor 22	MAPK signaling pathway - plant (ko04016);; Plant-pathogen interaction (ko04626)	--	--	WRKY DNA -binding domain	K	Transcription	molecular function: nucleic acid binding transcription factor activity (GO:0001071);; biological process: biological regulation (GO:0065007);; cellular component: cell (GO:0005623);; cellular component: organelle (GO:0043226);; cellular component: cell part (GO:0044464);; molecular function: binding (GO:0005488)
JreChr09G10499	WRKY22	-1.2292	0.260539	-0.779003	1.74766	K13425|1.2e-43|cann:107839265|K13425 WRKY transcription factor 22 | (RefSeq) WRKY transcription factor 22-like	MAPK signaling pathway - plant (ko04016);; Plant-pathogen interaction (ko04626)	--	--	WRKY DNA -binding domain	K	Transcription	molecular function: nucleic acid binding transcription factor activity (GO:0001071);; biological process: biological regulation (GO:0065007);; cellular component: cell (GO:0005623);; cellular component: organelle (GO:0043226);; cellular component: cell part (GO:0044464);; molecular function: binding (GO:0005488)
JreChr01G13887	WRKY22	-0.947256	-0.907992	-0.649628	2.50488	K13425|1.8e-153|jre:109006404|K13425 WRKY transcription factor 22 | (RefSeq) WRKY transcription factor 22-like	MAPK signaling pathway - plant (ko04016);; Plant-pathogen interaction (ko04626)	--	--	WRKY DNA -binding domain	K	Transcription	molecular function: nucleic acid binding transcription factor activity (GO:0001071);; biological process: biological regulation (GO:0065007);; cellular component: cell (GO:0005623);; cellular component: organelle (GO:0043226);; cellular component: cell part (GO:0044464);; molecular function: binding (GO:0005488)
JreChr15G12139	WRKY22	0.603091	0.469358	0.302704	-1.37515	K13425|2.9e-24|han:110922953|K13425 WRKY transcription factor 22 | (RefSeq) WRKY transcription factor 22-like	MAPK signaling pathway - plant (ko04016);; Plant-pathogen interaction (ko04626)	--	--	WRKY DNA -binding domain	K	Transcription	molecular function: nucleic acid binding transcription factor activity (GO:0001071);; biological process: biological regulation (GO:0065007);; cellular component: cell (GO:0005623);; cellular component: organelle (GO:0043226);; cellular component: cell part (GO:0044464);; molecular function: binding (GO:0005488)
JreChr15G12133	WRKY22	0.544822	0.70913	0.155356	-1.40931	K13425|2.9e-24|han:110922953|K13425 WRKY transcription factor 22 | (RefSeq) WRKY transcription factor 22-like	MAPK signaling pathway - plant (ko04016);; Plant-pathogen interaction (ko04626)	--	--	WRKY DNA -binding domain	K	Transcription	molecular function: nucleic acid binding transcription factor activity (GO:0001071);; biological process: biological regulation (GO:0065007);; cellular component: cell (GO:0005623);; cellular component: organelle (GO:0043226);; cellular component: cell part (GO:0044464);; molecular function: binding (GO:0005488)
JreChr08G10036	WRKY22	0.783889	0.822101	0.921019	-2.52701	K13425|4.3e-27|cam:101495745|K13425 WRKY transcription factor 22 | (RefSeq) WRKY transcription factor 22-like	MAPK signaling pathway - plant (ko04016);; Plant-pathogen interaction (ko04626)	--	--	WRKY DNA -binding domain	K	Transcription	molecular function: nucleic acid binding transcription factor activity (GO:0001071);; biological process: biological regulation (GO:0065007);; cellular component: cell (GO:0005623);; cellular component: organelle (GO:0043226);; cellular component: cell part (GO:0044464);; molecular function: binding (GO:0005488)
